# Supplementary material for: Colors of the Sublunar
Source: Iperception. 2017 Sep 29;8(5):2041669517733484. doi: 10.1177/2041669517733484 (PMC5624368; doi:10.1177/2041669517733484)
Supplement: Supplementary material [file Imaging.nb]

(* Content-type: application/vnd.wolfram.mathematica *)

(*** Wolfram Notebook File ***)
(* http://www.wolfram.com/nb *)

(* CreatedBy='Mathematica 11.1' *)

(*CacheID: 234*)
(* Internal cache information:
NotebookFileLineBreakTest
NotebookFileLineBreakTest
NotebookDataPosition[       158,          7]
NotebookDataLength[   2907122,      49323]
NotebookOptionsPosition[   2896481,      49062]
NotebookOutlinePosition[   2896836,      49078]
CellTagsIndexPosition[   2896793,      49075]
WindowFrame->Normal*)

(* Beginning of Notebook Content *)
Notebook[{

Cell[CellGroupData[{
Cell["Photographic imaging", "Title",
 CellChangeTimes->{{3.701502227146935*^9, 3.701502248108569*^9}, {
  3.701503131657424*^9, 
  3.7015031324255447`*^9}},ExpressionUUID->"0905d363-2513-4b4d-b3a4-\
471a2a5f2c6b"],

Cell["\<\
In photographic imaging the physical radiance is mapped on a standard \
\[OpenCurlyDoubleQuote]intensity\[CloseCurlyDoubleQuote] (say) domain.

The radiance is a non-negative quantity, it lives on (0,\[Infinity]), whereas \
the intensity lives on some finite interval, here we use [0,1] (in practice \
it will often be [0,255], this makes no essential difference).\
\>", "Text",
 CellChangeTimes->{{3.701502249841848*^9, 3.7015024004243517`*^9}, {
  3.701603361761243*^9, 
  3.7016033622118196`*^9}},ExpressionUUID->"3d7410e0-12ea-4039-b5e0-\
71c45f9c9f1a"],

Cell[CellGroupData[{

Cell["Define a scene (radiances on (0,\[Infinity]))", "Section",
 CellChangeTimes->{{3.70106170485308*^9, 3.701061731554893*^9}, {
  3.701518783849272*^9, 
  3.701518790962248*^9}},ExpressionUUID->"e29b364a-adda-48c5-a952-\
a0eb89a27cde"],

Cell["\<\
We need an example. 
Here we use an arbitrarily chosen image (that makes it easier to judge \
results, it is fully irrelevant what one uses here---but if we used a random \
noise image no one would be able to make sense of the results) to simulate an \
arbitrary radiance distribution, just for kicks.\
\>", "Text",
 CellChangeTimes->{{3.701502223520966*^9, 3.7015022249255533`*^9}, {
   3.701502404882387*^9, 3.701502451038456*^9}, 3.70151869333333*^9, {
   3.7015187626117287`*^9, 3.701518762739135*^9}, {3.701603388319145*^9, 
   3.701603411476324*^9}, {3.701603536281987*^9, 3.70160366289351*^9}, {
   3.701603695044629*^9, 
   3.7016037173539677`*^9}},ExpressionUUID->"39915ce4-044f-4d00-92b0-\
4c1ad3a521c5"],

Cell[CellGroupData[{

Cell["Radiance field (no need to know how we did it)", "Subsubsection",
 CellChangeTimes->{{3.7015186587477617`*^9, 3.701518679533629*^9}, {
  3.701518741893272*^9, 
  3.701518757179134*^9}},ExpressionUUID->"b1a17e2a-53f9-4518-a8f8-\
1829b530e1bd"],

Cell[BoxData[{
 RowBox[{
  RowBox[{"radiances", "=", "\[IndentingNewLine]", 
   RowBox[{
    RowBox[{"ImageData", "[", "\[IndentingNewLine]", 
     RowBox[{"ImageResize", "[", "\[IndentingNewLine]", 
      RowBox[{
       RowBox[{
        RowBox[{"ColorSeparate", "[", "\[IndentingNewLine]", 
         RowBox[{
         "Import", "[", "\[IndentingNewLine]", 
          "\"\</Users/jankoenderink/Documents/MyWorkSpace/Manuscripts/\
WorkingOnIt/NaturalColorGamuts/ImageDatabases/Kodak-sRGB.jpg\>\"", "]"}], 
         "\[IndentingNewLine]", "]"}], "[", 
        RowBox[{"[", "2", "]"}], "]"}], ",", "\[IndentingNewLine]", "256"}], 
      "\[IndentingNewLine]", "]"}], "\[IndentingNewLine]", "]"}], "+", 
    "0.5"}]}], ";"}], "\[IndentingNewLine]", 
 RowBox[{
  RowBox[{"radiances", "=", " ", 
   RowBox[{"Map", "[", 
    RowBox[{
     RowBox[{
      RowBox[{"Random", "[", 
       RowBox[{"NormalDistribution", "[", 
        RowBox[{"#", ",", "0.1"}], "]"}], "]"}], "&"}], ",", "radiances", ",", 
     RowBox[{"{", "2", "}"}]}], "]"}]}], ";"}]}], "Input",
 CellChangeTimes->{{3.701060713541029*^9, 3.701060898827731*^9}, {
  3.701060965572095*^9, 3.7010609687937202`*^9}, {3.7010610813031807`*^9, 
  3.7010611704937983`*^9}, {3.7010612123725767`*^9, 3.7010612188823757`*^9}, {
  3.701518712382265*^9, 
  3.701518713367169*^9}},ExpressionUUID->"ddc2de92-1638-4bcd-b55d-\
31ff597936ac"]
}, Closed]],

Cell[CellGroupData[{

Cell["Histogram", "Subsubsection",
 CellChangeTimes->{{3.701518645472796*^9, 
  3.701518656006174*^9}},ExpressionUUID->"3ede8b15-2063-4da0-be41-\
a00e47503dd9"],

Cell["The radiance is non - negative:", "Text",
 CellChangeTimes->{{3.7015024796998034`*^9, 
  3.701502525132131*^9}},ExpressionUUID->"72ed59d3-e922-477f-967f-\
d2db11b47a96"],

Cell[CellGroupData[{

Cell[BoxData[
 RowBox[{"{", 
  RowBox[{
   RowBox[{"Min", "[", 
    RowBox[{"Flatten", "[", "radiances", "]"}], "]"}], ",", 
   RowBox[{"Max", "[", 
    RowBox[{"Flatten", "[", "radiances", "]"}], "]"}]}], "}"}]], "Input",Expre\
ssionUUID->"f4d8207a-0211-4db2-9259-a7c35902f396"],

Cell[BoxData[
 RowBox[{"{", 
  RowBox[{"0.14702204383627082`", ",", "1.7799003250461958`"}], 
  "}"}]], "Output",
 CellChangeTimes->{3.7015187316915913`*^9, 
  3.70160403976266*^9},ExpressionUUID->"1802f69a-a833-4dbf-80d5-5e7677dcc1ad"]
}, Open  ]],

Cell["\<\
(Of course the histogram is irrelevant, it is just an example. Anyway, all \
values are positive!)\
\>", "Text",
 CellChangeTimes->{{3.701603842746912*^9, 
  3.701603909747856*^9}},ExpressionUUID->"3798897c-0e5a-44fa-ae7e-\
cfe4298859ad"],

Cell[CellGroupData[{

Cell[BoxData[
 RowBox[{"Histogram", "[", 
  RowBox[{"Flatten", "[", "radiances", "]"}], "]"}]], "Input",
 CellChangeTimes->{{3.701061028762471*^9, 
  3.701061038759194*^9}},ExpressionUUID->"81bd1d37-3e23-4b71-965f-\
e93f664fd931"],

Cell[BoxData[
 GraphicsBox[{{{
     {RGBColor[0.987148, 0.8073604000000001, 0.49470040000000004`], EdgeForm[{
      Opacity[0.567], Thickness[Small]}], {}, {{
        {RGBColor[0.987148, 0.8073604000000001, 0.49470040000000004`], 
         EdgeForm[{Opacity[0.567], Thickness[Small]}], {
          TagBox[
           TooltipBox[
            TagBox[{
              DynamicBox[{
                FEPrivate`If[
                 CurrentValue["MouseOver"], 
                 EdgeForm[{
                   GrayLevel[0.5], 
                   AbsoluteThickness[1.5], 
                   Opacity[0.66]}], {}, {}], 
                RectangleBox[{0.1, 0}, {0.2, 2.}, "RoundingRadius" -> 0]},
               
               ImageSizeCache->{{31.158326661329067`, 50.50634625347337}, {
                90.3583603155844, 90.90377156037637}}]},
             StatusArea[#, 2]& ,
             TagBoxNote->"2"],
            StyleBox["2", {}, StripOnInput -> False]],
           Annotation[#, 
            Style[2, {}], "Tooltip"]& ]}, {
          TagBox[
           TooltipBox[
            TagBox[{
              DynamicBox[{
                FEPrivate`If[
                 CurrentValue["MouseOver"], 
                 EdgeForm[{
                   GrayLevel[0.5], 
                   AbsoluteThickness[1.5], 
                   Opacity[0.66]}], {}, {}], 
                RectangleBox[{0.2, 0}, {0.3, 54.}, "RoundingRadius" -> 0]},
               
               ImageSizeCache->{{50.00634625347337, 69.35436584561766}, {
                89.17766795099352, 90.90377156037637}}]},
             StatusArea[#, 54]& ,
             TagBoxNote->"54"],
            StyleBox["54", {}, StripOnInput -> False]],
           Annotation[#, 
            Style[54, {}], "Tooltip"]& ]}, {
          TagBox[
           TooltipBox[
            TagBox[{
              DynamicBox[{
                FEPrivate`If[
                 CurrentValue["MouseOver"], 
                 EdgeForm[{
                   GrayLevel[0.5], 
                   AbsoluteThickness[1.5], 
                   Opacity[0.66]}], {}, {}], 
                RectangleBox[{0.3, 0}, {0.4, 468.}, "RoundingRadius" -> 0]},
               
               ImageSizeCache->{{68.85436584561766, 88.20238543776198}, {
                79.77754027905843, 90.90377156037637}}]},
             StatusArea[#, 468]& ,
             TagBoxNote->"468"],
            StyleBox["468", {}, StripOnInput -> False]],
           Annotation[#, 
            Style[468, {}], "Tooltip"]& ]}, {
          TagBox[
           TooltipBox[
            TagBox[{
              DynamicBox[{
                FEPrivate`If[
                 CurrentValue["MouseOver"], 
                 EdgeForm[{
                   GrayLevel[0.5], 
                   AbsoluteThickness[1.5], 
                   Opacity[0.66]}], {}, {}], 
                RectangleBox[{0.4, 0}, {0.5, 1841.}, "RoundingRadius" -> 0]},
               
               ImageSizeCache->{{87.70238543776198, 107.05040502990627`}, {
                48.602720729379925`, 90.90377156037637}}]},
             StatusArea[#, 1841]& ,
             TagBoxNote->"1841"],
            StyleBox["1841", {}, StripOnInput -> False]],
           Annotation[#, 
            Style[1841, {}], "Tooltip"]& ]}, {
          TagBox[
           TooltipBox[
            TagBox[{
              DynamicBox[{
                FEPrivate`If[
                 CurrentValue["MouseOver"], 
                 EdgeForm[{
                   GrayLevel[0.5], 
                   AbsoluteThickness[1.5], 
                   Opacity[0.66]}], {}, {}], 
                RectangleBox[{0.5, 0}, {0.6, 3437.}, "RoundingRadius" -> 0]},
               
               ImageSizeCache->{{106.55040502990627`, 125.89842462205057`}, {
                12.364547385398211`, 90.90377156037637}}]},
             StatusArea[#, 3437]& ,
             TagBoxNote->"3437"],
            StyleBox["3437", {}, StripOnInput -> False]],
           Annotation[#, 
            Style[3437, {}], "Tooltip"]& ]}, {
          TagBox[
           TooltipBox[
            TagBox[{
              DynamicBox[{
                FEPrivate`If[
                 CurrentValue["MouseOver"], 
                 EdgeForm[{
                   GrayLevel[0.5], 
                   AbsoluteThickness[1.5], 
                   Opacity[0.66]}], {}, {}], 
                RectangleBox[{0.6, 0}, {0.7, 4150.}, "RoundingRadius" -> 0]},
               
               ImageSizeCache->{{125.39842462205057`, 
                144.7464442141949}, {-3.8245613829344762`, 
                90.90377156037637}}]},
             StatusArea[#, 4150]& ,
             TagBoxNote->"4150"],
            StyleBox["4150", {}, StripOnInput -> False]],
           Annotation[#, 
            Style[4150, {}], "Tooltip"]& ]}, {
          TagBox[
           TooltipBox[
            TagBox[{
              DynamicBox[{
                FEPrivate`If[
                 CurrentValue["MouseOver"], 
                 EdgeForm[{
                   GrayLevel[0.5], 
                   AbsoluteThickness[1.5], 
                   Opacity[0.66]}], {}, {}], 
                RectangleBox[{0.7, 0}, {0.8, 4342.}, "RoundingRadius" -> 0]},
               
               ImageSizeCache->{{144.2464442141949, 
                163.5944638063392}, {-8.18404088296235, 90.90377156037637}}]},
             
             StatusArea[#, 4342]& ,
             TagBoxNote->"4342"],
            StyleBox["4342", {}, StripOnInput -> False]],
           Annotation[#, 
            Style[4342, {}], "Tooltip"]& ]}, {
          TagBox[
           TooltipBox[
            TagBox[{
              DynamicBox[{
                FEPrivate`If[
                 CurrentValue["MouseOver"], 
                 EdgeForm[{
                   GrayLevel[0.5], 
                   AbsoluteThickness[1.5], 
                   Opacity[0.66]}], {}, {}], 
                RectangleBox[{0.8, 0}, {0.9, 4961.}, "RoundingRadius" -> 0]},
               ImageSizeCache->{{163.0944638063392, 
                182.4424833984835}, {-22.23882114607305, 90.90377156037637}}]},
             StatusArea[#, 4961]& ,
             TagBoxNote->"4961"],
            StyleBox["4961", {}, StripOnInput -> False]],
           Annotation[#, 
            Style[4961, {}], "Tooltip"]& ]}, {
          TagBox[
           TooltipBox[
            TagBox[{
              DynamicBox[{
                FEPrivate`If[
                 CurrentValue["MouseOver"], 
                 EdgeForm[{
                   GrayLevel[0.5], 
                   AbsoluteThickness[1.5], 
                   Opacity[0.66]}], {}, {}], 
                RectangleBox[{0.9, 0}, {1., 6325.}, "RoundingRadius" -> 0]},
               
               ImageSizeCache->{{181.9424833984835, 
                201.2905029906278}, {-53.20929009418775, 90.90377156037637}}]},
             StatusArea[#, 6325]& ,
             TagBoxNote->"6325"],
            StyleBox["6325", {}, StripOnInput -> False]],
           Annotation[#, 
            Style[6325, {}], "Tooltip"]& ]}, {
          TagBox[
           TooltipBox[
            TagBox[{
              DynamicBox[{
                FEPrivate`If[
                 CurrentValue["MouseOver"], 
                 EdgeForm[{
                   GrayLevel[0.5], 
                   AbsoluteThickness[1.5], 
                   Opacity[0.66]}], {}, {}], 
                RectangleBox[{1., 0}, {1.1, 8449.}, "RoundingRadius" -> 0]},
               
               ImageSizeCache->{{200.7905029906278, 
                220.1385225827721}, {-101.43603206324612`, 
                90.90377156037637}}]},
             StatusArea[#, 8449]& ,
             TagBoxNote->"8449"],
            StyleBox["8449", {}, StripOnInput -> False]],
           Annotation[#, 
            Style[8449, {}], "Tooltip"]& ]}, {
          TagBox[
           TooltipBox[
            TagBox[{
              DynamicBox[{
                FEPrivate`If[
                 CurrentValue["MouseOver"], 
                 EdgeForm[{
                   GrayLevel[0.5], 
                   AbsoluteThickness[1.5], 
                   Opacity[0.66]}], {}, {}], 
                RectangleBox[{1.1, 0}, {1.2, 8048.}, "RoundingRadius" -> 0]},
               
               ImageSizeCache->{{219.6385225827721, 
                238.9865421749164}, {-92.33107748245872, 90.90377156037637}}]},
             StatusArea[#, 8048]& ,
             TagBoxNote->"8048"],
            StyleBox["8048", {}, StripOnInput -> False]],
           Annotation[#, 
            Style[8048, {}], "Tooltip"]& ]}, {
          TagBox[
           TooltipBox[
            TagBox[{
              DynamicBox[{
                FEPrivate`If[
                 CurrentValue["MouseOver"], 
                 EdgeForm[{
                   GrayLevel[0.5], 
                   AbsoluteThickness[1.5], 
                   Opacity[0.66]}], {}, {}], 
                RectangleBox[{1.2, 0}, {1.3, 5128.}, "RoundingRadius" -> 0]},
               
               ImageSizeCache->{{238.4865421749164, 
                257.8345617670607}, {-26.030660086201465`, 
                90.90377156037637}}]},
             StatusArea[#, 5128]& ,
             TagBoxNote->"5128"],
            StyleBox["5128", {}, StripOnInput -> False]],
           Annotation[#, 
            Style[5128, {}], "Tooltip"]& ]}, {
          TagBox[
           TooltipBox[
            TagBox[{
              DynamicBox[{
                FEPrivate`If[
                 CurrentValue["MouseOver"], 
                 EdgeForm[{
                   GrayLevel[0.5], 
                   AbsoluteThickness[1.5], 
                   Opacity[0.66]}], {}, {}], 
                RectangleBox[{1.3, 0}, {1.4, 2470.}, "RoundingRadius" -> 0]},
               
               ImageSizeCache->{{257.3345617670607, 276.682581359205}, {
                34.32088424230944, 90.90377156037637}}]},
             StatusArea[#, 2470]& ,
             TagBoxNote->"2470"],
            StyleBox["2470", {}, StripOnInput -> False]],
           Annotation[#, 
            Style[2470, {}], "Tooltip"]& ]}, {
          TagBox[
           TooltipBox[
            TagBox[{
              DynamicBox[{
                FEPrivate`If[
                 CurrentValue["MouseOver"], 
                 EdgeForm[{
                   GrayLevel[0.5], 
                   AbsoluteThickness[1.5], 
                   Opacity[0.66]}], {}, {}], 
                RectangleBox[{1.4, 0}, {1.5, 1000.}, "RoundingRadius" -> 0]},
               
               ImageSizeCache->{{276.182581359205, 295.5306009513493}, {
                67.69814916439785, 90.90377156037637}}]},
             StatusArea[#, 1000]& ,
             TagBoxNote->"1000"],
            StyleBox["1000", {}, StripOnInput -> False]],
           Annotation[#, 
            Style[1000, {}], "Tooltip"]& ]}, {
          TagBox[
           TooltipBox[
            TagBox[{
              DynamicBox[{
                FEPrivate`If[
                 CurrentValue["MouseOver"], 
                 EdgeForm[{
                   GrayLevel[0.5], 
                   AbsoluteThickness[1.5], 
                   Opacity[0.66]}], {}, {}], 
                RectangleBox[{1.5, 0}, {1.6, 229.}, "RoundingRadius" -> 0]},
               
               ImageSizeCache->{{295.0306009513493, 314.37862054349364`}, {
                85.2041840316973, 90.90377156037637}}]},
             StatusArea[#, 229]& ,
             TagBoxNote->"229"],
            StyleBox["229", {}, StripOnInput -> False]],
           Annotation[#, 
            Style[229, {}], "Tooltip"]& ]}, {
          TagBox[
           TooltipBox[
            TagBox[{
              DynamicBox[{
                FEPrivate`If[
                 CurrentValue["MouseOver"], 
                 EdgeForm[{
                   GrayLevel[0.5], 
                   AbsoluteThickness[1.5], 
                   Opacity[0.66]}], {}, {}], 
                RectangleBox[{1.6, 0}, {1.7, 36.}, "RoundingRadius" -> 0]},
               
               ImageSizeCache->{{313.87862054349364`, 333.2266401356379}, {
                89.58636915412114, 90.90377156037637}}]},
             StatusArea[#, 36]& ,
             TagBoxNote->"36"],
            StyleBox["36", {}, StripOnInput -> False]],
           Annotation[#, 
            Style[36, {}], "Tooltip"]& ]}, {
          TagBox[
           TooltipBox[
            TagBox[{
              DynamicBox[{
                FEPrivate`If[
                 CurrentValue["MouseOver"], 
                 EdgeForm[{
                   GrayLevel[0.5], 
                   AbsoluteThickness[1.5], 
                   Opacity[0.66]}], {}, {}], 
                RectangleBox[{1.7, 0}, {1.8, 4.}, "RoundingRadius" -> 0]},
               
               ImageSizeCache->{{332.7266401356379, 352.0746597277822}, {
                90.31294907079246, 90.90377156037637}}]},
             StatusArea[#, 4]& ,
             TagBoxNote->"4"],
            StyleBox["4", {}, StripOnInput -> False]],
           Annotation[#, 
            Style[4, {}], 
            "Tooltip"]& ]}}}}, {}, {}}}}, {{}, {}, {}, {}, {}, {}, {}, {}, \
{}, {}, {}, {}, {}, {}, {}, {}, {}}},
  AspectRatio->NCache[GoldenRatio^(-1), 0.6180339887498948],
  Axes->{True, True},
  AxesLabel->{None, None},
  AxesOrigin->{0.066, 0},
  FrameLabel->{{None, None}, {None, None}},
  FrameTicks->{{Automatic, Automatic}, {Automatic, Automatic}},
  GridLines->{None, None},
  GridLinesStyle->Directive[
    GrayLevel[0.5, 0.4]],
  PlotRange->{{0.1, 1.8}, {All, All}},
  PlotRangePadding->{{
     Scaled[0.02], 
     Scaled[0.02]}, {
     Scaled[0.02], 
     Scaled[0.05]}},
  Ticks->{Automatic, Automatic}]], "Output",
 CellChangeTimes->{
  3.7010610399228153`*^9, 3.701061179794044*^9, {3.701502466499309*^9, 
   3.701502476572723*^9}, 
   3.701604040603904*^9},ExpressionUUID->"7cc264a4-f3cb-4376-b889-\
8b22c956f2a4"]
}, Open  ]]
}, Open  ]]
}, Open  ]],

Cell[CellGroupData[{

Cell["Map on the log-radiance domain (on (-\[Infinity],+\[Infinity]))", \
"Section",
 CellChangeTimes->{{3.701061738115348*^9, 3.701061774673575*^9}, {
  3.701518806088097*^9, 
  3.7015188149135723`*^9}},ExpressionUUID->"d06a81b1-4b40-4708-b815-\
d1a8f59ab8a6"],

Cell["\<\
The default (Jeffreys) prior for non-negative quantities is hyperbolic, thus \
the natural domain is the log-domain.\
\>", "Text",
 CellChangeTimes->{{3.701502556466093*^9, 
  3.7015026488164377`*^9}},ExpressionUUID->"72273930-5049-41e4-a822-\
4eae678f85a5"],

Cell[CellGroupData[{

Cell[BoxData[{
 RowBox[{
  RowBox[{"logRadiances", " ", "=", " ", 
   RowBox[{"Log", "[", 
    RowBox[{"10", ",", "radiances"}], "]"}]}], ";"}], "\[IndentingNewLine]", 
 RowBox[{"{", 
  RowBox[{
   RowBox[{"Min", "[", 
    RowBox[{"Flatten", "[", "logRadiances", "]"}], "]"}], ",", 
   RowBox[{"Max", "[", 
    RowBox[{"Flatten", "[", "logRadiances", "]"}], "]"}]}], "}"}]}], "Input",
 CellChangeTimes->{{3.7010609140205603`*^9, 3.7010609436767273`*^9}, {
  3.701060978481552*^9, 3.701060979129146*^9}, {3.7010612380754623`*^9, 
  3.701061238537553*^9}},ExpressionUUID->"8c100d1b-3434-4e95-9db4-\
84fab8091712"],

Cell[BoxData[
 RowBox[{"{", 
  RowBox[{
   RowBox[{"-", "0.8326175441721563`"}], ",", "0.25039568236817655`"}], 
  "}"}]], "Output",
 CellChangeTimes->{{3.701060945403556*^9, 3.7010609796047688`*^9}, 
   3.701061239333764*^9, 3.701502653184314*^9, 3.701518823658807*^9, 
   3.7016040408064947`*^9},ExpressionUUID->"fd235822-2b18-420e-bada-\
2353b496e690"]
}, Open  ]],

Cell["The log-radiances are distributed over (-\[Infinity],+\[Infinity]):", \
"Text",
 CellChangeTimes->{{3.701502662281178*^9, 
  3.7015026914165993`*^9}},ExpressionUUID->"e926bc51-d15b-4e82-a5ff-\
2054c2d888c4"],

Cell[CellGroupData[{

Cell[BoxData[
 RowBox[{"Histogram", "[", 
  RowBox[{"Flatten", "[", "logRadiances", "]"}], "]"}]], "Input",
 CellChangeTimes->{{3.701061044101121*^9, 
  3.701061058662611*^9}},ExpressionUUID->"97956b1e-9de9-4a87-96a0-\
5c9392d76335"],

Cell[BoxData[
 GraphicsBox[{{{
     {RGBColor[0.987148, 0.8073604000000001, 0.49470040000000004`], EdgeForm[{
      Opacity[0.567], Thickness[Small]}], {}, {{
        {RGBColor[0.987148, 0.8073604000000001, 0.49470040000000004`], 
         EdgeForm[{Opacity[0.567], Thickness[Small]}], {
          TagBox[
           TooltipBox[
            TagBox[{
              DynamicBox[{
                FEPrivate`If[
                 CurrentValue["MouseOver"], 
                 EdgeForm[{
                   GrayLevel[0.5], 
                   AbsoluteThickness[1.5], 
                   Opacity[0.66]}], {}, {}], 
                RectangleBox[{-0.85, 0}, {-0.8, 2.}, "RoundingRadius" -> 0]},
               
               ImageSizeCache->{{-72.69063486082987, -53.738225874817516`}, {
                88.12409236415257, 88.66066391143303}}]},
             StatusArea[#, 2]& ,
             TagBoxNote->"2"],
            StyleBox["2", {}, StripOnInput -> False]],
           Annotation[#, 
            Style[2, {}], "Tooltip"]& ]}, {
          TagBox[
           TooltipBox[
            TagBox[{
              DynamicBox[{
                FEPrivate`If[
                 CurrentValue["MouseOver"], 
                 EdgeForm[{
                   GrayLevel[0.5], 
                   AbsoluteThickness[1.5], 
                   Opacity[0.66]}], {}, {}], 
                RectangleBox[{-0.7, 0}, {-0.65, 3.}, "RoundingRadius" -> 0]},
               
               ImageSizeCache->{{-17.333407902792857`, 1.6190010832195014`}, {
                88.10580659051234, 88.66066391143303}}]},
             StatusArea[#, 3]& ,
             TagBoxNote->"3"],
            StyleBox["3", {}, StripOnInput -> False]],
           Annotation[#, 
            Style[3, {}], "Tooltip"]& ]}, {
          TagBox[
           TooltipBox[
            TagBox[{
              DynamicBox[{
                FEPrivate`If[
                 CurrentValue["MouseOver"], 
                 EdgeForm[{
                   GrayLevel[0.5], 
                   AbsoluteThickness[1.5], 
                   Opacity[0.66]}], {}, {}], 
                RectangleBox[{-0.65, 0}, {-0.6, 15.}, "RoundingRadius" -> 0]},
               
               
               ImageSizeCache->{{1.1190010832195014`, 20.07141006923183}, {
                87.88637730682957, 88.66066391143303}}]},
             StatusArea[#, 15]& ,
             TagBoxNote->"15"],
            StyleBox["15", {}, StripOnInput -> False]],
           Annotation[#, 
            Style[15, {}], "Tooltip"]& ]}, {
          TagBox[
           TooltipBox[
            TagBox[{
              DynamicBox[{
                FEPrivate`If[
                 CurrentValue["MouseOver"], 
                 EdgeForm[{
                   GrayLevel[0.5], 
                   AbsoluteThickness[1.5], 
                   Opacity[0.66]}], {}, {}], 
                RectangleBox[{-0.6, 0}, {-0.55, 19.}, "RoundingRadius" -> 0]},
               
               
               ImageSizeCache->{{19.57141006923183, 38.52381905524416}, {
                87.81323421226865, 88.66066391143303}}]},
             StatusArea[#, 19]& ,
             TagBoxNote->"19"],
            StyleBox["19", {}, StripOnInput -> False]],
           Annotation[#, 
            Style[19, {}], "Tooltip"]& ]}, {
          TagBox[
           TooltipBox[
            TagBox[{
              DynamicBox[{
                FEPrivate`If[
                 CurrentValue["MouseOver"], 
                 EdgeForm[{
                   GrayLevel[0.5], 
                   AbsoluteThickness[1.5], 
                   Opacity[0.66]}], {}, {}], 
                RectangleBox[{-0.55, 0}, {-0.5, 49.}, "RoundingRadius" -> 0]},
               
               
               ImageSizeCache->{{38.02381905524416, 56.97622804125652}, {
                87.26466100306173, 88.66066391143303}}]},
             StatusArea[#, 49]& ,
             TagBoxNote->"49"],
            StyleBox["49", {}, StripOnInput -> False]],
           Annotation[#, 
            Style[49, {}], "Tooltip"]& ]}, {
          TagBox[
           TooltipBox[
            TagBox[{
              DynamicBox[{
                FEPrivate`If[
                 CurrentValue["MouseOver"], 
                 EdgeForm[{
                   GrayLevel[0.5], 
                   AbsoluteThickness[1.5], 
                   Opacity[0.66]}], {}, {}], 
                RectangleBox[{-0.5, 0}, {-0.45, 128.}, "RoundingRadius" -> 0]},
               
               ImageSizeCache->{{56.47622804125652, 75.42863702726885}, {
                85.82008488548351, 88.66066391143303}}]},
             StatusArea[#, 128]& ,
             TagBoxNote->"128"],
            StyleBox["128", {}, StripOnInput -> False]],
           Annotation[#, 
            Style[128, {}], "Tooltip"]& ]}, {
          TagBox[
           TooltipBox[
            TagBox[{
              DynamicBox[{
                FEPrivate`If[
                 CurrentValue["MouseOver"], 
                 EdgeForm[{
                   GrayLevel[0.5], 
                   AbsoluteThickness[1.5], 
                   Opacity[0.66]}], {}, {}], 
                RectangleBox[{-0.45, 0}, {-0.4, 292.}, "RoundingRadius" -> 0]},
               
               ImageSizeCache->{{74.92863702726885, 93.8810460132812}, {
                82.82121800848569, 88.66066391143303}}]},
             StatusArea[#, 292]& ,
             TagBoxNote->"292"],
            StyleBox["292", {}, StripOnInput -> False]],
           Annotation[#, 
            Style[292, {}], "Tooltip"]& ]}, {
          TagBox[
           TooltipBox[
            TagBox[{
              DynamicBox[{
                FEPrivate`If[
                 CurrentValue["MouseOver"], 
                 EdgeForm[{
                   GrayLevel[0.5], 
                   AbsoluteThickness[1.5], 
                   Opacity[0.66]}], {}, {}], 
                RectangleBox[{-0.4, 0}, {-0.35, 648.}, "RoundingRadius" -> 0]},
               ImageSizeCache->{{93.3810460132812, 112.33345499929354`}, {
                76.31148259256358, 88.66066391143303}}]},
             StatusArea[#, 648]& ,
             TagBoxNote->"648"],
            StyleBox["648", {}, StripOnInput -> False]],
           Annotation[#, 
            Style[648, {}], "Tooltip"]& ]}, {
          TagBox[
           TooltipBox[
            TagBox[{
              DynamicBox[{
                FEPrivate`If[
                 CurrentValue["MouseOver"], 
                 EdgeForm[{
                   GrayLevel[0.5], 
                   AbsoluteThickness[1.5], 
                   Opacity[0.66]}], {}, {}], 
                
                RectangleBox[{-0.35, 0}, {-0.3, 1239.}, "RoundingRadius" -> 
                 0]},
               
               ImageSizeCache->{{111.83345499929354`, 130.78586398530587`}, {
                65.50459037118728, 88.66066391143303}}]},
             StatusArea[#, 1239]& ,
             TagBoxNote->"1239"],
            StyleBox["1239", {}, StripOnInput -> False]],
           Annotation[#, 
            Style[1239, {}], "Tooltip"]& ]}, {
          TagBox[
           TooltipBox[
            TagBox[{
              DynamicBox[{
                FEPrivate`If[
                 CurrentValue["MouseOver"], 
                 EdgeForm[{
                   GrayLevel[0.5], 
                   AbsoluteThickness[1.5], 
                   Opacity[0.66]}], {}, {}], 
                
                RectangleBox[{-0.3, 0}, {-0.25, 1986.}, "RoundingRadius" -> 
                 0]},
               
               ImageSizeCache->{{130.28586398530587`, 149.23827297131822`}, {
                51.84511746193499, 88.66066391143303}}]},
             StatusArea[#, 1986]& ,
             TagBoxNote->"1986"],
            StyleBox["1986", {}, StripOnInput -> False]],
           Annotation[#, 
            Style[1986, {}], "Tooltip"]& ]}, {
          TagBox[
           TooltipBox[
            TagBox[{
              DynamicBox[{
                FEPrivate`If[
                 CurrentValue["MouseOver"], 
                 EdgeForm[{
                   GrayLevel[0.5], 
                   AbsoluteThickness[1.5], 
                   Opacity[0.66]}], {}, {}], 
                
                RectangleBox[{-0.25, 0}, {-0.2, 2666.}, "RoundingRadius" -> 
                 0]},
               
               ImageSizeCache->{{148.73827297131822`, 167.69068195733058`}, {
                39.410791386578154`, 88.66066391143303}}]},
             StatusArea[#, 2666]& ,
             TagBoxNote->"2666"],
            StyleBox["2666", {}, StripOnInput -> False]],
           Annotation[#, 
            Style[2666, {}], "Tooltip"]& ]}, {
          TagBox[
           TooltipBox[
            TagBox[{
              DynamicBox[{
                FEPrivate`If[
                 CurrentValue["MouseOver"], 
                 EdgeForm[{
                   GrayLevel[0.5], 
                   AbsoluteThickness[1.5], 
                   Opacity[0.66]}], {}, {}], 
                
                RectangleBox[{-0.2, 0}, {-0.15, 3222.}, "RoundingRadius" -> 
                 0]},
               
               ImageSizeCache->{{167.19068195733058`, 186.1430909433429}, {
                29.243901242609923`, 88.66066391143303}}]},
             StatusArea[#, 3222]& ,
             TagBoxNote->"3222"],
            StyleBox["3222", {}, StripOnInput -> False]],
           Annotation[#, 
            Style[3222, {}], "Tooltip"]& ]}, {
          TagBox[
           TooltipBox[
            TagBox[{
              DynamicBox[{
                FEPrivate`If[
                 CurrentValue["MouseOver"], 
                 EdgeForm[{
                   GrayLevel[0.5], 
                   AbsoluteThickness[1.5], 
                   Opacity[0.66]}], {}, {}], 
                
                RectangleBox[{-0.15, 0}, {-0.1, 3761.}, "RoundingRadius" -> 
                 0]},
               
               ImageSizeCache->{{185.6430909433429, 204.59549992935524`}, {
                19.38786925052561, 88.66066391143303}}]},
             StatusArea[#, 3761]& ,
             TagBoxNote->"3761"],
            StyleBox["3761", {}, StripOnInput -> False]],
           Annotation[#, 
            Style[3761, {}], "Tooltip"]& ]}, {
          TagBox[
           TooltipBox[
            TagBox[{
              DynamicBox[{
                FEPrivate`If[
                 CurrentValue["MouseOver"], 
                 EdgeForm[{
                   GrayLevel[0.5], 
                   AbsoluteThickness[1.5], 
                   Opacity[0.66]}], {}, {}], 
                
                RectangleBox[{-0.1, 0}, {-0.05, 4729.}, "RoundingRadius" -> 
                 0]},
               
               ImageSizeCache->{{204.09549992935524`, 223.0479089153676}, {
                1.6872403667823477`, 88.66066391143303}}]},
             StatusArea[#, 4729]& ,
             TagBoxNote->"4729"],
            StyleBox["4729", {}, StripOnInput -> False]],
           Annotation[#, 
            Style[4729, {}], "Tooltip"]& ]}, {
          TagBox[
           TooltipBox[
            TagBox[{
              DynamicBox[{
                FEPrivate`If[
                 CurrentValue["MouseOver"], 
                 EdgeForm[{
                   GrayLevel[0.5], 
                   AbsoluteThickness[1.5], 
                   Opacity[0.66]}], {}, {}], 
                RectangleBox[{-0.05, 0}, {0., 6821.}, "RoundingRadius" -> 0]},
               
               
               ImageSizeCache->{{222.5479089153676, 
                241.50031790137993`}, {-36.56659808858015, 
                88.66066391143303}}]},
             StatusArea[#, 6821]& ,
             TagBoxNote->"6821"],
            StyleBox["6821", {}, StripOnInput -> False]],
           Annotation[#, 
            Style[6821, {}], "Tooltip"]& ]}, {
          TagBox[
           TooltipBox[
            TagBox[{
              DynamicBox[{
                FEPrivate`If[
                 CurrentValue["MouseOver"], 
                 EdgeForm[{
                   GrayLevel[0.5], 
                   AbsoluteThickness[1.5], 
                   Opacity[0.66]}], {}, {}], 
                RectangleBox[{0., 0}, {0.05, 10271.}, "RoundingRadius" -> 0]},
               
               
               ImageSizeCache->{{241.00031790137993`, 
                259.95272688739226`}, {-99.65251714737585, 
                88.66066391143303}}]},
             StatusArea[#, 10271]& ,
             TagBoxNote->"10271"],
            StyleBox["10271", {}, StripOnInput -> False]],
           Annotation[#, 
            Style[10271, {}], "Tooltip"]& ]}, {
          TagBox[
           TooltipBox[
            TagBox[{
              DynamicBox[{
                FEPrivate`If[
                 CurrentValue["MouseOver"], 
                 EdgeForm[{
                   GrayLevel[0.5], 
                   AbsoluteThickness[1.5], 
                   Opacity[0.66]}], {}, {}], 
                RectangleBox[{0.05, 0}, {0.1, 9677.}, "RoundingRadius" -> 0]},
               
               
               ImageSizeCache->{{259.45272688739226`, 
                278.4051358734046}, {-88.79076760507886, 88.66066391143303}}]},
             StatusArea[#, 9677]& ,
             TagBoxNote->"9677"],
            StyleBox["9677", {}, StripOnInput -> False]],
           Annotation[#, 
            Style[9677, {}], "Tooltip"]& ]}, {
          TagBox[
           TooltipBox[
            TagBox[{
              DynamicBox[{
                FEPrivate`If[
                 CurrentValue["MouseOver"], 
                 EdgeForm[{
                   GrayLevel[0.5], 
                   AbsoluteThickness[1.5], 
                   Opacity[0.66]}], {}, {}], 
                RectangleBox[{0.1, 0}, {0.15, 4341.}, "RoundingRadius" -> 0]},
               
               
               ImageSizeCache->{{277.9051358734046, 296.857544859417}, {
                8.782120539191837, 88.66066391143303}}]},
             StatusArea[#, 4341]& ,
             TagBoxNote->"4341"],
            StyleBox["4341", {}, StripOnInput -> False]],
           Annotation[#, 
            Style[4341, {}], "Tooltip"]& ]}, {
          TagBox[
           TooltipBox[
            TagBox[{
              DynamicBox[{
                FEPrivate`If[
                 CurrentValue["MouseOver"], 
                 EdgeForm[{
                   GrayLevel[0.5], 
                   AbsoluteThickness[1.5], 
                   Opacity[0.66]}], {}, {}], 
                RectangleBox[{0.15, 0}, {0.2, 1026.}, "RoundingRadius" -> 0]},
               
               
               ImageSizeCache->{{296.357544859417, 315.3099538454293}, {
                69.3994601565564, 88.66066391143303}}]},
             StatusArea[#, 1026]& ,
             TagBoxNote->"1026"],
            StyleBox["1026", {}, StripOnInput -> False]],
           Annotation[#, 
            Style[1026, {}], "Tooltip"]& ]}, {
          TagBox[
           TooltipBox[
            TagBox[{
              DynamicBox[{
                FEPrivate`If[
                 CurrentValue["MouseOver"], 
                 EdgeForm[{
                   GrayLevel[0.5], 
                   AbsoluteThickness[1.5], 
                   Opacity[0.66]}], {}, {}], 
                RectangleBox[{0.2, 0}, {0.25, 48.}, "RoundingRadius" -> 0]},
               
               ImageSizeCache->{{314.8099538454293, 333.76236283144164`}, {
                87.28294677670196, 88.66066391143303}}]},
             StatusArea[#, 48]& ,
             TagBoxNote->"48"],
            StyleBox["48", {}, StripOnInput -> False]],
           Annotation[#, 
            Style[48, {}], "Tooltip"]& ]}, {
          TagBox[
           TooltipBox[
            TagBox[{
              DynamicBox[{
                FEPrivate`If[
                 CurrentValue["MouseOver"], 
                 EdgeForm[{
                   GrayLevel[0.5], 
                   AbsoluteThickness[1.5], 
                   Opacity[0.66]}], {}, {}], 
                RectangleBox[{0.25, 0}, {0.3, 1.}, "RoundingRadius" -> 0]},
               
               ImageSizeCache->{{333.26236283144164`, 352.214771817454}, {
                88.1423781377928, 88.66066391143303}}]},
             StatusArea[#, 1]& ,
             TagBoxNote->"1"],
            StyleBox["1", {}, StripOnInput -> False]],
           Annotation[#, 
            Style[1, {}], 
            "Tooltip"]& ]}}}}, {}, {}}}}, {{}, {}, {}, {}, {}, {}, {}, {}, \
{}, {}, {}, {}, {}, {}, {}, {}, {}, {}, {}, {}, {}}},
  AspectRatio->NCache[GoldenRatio^(-1), 0.6180339887498948],
  Axes->{True, True},
  AxesLabel->{None, None},
  AxesOrigin->{-0.5670000000000001, 0},
  FrameLabel->{{None, None}, {None, None}},
  FrameTicks->{{Automatic, Automatic}, {Automatic, Automatic}},
  GridLines->{None, None},
  GridLinesStyle->Directive[
    GrayLevel[0.5, 0.4]],
  PlotRange->NCache[{{
      Rational[-11, 20], 
      Rational[3, 10]}, {All, All}}, {{-0.55, 0.3}, {All, All}}],
  PlotRangePadding->{{
     Scaled[0.02], 
     Scaled[0.02]}, {
     Scaled[0.02], 
     Scaled[0.05]}},
  Ticks->{Automatic, Automatic}]], "Output",
 CellChangeTimes->{3.701061059392671*^9, 3.7010612466610928`*^9, 
  3.7015026552695713`*^9, 3.701518824476574*^9, 
  3.7016040408921547`*^9},ExpressionUUID->"ad17fc9e-d818-4428-b39a-\
d6f538d85063"]
}, Open  ]]
}, Open  ]],

Cell[CellGroupData[{

Cell["Define compressing ogive (maps [-\[Infinity],+\[Infinity]]) on (0,1))", \
"Section",
 CellChangeTimes->{{3.7010617794471197`*^9, 3.701061815512293*^9}, {
  3.701502726500702*^9, 
  3.7015027302119207`*^9}},ExpressionUUID->"441f5411-0257-45cc-a3e6-\
06482240e33c"],

Cell["\<\
The imaging process implements a compression, mapping (-\[Infinity],+\
\[Infinity]) on (0,1). 
We model it with some ogive function omega (any will do)\
\>", "Text",
 CellChangeTimes->{{3.701502697097187*^9, 3.701502773740603*^9}, 
   3.701518836616897*^9, {3.7111039777376337`*^9, 
   3.711103977974641*^9}},ExpressionUUID->"c63614a4-1fae-4fc0-bd58-\
b086fa8b472d"],

Cell[CellGroupData[{

Cell[BoxData[{
 RowBox[{
  RowBox[{
   RowBox[{"omega", "[", "x_", "]"}], ":=", 
   RowBox[{
    RowBox[{"(", 
     RowBox[{"1", "+", 
      RowBox[{"Tanh", "[", "x", "]"}]}], ")"}], "/", "2"}]}], 
  ";"}], "\[IndentingNewLine]", 
 RowBox[{"Plot", "[", 
  RowBox[{
   RowBox[{"omega", "[", "x", "]"}], ",", 
   RowBox[{"{", 
    RowBox[{"x", ",", 
     RowBox[{"-", "4"}], ",", "4"}], "}"}], ",", 
   RowBox[{"PlotStyle", "\[Rule]", 
    RowBox[{"{", 
     RowBox[{"Thick", ",", "Blue"}], "}"}]}], ",", 
   RowBox[{"Filling", "\[Rule]", "Axis"}]}], "]"}]}], "Input",
 CellChangeTimes->{{3.701061275366647*^9, 3.7010613698532887`*^9}, {
  3.7015188479128513`*^9, 
  3.701518870800415*^9}},ExpressionUUID->"8e901593-6199-4df0-a5e7-\
32d0934ddca2"],

Cell[BoxData[
 GraphicsBox[{GraphicsComplexBox[CompressedData["
1:eJw92Wk0lVHbwPFjnodMURSiiDIkReXaSZIihAyZpVJJEqGkQkKIBqnMZCgU
MrsPKRIpmYtMmZ3blOEQ737Wep7XF2svzrf//l37WkfK8bLJGUYKhfKPgUL5
z++dIDK2tsZHpZTvNNKi7wbvpsBLZyt58flzzy5hLWhp4RqrcuChUng1ejy3
HAYJ6mWhPeLcVIruVwsapwEUXqhh4evmpFK8nnBY/DgJ9uEqU513OKgUd5u4
sM/WsBjtF0IAOzVgaJ3bXg4nSOHtEYvtY6VSNnxuu/7RFV7oq3j8uM9CRaoT
tPv5HnDnosN1+aPMVKqgPhfffR/wY8ry9phkpNrzROvF9N8Gh4AmmbYMBmpi
wo5dFN8QeFzxJ/aFK4VqxCEUY5EYBaW/5bhfS68SAanJj8JlnsIWfqRtGr9M
GFHetbZdToB320Nc+wcWiaj9rPeDW9Pg98e3kurq8wR7L+P1NYYc+KP4WJV4
P0vMzbQzHBUogHX+meo7GaYJyrZvqT7Hy0BRnVRMm50grPj1XvkwVsNdnclv
JdeHiZG+RJHmlVoQNs2JslzfT4RWWupf3t8E7+Y/8tXJdBHfZqWPbHzxA9J+
/nkwGviV2HI3wHn+TgfYGIsX/HQqIMr9f/8a9OyGEk6/1upr+ZBh2ET5oN4H
u/sZNt22aILT97aq+7UPwJapsiXN6k7IXS+2d058CI6mdDYaWvQDS7NkbbXe
CBw2EGD6WzgMForPja0FxyDSrj1AuWgCvNOLTXLdx6HWUILHSGAa4ug9kTMv
JmBSSti/OW4WorfL1sdem4RrngoOkSLzwJ4sHtYuSoP2X/wmLnWLsO5f4o0t
8TSw99k/zHZ8GeiZlzOD6DT4oLAn9APLKgg5zusd1SFhK0f5SKoeBc2bj3I+
8iJBovzCYZYQBpT6gKttOo4ECp0x06OfEVVwXcl8W0TCgnGF7UdZZiTbGSQi
+4WEn2p2G2UDWRBdauyPUxcJ7qf410n/YkXUXnmKyB8SxB4NWjBLsKOXmYL8
JyZIyLFOfDV7nQOdZ+MpX5wm4dSBW3p1FZxo44Pi4tq/JLy1vSStucKFYlWP
n7qzSMIi5yGmEjMe9J59/bZXdBJMvu9Tl4jlRdHCT/NEV0j4731AcvTdxegf
/vu9xuxddvh+KMZvvPVeA7aa1GUL8eP74b9Cb2k5CNfrD9xaqcT3QTUnX6BW
D0aFN/Ck3OCiUj4kzRYtGAHnCt13Tgnfj+X9c1XXT8HrSPPy4334PnA9lHU6
ZA9fvyl+z45io1LaO3rsYlwg8TXbp8LdrNQAE9sE9bTLEGl99Jr/KDM1wGC9
a27XNVgtYlk0eM5EpdytZmnQ8Ada1X5DmWOM1MRmE4XJiUBYju+yLeFgwPdX
Lup1SDh47KDHz/itEe6/v0T9i48BmrfatoDeFeKb/PgIWo4DVwln840H6QQ6
9C58PiQZ9BZfHOZ+sECwy7GsSb/MBEeflEzf+Tli4uonYsHmLfiZJRTMW88Q
Uc9Pz4dfLoJtYlKNFD+S2O8s2HPEhQCLAzR/JfUxQqtaIzziRw0cb2jM46gb
JKwyNhgpun+BI4vXRqTY/oBhsYSDhMYouLbNVUWrjwH3Q+tze76MQcRqiMHI
JRLUys7FO/NPgNXeZ4cfms+AxDzdTJt/ElSOJZJ5HXMgtc91MrthEtLl4jt9
Ly/AvqsjAUH2NBDPThffw0mHCOj4mdNEg+jmkuI/GSvQadFvaCtNAntC+5vg
Y2vQRl4PtrQjIblfcL3ZCAU5r7aWS4eSwGu9Z2HfbkZEXxf/4XYWCSuyvUzi
gUwo4NWh+4rVJJw/xHvgbwszsmVrUz3/A/f+ac+TLcqsKONa0IedvSTUXKOr
xdxgQ0Mfl87SR0gY9NamrNSzo0X7HAEHkoQ7DXyLNhs5kfKunrescyQwG3rt
ZrDhQvUOnoJogYQWtY7opQxulHfyYmP2EgmyboT4+DwPuhvLdMFtmQTELh/F
e5wPnZbyyyrBvaKB6fpnubhPHaaIhI974GtUOrfWWdynKFNnqD2C9KZUNTt+
7LfaKen6fl1gGq/hv9SA+8yS1+hwPgG9+XbU28G4T/rQqlO0GbDy6pgLqmK/
DadfmvHbwoBKy+vdI7jP8SshnGXOkNw9Q6aHYb8jwxVsNl4CkZMVsxkaLFSq
j1eI7x5PQNG7ivfNMFHRrfuahnV+UOA463jsBSNVsgQxJlnchRy+1qojlgxU
+4yktLeXQmGbq8qcvhCFmqgaaLmePxpasnPEntz+R/Czi1bf+xcLn0RMGopI
OiGpnr5po0AS3HwoYOG9d5HYW/JTeCH9FSQmbD9j8eQvIXTwxoqCbB4oH4yb
teKYJSRFHgV8flsIJiwvDU/ZTRGD63INnY9WQHUJzWzs0TjxyZ/jtrb9BzgX
0k11kBwi6AK9do7Zn6GucZt1ce4ATBy/KfXuwwh0PLzbf2h+BOimyvlJV8aA
V0n5bLgADZ6FNn5h/TAOUYesM90LpsH4nqLW5Y4JiHzf9b5KYw7cZC6URCdP
QsRXZwmWD/NgxnZdmVWLBvQP1kWG55dAdEvc3q9FNFiSXW7yoi/DpLb5cS0+
ElzOsImnZazCYE0hmJngfv4Or92IpSBu+4XhkgASnoQZxyf2MCBP++eC3Ckk
rEZeMT+yiwmpG//auqWChLz6PwY2N5lR5MsDrVebSAi4+cVCposFhZ8c3Hmu
m4Q4F5YUK0U2RG3++2TjMP58UIwixZMd2SkIvRmZJEFUqKNJrp4D0Y7Eb+Cc
xb5+pFc683ChvKNXVcLmSaj+nNz1zIQbWYQHmkrgPiP2M/CbpPOgtRDRfF7c
5+eLqgPCM7zIfdqm8CLu01khM7yRF/fp/qF4vGkf3BQc0x8vxj3qG4nKux4C
/Y9tn59dwn7GTeRZ/dCHJnSZo1MR9zm5Jcj4lAns1nmy+2wn7rGZ+nLwviWY
rDsvHRzFTqUw1HrYxTpA8eWgv1IabNSA8LWE+MfnIN5P/EXNb9wjmm4hdl0B
dufW+ZPPsJ8Vdm7pCd5Q3t2+x16Hidor2rN50j0A5KSCNf4tMVB7wz6K/EoK
Br2dvcvbSylU6iD8IRsj4EnwQ7MTTavElA2PW/SJx8CuU6rmCivE1NJs5lnJ
l8Ar49XrH71E5A07dWdtSgUhu227kvrmieJ2M5unpdkgc1Kc9sJ8jnAe2lH3
9PU7+HQ+9Vp0zjTxIvvTM02DEsjaxv7PZA+NOL5v34ldzVRY2eCS1Oc1Dvrn
3CdVJceBbXhKLNl5CvbKW8wuWEyAzI72vreLM6DJ+1b0qc4k/Ph9Ri7R+y/0
HB65yTU3CZV32h9PbVyE7VlUg9sBNNCKnr69ORt7qLS3rP8PDbbfup5keuof
cAi02jKpkZDV8QrO0dbARFA3+9wFEuybYOeOvQyoVl5r8Gc0Cfe2Sxi1hzGi
4cioHLu3JNDLDN9OtTCh+UMcvq2fSJAuV1d8oMiCTKWkrbjbSfjCm/pDOpgV
VTnYhZT3k0ALJD99aWBDMzfyzAvHcB/np38sSHEgN6MKsnSKhInAI5IxFzmR
2uUloSnsoVXbdPbL11zoh/Afz2Hs4VACzzHLNW7Ee+NczU48r8sTbsoHHuFF
Xq6qQ59wb0Upmw+wpfOh7e/Lt1HwvN6zLrCroR33VvOv8NJPdZDOE65ojsYe
Hu8Q6XUCOGBiEcmvgfsL7PLJXT0MUWZxAiZzuDdbi4scqoZQzyfgVPcWezgx
ICaXYwq7GjVTvKxwf0fvD6gPnwa3/ldxdEHc36bHWYHdTiDtNRKY8B7P6yRZ
N+WxC9BpuKBa6cBCDTBLKyauXAWHW/qx7yRwfx0QlJHsC6L5hpM9NYxUKtPZ
wflnd4Bdz2SW9zb28LpoksTl+9ATE/bpKlCoqG5bvo/pQ6j9OC4g1fyP+GZQ
U/WcOxY8BY+ysR5ZJvgLZ8wjHRJB1NagTzFikegVsWRoKkkHqipN+8jQX+Lc
i+oyealc4CxaL8hjP0u4O7tqWvcUwLuDKdXaeVOEc6TDTeYj5bCw4FZ1RGeC
WKlqCy7KqQYvlz91DxqGiMSz63aZfa+DkOKAR0zMA3A6aJ/aWPAIRJD1HuLm
IxCwb6BB+NAYGNYyefY4T8Kd66EiN+PGQfHofmt7p2n4zKX6Ra5sArQmvDfo
j82CyRfZk57h+P+k9KD+4jwoP5aKrVWgwTmj94FdoktQMqvKqJZNg9dNz60h
ZRkqwgT+ibCQ8Ehv80m1U6ugc/XB5SvHSAhaM56Lcqegj0zWPoQfCV0pPdMm
+QzoiQ2bjVACCWs6pWu/OJlQvETXuHcpCaYRxuYPjZnRCbaUDRaN+H1nKVwq
k8uCOL/pCNJ+ksDym9NKi5kN5TyubJEYIoGbp1z7jh47mtIuVJXEHg7sKd8X
kcSBvhnkbwqcwfOboeLukz+cqFRf3koBe6gpFLJ6fhs3ej7g6f0dvy8/bEm+
z+LPg0JSQ6Z/4l55NxeFi33kRRc7ZuMPYQ+tLfe9oOzBfYazuE1VaEKzquXy
rUHco4XrReXn2tB3JFTm2BPsoVd7FFPdUTidrcNVaYr7ZD3IsyHVGCQT9Tre
MOM+b+15RvWzgFvf7C6PFuMe8+L3hYzZwyFJy4EhZzyv/dAX9sizsFlIQKWC
k5WK3m0ZD7jlDg12fOrnq/B+Vdg2WFfsBd31tPXtl/G8Vpq+Vhx8C8Ku9H2I
ksb7lkEYyH0IgmQXmx0zfdjDZs2tP9IeAHPXYXqi7BqRKEQMDns8gmWbhR1/
I1cI6gjjdAn7CyiXvLSxcXSJmNoX7vv9RArkKDiWm+9ZIDpqF8Xr07Pg0NDv
L2HpcwS3QtIzH8Z3kPhb6rEOywzxbTyU8bhVMZxLFPoj30kjfkm6SkYgKuRf
f6NS2jYGjoXqnbrzY7At30ryC88UiEt53NfZPQGEanFM0qsZEJIoaujcjvsS
ZgqXk/sLU2ONt/N6J+Fda2lR4ccF2Hnz3Y7v7jR4s+n4iWwrOsyLdb1c6aJB
j5zYDgnKP0CBppdsFUjoLCO8Fl6sAbu8RaL/GRIYOjOlD/IzoO+HHvo8iiCh
Xjsr5b49IxL9PURjzCFh2f2pVfBrJnQzrzMuvIaET7eS1aooLOiotlWiTisJ
18cm1bZYsyKrV2HXbvSRYPlv7mZuKhv6evyR0q9REtqmxMZ85tmRVuKDzHXY
w6IMhfDFQ5xoMGTu7U3soZJAgXtTIBciINfpMfbQZmzGTb6FG8X5tGXS8Pyd
Ct6UsmczL+p8qXLvOfZwxSx1iNOHD/WKSuR24948puNimH7wIeFuC1kp7KOq
nIHj0Dju77iDadl5dWgAA+GXGdjHgK3J1aVaECL4bv95A9xjD2PNcuRhaOMM
itFhxz3u7UnnfmkA1AMXCi7U4v7k1P/EginUK74/muGGfWTInFsyPw35pQ/X
dcvj/ea9dOQBDydw1HZq2tiAfRTsVzU0vwClxx81113DPuZsaChedxVm/pqx
u+3CPb702Oko5Av61jfeyXXifUb//Tv7A3dAbZA/fOYRA1Xy07VXZ2ZDoDSj
WIndjELNk6Uc9F+KAqpJaKQLHb8XWwKf3nz6FBoe1si88Vgm7Ler+g5yJcKZ
mrE0tpJFQtJbNCtGNx2MVpreavHOE6LK5z9ZROXA4pU2aZewWcLCy2bgvHcB
9Nul3yjumCIKQht4a+vKQGC9kvf88wmiXpfr4NSparhhNtqQIj1MGA4z1Dm6
1MHIjh0q8jn9INBw8xjjuRFwjaeVsrOOQGpr7l1bhTFwi7nky8Y7Ce8LAnmI
oHGgf1FU69CchvMvTqwovJ4AkXu6xyOqZ0HpZN+dTbcnYaVe49vrg/Nwhq1q
o4s0DRKfOF1InFqEEUW12tJUGgTLXExK8V6GRw+O/vi5RgNFzWya385VuBjU
zDt0hARz5nu0uNMUpHvr66qSD+5BKW3j65cMyOutYST7S/weTLBteTXPiPJV
pfeLluD9xf2eVfY+ZsSt6PTwYAPeR46UjqU+Y0GeId4cCthHzecPditPsSKL
GcZdz/H+HW30zeCDKjvSztcrL8b7d93RnGn0gAM90UuRAOzjxc2bXHK/cyJH
6XUsdLx/e5X48jev40b20ovGWdhH26ceur/P86CaxoKvVdhH5es+Ds9zeJF6
Cb/zTtyruTuzzIZjuE9lE7HJvZpwozrqpD4d9zif0jOnrg2KHIPfU7Jwj82j
Izq6RyHZXik87xz2UVnugYCBMQh/TZI33oD7HHjIO7h4CkSUfwpvbMQ92q8+
3fLEHkIWta0++2IfVb/z9/CdBfvecD8NSdznTpa6bXLukGPzuvVqK57X943/
Zeh5gdtB+r3oICZqwNXg3sAefygX47vfpY7nt/LxMsqpIPjKKP6p9S+FKrnn
tM+w8AMoY0ps+GyEfXQt3dDL9gjmxh5naRavEJJCr4LLA56DYMLIXk9hOiHq
m9F4bjwZlh+uBag4LhAWm5rFiySzoDm3SvPu1zkiYNj0+b3ctxAR15v6UnmG
6Hhc0jU6UAR1vzZYCm8nCeWRvuK0GQIitn33SQ8eg6Lzm6oHenFvqpuPENih
1eg79+jSExBemHFR7NYMnHcwfpMpMQlWed8rLlL+gqULX9GHtklQvPVaLzZu
AdLHp8WJczQYdF7afUWVDqZVB0cdW2lQfHPU43bLCqSS95dHt5Lg/uaYAHiu
QbyMdOxVRxKau3vEj61QUE3HzVX7cPye++re2K/PiPwlfVd1X5Nw48s+JeNY
JrTKkhZs94GEWIeOvT/HmJGHsuklyxYSTnREn0k5zIpeXPK3bMf7c0SJt2VS
FBva76t+5iL20UZt59/SXnYUrixvUIr35xelEtrZSpxoVed6nTb2cYOy8MkR
dy5kmeYtewH7GBv5J+BhJTdSry153Ih9DKXT7NZx8SJts06VIOzjplyXsnBH
PjTe4fT7C+7tkb7NuaByPrQzu7+FH/toFNtReXuUD50Skd6ogs95+SpbZ//i
Hnv92t+rqEMy2/mDd/Kxl6YL8aFntWDnnG3M41O4TxeNs1ctD4PvGfqPAwK4
z44rj5JPGkBpy3qbA824Rx4rDyUOU3j8a1a86jr2kv6gdZTvNLSlsxp8VcPz
Ozn8ztUDTnAnI3Gusw3v11zjY3d4LkD2F0fpr7ewlzSjCZd+D9B8a009psVM
pfhnK1l/9QFHJcHHBgO4x1url6v47oC+qrvFYDwDNVF5/tj59yEgt+uEc7Md
hRqgStd52xAFB551GtznXSWMLtbxUW2ewqLRnfyAkGXCnef0VecPCRDurcF+
7esi0WEjNVHLkw6ifei8pjTeZ8aKKrv1csCtqTBLIGmWmIq41pCgUwB02ivL
2YkpQtT82BvH0DJI2MrX3Fg7QUS9tePg2lENFIPxrzkGw0TAkXRdN5U6iD13
d23f3X6YCer2vmSB9+trlN+r3cPwVS77gsvmMfD3Sf73vH8CvnZQrhz0Gwd7
njTJR1unIdbIe/BJ6gTcadlxJi9nFviYYt84+E1CccI70U2K8xB14/btVAka
lGuU2t79tQh7+HPHPZJoMGtoWtPqsAyL4q5b1f7RYFH1SvnmDasQsxrdLaZL
QmVw0niCCQV1NGQ9HfDG7z+vkLyOaAZUbpoas/qcBGpDntaDCUZUf+zQ9zPF
+D3nkHy6WJkZ/RmTESr4gudvBTfTnwgWFEXRWantIsFsyXCL/BArGmoJmrDA
Xpp7WP0Y2MaO0Pb0HYHYyzKTV8c33OVArHoWYuLYS8ccw/ayWk408VRstRd7
KcTtKcbKxo3KxiMvP8FeKnzvkmmw40Ey8xlhBdjLqtSuY6dTeFGe9MNnW3C/
Lcsjw1vNcJ+DV7WcFzTAOPT1LSUW3Cf/mZ3JLNrQPBol960A95ioyWvNehR0
y1IbMj2wlxtt5JSljYH/jGGztCzucy3g5Y3iU9D3W3R0Vzv2Mu67deRFe8ge
LHpcGoT3a+k4A/3vLhCgW5+4sB17KZImbky/DPG/fGV9fuP5XWyx7tw6L3i/
sgbuUfg9+coRlYb5Q+tk2oU1hOf5ySXhQqkgGDTyi65dw/tNTWbh3NdweCLa
uNvWZY3oHaG1b/8RA1dU/pyzacD7td1nldwDz0HLNr32iAKd6LUi3adLkkH6
sOFAvPcCkZfm2PWyJxPiHqnO+PfPEZIrU0UxwW+BeZFQ1NedIdgrZbf7ZRbB
Il1CMMyEJJyl+pjUXhOwstr/8oXtGMht5a0Rwe9Kf1HT+pPPSHg/LSdeIjYB
s/OSlq2uM8Ar5ju7IjIJn/4Vt0VMzIG6ZeG+iu+TMHpS9iFH0AIYaszqv3Km
AYXdSN50Ex38371XC2+mgWzG98f5lStgV54m+EqGhP3p63r77dbgfeWw54g9
nqf2S2JGMxSUlZmpcSiMhH9CplgjRiR31e7BmWy83y4+eKYewYQmYsY+farG
89pkVnPkNzMqPFkw0/cDf/7En5sDmqzIPHzI/y72MnO9xpG4YDbk2Jb8Zhf2
UtK82PdnKzvavs1o4gH2MvKDyMtAWU7UK79zQAZ7yUccrplz4ULJe1SKzLCX
6v099z/mc6OKMbO6cuylhdoprVUKLyrpr/rlg73M/VmbZnCKD11iLflejXvb
6l1povuWDy3qsoayYx/7ajQytXv4kMvpqwry+Exc8G6hzvGhh+kpc3vx+fLS
lpAlOu6Tm1dhVFgdwse92ueKcZ9qpfsPaWnBbefCyuzT2M9NgquOWoehQWC3
p+Z63Gs8vV1FyQD2SrqppLfjPhm1HqvQToJvQXRw403sJ9+Jp6kT1jAsXjWm
q4l7ve2rorPFCaKtgU3jF/Zzr1nXmVFXkOHSr/8WyEKlrGgPjNZ7QE+E7YvS
Q7hXdf6+l9k+4PbMltV+BPv5WEZffOk2mHcmaHWnMFCpSvSL0rEhYHs9zn/P
GQo1Kpn7mtf7KLixn+FNnOgqYZ9wUkb44FOIUO7zdY3BfkaJjtx5lgCbv9uX
KHQuEnW/jjA+mU6DGyeXdPYqzhPKGsXC1rI5sN0/jTaSPUvInMjkdFEogOD3
cnX8C1NE6sdrdbYXysBl561bJd0TRMgZ9oGi9dVQrTdxQs1pmBgsPLtVeH0d
TAXluHy81A+SPX5dcUZ4H3fgmF76PAxzcafBSWwMgif2w1DDBHRWuczSr42D
0M4+EQ/xaQg9IpryKXEC9volXalKnQVV7j+V/tcnQYSTLDeXmoequ7pXYSMN
9MPOdHg2L8Lu4kfbGhJosN25rpVmvgxzl2eru5dpYKtkmjLNtwpEtYmk6mES
Zmp3uiYbUFDl5qvq+7GfQmJ0utsDBrTp4r0H17Gf9gOds7eGGZGgx/6/XNjP
O5253VoKzEgkNenjReyny9JuvqD7LOh5ylmBJ9hPxwylONk+7KfTjrA92M+9
dzeLeEqzI73V5rzz2E+19i10Vn8OZFXSe40T+/nr7xBfdTUnip0Epxbsp2Ph
lEQiAzdijlJ1Dcd+CtB4H1Vb8SBdtifdb7CfnPu4qspf8iLTjyNym3DPMQd/
Ht1h9R8/s050t2nAfrdS4WRO3OdK6fL2yYMgazV8cqgE91h/qz55SA/Pr98X
072xn7MeHUPcxvAgLzU9bDvuM/JPw/3YU/CpqMgE/cI96qkbTZyyh3Irj127
wvB7kzzIjt65QNTSuXxz5f98//kr8FXTZRARd2z0G8Q9ttE/0/9eA6suRvHf
j5moFOGU0leO/tB/avrXOl1Gai+rYQViC4KphazrVGYGKuX8pnNl2eHAnOLk
KndljcjTYNZnKomBvBbuOre2FYLSsFXbWfw5tBxgiVRRpxNTq19uOyclQ2H8
tUdmdxaIuoSmgoaKTFhlHW+8MTFHUOd06jQ93gI1Pddd0niGkIkY5fEMLwL+
0M1TH11IIuDhgN6O+wTkj43nPtUfA9HKAsfMb7i3MBpX/F08N3UlDq4TnoD0
9TYn8u1nIPV4qGOS4CTcSFUcSOifA8ND0lO7myZBr9Jht7bvAhRk6KQ/daRB
hOVy8mEhOqTKFdps+k6D0xWHXzXk4/fmuppLd7eQkJw896nAbA2qXdK8pbCf
bknBsSaTFNS7I90kP5QE1uKPr9M0GZGm2N/Z2SwSTvMVGcrfZ0LFmnwdPtjP
uXpKuVsXM1LzTylLw37mhfKG3t3NikzsPQ9YYj/ffxKrfHKbDS2wvBJfj/1k
PHuz4sI3dnS64nWEN/aTXS9G/4okJ8oaE2gRxn6Gsvas0B24kP0Ax4Q+9jMo
zDrCLocb8d5+ZlSA/dQyDnszt8yDBDbc2OaJ/Vy8srghx5gPec4ZHazEvbnx
kLXp2Xxo5OAPa2bs43Zr100pHXyIOXiPgiw+szNmHJUi+VBdYirnbnz2atW1
s6fzocHfWzv3//v/7yeplP/+/O/7yv+d/w/AQ575
    "], {{{}, {
       {RGBColor[0, 0, 1], Opacity[0.2], EdgeForm[None], 
        GraphicsGroupBox[{PolygonBox[CompressedData["
1:eJwl1VOw5kgAgNF7x/asx7Zt7e7Ytm1jx7Zt27Zt27a1PP/Ow6nuL0klnVRX
JUG91uVahQgKCgrm7+Bv41/B3+YZzf80LuQr5VjAF/51rqxxPp9Zof+hjPk8
PlFDD+QSKXQPTpNBLw88j9J6Lh+prgdwkeS6O6dIr5cF1kUpPYcPVNP9uUAy
3Y2TpNNLA2unpJ7Ne6rqfpwnqe7KCdLqJXylhJ7FO6rovpwjie7CcdLoxXyh
uJ7JWyrrPpwlse7MMVLrRXymmJ7BGyrp3pwhke7EUVLphXyiqJ7OayrqXpwm
oe7IEVLqBXzkdz2NV1TQPTlFAt2Bw6TQ8/nAb3oqLymv/+Ak8XV7DpFcz+M9
v+opvAjsB92DE8TT7ThIMj2XdxTRk3lOWd2d48TVbTlAUj2HtxTWk3hGGd2N
Y8TRbdhPEj2bNxTSE3lKad2Vo/yiW7OPxHoWrymoJ/CEUroLR/hZt2IvifRM
XlFAj+cxJXVnDvOTbskeEuoZvCS/HscjSuhOHOJH3YLdJNDTeUE+PZaHFNcd
OcgPujm7iK+n8Zy8egwPKKY7cIDvdTN2Ek9P5Rl59GjuU1S3Zz/f6absIG5g
39COfcR2rAnbiRP4loHvE3jnwHsE1hZ4XuAegf1DW/YSy/WN2UbswF6hDXuI
6VgjthJLT+EpufUo7lFEt2Y3MXRDthBTT+YJufRI7lJYt2IX0XUDNhNDT+Ix
OfUI7lBIt2Qn0XR9NhFdT+QROfRwblNQt2AHUXU9NhJNT+Ah2fUwblFAN2c7
UXRdNhBVj+cB2fRQbpJfN2MbkXUd1hNFj+M+WfUQbpBPN2UrkXRt1hFZj+Ue
WfRgrpNXN2ELEXUt1hJJj+EumfUgrpFHN2YzEXRN1hBRj+YOmfRArpJbN2IT
4XUNVhNBj+I2GfUArpBLN2Qj4XR1VhFej+QWGXR/LpNTN2ADYXU1VhJOj+Am
6XU/LpFD12c9YXRVVhBWD+cG6XRfLpJd12MdoXUVlhNGD+M6aXUfLpBN12Ut
oXRllhFaD+UaaXRvzpNV12ENIXUllhJKD+EqqXUvzpFF12Y1IXRFlhBSD+YK
qXRPzpJZ12IVwboCiwn8zwdxmZT6D86QSddkZVDQ/z/68iziP11BAMQ=
           
           "]]}]}}, {}, {}}, {{}, {}, 
      TagBox[{
        {RGBColor[0, 0, 1], Thickness[Large], Opacity[1.], 
         LineBox[CompressedData["
1:eJwl1UO44EgUgNG2bdu2bdu2bU/btm3btm3bdk+PzvtmcerWX0kW2SSJm3Ss
0iFwoECBflsC5gpL1YAN6436ZOWS7k8abuoRBGGlrhbwLBt0A7JxWQ8gLbf0
SIKySlcnCBt1Q7JzRf9BOm7rUQRjta5BUDbpRuTgqh5Ieu7o0QRnja5JMDbr
xuTkmh5EBu7qMYRgra5FcLboJuTiuh5MRu7psYRkna5NCLbqpuTmhh5CJu7r
cYRiva5DSLbpZuThph5KZh7o8YRmg65LKLbr5uTllh5GFh7qCYRho65HaHbo
FuTjth5OVh7piYRlk65PGHbqluTnjh5BNh7rSYRjs25AWHbpVhTgrh5Jdp7o
yYRni25IOHbr1hTknh5FDp7qKURgq25EePboNhTivh5NTp7pqURkm25MBPbq
thTmgR5DLp7raURiu25CRPbpdhThoR5Lbl7o6URmh25KJPbr9hTlkR5HHl7q
GURhp25GZA7oDhTjsR5PXl7pmURll25OFA7qjhTniZ5APl7rWURjt25BVA7p
TpQgOnuctSQah3VnShKDmMQiNnGISzzis9f9rYjOEd2FUiRgn7PWxOCo7kpp
nuqJ5OeNnk1C9us2xOSY7kYZnulJFOCtnkMiDui2xOK47k5ZnuvJFOSdnkti
Dup2xOaE7kE5XugpFOK9nkcSDun2xOGk7kl5XuqpFOaDnk9SDuuAD2BcTule
VOCVnkYRPuoFJOOI7kg8TuveVOS1nk5RPumFJOeo7kR8zug+VOKNnkExPutF
pOCY7kwCzuq+VOatnklxvujFpOS47kJCzul+VOGdnkUJvuolpOKE7koizuv+
VOW9nk1JvumlpOak7kZiLugBVOODnkMpvutlpOGU7k4SLuo/qM5HPZfS/NDL
Sctp3YOkXNIDqcEnPY8y/NQrSMcZ3ZNkXNaDqMlnPZ+y/NIrSc9Z3YvkXNGD
qcUXvYBy/KlXkYFzujcpuKqHUJuveiHl+a1Xk5Hzug8puaaHUodvehEV+Euv
IRMXdF9ScV0Poy7f9WIq8rdeS2Yu6n6k5oYeTj1+6CVU4h+9jp/2S6nMv/qX
uYwqAe/I8sD//+ezuPYfUf7+tg==
          "]]}},
       Annotation[#, "Charting`Private`Tag$3377#1"]& ]}}], {}, {}},
  AspectRatio->NCache[GoldenRatio^(-1), 0.6180339887498948],
  Axes->{True, True},
  AxesLabel->{None, None},
  AxesOrigin->{0, 0},
  DisplayFunction->Identity,
  Frame->{{False, False}, {False, False}},
  FrameLabel->{{None, None}, {None, None}},
  FrameTicks->{{Automatic, 
     Charting`ScaledFrameTicks[{Identity, Identity}]}, {Automatic, 
     Charting`ScaledFrameTicks[{Identity, Identity}]}},
  GridLines->{None, None},
  GridLinesStyle->Directive[
    GrayLevel[0.5, 0.4]],
  ImagePadding->All,
  Method->{
   "DefaultBoundaryStyle" -> Automatic, "DefaultMeshStyle" -> 
    AbsolutePointSize[6], "ScalingFunctions" -> None, 
    "CoordinatesToolOptions" -> {"DisplayFunction" -> ({
        (Identity[#]& )[
         Part[#, 1]], 
        (Identity[#]& )[
         Part[#, 2]]}& ), "CopiedValueFunction" -> ({
        (Identity[#]& )[
         Part[#, 1]], 
        (Identity[#]& )[
         Part[#, 2]]}& )}, "AxesInFront" -> True},
  PlotRange->{{-4, 4}, {0., 0.9996646497600681}},
  PlotRangeClipping->True,
  PlotRangePadding->{{
     Scaled[0.02], 
     Scaled[0.02]}, {
     Scaled[0.05], 
     Scaled[0.05]}},
  Ticks->{Automatic, Automatic}]], "Output",
 CellChangeTimes->{{3.70106136580059*^9, 3.701061370189942*^9}, 
   3.701502775744217*^9, 3.701518872501053*^9, 
   3.701604040954006*^9},ExpressionUUID->"5e78e1d8-1071-4527-b98c-\
e05d4aac1ed1"]
}, Open  ]]
}, Open  ]],

Cell[CellGroupData[{

Cell["Examples", "Section",
 CellChangeTimes->{{3.701061821168684*^9, 
  3.701061832351775*^9}},ExpressionUUID->"da851b41-d8f7-43d2-8ae2-\
439b9c6f8d71"],

Cell["\<\
Now we may start imaging! 
The parameters are the \
\[OpenCurlyDoubleQuote]exposure\[CloseCurlyDoubleQuote], the \
\[OpenCurlyDoubleQuote]contrast range\[CloseCurlyDoubleQuote] and the \
\[OpenCurlyDoubleQuote]gamma\[CloseCurlyDoubleQuote].\
\>", "Text",
 CellChangeTimes->{{3.701502784715994*^9, 3.701502863929772*^9}, {
  3.701519004788286*^9, 
  3.701519012461133*^9}},ExpressionUUID->"6636aa43-60d7-4d7e-b1b6-\
b232fc03772b"],

Cell["Here we shift omega, this is what \[OpenCurlyDoubleQuote]exposure\
\[CloseCurlyDoubleQuote] does:", "Text",
 CellChangeTimes->{{3.7015190896434107`*^9, 
  3.701519127775943*^9}},ExpressionUUID->"7e7dc185-c415-4e23-924e-\
ba2beb758cd5"],

Cell[CellGroupData[{

Cell[BoxData[
 RowBox[{"Plot", "[", 
  RowBox[{
   RowBox[{"Evaluate", "[", 
    RowBox[{"Table", "[", 
     RowBox[{
      RowBox[{"omega", "[", 
       RowBox[{"x", "-", "x0"}], "]"}], ",", 
      RowBox[{"{", 
       RowBox[{"x0", ",", 
        RowBox[{"-", "2"}], ",", "2"}], "}"}]}], "]"}], "]"}], ",", 
   RowBox[{"{", 
    RowBox[{"x", ",", 
     RowBox[{"-", "4"}], ",", "4"}], "}"}], ",", 
   RowBox[{"PlotStyle", "\[Rule]", "Thick"}]}], "]"}]], "Input",
 CellChangeTimes->{{3.701519016899927*^9, 
  3.701519084513975*^9}},ExpressionUUID->"f2f0a843-d5e6-4d74-841c-\
2d49c5cb8416"],

Cell[BoxData[
 GraphicsBox[{{{{}, {}, 
     TagBox[{
       {RGBColor[0.368417, 0.506779, 0.709798], Thickness[Large], Opacity[1.],
         LineBox[CompressedData["
1:eJwl2Xk4lN8XAPCxj8GMlEqRJZWkopAU51akRIukUFTftClJaFGRJFQqJGmx
hiKECuF9s2/Zs+/7MmbGkp1+d57fX/N8nntn7jn3Pefe93lG/uw1ExteCoUy
wUOhcD83wdLBf/8YJEXW/MHMZT+4Nr3aa3qGQZLvnjWTD/wgMVlt7dhfBqnK
L9AcHuQHW5SMz/YOMcgX5b370vP9YNsij8bSOgZ5Wm/jZW1Ff0BdI8VvEvD4
IP3nu25/MHn8O3arNYNE51TO17u8Av9dTfs3WjBIcfF4R9PAV1Az29+39hhe
z/itIyfxFZjZ8yuuOMAgQ/cvNHn1vgJL8x3vKNvw91XWnYCjgXBuw6env+kM
kpP+30LXltdws9zj6oUsOin3prNspegbeDrkXDeeSicplksdbm18A+FCl3a5
J9PJdpXqc5RDb6AUjCXfx9BJjiIf3d/vDSgkSmZW+dHJw7+fHypaGQxlL6JE
dS/QyVA4cfiT5ltYa1IYu0Qcu6n2wq/n72GnXbpkOI1OVrg88hz7/h6O+MS5
bhbA4w87xU60voe72S+OGs6IkehDyP60jR+gaov5rGu3GCk+6rGuq+wD3Fs8
aDiUKkaGCgTbPRILhZoakcFfZ8TIi/7BSzXswuDBuW9ZsSfFSK1vbTOfH4bB
pnEr/1fH8bjacwvtN2HgtThp5yVjMZK6SXDuY24Y6JiceC6+XYwMEvjRlCwd
DlHlkerW4mIkJ+woX05lONwq1nGdyxIl7fc/ync5HAlrLPqO9qaJktTRnbLm
lyKhauCFUkWKKEnZsiL8qHskqAh3V0Z8FiU5fGR4aEokdBj4KB4IFCVvWUfP
vV/xEQzzaoveXMXjq5aW7WJ+BBny2pJt0qIkMtkwJx4dDaUSGo7ay0TJIJOT
i3blRMMdm5lqHQlR0o3TLPWyLRpqaY/89ah4fb9Fni+Xx8CLY8ESJuMipL2F
jvmypzHAN5QrfrVUhKQc3hp19PYnGJBcIRZxV4Rsf2h2+fbVWAi62HYl6qYI
WZ9xfXv/s1jY+zOy9JMDHq/5pOYSHwvhpzc/TbwoQnpdoCrTObFwMlZPJMtU
hHTjO7+M6RgH5eiacIOKCFkRZSUR/egLfLPNFWC00MipWbbestwE0JKzU4uq
o5HLD2x2usNMgPSaZad0qmhkd4RBoSctEUgd2xTbAhq5xChM8ezWRChmSPxX
+JVGBhQIe+70TIT2ZGvygSeNNGq7tOOV6legzc3cGd9MI6UNeU4/DEqCZ4mR
UU+UaSRTbK96V0ISiNscrFJYQyNzVZctsypIAsmysPVHVtBIcQMDu48TSSAX
uq/+Cz+N5C/auumeWTJo6AVqXGgQJne+L798YWUKnH6qxmlwFyYrjjOWNKd/
gzspfp6/7wmT/Wsd9vPWfINXzWPSv24Jk1SfH+27h79Bscr3/TF2wuSJn9Y+
i+W+w9bf2hHOFsLkXf4uub+e30GQrme2eIswGTebt7TU/AfEPTfLMOqgkoWh
vlusl6RB/o8fJqiZSga90leYVU2DjrblA1vrqGSFiIp8inEaLFVtklz5m0pO
mQ6G3XucBq4V1tcGUqmkaqg8//W5NDBZdEnB8wWVzJXO6RkaSocpPxcvAqjk
xbtnq/I6MqBP+tfgXm0qedJL9nk3fybURgkal6lTSZI166GklAnJ6S8Xtayn
ksv1HTzkrmWCXWd08MxiKslZHv6peiETutRq4jT6hcinleGLTq0hoKxCpTL2
hRApKBFjVFtAQgS9VSqoQ5Ac9f6jqXUtB/wsQWh7syDJu75KweZRDrjHhI43
1AqSJo4uxVFvc+Ds7v/KV5YKkoJGz+0vFuaAgnO/R8h3QdLopI5Yr0IuhLeM
sqOeCJJudv3MyqZcCI0Tyv+mIUg66/u+Dj+VD+8M1RyqvQVITqbHd/fwIlAU
MSyu8BAgw91UQDujCGJLziqUuQqQT2XcFwnUFkG6UUBVoZMAaWiaEVQjXAwN
Bye3ZJ0RIC/nNB6xdCiGpUczx2K2C5C5l8QWUw1K4Lnlfqf7A/ykHbG8qGWh
FNyvnLm1fj8/ma73Ro3ftAJc+D7fdBjmJU8oVg5vL6qBM27lirUxPKT3FfPG
944N8CqzJ+jdZQpZJT4pwznWCultSqJxCgvEuK9V4camDlgtjnabfpglbnyt
rnfY2w1Jyl6XO7umiODlQ6zFX3qhLe+rnKbmBKGaumG+Oq0f7h6d1tNSmSCU
I+zia8l+WN6BLmkrTBD3Y+ivawr64fBc+Vdd+gShHblHNPtPP5BbWLsNev8S
+0XMb/830g+hIco2JwL/EgzFXQxy3QCcvR3x6c7EOHG2565h24sB6FF5tYX4
PkbElScU5psOgvL9j6z+2DEi/eWOUEnLQbAr//ZZImyMGC23GrU6MwhT12sV
zj8ZI1ZrXRftuDoItB/LFoudHiMMeH32RHgOguqu4DEL4THCgX/7Vvkfg+By
LCRlwnKUkLnwQUl8yRCQUQn2ckdGibEv6399lRoC/ilCxXDvKHH+zJlFB2WH
wDe4PfK96ijh9ZHe6aw8BKFt8q/0BEaJlsuLPb3REORfinTyix8hbmeOT6TY
DsGi+580N/GMEFY3cs9qZg2B53elQvFJDkE5Tla0Zg/BDCvafIzJIUwr7zHd
C4ag0zrqbmo9h2CGumlmVQxB0q6I7N2JHMLJUdiMp2sITATeHzxuzSGiVqjV
/hRkwjop+d8UFzaxUv9cj8QBJoj7yHLyzrMJw5gTyRqHmDA1I7P4iQmb+Pzg
6D3To0wobF5hLqnMJrzC3zM8LZlwMXRJz/oGFlHT8topzZYJn9dR5022sQit
Ws6T/54wQUWTrfJxjEkYJdB21RUw4fwmV9e0FiZxd6/dh9ISJoSsZVT9LmAS
os8aozPLmSCxbPPNibdMonbKrtSvjgmTk3a/DPSYRLT3kgzhPiZkp7GODQYM
EQ/mdbZuFBiGEzqs+5s1B4nBTx/vntUdBj+N+5V75AYJO/r8bPWuYSjZSFc8
QRsknO90B+zSHwbdVZuK3FoHiKWhovKLjIZh9b+ri6s8BwhNigGvu/kwsMjh
aMe6fsJvOKzzy41heKg3XJF2q4/44FaSp/9xGLL3MQ+p/9dHBN/pVd4aMwwU
46GyeOM+QrrAS0MmdhjuHhsojVDoI3jF+w36EofB+XxP4bPSXiL12PXUoxnD
cNGrhTwj10s8UEx0fVE1DEalvxOFC7uJP7XNUglzw+BTUbrZI6mbeGmto7Tt
3zAU1pTEL7zrJpZnl+pk8LBAv6Uobux6NyGhdMAnU5AFuqy8mJaV3URnvNrs
O3EWqIpnhX691kXw+QYVV65mgaRp/AvzZZ0EutqhsW4fC5LWPknX5+skPlM8
rVUNWXB4+kK3GruDQButdm8zYoHPB3ktWkEHkW/su1P3MAsW+gPa0p07iPrt
HUjtBAt677lskq5tJ/SkdB2/XGCB3aGXQZnr2wibPsWXYo9YEDNuyHzF00ac
g+klVZ4s6HzDj+waWol4+oXAAC8WmHXf7Fvl3UoETGkFL37KArhtpenW30Js
MnrcOu3HAvGIDTW7o5uJpmWXV14KxfFO5DEKFRuJIIv51e1pLPD9HJ6tO91A
JKm3y3v/ZIGtlavTt98NRF9NjKhqJgsU87Wawp0biPnPlkk3SRYEvoqNuldY
T7xN73Zl5bPgjvpLna1X6oiLv16vv1vNgt0OJ20/JNcQzaf1XNYNsWDV2u2r
JL1qCBUl/gd+TBbMNkhWPjlZQ7S7af2cHWZByq5yzdsCNYSc4YU/hRwWrF20
m9f0eDVhmbu3yXiCBbTEdW+EZyuJOj5ymp+HDR+bep4NeJQR2Rrx9zUk2dB4
d2nI+61lRPp2uofZUjbQVxkkHun8TfitEFN1XsYG59MxVWnwmzD8OfrgqxQb
9vZcXuYzU0IwbC23LV/Fhn4WO1TZvoh4VNu4NXotG5R5Z5JtLXMJZNDv/keT
DVYRynmytFyiPjdqU9k2NvjpWdZWp+YQymc+x+dpsWHGM2Nqx9IconFxg+pX
bTaUiLjqiFb+Is4zRs/e0WVDvTLV1/xZFmGoFR5eq8+GU0ekU5r+SyGKU4qu
EUfZwBz7u90pN5mwWbx29IUpG+4GlhP0NcnEK7WVLmeOseFdk3vJrt6vhOtt
nY//zNiQUlKVd6gynqg4u/q2qgUbEsavrO5vjCR0PcoX2Zxmg1uNUs3KnFNE
r9JXa/krbFBhtFwW2KgHOm7H8/5g1464h4hPXYS03UMm3lfZ4OK/t9hW3Q0s
tmQNDNuxIUfO+/F7cT+IcaTLf7nOhgsXlM9/XwiH/o2DPvw32ZBGc/mT7ZQM
a1vYP2UesCF0o2R1gkIKeFUNi+djex5OqHhXngITjCU+V93ZYBrYVeK8/jso
Zm8eTnvIBo68UbZySyoEWqUF7PNkw9rtMgl+ellQEBl6TPcJG4qSrfW+eueC
bVV8tl8AG3bmqeSsa8+FbG2pEPlXbEisnd71QTMPDB8JkQnYgdP+8KQrD7yM
VaqLAtlwDgq1bXQKYHmG64m/QWz4V6yqJjVSBGGb/35Wfs8GjU6eVQ9OlMOz
HUn+Sz6yYVP68RHVT+XgMnUk5hH2Wr8vue3T5cC/q0VtAlskLE4j1LgCrtia
RP2JYsPc4RPN/1gVELO1cq1vDBtaEhPWE2pVcOXz4yW9sWwIsbfK1flRA2d/
XeVoJOHnd1I4/lVbDcTbH6sPxA7al/J6WOgPZK/6vG8S+4Uczfb9iT9gEtSc
+z0ZP7+Kb4vmp/+A00HxHarf2HBGVcw6Y2cdnDzb90YslQ2rOT+ntbMbIIkz
2eCUievl9x6P8eEGMB5pKCnHrv1cQo+XagTxUQX99Vls8LFpWi1/vRGCTGwq
GrE5jTPGQnJNkCjcZqFFsiErb3t49b1m2L3xe35LNhss3v4wvLK9DfY6NNBq
C3C93YI/a2zawCh3kK5QiPvLrMC67UUbVDj/jruK/Uu8ztGkvw2yVium8hWx
Yckel0PvDrSDeELGyg3FuL5Sg2+7z7SD/dgb7wulbNgf0fD74IlO4NwccQqu
wPE8ij+fd7UTvq3zdG/ADrr48N+Oh50w8eLHjuWVuD83blRbH98JbrTIbwHY
XqluAXz8XeAee7Xau4oNhb/XWaYmdIF0ielimxo2GEw59csL9QBtT83Vzjo2
sBoNHwRJ90DqXsG6ZfW4XjJlVzC29ICqhOO0EXave9GBuZM9INvnZPsd21NM
JqE2qQf0m6Tpng1syFfIdXpi1Quj8cXvljexQd9Ygu/vtz5Q8BjTFWtlg+8Z
4ZHpoj64Wxd4fRt2vROlbaGlD7YWzV87g335AyudKtgP1J9LK1O489nFDtJm
/WBmY7PBvA3Pf/mwc89EPzyV4rkZ1I7n147/8tMcBGfyImOskw3Jg0MJrw0H
IZG2WG1ZF66/hc7376wGQTry75od2L7rKm9H4fcoFr7q3LGTb31RS68dBI/r
bbsZ3Xj+ivNhHc5DEPhzXYRcDxueW9e5qf5gwszOVG/FPpwvcyf0ljLBaN++
xXux798On3/byQTqm5/XLmDb+V+9I0Qfhub5neGfsA8W8Dm2nhsGT0XV8Q39
uB42q154KsGCiy68rkoDOJ4FL+N+fK7Y0zak8w7h33/CEvmA+17r9WaGLPb9
5abFR9+wIe4zXXcHtt0WWQMilw3lnkrKN7DXJVvIlYhxYJPukV0d2EJ9HKnw
cxwIOl0W+J3JhoKDMmKHJUbgg5SQigEL19umjqUO0iNwY5b18BT2abGPcgFr
R2B9QzpxA3umREW9XnsEptSfdIVgq+zfaXn6vxGwDW9pm8B+scfyk33KCAQd
0ywKYeP613qj/9JsFAauBeq3ctgQtezUoeTTo7Cdj99yBHtsQs78z+VRsPC0
PcE/woan32KuSLmOwtrMUBFlbGJLqn9Y9CiwL/WaOWIrbqzr+Do1CqsF7gTz
j7JhWF7yflXwGBT4Gb5dMob3xSXs+q/IMVgWGfpKEdu9ZqNNYvwY7KTsvKuO
vfTxXiPf7DFwDImgm2LrMm+uMBwcA4XNdYZ+2M+/N37/tX0criY6aYiMs0Ht
QCg7sX4cpFXGHdjYdyNVukI6x4Hyq0ZhHjt/PrXWlzkOgTWlv2h/cb6JlZlX
KH+h9qvZ7zXY7pJ8T5WU/kLuAQkZS+zqNhul0Jt/oVqqLTEb28lxw5nnSyfg
uoLHFs8JHB+NnWEmPwGux14O+mGnhiQtX6UyASskX74MwZ4r3l4Rt2sCjprn
xKViu8vvg+IrE2CkcXnFILZv2TkZgZwJGE+U6t0/ifdb6UPDnWuTMDHcVD2P
vS/rjMbuO5Pg9EgjgDrFhoGja14KP5rE/b9672JsFde4fUHBk0AjaK5K2El/
0n98y5sESZUVBibYWe51rzgrp0Ah8x2KwK5rFjc5XzgFfqJrju+YZoPhE5t6
x6opyCqTr9qDnbE93eph8xSsfO222wg7NPA/21DOFGTovuE7hX3x8HePxuXT
cNsuinofeybH8sfBS9OQevDm+ixs6dgo6W20GbjhPyK9bQbnZz4brr9kBl5V
J5zUxaZQD683XTUDadss/PWxu89Na1zfMgO1eaE9R7G/rDI6FGsxA5vNN8va
Y+v6jTyQjZ2BB3WT7Cjs07d39gkZzcKjYyEm9Fn8vnKu8A/LbBYOr68SlsQe
O2ia++fMLKgr9f1Yie2peCUs4uYs7KQOTClhx5W/tYSIWUgyDWfswZ5eM1vu
PDML489tgp2w/arSUnti5uBWb7ZTDfbJTP3o0uQ5MNOekG3EXhNT+So5aw6S
Ht3KbsNOvTfg8KBmDqYS/DmD2K1KUhtlKPNwfVZvlDKH43O9FWZ6fB58T9sG
bMDO2bDNJ0dgAQImC1+7YFttNo0YYSzA00ptuhv21JbrGbIrFmA+k8/VA1tF
O5blsmkBHjj9OPQMO2Cf7FH14wvAmbwS/wH7vI2Q9MeYBZjpW3eBxKaG1H3x
PPAPagr+jP/DDg8fz0859g/2frTJ4ZvH7xNRi9o7rf+Bqrn8MyFs+y8HJMDx
H4inqkswsBt+Es6T7/5BRYljlwz25/pouMj6B4bqz6K1sdcKZ/RH7qMgwf6t
rfbYowWbLocbU1DiTwMxR+wsz7ChEBMKUvlto3UT24z/MSv4JAU1H61xv4f9
6N+R8Rf2FGS6h2/AG7v7b9+/u0EU5PmhbiEMO7xz8bJj/RTUXhxqX45tF+YZ
ZDJMQV62i5WrsLVPT0sdHqWgsIcK7TXYVS2t0gfmKIifvXZ3IzZPwyeFXeI8
aOUZndZu7NPlsGmjFg9yN9W4M40tk2GrL+DFg6qMR07KLeDzU2pmxu4ZDyr0
UexWwBZ19kqs9+NBk3GsC2uw5zZ/XBn3ngetoljYKGM3RrSOmCTzIH0FUS11
7MAnRz6EtvKgu7dykQE23XLb5A4NXnTIxX3+MrZgal7cR21etLZeSO4q9vwS
07MMxIuWt8XCNWxmmf3vTkNeFH7N2vkGdvHuzxHep/H40vZfLtiPlWUO1z3h
Rdce+NU8wabM8H5y6ORFl9sYvJ+xT3c1jLn28aL0Z02JsdhkaaLuMyYvavvk
deoLtluIVU30BC8qq3mZmIj9Ty/9XzOND+1s/KTzA3vh+XUzg618SJWiMZHD
zXdNO5+0Bx8aXLF1tAn7JOPHwfXefAj2Sp1twc6YevZG05cP0RepVrRi3y3Z
sflIEB+SDp2K6sCetX9t4RnHh0x/qUMf9szPg185NXzIL3uf9Cj25JFMq7w1
/OitVtlrwX/4PGxIaNHdwI8UndSZQtj0M+EnU1X50YBSsa4w9lr7xxaxO/jR
34ZnrSLYpr5HzF4e4UeO7enURdiJxT3Gp+7xo/Z3ucIrsS/toev8reFH9UKp
ZRuxx4spGXaN/KhWJXh4E7abyZh2fxs/evh7nKaKHXSmXqtpkB/11K3ctQU7
3zVc/RdFAMmWXn6ria2QoanyTEUAqQ9VCAN2k7r1yjUeAijcxqzpIPb5aQ3G
I28BVFSeWngIm5MpytfjK4CWK7akHMbmN0gfjHwjgHzUHLxNsDeZS6YrJgig
DZzZ1WbceO6VnFBsFEBuxydlT3Hzzd8WuFpVELGKLule5ubnQ/d5qCGIgr2k
hGyxtQ/13OvSFkSrTmaUcX2o3s8mQl8QTbW3W1zFvjU4rL7aUhDJmpaet8cu
oUdWK3gKIt1zVgedse2Piy9SaBZExc/e2zzAPhuzOXhNhyDa+b2fzx372PTB
1et7BZHw5NUwrrXfPtNQ5QgiqQ/KjQ+xBdpoFrr8QshZ//FuT+zg8wIRFipC
yG5LKNsHO9dpRt3/rhAypEb98sf+ni+VFfhACL2entsXgP1p2XaDYE8hpPzt
cznXvmk3zcNeCKE99WJNr7DN58fvJUQKoauJwoOvsVke7PySUiGkffHJwFts
qYDuE/wyVHTrgrxjBLbWQ9mljgpUtCrPb4RrMweL6q51VHRQ2sIuEtvvcIVx
zhYqKj/EsvmILSqWsdt9HxVxkvSNo7EXHvmrUBypKDDjxvxn7O6buylzxVT0
uu7zwFds3gv3Mm0rqMhe+uHRJGw5s9Q7TX+o6P5gSQbXp9Q3/U1vp6Ip5aRn
ydi1HKnB2xNUJL+rV+kbdtGlkepJeWHU6PdSPxU73jI0euyWMLqo3C+dha1e
t3pG8L4wMkkwsuf6p0m00YqHwsg5xiCH68L98SPomTCii/FdJLC7tmXs8A0T
RuoSH+JI7OVL6suVioVRt3utQg63n0oZU6dW0tCRnJ/5BdjUff6G1+Vo6IRe
j1gh9vOcpe891tCQUkqKKdfv0mV2x26mocfrDDq4/hGz4enUHhoK+rp3ogib
6WEg53+FhpTXLhIvxT6u47qvMJOGUhhZAhXYzX97GdnZNLTQtHcX12fjD9b9
LKCh9MJHd7m+IrvqfEIlnn993SjX7jyZDwN7aOgik6+xkrsfeTNZ58RE0Nkr
195Vc/vloLMGzykRJB51iVWL7SPYOjdzRgR5FVrL12EzCP3c8fMiKCB+qSnX
K1Qlj/bbi6D+hYJUrjdLpNiXe4ig4I27XOuxLWpHYt/HiSB0o4LSiP3V6qqC
9pwImlhtU9/MjfcbRyaURxTl5H8XasFeIuooJSgkiqJTCzW5dk67I161SBQp
tW8K4Fp7idfCpXWiSMpdzKgVO7sovPGNiShKJU4mtmHXqNf7TceIIh9lB+NO
7EdPLH2t40URsrZ14lqzs9U7L1kUCedves910PMet5dZokjmgCST61ODo3br
a/B6Qpced2H3hogdMP8niiriLqZ0Y0/R9vClHRNDE5zQgV5sCRY9INtCDOmN
KAr3YW+obFQstRZD5yweKHFt9dphb9slMVS2Mfc81zmrw70F7ouh29o3O7j2
3ckjbhIlhraoZJb3Y6+xI6SHJsSQhBH95SC27pEnX8ZnxVC32mws1yfUj+su
UOgoUS8/n2ufGZb1IhE6mg6enOWa47kqYpssHU2El5wbws4Iubfew4CO1mmf
UmVim1Tu0JQJoiPxoZ2Jw9i0HSK/Mt7TUXBrfxHXvyIbD5yMoKPsGvsurlVv
3T7zNp6OrvlJLmVx7wfZH0+l8vD6+T9uc110ZUuX5CgdKZZ4a7OxEXX9C7oR
AzmYxEVwuPt1fWpF/BEG0tLQSOM6oango/FxBjrcF1LG9aqE8z+f4hvZ6+zK
aa7njkX20m4z0AeDBKMRbj9EyOoIRTGQXbgdi2s7MXZBVCwDpVSu4x3lntc3
s0z2fmWgkxZ5klwHGJ66+CiDgZIk4ndy7TAS7M9XzUD3Dml7c61seXlVRD0D
ObuseMd1R+72T7tbGYiu1h7P9eGg+qwHAwxk/Fu6hmsqb8x+eTYD+cz793JN
2N6sIccZKMBwZIpr5z97rU/PMND3enWRMe798v//0xG11EqG6/8BBJlHxw==

         "]]}},
      Annotation[#, "Charting`Private`Tag$3500#1"]& ], 
     TagBox[{
       {RGBColor[0.880722, 0.611041, 0.142051], Thickness[Large], Opacity[1.],
         LineBox[CompressedData["
1:eJwt2Xk0Ff8bB/CLa1/bFFH2KBXZSuX5JBWKhBSyRomSJIks2VIhW0KybyF7
SLiTpZAlspdkKbLca8/u9/me8/vrntd53vPMMzOfmbn3XGHL27rW9CQSaZqO
RPrv8wDwjm1scBNe2VkD909Ywe0l0YClZexilba/RlaQVygrMTvPTZAOb091
c7KCQ5Jaln/GcV26IWQj3QqUNvn2NnbhurvR70Aea0BD0w3RudivrXQGRqxB
93FTlpwZdvuwZEzedQg/8V1jvxH2G14Vw+br0L4yOiJxEVvpeOjxietg4EAW
4z+L+4+yZDlL2oCx4dFYkhK2gm9jbpINWO17E9jEhfOOm/yux92A+y2+t65X
chEkUxv6M0V2EDju3DVXip0o1rjcYwdJzDdOeBdiC34rGdiwg0bQ2vY6A/tH
D4vmuZsgkretoi2Mi/BqspcJHLkJzSFpHCrXsaOkKVsl7UFCty5rKw8XgRJL
5l7fcIBj9mXbkthwfbbi9JSnA1x4mu15kBF7tLndPNIBHlaF6GkucxKEbMWZ
19UO0HbIcMVzGNtXizlg9x1w3zKmOV7KSZDS2V9o9N2B9nb2sY8WuB56mfL2
zl14ZPWuMusKJ+F1io3X8OldODBnGv7iEs4/ehUmmnwXArYUHLuhhfPOetG8
HXfhuO7l5zxHOAm0y2DfA2UnSGtJkTfjwVaVuqvHfg9cGo57rlZyEKQmVwvP
T84gbjSi9+c9B4GIoBTTIWdo+xsi+bWIgyB2PjtnSboP0qzDrcmZuG4x5NWl
fB8GzjwVOxuJ6+c9PDzy74NmbWd99C0OwkvoUeJIqgsIEre3Kgng/h1RDA+y
XaFxs4KT8nacLzrH9LLJFVytl78d34xdazzQR3WFTja/cDUW3H9L2MgfWTcI
uRizWXeOHW9/v2D8vRswjNfw3GpkJ7zeG/+baH0If7fxcyY/xA7O9kGinhBl
038z7T47gWCz008NTzj9IaXxjSPe/vm+sSwHT0gyPxiYZ4PrB5e1Ois94UqW
GnulPjthTjmYUXLAC1rQbdYeaVyXE6GfbfWCd3Y1jNx9bITXQptJ/T5vOCxk
L5vWhf3lc6G8mjeUtW83Od7GhvulBBNXvIE4bldk9xnXN513Vw72hgbuzVfr
8tkIc5P66Q8z3vCr0Ix45I/ruyi+O6t8gG112XXuIBtBitqm9MzND4LyUtKe
7WUjCMGBfJMoP+Cx1m4TEcd+tXbL4J0fbGtOlLrAj7f/zX7nA80PhBLUu9+S
cf/Mg0KG1/xBQS1S4XoPK2He4NfHbfwYzANlp3q8WQnCI6a37+oTcC0K829y
ZyUSyuzOvPR5Ai9+zAp8dMH1V8Jd95OfQIN0sUaGPSuBsv135g49Abkm5WRn
I1ZC6NLqjRXrp8DEpWaw5RAr4RWSYaLg+AyynxuUnxtgIbz80ugDM4PgU0mJ
LvrBQvza48j5pCUIBvp3/JXrYiGISqXHhXNBwCvzfdvOJhaCdPx8QigEg+dX
s9t/S1kIc5vDli5dwaC76YaIfwgL4RBYf4WHJQQWw9wCKID7nw7cqqQXCiMC
H8dOK7MQUy+bz4XZhkJnGpNWszzOR8fc4/AOhcKy0E19UiyEkASDkml+KNgP
pscsb2EhQubyOt02hcGQbHu2wigz8bWZZ1N1Vxg0f5VuzQphJnRI3GHp7hFQ
buQoJ/eMmfC63kwnGx0BWcMlL8r8mAkhzcDcn0URELCoalTvivPH6t3SJyLg
pJDh0B8rZmKKhXdw1uQFlN72mxc+gm2l8DfhTCQkc/3kixpgIqbErm3EHY6C
MGNgPvKDiUgo/fTD6XIUeGckzPV0MhGEaM+zuy5RYKl6tWVnI3ZDl/hEaRSI
OI/6xhczEV8X1WtajkZDUt8MLe0ZE5E3LSEfpBEDCdnMn94pMBHmEvVWOv6x
ELJkU2ggw0QISa1/TMmKBa/TDQn/9jIRMsrGzyVbY8H8V6DbESEm4tfzLSYU
gdewe+tm2Qo2nA9voZcpfg1xbgKxNf2MRF6tkpTOTBzEaso6fnvCSNTlLtdE
1iWAGLtmw1dfRoJH2FF88UcCZH2xFGn2ZCRYhlNv3plOgLJzEW119xiJwyvK
27P5E6FH+9+hSgtGIiRz9b2afSLw6lXMZhzB/V2dbvDzJ8FzY417Hn/JRGlq
zs9tfsnAK2DZ5DZMJjIKbu3PiE2GuB+u4g/6yQQSdmy5WJQMOSbZHXc7yMRl
rc2PGIaTodGMW/HGRzIhuWDakKWWAixWHQt60WQi4Z/2Rw32VPC+aeEipUEm
ZG7pBQfnpMHPYNPYspNkYkd+wrHNjWmgnG9MnFUhEyyxKv5lf9NgZv4ii70c
mQgJswl+IJ4OFp6aUQWCZCLgcRj1XVw6oDC50qMzDET3bfGj56IyYL2EcVHr
FQPh9XV+1443mWDUSy/Q/4KBcGCyi/D6kgnFqxvgEMJAyLCfWdlMzQT7E8uP
w/wYCCEZQ51iuSzoa6Bu77rNQOz4UkFeJbKgvK9LyVwN56UcLLOGssGNIfO+
4yQ9USpX6/FTMxfso02ZzEfpCYdzrRryDrlgeXDLC60heqKbwlpY+CIXNI0f
Fkj20BPqVZlrBwdyYUeh9uTPGnpidG7k6qbjeVBkOWt5NhbXmXeysvXmAfXj
MW2xs/TElTc7VRLECmDw0vSPTafpiWOqpZPsygXQMZlqt4HoCa+DMB98vgDK
+bif9CrSE+3ltmbfXQvg2Z2B6hARekJf1vnv87YCkBT2P7K2REf8yJhVcPUv
BAuvFrHODDqiJlVlyyjpHRj0xKv0JdMR6n6f6Sd2vAPNQw6Xh+PoCLVI6iSL
7DuQH+YJnImgI3hOWrIEW7wDFnXdWa5HdIRAXerjz9XvIIe74+MZQzpiteHI
Y9agYliJ6zV9z0pHLIrY516WK4Wpf5kuBJmOuByln5CsXQrDOm5hnzdIBIvk
Kj+bbSk00wt86pgnERE8thtSiaWQdM1k/8wAiWgkXf1YwvMe1A/8WtlbRiK2
Wl9jFpx/Dy8qfkfF2pIIju2a32K/fQBTlxgPJWsS0b12eEN4/gNIyp23ajMj
EZdbo8IbeMuhLKP0IMtFEmEVq2Hsb1QOP8OffboLJEJyp+q+rKFy2GMrO6e5
lUTMMbU1UFYrwHH/ctyM2wblip//rLk4AWX9khzZIuuUsZXof+lvq+DhMbq3
MTvWKddM/G/VfKyC49E9Wk+41ik63JUtMx1VQOg+fX5teY0SOExx8Vuvgs+1
45uF29YoEUb5Sj461dCelcMX+WiNYpnTyDHyrxqo9+X3eP1apQj1bP7xSL8W
RHmQqn7cCmWh9HjqxdN1ECwz4GobvkJh+7ARo2hRB4s63oVeASuU2MTzWgce
1kFjaI3YW8cVSpj7/gWLgjpw2qLBzHRmhSJPninu3V0Pn3h1G0toy5Q/h3Rs
t27Ug62glcHOE8sUEnu/SlHzFyjYG2A7OLRIcQ4KCLpf0AL9tflCiooLFBuD
3j6Nve3wW/rFIUrxLEWoduwBrbAbNnm8UTxAN03RP9BqoLPeB9KKNOnU2QlK
Sbe3BclvAHzUJr++dxmh1Iw0qzzaOwzb9HNCDLcPUgi5EO5tgX+gYKGWu06s
l3KddXVywGMUgjOTqlSWeiiKvYJ9uf6jYGfqee9dUw/FCb6KuwSPgtinw9+T
nHso1+pqKP9ej0Lki6w097puSgx39EpB+Si4yocel7vZRRlzJ/7sWBoFVccr
dnGF7ZStPnru8bf+Qur330F/fZsp7Z92jiaeGoPeh7zxr+WaKQbZH0ujzo4B
164zeRcGmyisRXeynl4YA2fzjLb30EQ5SctYMTMZg9O/bbc/Xf5CkVCuv/HV
aQxGqbSEvQ71lH3XpZLqk8ZgL/1yoZ1xDUXBk7t+z8oYmFwQKPp+tYgimZ7e
Ovd6HCZm54/cqymkDOeYxWQkjcPDyBYKl3ghZUGiT+Ry+jjEfvf+cuJPPiXM
tcwtM28cir601Z5vzaFEhIU+Eageh9y5m6KjvSmUqxov6A+PjINXu2T7zmoT
SvnkhMYV6QmQ5u6zZdyvBr18KWaBMhPQOe0dz7NoAzE3+T1K5SfALfx0g528
F4h5/f5JPj4B1UJPHr/mCQNUmn/XXmsCrl/fe614PQlUawo4Ht+agPdsbh1V
9wqh063iQn/mBCTs3/YtV6QINEiMBb9zJsBfJ/drbEsR/M2VqB0pmAD9yKEv
zlLFMKg/z9NfNgFTwueq9vaVwrhyV3RMwwRIHBHMDVOrBObVkrPqfyegvtBM
Lf9JDQi7GQm/EJ2EY7XS1Xt+1UCrhMOhHXsmIa9z6UScYi1M7Fc0e7l3EiKX
wuHZUC00f1jY8VR2EqygTtn6+GfYViF34wRMwkaDjCzfdD0sJTUZLRtOgsIg
3a5Hl1tgsOaWYXbgJBwouzQt86YFnsfd2OP3fBIkwt7W/FpqgceSZyaMwiaB
PTFbIUHrK6iobbFeezkJqzqXf2xQv4L6YInxruRJ6MvLlaLItkFVRXVCW+kk
xDuY1hwvaYcyNtH7vIOTEHuFNedFfzvYMBsLhg9PQpR60ctJ5g4of7Wbg3Nk
EkKE2OxeX8Z2gabF8Unw+vpu09pSBwiIyojmzU+ChQynWfmxLtC+kaGWwEIF
0akPS8pVPUA6uKb3UpoKD5tO+s5N9oAYP6fI1AEqdGZ+4crh64WrN/n5T8tS
4an1d1HhO72wp4wx4q8CFaZ6l7WYhb5D9Yl4Om6gQmXtkaRv7j/grnrAhU4d
Khi9KtG8eaQfvBLb6m0dqVDkAh3i1v3ANeN+296JClwGn836Q/pBxkcy5rYz
FT7ydDnpjvZD7HO9J7auVNh60u187NlfcOPDPf6T3lRwK4154L38C8LCc688
CqWCRnJPk/blQZgg/KLUcvA8fjnXam8NQqbOlcn5XCr+PeCzcdRnEMQUf+1P
zafC6P79slI5g8ChLue2VkSFgFKvCAbyELh32D9+8YEKdU17jEtzh+CWHPmq
dR0VzizeGxVm/g17KyJTw39Rgdqr+ShK4Dfw7r/3mWmQCpEVu/m5D/0Ghy3G
O12GqPDHu/7s6pXfkJTjZ3HxDxX8OQVzOwt+g+/qcMLyOBU+idTce2b6B0zT
5/KnF6hwSmszw/y7EVDXSRyLZ6dBsAXr9FL9CAg/Lf/1mYMG3fdI/et9I1BK
0XWjctLANo5axsI0Cr3Xfycr8eA8rcFRwGAUNATZJ95vxflQn8GTC6OwcJI7
3lMQ5zvnPoYpjkFx80UPvgM0KBwbz32pOQZeMw2NOw7SYHV98HWs6RiEf2ua
4JXB/fa0PkjzHwMeoU9p3Idw3uWtbFnnGDQ0Hdkzq4Dz/NcSB5zHwdeQcPM5
ToPnZl1eMiUTIHo+7XjbWRr4TxyDP40T0FOxUE6co4HHg6S1V4MTUNUUy5yj
RQP78FuuzFyT8KjnO9nvPA20PzM4/bSahCtsNnViejTgOihzPXAzXkevXUql
jfA86wFao7doYJk7wWVzHfd/RmWP86GB/Mi3D4dscP8d+g160TTg731pvopt
f2j3GUoNDZy/9kcG2tJgT6GR0BfOKVD3U+1NwH2YR6b4kqymoMxwV2f0XRp8
1hbk1Nk8DZ5bM8Q7PWiw9cAAr6PANKi4hdU5e9LAnDNVKEJiGljJA2m8XjRY
/iIt3608DU9Cz/HpP6KBtMYxY/Or0yBmFUGtxXOFnDR+41A0DYNOFsL+ATQw
Ohx9KtRgBpK/HnjjEUqDtO0m5wvNsZ+9t2EJo8HsgpBhh+0MJFkPeoRiB77L
uMnnOQPvQpQKEsNpQDlUGp6YPgMbvX2aZS9oILa/ayB/cQZcU7OmGvFxTwpv
82iLmYUEp7lT7ok0OOyWeOdjyiz03hbcmML2bt9vnZczC/y6StJWSTTgfXz6
XHDVLJAEvg2rJ9NAZeI+v+bYLPC6vRxgT8XXs7i3+OOROVhTt4h0yaCB7NkE
Wl73HMQcbZWZzqHBwxTpofjBOQho2f5KP5cGn9ZKO4Mn5qD4fGpgCbZRXmvF
TdI8ZJK/MT/Mw/vfxhAoKTkPAhLM9hv5NPjWby2ZcH8eyKayTlNFNLjntM/i
Oe8C+AQb8HuW4fnYaOUGwgsQfDq/+Dt2aXzBjl3SC1DAnN+t9AGvv4YjX7NP
LMBnU/48Kra3sDo03MQWrqkwqMDrpdlKkLF6AWRe3fnOQ+DzLRnX43r7H5R8
VJCVraWBeqWFgqrrP2g7cifdE/uvnngoq98/cFeteNeELe2ZrR4V8w90tqfG
2nyiQUFHWcm72n+QNGCeFP2ZBpXeXS+mdi7C6dg60t96GnT94NG9VrcIDWc+
PkLNNNB8Zt3t1LYItiu5Ph7Y5UfKTH1+LEJ3bOPhcuyEyKt2CVOL8FiVuVKx
hQY2OsW+vTuWAH7mqEh+xeur2rhE+8YS8KvW2Ky10kAgK01AiW0ZlDT/1Tt2
4OMzXEk6tXUZ0NXn/enYJBYdKf1dy3Ct/FThD+xhqyWFO4eWYfiuTuSpThq8
3XXufJbRMhRkxett7cLXO2z60e6sZZApW6KlduP1/eDYCPO5FQhQUap+9Z0G
e63qOqgGK0A6rEfXhD2rrV/TYbECfVU71taw/cVuJibfX4GUq/QHzX7QILvl
lTEkr0CH7ZDfrj4aLImvtDgvr8AFCfLZ0J80CGt7X/o7YxUunTO5pzFAgysV
p9IbC1dBQr+R/S62eEbri8LKVWgmC9vGYpe6/3V81L4KN53TPanYPyX59guS
1sAu5QxvyCCez9MlUf/SGrjIP5etH6JB9T6lp9WM65ApXcW27Q8NTA/qJ09z
r0PzPYNOBezFQ3fKd/Ovw6WKQBcDbGnlLKrbAWz7nBMvsSPUd+vJX1oHvduW
E7wjNLhmzSyQmrEOXii+hWuUBizxXW/9z24Aq/h94cG/NEhKmvtUdHEDeky4
hdexj6Vt+jVotgGFe7TX+MZo4PD27GZw2gCezw7nLmD3fKA4/4vFjt+uWYmd
2Z0ONtQN8M1NHQ0dp4EEa/loijoJWeW0dAhN0mDm8wHbJC0SyooIUjuMXemf
OB6vS0JpZLXI89gG5MfUmCsklO0vNeSO7bdxYS7EgYQmcoslerCH50c2HkaR
kHqdxt2nVDzv4JbtF0dJ6Im7BmcPDT8fE/2jdCdJqPgHEpzEVjZf4tOZIaFn
1oZb6aZo0Nb3U+DsKglFpdqUSmLT9bwROcFDh+wDdL87Y5u3wIH9h+mQ3U6H
NK5pGgiW251iDKBDQ/nGO/fP4Ocn3/KyfRAdmuhK/QDYHM4Bed1hdGhhYUBV
F3v1YOrO7Nd0aFC7mOk+dm/yz2ndQjokM+NwnYId+exCXMJPOqRek/nm7Cx+
Hxgr/TuqQI9yhKw49OZowFRam52qTI8EvSvrLLHXtupbciN6JG80ftsRe6LZ
oWlQkx6JLu73DMVuUM1MfmJOjzLtb6Q0Yz/eK6jT9YweTcd8Ez41j++fZfo3
joP06K70aKLoAj6+oZ5ZzxF6NH70AZsMNtGYpxI0QY/Kvty5egzbK960PX2B
HvEFjvzRx95QK9v4wcaAhHcxKPphrz+/Y3BGjgF5+kQxDmGviv9iEPBlQK3E
jbHwf3j9c5doSz1hQIGWjL5x2OWLQdGKwQxITU6L5w32wy9HD16IYkBeMmJ0
ldgrDi+N/LMZkMe7ylMj2MsftPOn2hmQecR3G6VFGvy7UGFaK05GwQXavs3Y
3j25fSr7yMikrkyvG5vLIulKqQwZ7aqq2zaILeHw2CjrKBn5krc4zmPrB18w
CL1ARqf7LgXtXKJBXsNvLRN3Mqr24zC1xr5xkuv4fDsZ7UhN/UnDnmsgldv3
ktHqmQrRRWwv3Vnl0X4y8jB4bkJapkGURffh72NkFLsen8uD/ckzSf4jiREd
m9zZIoMtUq4oHSTNiMhkT5bb2N/lzXaK+zKi9YuTdUPY15YUuP2eMKIhfd7E
MeypCg6G38GMKJ3M6zCNTT5TNpYSjfNXG2bWsQ8YbisTy2VEWjxGgXwreB73
L5fFehmRqYgLvxa2xCelSFEZJuSbHzPzFjvvKddTHwUmtLtItLwQW/n8b/ch
ZSake3LS/T32+e4w6+RTTEjppt1YDbbL2KS8qDETep12yOY79heulG8i/kyI
Q6t4g2kV3++XeDaJ/GBCauMHBi9jW2YcjBEfYEKK/hOOJtgXl7RFpf4woQm2
hTULbOVXQQoyU0woWJWVwQ6bsZ/NSIXMjKhh8/UPsWOuMSYbSTMjrXszOvHY
NfeW5cMfMiMLQ0nHX9jFn/gqIx8xo8NyAYbD2G+2HzkT48+MOq8yHxvFDn5/
3zAxhBnFCz6coWEbrs2556Ywoz/RI+Ib2FRf2qcvjcxo76PZLIE1GvBFDF8m
C7KghTsNV/SxD/vs5nUSYUHKPtIrl7ANHI2+De1hQXFv0iOMscN0vmpVH2JB
J0oZ3ltic3CWq3qrs6A8V7Y6B+x1v3BpkhML2lE8Qw7EHr6vSlptYEGn+O6I
U7Dpr7tX2H1lQWFLUnJV2EIGpa7fO1iQdgPlWC22ifyB+bJfLCjwddTJL9id
U3xjDxZYkC1LjFAXdv2N6W//hFkR+5NXAlTsHOOE9FkXVuRrI3iCbx1/L+wS
XWbyYEVeb7jf7MT+oJt+jt+HFZ1OX+DchV2nkTONglgRl3JBswj2kFL50eBE
VuSvpyktjb1ja3eLZAMr0rh50lgF27uRe9FkJxuy136eaI7Noh6ueUeIDUm4
yuVaYj+v5n3tK86GqJEqZVbYsWWCqlkH2dB6dWSdDXZJxr7AxZNs6MDIm08O
2BO+Z4TCb7KhoFbxs17Yl457qtdVsCGfbUtPX2P/mP/DXVXFhsKvUFTjsS1z
tLs+fGZD+vxWiwnYN3fvupbbyoZyAvRMUv6bj67CJ/I3G3K32MKVhZ1Tu1xp
xcmOmOgNOEuxydrOCnQm7CjP/mjEV+ynTD9Xly3Y0bX1fI42bG7KqZq5a+wo
KOCizzdsfplteqMO7Gh/pLRdJ/bBzUUOLb7s6DIyFP+BbdQ5nfU6mx0p8kWf
GsHON70lorzKjtp3PVFb/W/ed1OCCXQc6JABf9Ia9lYOJz4mZg5EEu1YW8d2
fu/K07aJA0mbtObSbeD7YWvA+o09HGhPueQ6E3ZVfVJvtC4Hcim3O70Ju12+
O2wpgwO1HbV8IYbt98w42CyHA5nrFpSLYysO/nxSW8iBjq05DUpgRz3/7RVa
yYFo142kpLBNxmbspdpx3qQ/ZT/2n3jOs4YbHKhR7KW+IvYi20mG9xc50WlT
k5TT2JupXBFVRpzomKxc0Bnsfa29Yo1mnCgidNhJHdv0pePp/hucKPNdP9LE
rhZNesLowYkyTpl90cIOPkbHo5vGiYSCPmTpY4vbUwTGF3B+1/lkC2yVC8/e
zq3g/Xkcs7XEvix/SWWdxIX8STIyV7GfLlPNNrFzoVe6B95bYU/570pW2s2F
pndlUq5jl8e7S/me4UJOcxnxt7B1W48qCkZxIfPML4Uu2GxH2T+Wv+ZCcZ+d
7zzA/pjSe/ZKMhcqY9xxwBVbxuWBxascLsTzTjXFDZtrd0kgXy0Xui5i4euB
XX/z0NC2GS5kX7m21RcbsUiFcJ3jRvXk/Y+C/ztfdxb5cy5wI73j6kLPsXO/
f07VusSNem/6Vv7nXbnXPgTiN3JqqNViCPbqxZQ/bA+4kUTpb4tw7JLk3ceZ
07gRSXqOIwrbnpP2OS2LGy3nvY37zxL3K3VP53OjBGrMwWjsCE0TG79ybpTF
vu18DLbjdEw4wzdu1PkhzTcWe6+x7a7kbm6kRhLkeY09UHPkjepPbhRb0xLz
n3Wiuisf/eVGGVtob+OwWegzNIRp3IhaYaIYj02xu99OzOHt93BW/mfnjtNm
5svciDBeV0vA/v//32jd+tCX//w/Hf6gkA==
         "]]}},
      Annotation[#, "Charting`Private`Tag$3500#2"]& ], 
     TagBox[{
       {RGBColor[0.560181, 0.691569, 0.194885], Thickness[Large], Opacity[1.],
         LineBox[CompressedData["
1:eJwt2Xk4lN/7B/Cx70u2KApRRFmSonKfJEkRQpbsEipJSigkfJQ1WqTsS5ay
hCzhGVpIpGQvsmUdM7YsQ/zO97p+f831mvc9Z3nmOc85c42U41WTC4wkEmmV
gUT63+teEJnc2OAjk6r3GmnR98PVlR3hK3Rsbl6FCWF1KCpR2Tn/F3vAv+ut
ijqoyhk4jk5hn3YwfeemDgc2hfQ2d2F/+Fd25ac6oOHZpmeF2DpM0SkfD4DJ
fy35++ywFZO3Br7VgPijP0/uscIeyTvT16kB7avjYzvN/ufrWs5LGmDuySyz
5RS2sonY9EFNsLY89IJ0ADuSxWOmRhOcFXIjW3ixPd9XTLUeAp/WkCsXa3nx
+D/37xPWgsipm10LFdhqVYePaWlBOpvb0eASbNOl5AcXtaAZDISTcrCDdqbX
V2mBdJFwTVsc9ulukQEngK+x2dxaF7FFmXoe2CPYadKYL8SPHbBGb28/Coc9
qoTTObHXqlZ3Tx8F4wevApVYsPkv7E1n0Ybb9bFn9ek8ZNJiRv+Cuja0qVqu
Bo5gW7hfVn6uDXcEJ/WnKrD1jUTl3Y9BezvXZJ0DNq9Gv/eO43DXuaw2/zz2
NsF1R63jsHfBNv7xOWwXjYvXLY9DuOCbw24G2P2MH1ZjjsMRE4sYfg3skF7f
wvXjkN2aqWbHj612TrppSBduNR0JXKvlJpNUC0oEGvRA1mrs7GgldlNgU/qo
HrRNxMp9K8VO1eS1Zj0Jihwj3zPysNsmxnV0T8LgiQcyp55g3+yKZWo8Cfof
Oz8/u4KdSCmy+qEPEuSrQgfEsXW/WlA5DaBZYL+35mbsZHqXipIB+F2g/zgi
gN197VH6WQPo5AyN12HHPtifzZ1kALFmiQImC1xkkq3FZQ5VQ2Ca+sB/pRk7
T16j2/kMTAhv4cm4jf0+bb58yQgSXH9fzvbBnvfqHuU2Bt13mc25XthbbeSU
pY0h3V4pssgVW1kuSsDAGM7n63DVmmKzHuXZkmkMregqR48i9vSOUONzJlB2
6QMLXx8nnt8TDosfZ+GgpIdKdhc2o9ZjFepZqGrfbHOkDZvHykuJwxTIRy6V
XmrAllP/kwCm0MQn4NRYjE0ZFpMrMIWBEjvy3TBs+ui6U5wZcK7R/RaUsFcP
L9TdOgdRRZnZEbuxY/403084B/wXDNukZbE3gpJuV5wD4a9p8sZbsIcf8o4s
nwPJVL3u18zYgQeekf0tYL/Ok/0Xezjw90NOGrlvCfaRKjM9wdieNokRn63B
rzQurOUONt+Zp5kUa3j8a1687hY2Papjgu88NCm+PZnjgc2Qu7Bifh72tWhm
3LTCPnl/WH3sPLDy6pgLqmIbziaZ8dvCqxjz6tOD7OQgroeyTsfs4VN5uQn6
ha2nbkQ5Zw+Dv0Un9nVhJ363jrlsDyLKP4W3tmDbrz/d8cQeAr/ZXZ2oYCeT
ipIPhU/ag8kmN+mwWGyGBi+7BAdYjvMPJwDXj27yOMjhBGPidZO6mth3/VR0
djhBZzarwVc1XJ8eGXz9iBOUVD3c1CeP87fSMUe8nMBj6GUiXRDn2x7nhfQ5
wbBK+6v942xk0tS1cM53zvD1m+L3/Fjsru5+u3gXqLby2rcvApt2lB29cYH8
kfLHVaFs5CDpRAP97y4Qvqxt9dkP56rf+fv5LsIxScvhUWdsf/SFPeYiVFwN
/SulgesjN1KSH7tCBm+/WMIgK5m05XPnrY/uEGcNbBq/sA+a9V6YcIfgnNSF
nk5srqnJYJ5L4Kjt1Lq1mZUcJDikamh+CaRvjoekvMVOk/VQnrwE6X1ztOwI
XB8TqWCz9QqkvmL7VLYf5ya2KepZVyF2xbXEXPl//f0Kedl6FYJ0m1KXduNc
JEvcmH4V7Aci/TUksfeyNO6S84TtQgIqNZysZPRmx1RQoCck+4u/+PCbhUxG
s+3EvmvwQl/F68d9FjJSpVDvl3iBDJd+07cQFvx80x6eaPKC/C+O0l8DWchB
VCOKy5AXVJ1+1NZ4A7tgS3PFpuvQY7ikWuuAbZZVQVy7DiJna+ZzNHD7vjfD
/Q54Q4z1yRsBE8zkIIPN7oW9N0BE3LHFf4SZTO6kf6b/vQHJv/xkfX9jV1hs
ct10EwpsXnVc78D1943/5ejdhGY7PnW3OpyXdY40VtwEdueOxbPPcF5j55Gd
4gPBlx1uyZ/EuaA+F999X+iPtn1RdQxbnX8wKd8XNIutyae0mPHzO1/J+qsv
zP01Y/fYh/Mkr72OQn7gEKif8EYCt9cNoTnpfoDi9lUcmmMio8D7moaN/rBe
zrJs8JyJTLpXz9KsEQBWvYzivx9jC2dUvXQMgLdrG+AZi+tfOqKqiADwOEr/
Ly6UiRx0PWwgpD8A+pqom7uu4lxp9kZFWCBU93UdsNdhIg+I9m+f9gwCf6Y8
H69pRrI9T5xe/NBd8Hhmy2o/zkgmP5bRF1+5C45Kgo8NhrED16/W8QWDvvXt
N3I9jORU/bdv7I8Eg2iJ4XT/B5wzXRxZfBYMpY7zjqdeMJIlKxFjmsU9oNYd
NpQ5hevbTBSmKSEwdG721yZdRvIAq2ENYguFjumsSxsI52dXhMukQqFajO9+
rzpuT/n0O9K5UIi4Nvg+VhqPzyAC5N6HgpxUmMa/FQbyQMRHkV9pYeAQ1CrT
mcNATk3Zs4/kFw7mPSlafRkMZLIS/bJ0Qjjoq3pajCTjXHnxlNvbcFAb4Y+c
e8RAlvx04+WF+XBg1zOZ573LQLa/JZomcfU+FPB11J2wxM5Jyyq+8gBWk3tt
KzkY8P4uF/sqPBJmlvJukZmx3ba5vsuPhBEj/7iGDRIZfcgtW/gaCV8ZxT91
/CWRJQ+c9x0TjoJ0F5s9c4MkMrlNc+ePrCjQ2zuwursKewT+0Fqi4XHNn4QX
7iSyEYdQvEVqLNjeSgw4cIFEjk3nvnHzbSzI7Tvj3GZHIgep0nWKm2OhKqdC
id2MRC6SJR0NWImF/viIT9cB99+4q8TX9CHscldZ0BcikVNVQyw388eB1x56
8pz/BuH5+0vsv+R4YM5wcpe7tkEUaTDrM1XGwxPRlv22LhvEwDi1a/ePeHjH
lNr82WiDSHWv2jLA9giYe4/TU2WxhYiRMa9H8CTsodmZ1nVixobHI+7MY6j6
Lcf9SnqdCMpMfxQp8xRuH2Z4nSi6TtinnJURPvoUjjzrMbjPu04YXW7kI9s8
BbLJgxgX+j+Cvz3k6Z2nT6Hh45SAVNs/4pvBh7rn3AnQnl8g9uQuztlF6//7
lwBUH7VdQQNrxDf5qXG0mghF7dyNHp1rBKl5p7az+HO4pvLH1aZ5jZix+6xS
eOQ5LEw+ztOsWCMkhV6GVQc9h1WbpT1/Y9YI8jjjbCX7C2DXqVJzB1y/Mp97
UTIJdvAjbdPkVcKI9Kaj82oKRCsP+rnHrxKesaLjwc9SYNkouCQoHJvn/HXn
9ynQ/PCDzGuvVcJ+t6rfCFcqeAueZGM9sUrwl82ZxzikwicRk+ZyGp2QVM/e
tlUgDdwlnM23HqUT6NibyMXwdGg/whKjok4nZta/3HVOSwct2+yGEwp0YsCK
5jlbmQ6CKeMHvYXphKhfTovrVDpUS17Z2jKxQswcivT7fiYDeGVuDgTErRBF
Y059edsy4c3ucPeh4WUi9jDr/bCOLNj+3b5SoWeZaPx1gvHJbBZE+miw3/i6
THTbSFEaeLLhwofJLLbKZULSRzQvXjcbRG0NBhWjl4kBEUuG1spsuPNQwMLn
4DJxsPKn8FL2S9BbfnGcO2qJYJdj2ZBOyoWy5BuPzIKXiMaU1tLmmlyQPm44
nOyzRBRlOfYm9efC6sONIBXHJcJiW5t4uWQeFCg4VpsfWCK6G5bFm7LzQMhu
1760wUWiosvM5mlVPvz+WCyprr5IsA8w3tpgKIDbZ1d0DiouEsoaFcLWsgUg
OojcNKVx/WR5bZ9eARittRZr8S4SospunyxiC4CsStU+MfqXcH1R/05eqhBS
U3ZfsHjylxA6entNQbYIHH0zcv0WFwjK9U/Ekk0xrLNOtdymLBDkBZ1GTa9i
SHykOhcwtEBIrs2Ux4cVQ1thnea9rwtE0Jjp8/8Ki+HY6O8vEdkLBLdC2jNf
xjcgc1ac+sJ8gXAe3dP49NUb+KP4WJV4O08szHUxnBQohd0BWdTx/HlC5kwu
p4tCKXi0luUJpM0TM9E3mlN0SmH5Wqe0S8Q8YXHTZtjNpxQ4yzcL8tjPE57O
7prW/aWgfDRx3opjnpAUeRT0ubgM/M1SShet54jY5+cXI6+WAzm70FPSeI6Q
iZ7g8Y4sB+ZlQlFfd45gr5Xd7Z9bDtGJA5lJynNE9+PK3onhckj9LfVYh2WO
+Db1gPG0VQV8csu8EVcwS7zI//RM06ASNgXkqu9lmCVIu75l+p5+B2Fv5Rr5
l2aIzI83Gm0vvQM69aXlPGWGEDU/9drxwTsYssu+XdE9Q5Q+aOZtaHwHb45m
1GsXzRDOMQ53mE9UgwlLkuE5uxliZFOhofPJGtglJtVC8qcRh50F+0+4EMD/
YPvMRxcaEfRwWG/PfQKW6RKCESY0wllqkEntFQGNv7ZYCu+mEcrjgxVZcwS4
pgr9ke+hEr8k3SWjERnydrH/MzlAJU4fOnRmXxsZFNVpilnzFMKKX++lL2M9
uOwNDKzsoxDhF9iHyzfXQ8pOvraWBgoRW2zHwbWnHgQ2K/ksPqcQTbpcR2fO
1cPSkkfdCR0KsVbXGVZeUA/1lVSzyUdTxKcAjrva9u/B4gg1QEl9ktCq14iM
/vEB7ulMf6u8NUaMD6aKtK01QL0e5Yya0xgxUnZxp/DmRiAZTH0tMBgjgk5k
63qoNMJts4nmDOkxwnCModHRpRFuuvxpjGoeJVIvbtpn9r0RXMP7yA6SowRd
YMDOMf8znG5uKeJoHCGscrYYKXp+AWHTgljLzUPEg1pL/auHW+HN4ke+Rple
4tu89ImtL35A1s8/URMhX4kd94KcF4O7wcZYvPSnUylRHfD714h3H1Ry+nfU
3yiBHMNW0nv1Qdg/xLDtrkUrnP9vp7p/1zDsmHm3olnfA4WbxQ4uiI/CyYye
FkOLIWBpk2yo1xuHmdACl49XhkCy37830Wgc//65t3Ho3hDMhfb5XLEYh/E9
e1TkC4ZAoPnOKUbXcQivCHrExDwM50MPqU2GjUNjyy7risJhoJy+I/Xm/Tic
WL4xLsX2BwwrJBwkNCbguIEA09+yMbBQfG5sLTgJ0Q4csyufx2Ah8Tw4iU1C
9w3S7/W+Mfgql3/JZfskuCdTq9hZxyGzo/CerQKupzV5iZuPQ9Ch4WbhY7j+
4b2hY4vjQDdVLkm7hus7F+ri1CeB+6G164Evk1AyOVX4VH8SRGtLHXO/TcLa
+lDSC9tJkNvJ+0GkE7e367tvdtgklLttqx8ewPW3XqtU4fcdy9R7dBdx/RaX
tMGbU6Dv6jmtKjkFMXZdQcrlFPDJrjAp9JyCMMphGG2mQE+dyzz9xhQE+Kb/
ez5Ega/dpGtH/afAI/6KHxvvNLwtDeEhQqfAsIHJu995GoJvPRC5kzgFvErK
FyMFqPDsQcsX1vdTEL0ebjB+hQZq71yTnfkpEBZB5Uq+RwNuXYmjm4QpECBq
2nT2GQ3ezsqJV4pRwEN1+wniAw3W44L/o0tTYFeJleQXnhkQl/K6r7OfAmxj
M2LpzjNwUN5ifsmCAg2GEjxGArOQSO+PmXtBAaG9gyJe4rPw4IRoxqdUCtjz
ZEk+2jkLCUY+I08yKUD/oqjWrTkLbi/OrCm8ooDiycPW9k6z8JlL9YvcOwrE
HrPO9SydBeP/FLWudlPA6uCz4w/N50BikW6mzT8N2ZttzpTYz0Hm6QeOaYLT
ML8oadnhPge8Yn7zayLTEFmWc1kscA7cHIxf50pMA6FaEZ/2cg6EJMqbe3ZP
g8yersHi5TnQ5C0WfaozDdNSwgFtifMQt1u2KeHGNBz0T7tWlzkPqtx/agNu
4evavudCUcE88DElvHbwnwaR/3RPR9fPg9LZweBtd6dBi+KzRX9yHky+yJ71
jpyGmLe9b+s0FsBD5lJlXPo0qJxKpRV1L4DUIffp/OZpuJ2pOJwytACGx6Rn
9rdOw6d/FZ3RlAVQtyw7VPN9GqyKvtdcJv0FSxe+8veduH9hpkg5ub8wM9ly
t2hgGn78viCX6vMX+o+P3+FamIYb3goOMSKLwJ4uHtElSgURTlq1udQi1N3T
vQ5bqVCR8kZ0m+IixN6+ezdTggprTRrfXh1dhAtsdVtdpKkQLKUHTZcXQfmx
VEKDAhWivzpLsLxfBDO2W8qsWlTIlkvu8bu6BIeujweF2lNBr9Zhv7bfEpTm
6GQ/daTCxFnZhxyhS2CoMa//0pkKioGv9BISlyB7alaccKXCm46q8rKPS7D3
zps93z2pUBvc9Xhm6zLsziMb3A2iQtcvfhOXxmXY9C/19o5kKuhHXOj2bluG
/RWPdjWnUKFao8r23q9lOMBfOOWVRoXUJ06XUmeWYVxRraEqkwquRm9DekVX
oHJelVEtnwr099blhm4rILoj8eDXciqI52eLH+CkQzR0/yxoxfOzXE0/LkSH
TLkym23fqUBiN5I33UaHgDdv1SLbqDDivLL/miodTOuOTjh2UOH1ttNn8q3o
sCjWm7TWSwWtuNm72/Nxe0oH3w39oYK97+ExttOrQM+9mhtKp8Ju58YOqvkq
LFydr+9bpcK8oemHDodVWBZ336n2jwphMpfTMnxW4VHUyR8/N6jwqvW5NWSs
Qk2EwD8RFhqsyK623qSvwrS2+WktPhrEtVVW/MlZgx6LIUNbaRqcrzn+srlk
DTI3fbhybwcNZHO+Py6pXQO76izBlzI0qLgz4XW3Hee0+6sTO2nQLye2R4L0
D1CI6RVbBRrsDryVZnruH3AIdNgyqdHgvcKBB+9Z1kHIcVHvpA4NbJVMM2b5
1oGoN5FUPU6DZdVr1du3rEP8elyfmC4NFDXzqf571+FyaBvv6AkaPNLbflbt
3DroXI+6eu0UDVwusIln5azDyIcyMDOhAXtK1+uwUxvQSbsVZmlHg/T0hU+l
ZhtQ75LlI2VPg8PZmwaG7Dbgbe2Y9zi25+tTAuC9Acky0gnXHWnQ8464ufRi
A9jlLVIDLtAgr/sluFI3wERQN9/1Eg12clSPZ+qR0KL5BOejmzSYa9jrnm5A
QrXbr6sf9qFBbVjaVIoJCXU35z0dxjZn/o+aeJ6EdAO/riv50iB0w3gh1pOE
PjJZ+xL+NBj5O7ZxO4GEuO2XxiqD8HiHBDebjZOQ83pHtfQDGnikhSWYTJPQ
wJ5skxJsTfsVMaM5EsrLzdU4FkGDtr5+8VNrJPSh+866fSQNGHpypY/yM6Dv
xx76PoqmgX0r7N1zkAE1yGuN/IyjgUT1peMs4QwoM4qrczaRBkJidLpHFAPa
dvm/qFvP8XP6ZnhRdxwDqjbNjF/HXlPK2voqiQHdLDaMYU+iQW9G/6xJCQN6
YsNmI5RCgycRxsmp/QzI2/65IHcGDXitDywd2s+I6JuS39/NowFrxcdXWZqM
SFPs7/w89j8hU0c+xIjkrttFXcinAeWrZ8uQPiMKkPRb131FgybtvIz79oxI
9PcolbGABv/tljDqimBEYzGxBXbFNCDRGXO9hhhRDde13OJyPL/hnvnAMUYk
6HX4L1cFDcjNRVpRFEbUdOrY9wvYQSm27S8XGVGJqvRh0UoabOhUbfziZELJ
Er1TPlV434m5Zn5iHxNSN/61c0cNnq/sAJN4CBMKennsvmI9vv/5yg3l7zOh
Ck2+bl/s6uWoZ+rRTIgSP/npE/btL4eUjBOY0DpLVpjdexqsej61CnvFhO4U
9SRG4n2N/s6weKadCS0e4/Dr+ESDJeMa24+yzEi2J1RE9gsNgnsK+7QUmJFI
ZtrHy9i8DunnK5SZ0Z9JGaFS7J2e/1nlH2JG3IpOD48208A02tj8oTEzOsOW
scWihQZFTX8MbO4wo5ikIx3XW2ngdoz3yN92ZmTL1qnq9oMGC02kao9eZqQW
kPEuCzvIZF5z/DczKjtbOjeIneDQffDnJDPyUja9YtlOg0+B6Wp1JBZ0Utsq
VaeDBtLV6opRiizIVErairuLBj/V7LbKhrAgutTkH6devP5W9vOF3mdBzzMu
CjzBnqnhZvoTzYJiSTprDdjMJ6omM5+xIO9wHw6FnzTYaylcJVPIgji/6QhS
sYPufLGQ6WVBkWdH9rr24fl+OvBkhzIryrkR+n7vAJ7fA94H9/azIhN77yOW
2Jpn/twZ1mRF5pGjAfewz3THXcg4zopeXAmw7MK+NTmttsOaFVm9jLhxe5AG
X3gzf0iHsaI6B7vw6iG83s/xb5L+xYrIA/IkkT80cMxRSpQdZEWjTnsiDmCb
rRjukB/Fbg+lWGBrPo/arzzDiizmGPc9x2b5zWmlxcyGCh7XtkuM0iDRhSXD
SpENkdv+Ptk6RoMPN+hq8bfZ0OjHlYv0cXzO+SRW++QuG1pieSm+eYIGuZs1
TiSGsSHHzvTX+7CjK30s02LZ0GE/9QuXsS3/LdwpzGRDX08/UvqFTQ2hffrS
zIbmbheZl03SQOzRiAWzBDtKyhXkP0OhwcF720W8pdmR3npbkRu2uZfVj+Fd
7Ajtzt4Tgh1n9M3gvSo70i7Rq67A5uap1g7WY0cz2mWqktP4/g+NVyR5syM7
BaHX49gjPtqktSZ2tGxfIOBAowHjxTs1l76xo/M1r6J9sCXNK/x+drCj3buM
KFHYNmp7/1YNsKNIZXmDKuzOGbFJ30V2pJUalbtphgaf3WZ/LElxIA+jGloV
doF16sv5WxzIjY2nenkWnxO7dtBZAziQVeXADc45GrwzeXl6yz0OxKpnISaO
3XiyYBZFcaAnehkSgD18oPpQdBoH+mZQsi0EW1Sou1WuiQNRTyRv4ZzH66mZ
b9lmKydS3tdfzLqA9wO9eP1rkpwob1KgXRg75r1IUogsJxqQ3zssg/2iSkI7
X4kTrevcatTGLs9RiFw+xolGwheK72BTQk5Ixl/mRGpXV4RmsM8dCdRrrOFE
W6MqKhr+0uDX31G++npOlDANTu3YjgWGXe8aOBHlqdj6APbl7dtcCr9zIkfp
TSx07GCGmntP/nCiKn15K4VFfD0+0mudebhQ0cnrKhHYzIY39zPYcKEmB29B
tESDB6z9a3QHLmQ/zEHRx+Yjjn9YcOFC6QdUys2wtygLnx335EKWWT6yl7CV
BEo9W0O4EAGFTo+xrTpn85NecaEfwn+8x7CLba9Ia65xoQTV0+eCl/F4y2Yk
Uhm4EXOsqnskthC3txgrGzd6NxVz9Qn2zUo//rZN3Mheetk4D1tTKHzdbRc3
ej7s7fMdu/5zeu8zE25kERliKrFCg3a17riVHG5UdPZySz52aIR1tF0BN+K9
+8yoFFt9qP/+xxJuVDNp1liNnRDzJ+hhLTdSb6h83IJtMznnId/OjRJ9O3Op
2KMpPKcsN/Dnb7t+2EvH5wPOY0yVZjzoLfvmXS+xBai8j+qteJAu25O+19gK
33tlmu14kMxiTkQptu1TL93fbjzoQ0vp1zrs9zvS77ME8KDwzPDZn9jRhxn4
TbJ50Ea4aAnvKj7feBDiU4s86F4C0yUPbC3jiNcLqzxIYMvtXd7YFmrntNZJ
vKhyqO6XL/YDOtVuExcv0jbrUQnFngnblnFgOy/qSVL57zl2dcod+ZATvOim
u+roJ2yT74fUJRJ4UZzw0yLRNRpwHuKqq07iRaYfx+W2Yddl9p46n8GLiqQf
PtuBrXzL1+F5AS9Sr+R33ovNu708UuwjL7rcPZ98DPvzZdVh4Tle5DlrU3YZ
G7HLx/Ke5kPnpfzzKrGXry1vKTDmQ94LRkdrsQt/NmQZnONDV1grv9djbyt0
eReJd+SpbqffX7DXzDJHOX350ICoRGEfdnnG9iNs2Xxo99vqXaR/+DzCQ2vI
zudD40d/WDNj7/SpNdEt5kPLuqwP2LEf6du4hlbzob35Q+382F6zifFMP/iQ
cJ+FrBT2bmv3bRndfIg57ICCLPbgB41c7X4+5HL+uoI8tlFCd+3dCT50TkR6
qwo2O2POSSkaH2pMzeTcj01c8mknL/Chh9kZCwexb3bo2tnT+dDI7509h7H/
//95JEffX4Gw/w/Zt5cD
         "]]}},
      Annotation[#, "Charting`Private`Tag$3500#3"]& ], 
     TagBox[{
       {RGBColor[0.922526, 0.385626, 0.209179], Thickness[Large], Opacity[1.],
         LineBox[CompressedData["
1:eJwt2Xk0lN8bAPCx72uRpMiWkCVLKJ6biBShLCFbpSyJvkKFpkLKkighISRK
liiSvJMtWUuyll1ZZ4QsQ/xu5/z+mvM5z3Kfc89778ycd7vrBcszjCQSaYGB
RPr3qQTCE+vrfBQSmeym1swGF5alIpbp2BK3bRQn2aCwWFV27s+/uDPrYQ52
2C1n6vpzEtu50Z5uyA57BEJ7mjr/xcdlZT+wAxr+3ZBUgJ1+WuBHJQdY3mp+
oeaETZl+q9DNBfH7ew/tsvtXLymnu8oF7Stjv2StsNHDyivi3GDtwywtehh7
YFz/qhs32J/Ym0La828e1daHC9xwWiE3qpkXm5TO7yvOCwGtoefPVvJiXxfM
MOGHqEn/zvkybOfejgFnfshgc99/oxib8oiuG8APTWAq9DgHO92V9XgWP0gW
Cr1vi8OWYKubW+eHlthsbr2z2ANh9jveC4CsZf2LjfzYnxfbEsw3wD7vcqEM
Tmz+G2YLHhvA4k7eNWWWf2Zruhy2AYKqYo+Z0HkoJPPhe9PlG6Bt94mVayPY
6V/eRu/YCMEbJkwmy7BV2Ia/swlBezvXxAeXf/Eud7mfwnD99OvKFw7YZP4J
W6ZNoDTvGP/A5l+/7NR8iU0QseHVPnfTf/Utrg32m0DX0vYuvzZ2YfiD+q+b
ILs1S92JH5u/3JWzUQQCG3SvrVZy4/krE1m7REHG7texn2+xUYWeHl0U2sZj
5T6XYPtYX38itgUUOUa+ZD7HJs+VT7psgUGjO9KHE7AlXGQeULeASW3Hp6Tz
2KT3M+f5t8JWyoWNe8SwB9gudwaIQ5Oghp/Opn/9vzLKp4nDlTP0r7qC2M4q
+S/rxKGDMyzegB07oqRAmksCYq2SBS3nuXB+wpUpewlgmqzhP9+EbZwvZsy4
HcaFRHkyg7B9+piETklC4rl+r+wA7HqTTt4rknDwXVZT7kXsQC8nmXuSkOGs
HFV4Dpv/3NZcQhIcXhhwVR7HjtAz4tsmBa3oAke3Ija7Ybr/gBS89qxh4fvB
SSF11Ya8D5IBLQlv1exObJXR9b4kGShv33RStw07sODvjlIZoOh6lnh+xE68
b6g6KwMNfIKn6ouw6ytmZT1kYaDYiXI9HJv9snCryw7gXKVfmVfGHrjdkeW7
E6ILs7Ij5bHlig9L3d8J/GfM2iRlsHM6r39+sxOEWp7stBD9t16DUtnqTpBI
N+56yfyv/76Y6jvyoGGQoHG2m4NCEtFIZipUAOco1ZnuG9gq0btZtivBlZK4
8OZg7HNjxHYjJXjwfU7sQyC27dg17/NK0KD45lCON3Z6R2RSuRKoNetk+tth
+9jG7rNRBlZeA+sNu7EDw5IXjqhA3l3riiOD7Hg+TnfnTFWoKy21RN+xx+RG
Ct6qwmC/yLhaJ/b8+wdbPquCsEqv0JZmbHNRBeO/qnDts9OF8TJsOUl+uu1u
sBRwlwyPxV51/zkgpAZLcVcjCMBmPx9fm60Ov8Q+TBzUwa7gaBOqVoeObFbT
FnVs7pm+qH51KC6/J/BjJ/aREK0ZEQ3wHnqWTN+ALT3QdC9aA4ZV2/M0xtgo
JMUXZJ8QTWj5rPjlRSx2mTabIlkLKuwuqqlFYhcGVFc90YIXI6UPysOwR6Jv
3arWgoglfbtPV/7Vv5NKYdOGAxInhn+exj5uk710TxvKLoT92a6NLfLmY2mB
DmTy9m1OHGTF52GuSk5AF+LsgU37+z+z9x3U0oUbOenz3R3YJXUPk5x0wVX/
VOuWJmx1MmNfvi5I+o+Fpr3Btg2MmDiqBxk/ZmnZkdgUG1XLFID0PLa61xrY
rJfy9qjsh9jlc8XWKth+lEFbo/1APtiQviiPPVKzO8lxPzgPRF3VlsD2cmwN
iN4P4hsFVd9zYt+fjiua2g+pV8VSavpZKCR5DZJukT6kmKhe/Hob22zL1elj
BiDNZdLwORR7hPzpwnkDeNHoKtlyDVssVEjwlgGUH7nfVn8Jm/T9YGm5AXSb
Le6udMF22BYcIWUIwsfez+VoY5cvWXisGMJd+0OXQsaZKaQ7g9o2tUYgLOba
fHUEm3Fro/ywEaR+vyJzuR/bkb1KisEY8k/mffvvG3aob0q4rjE0OfFpun/A
Xl1WESozBvbT3xaOJWGLrLGRSw7BDS+XwJ2HsBtmrk80Hoa+GMeU8gPYJffV
3v8+DDpF9pTDeth5YFG96QjM/rFi91bDXlId8zh9BFyumSS+2oo9sqKrTDIF
FKdWtneWiUJKdb3XuN8M1kpZlkwfYbdn1hYEmINdD6NY/wPsur8qm2LM4c3q
OvjEYod48D3OMgfv/fRbcWHY8z8bmNvM4UcDdVPnBWzZRy3GShZQ8aNzj7MB
9ulbVvVTFnCV6XnAxWlGCsliqaf3xjHwTnJkdR7DllIgP3l0DFyVNzwwHcY+
q3c3vOQYmNgHvZLrxnbedafg5zEQKTab7qvBXtS1vX7kOJS4zrkeTsHW2ytj
vM0KqB/2mUkfxt6m3hLZaw1DNr+/CxzEJsUn312yhm/TTz3XEfasiVKZkA1U
bOa73aP5z3NnAs1tINJ3sDpWEvv8AZ3yjzYgtz1c++8yA97fg/bn39uCC7lV
uiMH+27Yvuk6O7DuTtP7kYmd+ZJHd8wOTHb72I6kYs/o673hsAf1Ef6o2fvY
X1vuyJjaA7ux5RzvdWzhhSt/v9lDPt+3D0YnsLcmd1BoDrCS2uP4lgP7FZ15
o6ETzCw+D6QwY7uUTS16OsGI+dW4j+sk/DwUi3LHO0ELo1jdtz/Yzp5adYNO
kOF2ctfsIIlC/i7HWYOcwVhpYEW+HMd9drHtG3WGB+9HE1M8sOXFPYb3u4Jj
YHLInjPY+VGlYXauIKd29HSbE3ZbutKh/1yhPKdMmd0K9/v47rD6U1foi4+s
+w+wJV8qpnOegh0eqvMmG7H1W7MXek/BxV301Nmr6wTp74LcVNIZYM485SHn
u06Qj2ef4y09AwkizRqObtjdfl027WfgHVN60ydzbB5PURc+N2DuMaSny2Cr
981b3nKDhPB7Vkdb1wgSy39WwyFnobxfjjtPco0gN700RzHuELSP4WWyCLY5
hfl0vjvoJnWb3ubF+V0hTIUt7kCxvHPXjf6XIA2t537g84CPtZOC29uw1Z7s
+BLvAe0v8jcnXP9LkE/birRkegI1QH0HeWCVIO85Wfhm5DwUtnPXe3dgvxZr
PsTpDb6qo+dONmHfm17kUvGG+YkHz3XKVgnS878u24K8YeXk4q4/d7FL5Nev
C18AdoNydQ/AZp+4uU/eB6T4kf7x1BWCZHE57PxVX4hRGbziEb9CoL8uJfvi
fWHJ/EYxOWKFIDuGKCq+8IWmezXSLy+uEJSB7dlevb7gt+EQG6sRzpc4ERWo
exHqhC2bSml0giz/2GyY7T/w2Hraest+OoE4Sk6YlPpBuy7LXVVNHK8r1b/6
1Q/0HLM/Ging+H9HrdtofrAhbUzLT4hOUCxYG+bkLkGFxPktzePLBKVwIJLj
8SXglfYfCIlbJtCXAyn5Uf7wSj7CY2h4iSAdCQ9xjAwE8S/O+HfuEoEiAn0l
8gIhKkCb/VILtsKJLp7mQDhTM/GU7e0SQaEPj3ryXQYRR9NBxRhsTp4jexMu
Q/A9QdsALdzv5tGHdnlXwHgpxZA7epGgkC3PGK4GwevUS/etbiwSKN/i67hk
MEgamg2nBuD4+F23D4eCYeXeOlnVdZEgH5tm40oMhnwF1wrrPdgnChL49oTA
Rqcdak8GFwjKdCyj6LVr0F9bJKGpuUCQjC0exItdh6BjywZaiguExEktrjbV
6yAyiNx1JBcIlHntmbzRdTBfbS3S48X1Qt1f5C9eB8puqr7Rzz8E2n3Zy+PT
dUhPkz9jm/CHSB9NkmcKvgGulzNzryzMEyhSTTt8+SassU42B03NExI1qlmH
BEMh+f7u2ZCheYLUreOnoBAKbQUfdG62zBPOr+q/mZwMhQM/+xsjs+eJgaHo
nNWqUJA+JkZNscb1cX/cTO+Hwajig93EmzmC7DGxqfjoLZAPeUodezFHkPrO
Uda9b4F36+vngk9w/Mzm2Usxt2DJt0PSLXKOcJa5U9/ffAs4Szdt4HHG7gxV
LzCLAJX9yXN2HHPEwPesoPO2t+GqVVrJgv0sgVg2JS5HRwIlu8BHwmKWkDhw
uHXkVSQwLxGKJgdnCWdCopXUFQkxyQNZj1VmifRnZKkmyShI79/+wIAFm82F
q7Q8Curcsy7F5f8mKFozGsLz0SAQkqupxPCbQE5FYW5GsRD+Rq6ef3GGoOjb
m5fYxwKd+uzE3NQMQarfw7zFJxaGnLKDyrpmCPOr9Y/VkmLh1f7MKv3CGeIz
k0zv/alYsGR5bGbjNEOoiD9l2J14D3Zs3t5MukojPrMeWi5iigf+O+IztW40
In3f+6e2W+Jhib51Q6QljTDf7r5LTC0e6r+LnhCSpxESLrVWdNd4OJe+cXRn
N5XwseCsE66Jh+c72P9a7qESpLiiQGrkfVDUpCk+nZsifGb5z29QSwA3pWvX
3v6YIj7PFaiOmSdAmixfW/PHKWLAPUl2xDsBBDcpByw8miLIV6vPWL5IgMVF
7w9GBrhe5WMWj+xDqHpLtZq4P0kUNuZoKkglgq0uNURZc4IYKH/4xVs3GeI0
Qr4ckJggSNfDqFHOydC4i1falnOC8Hno3th1Mxn0til9IveNE7FWFtn0hmSQ
Wj+/oS0cO+Gy8Hn7R0ClTD/z6xzD90eUNYSlwE2D6c9vA38RZNvfRdprqVBl
PHVU/dQvonCr7h2KbBqQTCdb8k1/ESTPtZIrR9MgyGq8KVMSx23i5m8/SQN/
t9H66KafRI4RyY1HOh3ORfyguEj8JOR4HQRSW9PhSFNzIUf9CEFC8ptT92bA
nc9NyqGvRoh66bBXx45lQH17Y/5ayghxzkSGLuuZAYY/PuXN+Y7g87IotuNR
BuhRa3N+bBkhnLNFLt1bzQAV/sr0ogvDxLncwiXF2kwQOp4fe2LTEDGmk7bl
ivdTeCUbWW7INESYD8ifN414CubLZ0dUaYNETolciF7GU7iTul2L8+MgoWLt
anel4ymsjd3vL/cfJBLHPU87oGz4GXxVSaxjgEgs2XhsdPMz8D56L/H9zn4i
loeuODWSAznzJlMPGPqJREEvrdeMuTCUxIy8u/sI5zIv/nSJXLAeCfi17TY2
+8rLXodcgMuOmuSxH0Rg9QN7akcu8GcqtOs/+044Dz0qSPvyHF4t1PLVS/cQ
thRDd7mhPIh5nlGlt9xNjHmVSh9jewmejtcuvW7uJvjzDD4/V3wJ0nVavRn+
3YREiUPxYMBLSHjwIju4vovQgqwvF/nz4Yr6PV01r04isImB74hJAehfdPBM
LW4nCj+/yxX+XQjbZLW3CUW0E9+TpO/kshbBSrfQl0iHdiJiiWPKSqwISva3
al5maSfKXEcSV4yKQFZAn/G4zVdCxSjjRHB6EXAW7kjiWPlCsKswFftYv4Kn
vaPR46EthM/Ut5aGjmLoCRJOe6zWQkjMPH8rTC0G3m1GhRZDzcS5XwL5V1lK
wN85p+0tNBP1ul4c99RL4OCox6Y79EZCwsx+ZDK+BMaotHR5n0/ETH041yWb
1yDPSC/2tK8hjuzbtOA1+wYcM+VrxTlriJxD3CtMPKUQZ2Df8bWsmjgysUq8
2VEK9PCKpb3C1cQqExq8cLIUGrmu6XJ/+UCIBJ4f3d1QCl3y7DEnoisJLzpl
I19uGZy0ECvpPVVCqFNVP5UFlcPU3B/tSzXFBH9+Ze+J5HIISmgleGWKiVVe
+z0iZeWQ0nujcf/PIiKr5o/o9Fw5lDS21R79kk8EcnU0LHu9g4J5L6mxnizC
b7uKb+HpCiC3y7VvqT5JlKV12m/zrARFvh8eLLsMoGvI8OTdqEro+H0jjX/p
HPBH+ElK5FfC1fiDDZ7qZJgRLjF48rsSqiVu33rMHwfp7pprUlcIOHtW3u3N
WgZ4KSsPPjamwFvOq9+qLhXDQYHTSaJeHyB9l9DXAskSaGcTX7lM/gDh5gWf
U1pL4M1Y5Znp+x/geMJwo//ON8AoRifzV36Ame1HquR/lEG2C/uKsUAVyGpv
LYgzqIS42T7pqHdV8KnYyaDodg2sxt/7ni5eAxpDDNuu27aCnZK73uSOj6BU
bvNbJbcVtEaZXfrgI8jGvawZWG4F+Y38tSM2H4HrSZ5GuulnWNj+3EUh4iOs
mtt+X6d+hoOGPCfSxz/Cj8KCnYRqGyRfSj6qWFgPaT6ONbql7YDyWv37DzeA
1My7ZZ2qbogxIItQ3zfDoczuZjPbIWDZdddz07avYGgqyPTn9S+wnP6mrjTS
CXedOskqpVNwOi541/by7/DRbCuPueBv2GNxA/0SGITp7UIhbclzUEdp7wyN
HIZLfgoud4UX4JVVRYlf6yh0fue3dKtfgnI9OqV97ReYRJ7p8mtbgpzjzYyO
rGNQoV3uePP7EnifLg8b4hmD9IRTnukzS8BsLXfoh9gYnDN/E9ojsgzLZgbp
STpjQK+2LzVzXwZvx23BipfGQOxFttgeTjoENnJqlPwcA+fL+36xHVmBVw/j
U1XfjYP86fpvVOsVyK4yMuepGoc5s+M131xWIM9bwWK4fhzCpb2eZAasgM6Z
uwdCOsYhr/WRPWSuACOLCqPP73FYlllp9aevQJBSCHFAdgLi2t6WjeasggZh
RCmJnIBqhT13qlnWwJPbRUv04CQ4Kh/P/M23Bvs0GaS1Dk/C0m7fCnHRNfAz
3XzZwnwSFHVeUK8qrcHr25Nn/e0m4b6x+DF1mzVQ3xccd9t7EtzOsIk9zVmD
PHYOeseDSWBP63wZfngdtpFLXm0dnISMjPm6Eqt10DxnxfFydBL2ZQsMDDnh
/4xW/gJaE5Pg8/KwIPitgxZtHvbPTUL3O8J/MWUdlhpi7CRYpuB51zM4R12H
zS+zX22QmwJZjoqxLGMS0vo8XjrgMQWzH5U8MkxJqMbwZX+H9xRUhj+ZTLMk
oQxxmd2fLk6BNfMtarIDCRmo7nbJuDIFYesW87E+JHTl69quHXemYOTPr/Wg
RBLSZg0qDcqZgoyhDZusxkgoL2LYwX1oCryfhCdaTpNQtxpjzfjoFOg4L282
nyWhjVGuz9zGp6DtR5/Y4VUSsjyrO201MwUM3bmS+/kZ0Jf0iveca1Pg3ApK
u7QYkB/yet0qMg1bKzwNWSIYkHWVwtbuw9OwcTOd7h3NgJJeR1WoHJ0Gbv+I
wq44BsQV/DM51HIaVpWfbsl7zIBy+rK3bz8xDT2Zfb8tixlQ/m6F4l1u05AQ
aZGa3seAQsfSqh5emwZ8TS3u1WBEP011jtQVTANrWW3eUx1GRNd8tDnv1TT8
3XjclQ8xosDO8OiY19Mw1eLTPGTCiGbV8y4dejcNDfrPM287Y/c9T3tYNw23
5Lead0bi/F0coonfp4FEZ8y9OMSIHOy32AMrFZyHu+eu/WJEQdG9Lg/YqUBp
KtSLnmJEa9VxX8c4qUBOc2x/tsCI/hqnMETwUWHdoHz9OycTcpBqaXwmQoW1
u77WRmpMiPnWouoFeSqsygwwiYUyIX0W5k+7jlDBga/UbOdtJuRKqf6kYUaF
iqXoJM0YJmQZ8Ii815wKQY17lS0SmZD8eOJmdJwKKz4P7cLzmNDIpaw9Sg5U
oL8zK5ppZ0KFhtNC6Z5UWLR471grw4y2JdimjEdQ4UZ3wQ89BWaUGlNr1HaH
CrwuGQ5lKsxIXaPhflkUFWR9btm92MuMfKbEt4XEUuF4jIX1PQtmRDxQ2DP9
kAqFDaOmJ4OZkVyUTu3JbCq4H+DV/dPOjEb4KueTPlBhvoFU4d3DjMgT3tV7
q/F+WM7pjPUzo/cZn2/21lAh0aVLq3eCGbkliw5vrKdC3bUM9Q8kFsTdFXTy
QgsVJCs0FaMVWdCMgqRxbQ8VetWdtsiEsqCeiR3vmGep4LaswRd2mwVlRfMW
uc5RYeY9N9NoDAuqWk2fqZynArNR+URWEgsSYHl//OIiFZROCJVLF7Agwb0C
YzWreJ7gRlvpHrwexyRVlI0GsnV7EqRUWFGWXGvZQ1EaFN7hvXNTgxVZCiQl
V22hgc7R0eBhHVaUbyzCOCVGg6NdcWcyDVkRPWqfu444DQInptWl7FmRpOdg
fa0UDRp5s75KhrOi8slp00RFGvjY8AtIfmdFjN2PhLR0aeCao5wsM8iKfGqv
9cvo0cBq2Uxq509W5JC6OUYQ8HqPojVUZljRfOyF1DFEA5Z+Tjs9ZjZE7nLJ
v2VAg2Q3lkw7RTak8Ef7cdxhGtRcoqvHB7GhnFdxLCO2NHhTt7ky4TobSlra
+67wBA1yN2kbJYezIV7ZI1eD7GgQ8zbgxJNYnL+FXVzAgQYn/s4HF2SxoamW
kA3KTjSghtLqGpvYkOZljSd6Z2iw+f6ILfNWdhRkxJtS7EMDrZviwn6S7Gjm
gMTli740sL5o93V4Bzv6ePySg8pFGsSZfzat3s2OailtOrn/0YCbp0L/hjE7
Mg/2DbzrT4O1sHhFkh/u12bDpBxEg5EAfdJqA45f9POpCqcB49ng956f2ZH2
W86Tp2/RQMK67ErvN3b05sYDP5YIGpxUV/pTPsCOYkzr5Axv06BjZvPE5QV2
lMW2VlUeSYNP7r+/Lm7nQEh35em1WBrk26c/mwvkQH8yxCQCkmig3ilFZw3h
QHLih0wWsd9ZPjsiepMDtTQZdPgn06D+UP5vFM2BvL49EfZ7RIPhPRV7Y57g
fIUo07OPaSCysatVroEDdRxQ11R9QoMbTXxLJ7dwop2nWrpscmjAbhxv4ivB
iXZPRD6uxb5bLfw4VIYTqYiZ9uzOpUFK+Vb9F8qcSO+XVyXXcxqU5ihELR3g
RIWnl/VLX9BgKtRIIt6LE+V9Tfr0J58GNrrXjOvfcyITqhSn0GsafP/zk6+q
ihOxPu+W88V2zTfrfPeRE73qtuxswvYS3+ZW8IUTrTU9G73xBs/H8P5mwign
Upw91TFeivejll55mocL+e/970pmOQ2Yzfw1GE5yodO+fPs/ETS4w9q3Snfh
QkqeI+YiFBrwEYY1825cyCtamnQWW1RF6NiYDxca0Hyjx/SBBsqCJT6toVxI
ekeR8Z4qGth1/H7xOI8LvX48NBtdQ4Mix/OSOqtcSB9SU5bq8byvZ7amM3Cj
e2piKvqfaLCR228zKxs3KqsZconE9n97hb9NgBuNKx/KEGvA52FjxJr7Dm50
u+FYlk4jDao+ZfQkWXIjp1siomeaadCu3hW3nMON3ggfFgz4QoOwSPsYp3xu
xNm0ZPcaW3Oo73ZtMTfK1q0yn8NOvDtKvlfJjcisDobebfh5mpj13tnOjaJv
+Ds6f6XBzzSewyfWuRFpU3+exjcaLHEeYHprxYPIraM3n3XRQJDKe7/Kjget
ry+WdGErfOmRbnLiQbpM33I4umng+PDiwX53HlTfI9bjgV0tlXGbJYQHGZzm
8ZTvwedvHwO/ZTYP6tNKCk/tpYGMNyE2ucCDugeq4h36aKBnEflyfoUHaRJP
c8OxbdVt9NZIvGjFUCSyEPsOneokwMWLWtQKipj6aTATvi1zjzgvIlc8u/8M
uyIteGeoES8qvNA/NjpAA8svezW3JvIiJtnh//SGacC5l+tDxWNelCjoku6G
/SGr57BDJi+a5/59PwZbJfCyy6N8XlTCHtT5A5tXvDRqcy0v6tdNarg8gs+X
1+5hoVlepGwb8PzZKA0Q+85Y3iN8qPVksPGPX3i/fJdE8y340IKZA8s6dkHv
x6emNnyIKUYjXmKMBtsK3N5F4W/kKO1eyVPYq1ZZPzkv8yHu0r8iP7FLM8V1
2bL5UJl/+8PhcRp489A+Zr/gQ7rNkjcYJ/B9HVBpebCID3kJWe3fjn3f5OS5
sAo+NG95HByxL/5Ojmf6yoes49RQB7a8vce2zC4+tPJpc9cc9mCNdq5+Hx9q
d3t7UGCSBuaJXZXXx/mQXzJH7mFsdsacQ9tpfGhXm8Ljc9iEZ0A7ZZ4PtRVN
nAvD9v920MmZzoeuG4VwZ2D//306On58W0Ql9v8AT9Lpbw==
         "]]}},
      Annotation[#, "Charting`Private`Tag$3500#4"]& ], 
     TagBox[{
       {RGBColor[0.528488, 0.470624, 0.701351], Thickness[Large], Opacity[1.],
         LineBox[CompressedData["
1:eJwt2Xc01f8fB/Ar69oiSiHKSjZZcV8fIzMlRVZWkpUoZKWrIqWs5BspM5FZ
ZCUfe2Ule+/tXqKsxu9zz/n9dc/jPJ+vz/tzPu/7Pp97zhV0uGlybR8Oh9ui
wuEon1LAvfTvH1s1Drd+XbNhkHBz53j4zi7F864ls4OEwiJZkY2fFEufvUg3
RJATM3KYW6a46w5eb4igtP/hUFs/xQ5CTu1DBGR6vTWhgGKCAt/EMMHkUXuO
vC3Fn5T2RMYIzzWG9SUtKT7zbePsGKFnb2FexJRiKjXe22MEM08aocOGFIv4
/kHHCFYWp5NwShRPC+OtxwmOJ7OftrNSnG9VcW6CcKfz4Y3rVazVOOJkdEn6
JOHpsm//ZhnF4UNtnycJafQuGveLKDbA0/RMEtrAiOt1FsX76ntppgjHCrm+
dMdSvF3M5DxF6IjOZCZcp/gq+5LCNEHEpDnnADvFfHG1izMENY8KrjRGirlU
LtDNEi48yb0nTYsZVzNCd3yWEFQbfdFglwXznZ/z1rOEbjmLvXszmIkaFx51
zxLuci4ZLJdRbNLu2jBH6OlhWqqxp/Rzb5l+XSCEOH6qyrGm5D4060sLBKlN
m+cvLlOsPlnMuEgI5/yo5mJE8T39EoNFgrqJeRS7CsWiD962LRIyOzMUbNkp
Nlq8OrBE8GtVv/e7ipnyPA5Osq8ShC3nL86VY8Yd+kA6tUroXowW6yqm5AVh
J61WCRIMM9/S31Ny3n75zFXCpO4TIcN4St79KZRAIhg09LUk3KDkXEWOfmQC
X/XNA0q8lPynhgvDOqGN45S36kHM1cXdRfzrhIBru9/VOShm/ndIYZ3Qxxj6
XBtPmf9YIG+7Tog2TeQw2WTCfIQ/v2SdQL1cz36jDXP1nFCv6w/CItdhlvQg
Sv7o7szCBuGl87h75h1KziXTSLVJ0Pmc0ZZ9i+K+3cbDm4Q0O+mnhc6YkUhv
EaNNgnWONlPVJcp8r7Z90SahE7nJMChB6TtZLYb+JHxyq6dlG2XEvEq+pr1F
UBbwkM3sx4ycvPzj6hahoufgFfVuigVCsx9sEarV3YrdmjDjgvgS6rYIrWwc
V5s/UHKLnAdntgkTRbbVIWEU272puLBDYPy9G7ApTXE4leOzPcKzwozMCHHM
RFwH+nGPwH7tXPcxYYq/a5wb2CNwdaSeuHCYcj+v5GiEfhMEUvQG8mgo6+V1
D3/5TTilHX/q+iADli8d8Nv7Q7B7Krs2eB8zcfGRgjEOAopjw9rvYhaw0Rxw
xMGLkQ3eGj/MuDieeH8ctEqU6Gd5UPLoNLt0HMi3q6b7WmJGOBsVtnFAx6pt
xilH8SOerUwqyI0yqzw7ia/G2U2dGOahhsbSUhNkBHN1fz2tHDVMjh9alO/H
jNT8OGdADdwyw1xH2jETL6epB1LDvS7bm4tlmAXS/4seowaT/S7HwqIxT4iW
SufQwHZsYDgKlPkode8rdDDPW7Oko0pZ7zanQBAd9GXSGXUoUOa7tn8m0kFR
Rcz+0ROU9TcHBAbpwGPqXeIuJ6VvesH/Mj1My/bknlqgx3JhcLHGQ0eXxLec
aMwTmzxb4YxQaXlLXj6Ckjv1WeYxQs5M6YuKUMzIK/+1b4wQvq1p2RJA6VuG
fTzCBFoCFtNzjhQjZxM+MEHZzdCfgiqYce3W0vPMkM46xvNykg7LJUOIgWwQ
awX0KiMUC61PvWWD+1kpm4N9mBEOz+AuNnDQvNp5pA2zsdK8DCc7HPNdeJhc
gtkuScfLlR3SRn+QMyMwC3CWhvPvh5Rc+sZPpzCndPyWe8MB0TvORWYymD03
X2mVcgBRpzVlSxwzkX7Hp4sD7CaeBqoIUPKRNISaE44e4JD9wog5mqbylisn
vAnkTaofp63GdV2lvw0HIMlA9tb3x5gFaM1VaLlBiMmgteshZuMz8uMC3JDz
1eFYxz3MKW7179S4oeJsXHezD+bqhZJUb24YPLclV2WPGeHPV5/jBu6LXzay
VCi5lZh610GIstL3CV6koXxfpVOqeYCb16E9cAazcUzQzwkeeDMSIOw/jpk9
2+421WHIv5Lbe7sX85rS50XNw9Bmy6boUkOZl7NubDoMeMfeXxcTMHuWK94Y
PAL33e39Tuhjxr13IPHxw1ikTVKFFiW/dHhdhx9UP1hVGxIwp8RlnfTkhx8/
TfEe8pT1df316/jB/p7By498mCf0TGXcjwISK192+gd1Nc4vt+uOowD8LaXd
NnqF2TlIQHlAECyH9vGOv8Ac/TTh4ZoglPz+B57RmD3rRX/gj4GHxu6j2FDM
a3TKsqrHYLSVdLD/JubwzuPab45B5Wi/kp025oHK3ln34xBI/f7OrdV9mO0v
uQkLg0eCDZ3dAuauGw8MEWFwkOZ8YTSNWcBt0MhKGAysgj6KDWL23H1XHiMM
h4rOrY7VY2ZveyWHE4Fihw0HwyTMxrU7XdMiQKpROydkiHl78DxNkxhMXV4f
2a9DmVesCpkTg97Vt27/EMx+VDKidCegkoft8ZAi5Xqei0tnTkCE12Rd9DHM
hSUmVk0nQEwwTOXPDlU1rhnpZOkWB3tip1BfFmbzxYlTeEkwG0wmjKZjDjfe
Zy8hCQZynuYzbzAPaMmUG0uCwgz70x9xmO3cYtcTJAGvZ7LBGoJZwDo9XEoK
8tl6a3QtMCubBN+3k4a9N0M25QyYs7IlMjZlYG3rvV81DWa84391DLIwYxwY
2/QPh+1/hfEfflno2Mfb2PsTM95GrlpfFtKcrkj+mMS8GWz8KEUW9KQm9sQr
MEdr+ylflIMXX2ZfJrlifukGRzrkwcYvMVjpGuZcBY/JBXkQkz/v2G2LeU2+
7Su1AlRklUnjTTEzxw2yqCrA2POIxtuAuT427WyWAoi6ym4aHMDM7s0+GXEK
bknuvvkR+A/FbUp87vFUApr0q65iXpidWwsfRitB/KH2UzZOmN3V/GwLleAz
dUpbizHmEQXH+DWsP3RmN0UYs2cFN/ttZYgPizE93/kXxU2U8V0nqkDFuBhz
7jHMyvMXzapOQ5AaVV7iIczW5AKTydOgnjBo9JgVc8894UAaNag2eRLltPsH
xbVlnb5gqAZNDcscgt2Yve8qHxpWg56cfJ74EMzOYiFa1AQg3VEQJU78RnFZ
OMf+0wgU9jA3e/RhVsj4dN4YAS/ZWecrbZil6r9POiKwufTivWoZ5qWorYuR
COxd2ZL8GYU5csX79hQCeO0KBVeg9PmfVkZpwHF2RPPSmz0UF6so4vpPEyJl
JgNcn2MuXr/uwKMF28b3i4jhmNP8hILltaAtpl4o7xbmip5OAWct8ObUp6fT
xexUaHjouxY0cpu0lZJ3UZyMW9xegTa48jmaHdHAzMEZ/y9MB3rUaaNkFTGv
xEu1vtUBgk1mk+5JzAbzvVX1OsCZvKDszYW59aOiKLUuVArcONK+uIPiXoYk
7oboAquQ70RwLGYb8S/jj/Tgo3i469T0NoqTM1gwKTGAo9/syk8OYtbcNTwx
ZABP76jgfTowa1NVSP81gGv1S2/pyzFXxJW06xjCIRujSYlIzHjZ86ZDhnA3
hsP8jjJmkzZ8O6MR6G0nnWF+toXiwgJCNJ6fh09vfOJM72PWux2c9OU8HDtz
bvrNHcz7JAkyC+dhL+YfUdYB892dRKqjxpB/0qHSTAlzfHmJtK8xHLAVlU+d
/IXiwq1qD4tfgPGGDwKKipj1fdT1s00g6OKOtrIE5qlXL5KrTeDQJOKiegyz
7/0DnAMmYPy78wOBFbMi6yET+otQLUfS1J37ieIcg1UVrl+ElGTxa+bxmBvi
MrMlLoGDf3p2wK9NFHfiSqpzpyn8pVtuD1rBPGbxJW/JFBLj5H4ET2EO1J87
QGcG3QU1qg86MH/5hjdQNwOtufGvEZmYveuQS3lmIHSRl5Rkhpl+Oo817jLM
SryQQ0s2UNyRZGvzuxYgHvyWtJCDWTjKaDHZAjw6P73nSMX8+glTdq0FbHv1
HXOKwMyStvwJbwmMpQc5Wewwx8ypMP9nCTIaiRuWDJiTPA7OVFpBoGly8S+r
HyiupN/ziLQNVGcWeApcwLzZzEJvbgM026iEgQ7mgD8M4iE2EJk4kfFaBrOS
uOHBHhtIGRd8oU2Lucha/r8gW2h0yfCJzV9HiQRRnLK7HewPzlaUolpHcc+j
xYbH7CGsRKyZfWsNJf77vN/npz3skt5ZbKxgfmtEPMnsAFO2mUFlA5hLj98l
qTjAR430Ws3CNRT3fnG5K94BTGhfn7tsi+UZ2bOiZldBlEewHRdIxvanVFh8
xRHYnxxda3Aio0QG3nev6a7B9i4fZ4QJ5sunHsgJXoPmkcMWXOJYv5Nro9rs
GjinHJg9MUhCiTrzF3zqrsF7UfwfEyUSijvlVGmf7gQSimSJtxsrKPHGt52Q
YGdwkrp3r3wUM13JD5YUZ0gWYetub1pBcfcny5tqnIHjoPSdX68w36TLbaB1
ga0tjxpdbaxv/R73I8oFastJpktxyyhO4GOEdp4rmKuTgqUVl7DzEymdwXID
Yk8Ff9MSwJwnuOp86gZ8lWQVMmfE7HFk4eqVG0Dgl2ohji2iOH6nyj95N+D4
vxuc3WGL2PMa+9t8wQNI1avvvPsXUKLelBIu4yY80F7tKvebR4l2RqFPVb2g
Vm/lvMLVeRTxz39RcMELcEbLHflG82i1uV38urMXBJkutqUfw3KDXebv/3mB
r9Ns87O2OWz/ks3Zt7zAOXy02l5gDkWmL7skfL4FZ9vaCxmaZ1CkW3rzkI03
POlqk374EbPP8ZIb/t7Q3PM1/2/SDFr9MvbnXJw3nBltyd3wmkGJJtT5um3e
QCA1ZI0emUFxZvWWTWo+IMNelfLh5jSKe2giuCzkC1yX8qMtDk6h1aFBtZKc
fvBRJKLiDDXm/wIa9WT9wHjn+owseRKtvhWi+Pi8Hzx5I6jM2IT5cSFH4FM/
+LsQN17hi3nfSKco3h/m7gZK8fZNoDihyNIOugDwOB/z8suJcZR4vmY061gQ
ZG0arLygGkdxVkFlHWeCYCqBBvEYHEOJzHKSAi5BYDZzZ57/8Ri2PwcqdAqD
APxtFIkLo9j5v6CThdwF9vSTPZrvRlCiDUlg1SUYPv5qYGsWGkInOAUSaT2J
EPk+rZawM4hOlFi90AojgpvNPZ9P7YOo3WEt1+QkIgg1Kg+n+Q6iAluDhA8t
RIh/kZN5t3kATYmLJmkIh0CAQoy6vHs/irNVW1adCgHNW9Zub4p6UCK6T/2j
9wPgF1Hh5wrvQatPrubtRT6AvUGubxHWmAdmDJyzH0CxRqeiP20PavevrCZn
7AGI7Nfcd+nydzQldqRywuAhMBaKJjDsfUPtxHkDJMRD4e3w7LPFhx0oQkxi
yqB9BENB3Mmv5TtQu9xIk5Rjj4CVX7fwwlQ7ipNIzK2GR+Brl9VdDpjpnup7
BDwCnVnXg092v6LVmRN/Q9YfwQKJnCLu2YLi1C5Vf5wLB/F9u0VuVvUozs6g
9B7pCdikizccZaxHkVd2WpfZIyBW26rve1kdmmIaWGcuFwG7YZXbp7nrUByi
5jrkGwFfme6pM3+rQe2qN+ZHqZ7CgDg+0uJZFTpxPoqTU+AZXLnAWzx8tRgl
FmSM5wVHwcrGTxWf+iJ0Iuqr/dW3URAU34myChehKbpapbptUZA0fP+rxtwH
dK20afgcSzQUf+1uOP8tH61uNHhWax0NBZvuxxeGMrD3u/ZZFVwMEHvEeo7U
XUGrNbt0pS1jQYJt1JVWUhsm9u1Pz/eMhb71+8ns287gOX6bXf9RLAQ+12l1
UyBCtS5rcmdxLNQJPH70mj0W2N2mcKL7n8P16+JOJX/ToCuviXy48zmUMwb2
1voUwUS6hv4/uxeQIsn1veBYMXh+T5WwuPsCwowLupI6iyHFNGywP+EFXIqf
/up7ogQ8D9rraH9/AWuCZ2vFR8uga1rQZ0w3HkRU+ApitavAuCGXS0P5P2gp
stX+8LgePItpE/YrJYBag0Sd6EQ9GJfoL9mZJ0Bh347GG8UGkMEx8A37J0D8
znOImG4A4yu828ZfEsARmlWvqTfBxEC9np5OIvxrlZHlWW+BFO1QqTi7V3Bq
ioo/xLwTChPOvj5e9hqkKi6vy2R3gh09Q2HiyGsQic2rn9jBbMknqk71BphS
c0+lGHVBoc0XalrDN/Db2HzkH6kLolMWWt9OvIHRwoITqGw3mAcKOJ5kTIFk
T5t69dIe0MuwnHQ/nwpJ1gz5L8Z7QPnDIUKUYyq81Cv+b5W+F/DujPda/VMh
WoDR7bV5L2zb7/A8zUgFYten/X92emGCbFlI2EsFexkW20q1fsBJ4WP889Lg
+NrnHdXaQShsas9hFsmAoHath5urg8DuVbgWhWRA3/uvrPk8Q7BmyvBOwSoD
nlwbPi7oNQR6YbVU09EZsDa0a0QvMAzGYlrv+/9kQFWDStr3uyOg7JHMqjX2
FixflRq4q4xDuBb35dMV76DYD3qFr40D3rK9TGXwHbCaNdmOR4+Dcv9sgs32
O6hh7/c2WcBs/v0hr1IWHNAKPJ9kOAEDG3wFN0qyILAs0f/+7gQsDFSci6jM
Bv30wfZz5lPQFfhaZ2k+B9ZC850abkyBckWLjSNTLrx0fvDv9IMp8FwYWcNL
58KCpKTsifwpWOMKke/2zYXwMmIcNc006NWGs7ri86C5XdSqrGAacDcXzfrk
80F322dBkH4WViqeWXiaFQJpyCDkJe8seEoljuDcCiH+y9HDbHKz4MixLyD7
XiHM3W8x/G09C3o+Ww5a2YUQxsJX0PdxFhC5pMdJfwqh8Vi9T4TNHPa7g0p2
5/0HOGPEQf3z0zyY0wva0vEUQaQ9w/pOyzzEXfuwIyVdBAM+uPG/o/NgPPpG
7uaZInB9Q6rA0y1Adetgl+ItrE9uvcVrtgCV7rw7M21YP+bBlNavBTAfrhzt
CCsG177NmljFJRjoXDvqwlICRUvLBf8ZLEHS9Zt6eSIl8Pvv1OskmyWoz15K
Y0JKIFL0m39m2BIQbytpHLyN9f3yZCv6lkBNXdbNfQjrH3ZKnfRdBnNj0XKB
/FKIsu0nypSuwMMEVk8t13IIW1GDubYVMNdLYHd8XA7B/ml/Xk2tQP14S2xm
Vjl4PL8RQM+6CjKh/97GzJfDuSZq7zHHVdjOq1red70CWKVlrj/lIIFd9p1/
zu6fIfJvuNHCDTLEHeSd3on5Ak3n+FiMOdYhOiskb0SkBg5ITXLf4l2HEner
sk8qNWDH8lYgTmQdHrrNqKecrYHdrxIKA6rr0MzuMJp9qwYk9NWs7K6uQ+HM
YddotAaitayyPYvX4WPf09sfrWvBUjnhTIzZDziXLG4XmlEHq4Jcwd2JG2Dw
qPIMi3sjKAemetVkbIDmr3pjlgeNcL9H8lph/gaQZN/OHU1sBO5HOmcjazdA
qkW2Iai5EQgrdw4bLG2Aw/HsZi6RJogqGSqpUdmE7TD+gOaZJpA1TCEXDmzC
+5bf5/U8W8DH+6R9FPcvELDp/cFb3QbcjORKM8FfsOAsaCg71gZlyR8P8Uv8
gqWomSWr323wu1WlK1fjFzD+bv25odwO9wX1oNX9F3C/EZuSKmqHyA5HPtq6
X7AmEtDcltMBmWJvBgNuboFnOOl6rVkX9I+wmzg1bwN14WxUrF832PmrzdOf
3YPGyK/8h4b7oO6k0pM62r+g4neqI5N9BEQYKhcy9HCIjL60qmrMBPBVup2h
DadCQoitjxPpsHOzuy/71tQ+5IywDsoSPgtbF77YNAjTIBmaaW8/J8/D/cGC
UcJJGoS3LtRHOmseWO3TrMtkaJCUya0vrwvnQcTzkWXOaRrk7KGv+S4183Ap
8oJZzAUaZMBnu6Nqah4KW2eNrtylQfr+lpy0FloAFy1W9Z89NEiugiPP5fQF
GFawPSL8kBa5qevRcCB6EZx2TrGFPqZF+mlEJnbjF2HtCzP1bCQtYvYB9Rh+
vQg0uhVLGQm0CCqRvhiRswhSFlwVQgW0iLSYl9P7xkUg3v1qLjREi5DM4o6M
7S2CSKNS/HEZOkSTO1VS1GEJPC+z7z82QofU23PvRPIvg0OWdKLwJB3SOLS4
9fn4MpjunDt+Yo4O8Tjp7D0jtgyqr56dklmjQ+hTulZF5ZeBdpzRkkBDjwi8
5jzor7sMiU606ZYS9IjYH7efZ24uQ73PrsLzIHpkzUv1+MvPy1DSyFMVH0KP
VHanfVCuXobsgyq6iWH0iE18+L+e+mWILL9jkRpNj/SktU3hOpbB4s/m3YIM
eiR2uY5OZGIZSA/JjV/b6BETi5jmd9QrwBM3Y07Dh0feKVypT9BdAeUHR7m9
j+GRJy19tmxnV8DsluX3aVE8UnUUTInGKxBr3GVUJ4dHJJ8/t7xksQLMLJWa
9/XwCLNLmViD6wr8DX0ugfPGI7Zsv9Lbnq7AzB1N3O9WPFKcGrP4uH0F9l2/
+8WtC49U8F1j8Pq2AgJmZQHDvXhkn1rm8sXeFbiiIPWzYgKP3Gioo2EZXYG+
NZ4l/194xNK+Ze7sygq0uKx/3xJkQIiSCmZ0jKuQb5XybsOPATFsTze6o7kK
Cv3Hd+mCGRDFBrqo9DOr8Nnk3dnDDxiQ2h1CYJveKjTr568jzxgQtJne9sD5
VZhWqjwdmcqAXLLoTg6yWoVDBwY6xVoZEOuZmKsfbq/C/Ta27StHGJFrS3PV
VamrgNd7buAlwIi4+vnFhWasQlQd9+uHwowIq2+is/67VUiq4NPMkWZE+Ee5
+ZpzV6E06+TTbS1GRCzfE5dWugorD3UFnrszIqsMETstbatwWf2eXvMX7Ho8
vxt/b67CyM85ttpaRiRcQe2J9dYqOOSf6//cxIgIDW9VlO+sgvtRfqeCb4zI
1DtDD/e/2P1RfXkQP8uIpH1isCmiJ0F+w26VIwsTkuYl4tbCQwKac76nqK4w
IX/oWXVE1EjwhG7s9649E9KdZi+rTCABG3qmftOJCXHlk/qui5DgsAzXxQVP
JmT4wZ6mnTYJpDmKPTsfMiE7z1LZfc+SwLJvPed1LhPyUfqWvpI1CT7Y3Dim
+psJGWP35DwaQAKHT2t8KVTMyFtBHxrOIBIcYPbmoaNnRlJ3+OJogkngWx7A
3r2fGQmWKkiYCCGB6oHwvy6izMiYcV5o0GMS1LakDSWYMCO4Zm8enZck6FEY
iN3JYkZ0ve88li0mQWiEVaRtPjMSIDdwYuwTCRSnxh43FDEjd//LLg0vJcHL
qFliTBUzIp60ltFfQYIrSz88TvQwIxyaY3RXakgwl8xiaPGPGQmVZVmg7yDB
NqMWdbkpC9KdWlm8OksCDhJrXK0lC9IVI7CkNU+Ck9+GhNpsWZAMNpqolwsk
sPnvls64CwsSzMoipb5MgrrjaY9pg1mQ8b/ia7fXSBCpRsVuksmCLLT0br3c
JYGwB8q7/IsFKXOLtm9jIQPhQkTe5h4Lsv4i/sMGKxnMFS4T/uJYEd4g5wwe
djI82SXZ7mdiRUqo/fzsOciwFsafrnSUFWm1l6OZ5CZDZfLdEw91WZGwE4Ob
KUfJYPLttCLfS1bELlBIT0qGDIynmWoqX7Mid+YQPQNZMtRkDBlap7MizueR
Dkc5Msj4+du/ymdFzn40u/1CgQysR0uf8jSwIiuGPqazymRocZeb5vrBimQz
3GTT0CADgj8RzXqWDRl45Zm6aUyGba/tw/kX2BA5tqffZi6QoWC46a3RZTbk
Wa8c+t2EDPwFTp+fOrAhbcfjB/MukeG3acYcoz8bUmvmq3TRnAyl6UfV6TPZ
EBqjnK2rtmTwYCE3ZeawIZd71asQOzKI3Kky0fnAhrTqm1nx2mPvfYMrzqGV
bIhT+qGjXQ5kuLWe+Jz6Oxvi7Bz864QTGcStXPnTB9iQataFxD+YJ+tVsjXH
2BAN/2zBrutkMH45UBWyyIZsxe8Ne7mQAb8vS1+QzIbM4dw5NFzJgLrd6ane
ZEPikzdk2NzI4NurY2u3y4YcZv2rPIL5//+vI3ilnyez3MnwP3qcu90=
         "]]}},
      Annotation[#, "Charting`Private`Tag$3500#5"]& ]}}, {}, {}},
  AspectRatio->NCache[GoldenRatio^(-1), 0.6180339887498948],
  Axes->{True, True},
  AxesLabel->{None, None},
  AxesOrigin->{0, 0},
  DisplayFunction->Identity,
  Frame->{{False, False}, {False, False}},
  FrameLabel->{{None, None}, {None, None}},
  FrameTicks->{{Automatic, 
     Charting`ScaledFrameTicks[{Identity, Identity}]}, {Automatic, 
     Charting`ScaledFrameTicks[{Identity, Identity}]}},
  GridLines->{None, None},
  GridLinesStyle->Directive[
    GrayLevel[0.5, 0.4]],
  ImagePadding->All,
  Method->{
   "DefaultBoundaryStyle" -> Automatic, "DefaultMeshStyle" -> 
    AbsolutePointSize[6], "ScalingFunctions" -> None, 
    "CoordinatesToolOptions" -> {"DisplayFunction" -> ({
        (Identity[#]& )[
         Part[#, 1]], 
        (Identity[#]& )[
         Part[#, 2]]}& ), "CopiedValueFunction" -> ({
        (Identity[#]& )[
         Part[#, 1]], 
        (Identity[#]& )[
         Part[#, 2]]}& )}},
  PlotRange->{{-4, 4}, {0., 0.9999938558233916}},
  PlotRangeClipping->True,
  PlotRangePadding->{{
     Scaled[0.02], 
     Scaled[0.02]}, {
     Scaled[0.05], 
     Scaled[0.05]}},
  Ticks->{Automatic, Automatic}]], "Output",
 CellChangeTimes->{3.7015190849705687`*^9, 
  3.7016040410191813`*^9},ExpressionUUID->"a3721c72-8b1e-4edf-acaa-\
f85b0850bfee"]
}, Open  ]],

Cell["Here we stretch omega, this is what \
\[OpenCurlyDoubleQuote]contrastRange\[CloseCurlyDoubleQuote] does:", "Text",
 CellChangeTimes->{{3.7015190896434107`*^9, 
  3.7015191489670773`*^9}},ExpressionUUID->"ce18c6a4-ba64-4f3f-9266-\
f3973274bea4"],

Cell[CellGroupData[{

Cell[BoxData[
 RowBox[{"Plot", "[", 
  RowBox[{
   RowBox[{"Evaluate", "[", 
    RowBox[{"Table", "[", 
     RowBox[{
      RowBox[{"omega", "[", 
       RowBox[{"x", "/", 
        RowBox[{"2", "^", "i"}]}], "]"}], ",", 
      RowBox[{"{", 
       RowBox[{"i", ",", 
        RowBox[{"-", "2"}], ",", "2"}], "}"}]}], "]"}], "]"}], ",", 
   RowBox[{"{", 
    RowBox[{"x", ",", 
     RowBox[{"-", "4"}], ",", "4"}], "}"}], ",", 
   RowBox[{"PlotStyle", "\[Rule]", "Thick"}]}], "]"}]], "Input",
 CellChangeTimes->{{3.701519016899927*^9, 3.701519084513975*^9}, {
  3.7015191538799334`*^9, 
  3.701519178115127*^9}},ExpressionUUID->"0cb2d57a-e94b-4944-95d8-\
3dc31bf2c22c"],

Cell[BoxData[
 GraphicsBox[{{{{}, {}, 
     TagBox[{
       {RGBColor[0.368417, 0.506779, 0.709798], Thickness[Large], Opacity[1.],
         LineBox[CompressedData["
1:eJw122k8VV8XB3DzFFIUhZIiJEkpyjnrJpUUqWTOlMoQoUIIqUQkJH8hyZQo
FGVIrpnM85R5nq95Hp5z7r1Pb/p8P7+11t77nH0vvWifyf1rt+loaGiI9DQ0
+N9SsHN0c3NrLg3+x50dSUk9Kjo7T3UkByIjpmoyOEZ1NydyctvztopmqlO4
kKwXH3fmVlJttA1RWMm6llpANdd2hNA3XfY++f/zuZF8LQ7m17FUq/MgShVi
Z93DqBbagVz8afj7zkuqa3Yi115WJh4zpDp3N9KwOjwkeuP/OT+iacNwYPel
/+9PANHTOR1Oc5Jqwl6ks1KzZVby/xZCjBTteIaEqR4WQkwPffGt5KRaWRgZ
/FhYmstANct+xJynmyFthZPi0v2I9frOJ6GDVJuJIA7Vz63u5lDNIo74jtk3
z2VQ7S+ORDGbn/FIpVpIAqkA1R0f4qkmHEKEU3b8qQukOuUwIlfBfNDoNdXq
Uojq8LL/xEuql6QQR6FOU5YnVItJI1X+cezoXapDjiL9X0Psy43/X38UWS59
1a2tT7W+DHKA9n7ag6v/7z+GONme1P9ymur244jotdJEHi6qs+UQBeusHVFs
VCvJI1dffXU7wkh1jTziku9/XWWFg+KpU0idjM6qWz/VGggyrHbpNkcX1XMI
sm6BVIe2Uh2CImLR+6J/Vv2/H5An3KMqYxlUm5xBAo+0pzmmUp1/Bom/VLWH
KYnqA4pI3bMfM0LRVE8qImJzTqGar6kOV0IaGraM5hlTbaOMPDX9mZOo//96
ZURqzuDtOy2qrS8iXtw/FMxVqbZXQZBr2m+45KmOu4yM9tCarhyjWk4VCbFN
lOuXorpKFZnx3+hJP0A1wxUkrjrmuCEX1WXqyHVDNdaLW6jedxWhIS12yDBR
/fgqost56SXTGjvFUteQrarTrd+GqE6+jjiWIW5rOVRzayEiukPXBzOpfqWF
1I34i9WkUU2vjUiy9tdGJ1C9po30XHh14FIw1Rx6iF/zseXjAVSH6CEKdzsq
9/hSLaqPBHtKO8w8pVrlJqJS1PT3vRXVvwyRRQ33iGdmFLtLGiEx/eIPrG5R
7WaEbNI/ETijQ7WEMZKmuP/+sBK1P9gEEcy9z3NSgOqy20jFdtmHp3ip9Sfv
IE63V+qR7VR/voM0sb14q8RCrfe7i/jfCN1+bW4LJbc3R9B4Q7sbJIppFs2R
iZUDddqj1PyxBaISmRxg2E3NX1oi9GOFXFYVVOdbIT+QVzY2JVRrWyNG/ldq
HuRT+6eskWzZtjdOGRTn7rBB7N1JnF4xFBNu2SIjO3ZzRLtQ+689RELMuu7F
OVDzjIfI+d8xFV/sqPOEHiFRRkd8U8yoXnyE6CcqbcnRoNYTHRC2DVbLvCvU
9U44Ipnq1WWFKlSnOCI7F3RelROoTnyMVBPus7ZKUuflOiOub4+btx+kzrvs
gkgOLpd2CVPzNhfEy+e51yAfdb80rohi03vmOQZq/Ul35KdlIePWDjaKZz0Q
OSHro3HNFHfrPkOyGnhvInUURxY+Q3IRyzTLEoqFPj5HyrZuv1X6neJcG09E
tfC3n+FXio3GPJEax9tZC3HU3Owl0tiTsU0knJpbeiHdqYa5Tz2peeArxMSM
dZzvKXX+AR9kQCCVN8WZYvcMH2T0BdP9Thtq/agvMq/1TfC0HtUObxC2tRWn
uSMUp3wKRF6nxMT5SFDsz/wW4bqtVicsQvX9t8iOqk/iV3dT93M+CBGKVG75
xkBdnysYidKYoT+3yUqZ7xWMiLCGH2lfpniK/j9Ewo7kyUaiWJ0uBJFVCpa9
20qxkVAokrEExhv1FBOSQ5FT30Z831VRLHQmDCHsRPoLCqj91uGIynBfoFAS
tX4qAjHyPTrV6kGx49UoxCkt0LPyCcXdSVHIu/ZZgTxH6jzOaKRM8tfFeGvq
+nXRyLHKU9H2uhS32MUiavNh8hY3KJbrjkXMBNerb6pTz3clDgm3Iq4pnafY
S/YzwsSppMktQ7G04BdE6ETsONNh6v4+fEFOGzA9WzlInb83AbFJKk3uEaTu
TzIRaVVTZU1hpfruN+TrG83syz0sZEue/I4Up6dfI7RTPOX3Henp4hs51kyx
4/B3ZKf0vx38lRT3R/5A3GoM749kUKwuloaELuUydqRSzPcmDUkTEg6vSaJ4
eDENGbbpL02Pobi9+idybZu5sKc/df3QdOSefFnGYx+K3bdnIC+ND12x8qRY
4XUGkv19wlnDhTr/VSYics2uUdiM4oyo38hSoLMXESjuPJyLDAnkjZ4/RbHm
y1ykKY5Jteo4xTm9uUhqVsC2DnGKn3/MQ6x7P4eucFMsJlOA6N+bWHvKSbFa
eAFyaUHGkJWV4nyWQkSMLWc/3wYz2VnDhUjf0YavssMU2xUXI3W/d23900ux
qVIJknvO0Fapg2KuohIkQmdU9nodxRVVpYj2UxqiTTbFwYzlSFWNZG2iP8UZ
zDVItq7dsWM+FN80qkES+9PfZb2geCKrBvFaUtT960Tx4qNa5KyQTt+gKcUD
DPWITELEOWtDirdb1yNCx/s/z+tQ/KK1Htm4cP8ewxWKrdMbkIz7L+b3yVNM
9G9CPi+XaX05RrE3RzMS/IwrS1qKYobXzciD/8JcYT/FakEtiBTxO/NNDoq7
i9qQaM7OXSE9TJT7WdCFBOoBs3w72e7Cct2IR3zkXGsTJT/s342YKN6q5q+g
5APnehBh++HnH39Rcta/vcj2got2hO8U0x7pQ+i4Eg17Eqnz/utDer9Yndr/
iZJvs+5HojpmSHE+FC+cHEQCJTQ6LnhSHJAyiHg4/Cwbdqf0Zx0aQky2OcZK
2FM8LT6M7Du3rptkRLHnhVEk8itz8U9ZSv/OHSTEf9ksVVOaklf9ISHu58si
FyUoOYfsFGLU7essL0R2bsfgFLKXZ/vRP2xkE5KNZxBO4wd7DBgp/fZFM8jG
t4Ytm5uM5H69Q7NI54X/BgnzZBMS12eRCGeB8MIuSp75Zx7xK33ifbuNbPfs
YwuI644ue6ZGiglfFxCD5E9Xlcso9bSxi4hgnyhzRRpl3syvZSRc5ahdvTel
fofFBnJgi0pZzXNK/TL9JpJYbiJc5UbxUOQmknU5qK70EaWey44GbVVblMkx
JltoqJQWNdrK5fNbn+zIPmE6dLharC9Di2yjz6506JK67ttUVbK740/Tozuv
/5mNl6c4rIIBjeBuuhR3nOIWWUZUpGEyOvoIZT2JT4zo8RtCGhEilP3LujKh
17Sepb3dRqkXvM6CvtG7+Mh1hIG83/d27OhOAZNK536Kvek40Ih2J5HHXWQT
rr7jQJNufm180Ei2UUwBJ1phuPWEeR7ZNk+iuFANITG/O9mU+vgFLvRfN2Hw
VjrZUy6Xt6GjxnbBBt/ITjm3vg1lMW1cuP6ebOlLD7lR/wOTaleDyBbKauJG
eQeYPqu9IZuL/zQPKnpHTuviC7Jz21h3oOfMwtJRW8p8m9ydqMc9Y0fxi5T9
JIbtRjv9DMKzzlL6Sw7zo6e+6+VeQin1DAX86Mz8DRbrY2TXSC4KoMZuKiE/
BMl2F/Xai2Z/upB9lo/s0tjdQihfoVJ3w3ay47kfCKE1LCC2yEx2SIL4PpQQ
eCzj9Aw92VNJwmh4mnR7xTjZcl479qNLTYdpDIbIlr7uuh9N4RdTdm8nuzRV
8wC6N1agpbCYbEe6A6LoRjrjkmoY2VP/FCRQ3TY6ga53FE9WSKC/1jbBxp9s
rl1Gh1DrMysvA1+QPbzwRhLtKJvkbb5PdmQ57xFUbmLstJkF2Rkv84+gQVtH
DJdNyf5qLyeNXtbo+8yvSzbNs3FpNLuj+aSREmXezXsyKB9No940Svbay1oZ
9KFwnZuHPNn+HXLHUMm7FSUxUmSLneY8joZP5WqN8JHNt6dRFnWmT3Cwm6DD
fdmgSx61fm/AZDRM8dCtU6jJEe53qn1ky/GOnUJV9Fx+iLWS7RhFq4DypapN
dBaSbTSnjqLsF+ldKohkVxDGUXSzM50tK4vs3PhXgA6y7RN7l0J21AszAppm
MmtyKZzsewv5Z9D4pc/Tcv+RXTojqIiG+em7iwaSrZDnpIh6ZBV9oPUiu3tZ
/ix6dXtIS/oDss+PVSuhk3kKagcukT1Ie0sZ7dWabt92nmy7yS5ltHEi1nKT
QPaMruFFNHvXVu+2E5TzDd1WQX1sewr8hcmePPv2MurKHHzNVZBsQqyIKmr3
QaXHko9s67ksVVT3b+rGeU6y40Im1VCxfZ7y68u0uJeb/6ijAumnSkfnyM4I
5b6KblUlabaQyC7jsbyKLjhqP0wdIFv+2t5raGGNRLJ5Ldm/Zj9cR43dqw80
xZOt9mRNE9Vs/Yh2RJP9cvC+FqoiY6PdH0H2ybcDWujxfi7fmSCy4/ubtVEW
5WuznE/J1kxr1UXXI4U5drqQff65kR46szwjKuhA9s7lET30X+Jb3UNWZH9n
YryJJm1tzLugQzZ64qYhGm0W+09Ng+z65BVDNCTv0fyNK7jdWSJVjdCnD3aK
m54j5/enZ4xQjWYtf/ej5DzN+aoJuhrRZpDJSnZU9e3b6NRigmMuA7l+Fa29
jfarOweWbNLgzvmL3kGr6ASKG+fJZtMXuotG3bl5eKYHt/uZLxtm6H/EwxeW
28nmEnMxR335NoxoWsj1SwJr5uijsoggziqys0PpLVFlqe5ViSxy/ZcrMlYo
8jJlh8xPssWHCq1QmW73I/IpZCcZ6Fqj/IH7bl2II7v8oN99dHLepOxWINk3
TDls0Xd/BkLCLXDnrimMPUANHENdT94m57NNWg9RsWNXTOsMyWbOK36IZsVn
HGG5gZuAZCQ+Qjvf+hQ/AHL/ydi3DuhnNcJXzlPk/cZI8ziiNqzzAV+Ok/tH
HP9zROncDG52iZNzJpe4x+hBi6NzKjzkeZ10w87o1IHB1gFO8rzL4u4uaGZX
KNGdlZwrv+Z/gv6XwLLTan2TiPVPa+i7ot3uSWeV6nATpueeuaN2h1ciZpzJ
uf5N32coQ/QtCzFb3JEcMwvP0GC+SlmDO+T6lvJbz9Hf9JEVf9VxCz1xV3qB
MrSdW4kUIeeOOvtfosFXkouadpPnRbl/eomKFfEFsHPhzg3VEvZCVVPGDjqu
bOD1PVckvdFgz4AbV6px587y3vJBxdZWhF4U4nZPMV/yQbNsTcezMsn5qxF/
X7RL/+Qz0Rhy/9XM8tfY8+5IWXck1x+6JOuPZnWJsX8VJtd7njnyFnVRoP0W
yofbn/+v/1sUed+q6s2JW+gpYe4tmnvt1Zs7K+v4vOuieUFoSdHY9n11uP1V
Jx8Eo17ChalbS3G7X+ceDEZV3MI1Nv6Q808uuv+hVXKqwf++4OYyV1EJQRsS
k3YFP8Udubz/QigazPIy67kD7hT23xWhqNZtQ70HVrilzy5rhKFte7g+qOvg
7lb/ZBWO9gTYCm05ijv3t0ReBDrpcPyge/ca7q4Tm5/QlAb2Uusm3NolabpR
qO3RAbObFbi7K+kzotC50XcJpzLI1j7lGI2u3lw8PP8Gt/RfXq5YNDuruqrv
BW7/6kPOsagrb/z9OmeyjxoNx6J0tdrfk+/ipnly428cyqKUddwCyOtHJ8XF
o2WRgY3asrhbvGgOfEF91y3sLxzCvfSiOvoLujWdP+MAL3n9aN7EBHSnxJPT
XZOr+H7/5rd+RfdzERQ1InBzuW30pKB+0j1OFm9xp23shu/Y71seqe5euI0Y
5CO+oxUBhQe+2ZG9N87kB/qQ+yIz0wXc7XHejGlo57FREFDA/bB2/kEaqqzh
4yhzFLfGan5/Gir4rnLEgB+3JNfPyp9o8c5rFemkFfx95D7OSUelT84yVPXj
dnxudSYDDdUKQvpbcfe7HyvJQO+HNCVxFeIW+PXwXybKt1svwDwEdw3hnVg2
aiFoqsl/Bvc95Ts/ctEGhPHN0RO4eZRcOPNQ1CCu5MIh3EmCfvfyUO6Pw3IP
d+BusKiVykezhaz4K0eWMYeM8lYWoKJnODX6OnEz5V4+VYj6Gyf7Ltfj1uz6
96UQvR01vS6Sg3tYHPEvQjkP2He7BuLOOertXII6KvHuevcS99esLeslaK9p
xtVEF9z6L7WflqLpsSv5zXdw91f6Bf5FjQ66xUqfxq1wXKa1HP0h4WXR27eE
v79j15/VoHtrjTIPteL2SP/VXoP6OsizPKrC7S2wcbIWvV04Gsucids22Xiu
FuUzUO2R9MN9Ryf+RT36nEFU2v4ZbkLTDVI9Op2w4Up0xI0ag14DWraYLHDt
Fu6Qc4vyjeiTgO3aDnK4v5re5GlGR0+OxeUexq2TeTmgGdXsLJhn3Y97r243
VwsqfejR23AO3MM0UnytaG9hc1Ve7yLmLz+ZLv5DlZfCz7G/xuwePzcl1I3+
jHgUdMMDz09Vg2M3KnxOrS/CAc+bzt+t7UZXAzbdj5rgubOCmXcPmnTIJFvz
JJ5rR2lt60P5605tiZTEfVr/jWMf6uXIrTuyD/do7XxPH2pcVLjozI7329i5
/u5HeQwPHvvUs4B5v0Hrq0H0KSONx2gTZvcXQt0MQ+hkYkvNsQrc8dbOT4fQ
kiVv6+JfuJeaP3sMo06B41/GfPD+i0O2caNoV9F3oRMncD/VT3hKQl2uLyvJ
SWLObWZR45pC+XoI5qeE8f7YSi3jKVR9rfo7yonboxlhmUZzZSYVLwzOY/0f
+E9bzKD6ubJ3L7Zjzv1tua9kBl1SfeJzqQ6zu5NJu8gsKm3O3nAlB3efyfzw
LBr5UeK2djDuQxN5nvOowmE7b11fvP+mg+7sPNqSlflN3wPPuZt2miygXE3K
C0bWeO7+SPT8IvqU/e5L8/OYCTb7OsSXUZPH0V+cFuYw61ldtFhHN5jGKl3G
Mbu3Eb9trKOhQTIzrr24e2M33m2gdcl5p55V4fV8Dp8qN9Gzg13lPnF47mym
epQWuh8cnHodjrk7MJ3FixZcaO/z+Adipjns+7ibFtIENvSDXDHniltFBNPB
gesCk+GamI3UNab5GCC3+9b2j5dxx0xfd2UAfevEE58UMQuFbvwcYIAg71Nu
sVJ4LjwSmcUIDLnaXElM+PxTfXKuzDAg+U6G+GsWmz8ad9N+C0i4xk4OJ87i
99GHyM4O1tU/E7Z/whx5okc7jh2WbJuE7/jgeVSKYx8HsKXzcnMYYbYx58k8
ywVXWMSqT9zATMg69DecC4J05HyMVDC7F0zkLnKB4Jo2fdpxPI8yCUjdBtJn
Qmd1WTEb/bo9fJYbHgUmJD/fmMF8OPHON27I6suyTJrF7D/vJ7qLB856/uuj
7cTMNdgRvsgDmuUCDfE/MEfmWFbV7gTnGx/TFvQw1+z19GPmh9y4ZBuhq3i/
ReKbMH5gWCJKqpzH3O0m+ltGAPxCu2M+SGOeel3eZCEIkV373ikxYh5O7eKk
E4IBaZmr1ivT2HpB9L90hEDCQ5EjhIQ59yUbkioEqQduvRhrxTx1g4Hn3j4o
No95FJiEWVuPkXtBGLb8TjuaHY05XkFs4OZ+UGcvmhgIwazemEgq2Q+tSQO3
5Z9hpjH70Rl1AMZnRTW7tTBnlEd7PxKFba5fTkjRYmZJaxELlQDPX2KlXItT
2P6TTeiED8HK5Ged2XHMuXs8A74egl7DOJeMFsws7VIsZZLw40x0vmIK5gy+
trGDR0DUSVhDJA5zZK0YY8kRCP3xaYA5HHNDg27scWnw2B/JUvkSc415deU/
abjG+EFNyxCzb6Tmf6gMFCMC3fI3MAfFd+eGycAp+zBbgUuYJes2ilZkQHjo
fVDPCcwxEtu8c47BbGlwmyUn5hR5FhYDWTi4a18ljTOJSNPyUesMkzxwvdo7
VXQHs7/3RSZPeVhaEeT2uYZZrPmGFsspKG3frbNDArNQ3nwtz2kwi+QZEG+d
xO5P7IdYNQTUt3GzkAoxC0RNn+tHQM5j26G0FMxyQvU9LiiwmnLaol6T+H0y
vJgOkHCQZf3aScx2741VxM9AYAiTEN9+zLuLrg66nwEnVsazHZyYNfeePdN2
BlTGaL3vDk5g8zxIWoGKMJa0yuPyDnNM2wz7LiWQPEGSjJ0dJ9Lob9+r530B
7ki5uWV2YC4ecYjaogwfRbfWVZZgVnx2K8tfGbbzHnFYCMMcqWcfGn0RFhet
8y4oYS4zUeyfuATSUxvc+lKYuxO+2ntdBothvzs2fJgVissMRVWhvSVpy/vx
MSJN9jzifk8N8jMnb4wGYVZgSN0SqA5r313jN1wxO9ny/plQB9kEztXt5piv
1mqYX7oK8aFSkacRzBf2nOtkvwavna1HfQdGiTQi4ZVOX66DNjLpeuQE5oet
cvoaWhAo61p7Vgjzf87Gdxq1oPww5wFtNjxvPimvow3oHqm/7p0jRJoV20B7
cx3Yv2nFXeeJGV1Htifpgf7i+u1BG8x3G3v2XdCHYNLrjBVdzN/D77r26QNL
97eb+49gPjTBe1fUACZzJz4/bB4muufv4vG0NIKDmU9WvPIw2+mlqBQbgdF3
DtUPicNEGv4CGob9xlD/6fBMkRuWq0ZPu/UaQ4aHlQKvGJY/pfNrcboFz5Qm
ajIdh4g0Oa/Ys/jvQr7y+JXjtzAziXPQv78LNKpjVUmqmLWtVaf5zMDlxkhF
tPAQ0T3iQdqCkDnY3xkofV0xSHTP7GU+f90S0iz6L7CkD2L35dyi1pAlzFj3
FXt8wnI5GXtv13tw36Gn0MEec9NHe79fVmDm1ZFrLIS5ZKjoxUEbiPNth3a2
QSLBZU2L1s0G+v3/5WjODxDdIz/+0mixAeP3rdmXyjDbP3mc4G8LugmNGbIP
B4i5w/vpj+16AJcrKlNYS/uxeZuHHd/aw6uaiiPPf/QTc08P7PLicIDShvKk
jfB+Is2PGXGxVw5wruPv11nbfiJh46vdFR9HQCeL4jv4sX7Fp55/k5zAZabw
oDYTlhMvvh9CnSFroSCubqqPmKuyQmSrc4aTm3kxJUV9RAL9J9dI2icgzZUT
+f0+5rx5146XbmDN82evpG4fUQgJ6Fvhc4evfNkRcUp9xMhVUcGq++4gvi8r
PGwX5oJtliThpyAs8yvkRUEvkSa9CD0S6QE7NJL8dXh7iUZx3rfaNl/AD1Gf
rHP0vcTcmzlsItaeoL58t/8oqYfY7a95K7DTE15F7JNjK+kh0nxa+7FR9BI2
hoO6sux7iO6yTSKXUrwh7Lct62eTHmKkdeH9ZulXIOenduytWg8xV2fFtTP1
FdgdY3lpKYrNM5go8s3zgcEnzlICTd3E7oRTTYVrr+GZurY2S3430X13yB/3
QD8Q2i/rMfetm2hkMJkrcOgN6JZONla86CZOvRpgCZbxh6rtJk+eyHYTubLb
6fjdAsD6SkDIH/EuYrfzvjcfzIIgfk5l/B1tF5GQbxSwUBkEve8ZCNatnUQu
r0x5Bdl3oNnvMLTHu5Po3zho8p01GOCxwQn34Q4iF0t13Pny/8BpD98r7dwO
YuToMQvmMyGQVlDbIR3SQaSpbn9GkxkCYpznXvRc6CBK3+J2L0x+D1zRhxoU
P7dj+61iz8oMAxXlgYP8bu1EoZzJNhPFcHg+EeE8q9mOra9a+r4yHJZObt8f
w9ROzB0129499gF6KpZsGe/8I/p771d5fSASfiwUbS090EY0OzMzHVEaBX4J
UfnocisxMsjq9jbJaLA0cHv0s7KVaJPUbf8kIBoOFMv9i7JvJcrt/Hb2rkkM
BL9LjHtS2kJMebTs9kowDuwueunMhbcQzVDifG1AHFxZN2W3tG0hav+6yGHE
8hlYbu+x096NWT9T8PHaZ3A6HoAcu9dMVN/JNFBImwCaw1ZTXwjNRLP0pog7
3glwLFwlWmhHMzGFRfFiDHcijNMzsHLmNBFbPK1dhKS/gkG9fcPw1iaiP6eZ
g8GrJFC007eMSG0gZuifa5Ue+g57ROX37PBqIOo/ZYmMVvwBq607an30G4hG
Zo9XCj/+gLQz1SceMzYQw8uOnT1smAqi2xTpNLTqiaabKqyXZtOArmjPz7JD
9UTfhCLGEf2f0OW4evcMTT3xofuYgEXpTwjpTquU+lJHXBO0vSEd+wvYUg6+
Z12tJbpE/Y32ss+AwVsMl92ra4kxx07RrZIyoIC3Z2MhupboS3eZ39MyE1zc
Qk37L9cSCTl2crTmWTCpxiFNjKghKtxymVNyzYbYfwOvR55XEe2POww3++RC
m8vOjx+OVRH5thJfBDfmAueeCylXeyuJUiLyqpZCeWBvFF+XCZVE10aFeKPM
PDg/YMH7aqWcWLpRy5+5lA/Dk6RICZu/RM6kFZ+hpCIQ8Bf60bnnL/GX3EFW
hi3FoH70akFgZSlx5tUWnRtmxZDx4MfAikQp8UeFSHCYaAl4Lz2UKB8oJobH
++o0fi8FCbqVVEu9QmJ3bKVHBH0FGERLFO1lKySqbwuxtXpQAYFKek31GQXE
hK6wxMf9FbDimb10emcBkWfk3/CFskoo3+KGsNfmEfdsLeGIjamGFgkWP53X
OcSvmkYm7//Wws2rAmn/bqURaSZK308KN2G/P83LPypMJSpwGF46b9kELsHV
RE6RVOKDh5ePsqU1Qfg/j/Izg9+JjE3T/BXnmyGtvK7oSm0Skc332L4xmxZI
nru3f7gthigyvPZnvqEN3BvEGvgLbhJTX2+wOxV2geTWDgvGw0rgfsrw6U62
bmia9vjItWQGMh92uZGOdoPz2/Nllsfd4V7Xe5WQp91QIOT98gNXILDmXDr3
RqgH7t6VuPNrIwq2R3g/s9DrhUw258b8R6mQf4T/iFVGP0Qe3lGfLJwGuX5f
bhd19YOnenJNeHUa2G5l4OhgGgCN4L5ye/FfIHEozFBJYwCm9l3Ol+jIgFKX
1eK/YwMgKi+YHKiUA38fedMFsA8Bu376V7fpHMhvuOCKHhmCWderCfciiFAv
X3Iq5OoQGPXmX9vvkgtHZvWeqr4bAimxRdX1xjw4x81m941vGP6mGip99y6E
tvqLeR2cI6BQJFlwsLsQAspUVrgkRyClaflMxIkiSKq/ojKqPALBy2/Bp68I
OvaJn3jzdARMofTUbaQEJH8FBsdMjsBmmfTRXdN/4d9nk43DGaNg176e/OZC
GXh+2hreVD0KgxNlUkwRZXCY295OfGgUKrhuS86qlMPhx91N1TxjEKr5/mBl
TAV8037Ad+TeGMj20u55ql0NUdPzxwu3jINUlta09JdqMGhKoxUUHAfRwG+F
3cvV0HVMZ9txqXHY8umrbKRqDWjo5D38eGUc1tS12zcna4B9C0L/5M04LCnQ
F2vx1sKo4Vf/1ohxmBNLSk6GWnjFb+my/G0cxmkYnhn614K6aD2XZ/k4dKQk
ixOP1kFwbNfvfvoJaAvX5ebVrQMDBZ5C620T0OTFuG7tUQedT6Oc8vZMQJWR
Xs2e+jqYRoMjCuQmIIeL2cH1YT28CgqyULWYgI82BoVIegMMNIusshVOQLg+
a9K7rgbgMg9Xu181ASHKaf9NMDfCtKxbeVzLBPgLsVl+0G4ESanJwoDxCXCv
+bltfbkRQhINtppvnwSXbKNVDexzEd0nz+nIPwmO8VsGvqo0gVoh+17DA5Ng
426coR/WBM1LO+vTZSfBWJrDMFuhGcqrU4jRmpNgIJChzHO7GXL36AU+M5gE
XZZbMvdeNwOdResWwp1JuNadwSjQ2Qx8B62Erz6aBEV/06/Obi2gLjtS3xsw
Cfunfi+fym+Fr0wVKyeKsP1Unn0+N9EKMvNloh/KJ6EpoZwzaVcbSHq9vtxX
Owmvbv/bv8+2DWJNgqu3dU7CVNuKKrPQPwje1nCOeX4SVDI8WnIv/QO36Ilu
l5VJiHnHdsvJ4R/cr6dpaNqcBC313Y4TVf+ARkCwTJ6NBDlF8lH1T9qhN8Uw
568gCfii8yRff2kHOqlq0n1hEti5X0w/39gOfJ7EGxuiJBA5rVORKdkBKfr/
eTUeIYFviuPCx38doOjHGfOYQALdsHSVe/JdEBkWFDp7kwRpjtAocrsLWsYC
JtWMScCpWWLY5d8FVn7VlSGmJMjjan54bbgLpO/u9V62IAHPWecr4Ze6QXfr
1O4leyw/SuR5bIy5cGG15jEJrIXo2244dMOPZsXFUBcSlK6/Mt0a3Q0mXxLM
6D1I4JwR+thjpRsUS1/skfIlgdjnTtSQqwfE9R8X/OdHgoZ3wgwKoj3gd3oq
fc6fBFIPEvzmr/aAC/3XAO93JOg9nBVt9qUHOmp5G0UiSHAxurVSTbsXzn+U
P6/3jQRTL5LuFFn1wu6fdUUcySQIMXu2efpZL1T5GN1PTyHB8OHDR8WTemHF
sGN2KpUEXhnuQfQMfbBnws2ZNosE0mE3Djvt6gPmw0Jsdr9J0PJEonhKqg/S
cg7w/MvG9nu2YbFDpw9GvZmP/0fEzld5UC8juQ+49Mu//S4kgU3K2qxUUR9s
GPgfnCvC3tfbWt/Ytj4Y9zZAREtIYKbtnBPI2A9W+qa5Dn9JwNJXtc9Krx90
fqX+V19JggtLj4b3MQ+A3+P9Ml6NJJhsU3kaIjAAEf2sfmZNJAj+s3f3VpkB
2AeBakrNJBj0+HtpTX8AlF7P6U+2kMCTQzC56ccAGN3/Jb21HXt+U9MXVEsH
oFO/7UQl5qa64u6CjgEIcnqt8bKDBKIhNtu/swwC3Y36g1OdJCgWLnzkYzAI
K1NFV4J7sPfJ+J6T7uEgmI2ePXmylwQ7h60+O3oPQgHqUdWA+c433tbbaYNQ
x3P+KlM/CZjkLBUIbEPgWtDnoDRIgnOq2+nnfw5BgGtb1qlREvgZs04v/x2C
X+UHdeIwtzyi6droGILMsYb+rWMksIiYzGJhGoYl4b/j7Zj9SGV2AprDQHei
tdpwggTN9PlG+yyGYXeTythvzEJ8mWqirsOgOAWEnZMkSCV8lpCOGwaZK1aZ
RZhbAp71nl0YBrMbBXVcUyTYF+dUo8w2AvVWD2INMVtk2eao7hmBleDZma+Y
13oNQ7XOj4C2objA2Wms/rjCNcvgERCmX75vMIPVN83lBZ4YhcWnfTOac9h6
o2PJ/6mMwvTz4nh/zGsbvR/CDUahwd3qzF/MfgdrH8d5joL08X7pk/NYveO3
o1lNozDT+iuMaQGr943ZSxwdhZxLxNWTmM9/CuMo3BgFMULsXTPMLX+9RypF
x+B5U8GjYrx+951PPfZj4BdoNeKwiD3fIzffDL4ag99+hw5GYfY7q/FkLGIM
VstW3pZj3ndPUWe+eAwY4pvYBJaw+X/2bGPlHQd1/petqZjfGDa7S6ePwz+F
/j35y9j9GVeAwQrs58juxA99mF0fR62H9Y5D1c0GM4YV7D68tXJi5pyAoH1n
Zs9iViuhf9hpOgE8le0KvzGf1zCXCXKaALP1T8+aMaM9VVMX/SfAoD1bZhaz
1Op7q5+/J2AhKqhJbBX7vjkifdcX+55nn/X3fo2ZKfudiKLYJBgmnTWLxbyh
vNq3iEzCqvpwcTbmSZNio1vmk6DH+oNzFHNVsL7uqVzse5u/eyusYeff8FId
tiKB5KWrow2YPX0mt0Q8w+YsO40PYHbl0yi7/p4E66UGbxcwW8vsvUDEPrc6
alNNO9dJcDBVV6icYwreHVUxu445+vHrzVi+KeCJiSgwxryXkNvpvn8KvhMH
au9j5q0U+XBCfgq2WWRw+GBmHpraFWU6BUKevodzMD/7tn/Z5f4U2MjUXSrD
vPlAs0XLaQp+2LOLN2FepMkO5vCfgh60XGQC89Dul9yPf0+BnGPLZb4NEpSo
CXKob5+GgU5bA1PMPFI9O+0EpoGVY9v9e5iNOGKFgkSnwT0G1XqIeaVc8njL
qWkw4Lj3/RlmyYsKeka3puFnx/moSMyOYjS3Paym4Qby7flnzEXMhdYxDtMg
u/u1UhJmg+JLHsM+0zB1zsLwN2b/s3pfbNKmoe1YOncD5nbhvamBOdPQObhn
rhWzOF1fdlrpNNAFc6R3Yc7PtahZap8GM4GKwVHM84jTojvjDITqKK1vYtaV
e38uQHMGDn/mfSyySYI43ptXUo1m4LyOYp445tkFIZ1Gixlw3TI7exiz78/4
e7vcZmBiz9vdJzATZTLefvo8Azwr2x3PYWbf7vKh4Ds2fyFv70XM2tPweeD3
DPj94f95GfNMckmWeM0MNEYgCdcxHzjc3PN9aQYiXVpLjDDbsIeN1dPNgkDS
q8FbmP+MGczPs8+CXfK7+TuYNRMGWU7tm4XEl9MD9zB7HVw4kn9xFu6RFngd
MU/s2+FaFzoLN5TPb/hglnP+ZJsXMwuDTu1yfpg9Gg7fTkmahXE9FzN/zDtf
nr/slz8LWQXJn4Mwo+MOu1VGZ0HB41ViOD7/HAOn/NwsSDHwB0VgrovwpxXb
mAWeIOUHkZjvXP0yzLh9DnojZXbGYH7zq+1XnvwcnNjKN5uAuW3r3YSUs3Ow
c5vVu6/4ec1nP3xUnYOZlxlHkjBn8LO/eGI8B6VSNZe/Y+52R67Le8+BtLDo
4XTMRy9FklJa5uCCIhqbh9klRrLvY+8cfNo505yPuXg9o8lvfA4Eb+UxFGLW
Tan9c49mHu4UiKgW4+fdQe8rJjYP3DGc4WWYK6zfuPHKzEPf+cSocvz8pfwP
mBTmIeW0QkwF5gSn47r9V+Zhpv9DSBXm+q7bYpEO8+Dpvaxch3mP/Az/m6fz
4P+iUbwes1mg61ZXn3lg8jBkasC8pvTfgt7HecjfXvejET9vQmkhb8k8PFWy
/NeC+dHDQ8Zvdi5AJ++mcye+PhspW3PfAjzv/C3VhT+Pjz/49kguAKc9sQP3
Wpl8zdczCyCxe1S6Bz/PPmUou7cAU/91fevD56dvCQtwWIDJi8NK/ZiLLlcv
aHssAI13eQtuFkfNpKH/FmDJ1nRxALNflakgY8ECaAtGbhvGLG0q9riicgGM
pyEAd+3yWMPblgU4IH6ScwQzj8gDX+HJBXCRMqUZxRzq/HQVdi2CofKxkjH8
8yIW0ep0fxE0RENGJjEr5xjLKjotQk5ThhIJ88h1kQDWF4twzXf2A25Jt6/K
IaGLEHWlS2UK84/GrPSfRYtQERXxZhqzhqUr95OaRdC3/diOe55G8b7Sv0WQ
CGEUm8Hvs+Rf0fqpRaha2p+FO8ej+d0U/xJc93pdMYvZiC9sOl10CViGIjjm
MNMmGai6HV0CbaUbqriVWgcYOC8sgXVOZSnusiNzDw7ZLUFVSVLKPObmdq5r
d0qXIJuu+OIiZhWf2y0P65bgwYzoI9zZ8lkGz9qXIKsv+SPuyOBblpFTS7D2
TGUGt5n6r+dtfMvgp8rtt4Tf/w22LSPCyzD+QCQV9+VvhgGLkstAYHBrxn2U
jTWC58wyqH3buWcZ80qBXrqa+TLUachF475nl4LcfLAMHu6D+bg7hRgLLZ8s
g9nEQg/u/CdJNV4By2CQp7JnBbPPSdrR/MxlSPLi8sctkBgncJJtBex5HXVX
8fevsxp1jmcFxPaE2eKmYVEX19izAuZTKl64+02XZW1lVoCmTycN97c9l68k
6q6A6RZb5jXMQpWRjZmmK+BVdoIfd6DzvF6p9QqU7giVwm3fEmE24LECUySC
Bm40cPrp3sQVyKU7G4Y7hXCeRernCpSli33FLUwK9VMgrkD3xaxs3EyXlcJ0
6rF5XkPtuKsZ/0t7u7oC6peCd63j7/exwhDz5VXIZ/d5gVvCtLRxUnMVBEnD
gbhn1TQKG41XoTtz4yNuzwP3PkU7rEIat3Ym7q/VYXoQvQrct0eHcdtnHVQR
TVqFmmvSc7ghNlWOI3MVAh/Ib+Kucyrf8a9qFabuhPJsYF4WWa22X1mFnxcy
FXDnc73Mucm4BkEyp8/j9l3d/k2Jaw10m7yv4BaqlXi1XXQN6N4FGOM+76Kr
lHR1DY4X332GO7AuM2Mgfg0sjjEQcev/Ofe5InUN4m+XFOEWia99l5qzBm17
7lTgzngyYve0YQ1qjsu34u4U23VYkGYdftipTOOO547lZ9iyDnauGwu4bTek
2cZ2rENgyds13AwNykMZh9Zhe5wp8yb+/NwcP2lorYN0Two/7jlzBv/TJuvw
GnUXwv1Hw99V2GodEhJkRXCrS8TrTXmsQ8s/DSnc9o3NO3yT1sFN/gHgLjh0
8lUB4wak5YfdxG1wRCN6eusG9u+XKiPcSzK22Xt3b0CW09Qt3JKnEiedpTbA
iZ7JAneQ8t7rx7U2YE75ySPcUpcV7pkYb4Cf9klH3KVXdF74W24AX0KfE+51
zbfp424bEC/K4477zm1mgdj4DfAt/OeNm8b8gGz9jw24JXnEF3fovTNqtH82
wPOfvR/uqgfO7jdrN6BmpS8Q90kPUv+OlQ14aXk6DDfLx+Zvnpc2IYSOIwG3
Qty27l7DTTCpvvMNt823S9vh4SZwHfqYgrv1N9F+MXwTdmem/MLNWbAcf/37
Jjw08s3ErVh27F9y0SYkPb2UjTuh5TOYTW6CxnvHPNxTpCk5E1oagmL8cAHu
V7Mc1/y30BB6TQjFuHNWLjwf30tDYPmQUIZblDV7OEaZhhD8wKMOtybDy8lQ
fSxfH2vE/WLz6py/DQ0BaHhacaetCKx4PqchON3d/Ie7f35o0yUE68/50Ymb
Z/oH44OvNAShUzI9uM+OP9linktDGPzztA93VC83741hGsKz9Ygh3LStX4TP
cNES+g4eGMNtVA1Sh+VoCfkyByfJ+y1qlN9lREsQHM6awi2YbXmO0YuWYKZH
msEd7HM1IrKTllChk7xAfl56JxdPy9IR/Cv1lnG/lBBUb/ahI9BVnl0lv88V
ui92vXQE5PfHNdxrIt30As/pCTtNjm/gXrz6x6BIhIHg93bLJm7zs5zIfAMD
4UXac7L/HTfkF3nOSLhTlUe2aPHJ4P3STIS2091k22hxbRNuZyKYF5PILny0
cvytCzMhSGOR7F1B/doMgiwEHoNVsvsdFGnWylgIk3HrZCfpRX6edWQl6FZv
kO1RsXXpJj8bwcFgk2wtxE259A8bQSeBYgY1e1nam1sIDHUUfzewEj61toWg
PkRxw/GWwOV4doL1LMVLbGfpM29wEN4vUyxiTRQYW+AgBK9RfK329AnBEE6C
1AbFBBZxf87LWwm7Nymm/v9egh/V/wPTGxqA
         "]]}},
      Annotation[#, "Charting`Private`Tag$3550#1"]& ], 
     TagBox[{
       {RGBColor[0.880722, 0.611041, 0.142051], Thickness[Large], Opacity[1.],
         LineBox[CompressedData["
1:eJwt2mk8VV8XB/BrnodUopCEJIRQxFknc0RSmSpTkkqiIopC+CtkTCrJFJIQ
DUgOQpI5CZnn+ZrnePbp87zB9/Nbe+119t3u9cIu22vGF2gpFMog+kJ+lwHe
0Y0NrmL0Y81ZxbvYteXdgcsrpHHNRJ+7WHaunPjs/D8bptXexeQlDGwHx/75
09/L97CDm/zaqn+TFt7pa+KN4X3TVU+zSBcX7srwwXxebDhEppOOdyxu8cFK
TTmYQl7926+8jsEX06yW0PB+Ttq6T9PGFzv6weqz/X+ku1+lCd7HjP+reXPA
6t/645Zv/bDII3+OSluQ9paL7PHDmlaHh8RP/8v79Hn9MRNnetHt+v88aeDj
j50xPxxLOfhvvt/55wIwu32vg2s4/+0/eEEuELtV53f1YhEnud9TV8NgLHjM
7fdcHue/eZaeB2OJTJeO+OaSjncyGg3GqsFg64u0f/kF/wchmEj21i+NEaSL
p3UaH2G1YSns2MV//QZSvoVh/Rkxbj9sSHN3PJ0Pw5YrH3abnSWNp7KKhmOi
NNfe3zhBOmz7Fd9w7LbLwbOvD//rx2uoFYGJG1e+2cJNmtLW0R+JqToVbE1k
JT3VbrojCjvxMOPefgbS9ewXjaMwz9Kwk3orHOR6c/3SKKxR3nz1Xj9pbkfz
148xr82jemN5pCmhzNFPsKYmttESG9LZqrELzzEfuw9Fb86SFnbdisViMnOW
kY9N/+VntQJiscDNOaqXDEh3P6jne4GpGZuFciv/2y+6UjsOS6lLVrDiJm2W
sHQ+HjtpZchylO3ffo4dIfEYhbrYIc9IekpPOi8es+DU/49xjZ3cL5SHMwHj
MphufTtEur5mE5GAuVep3VsrIm1k36OUhIlZDJ0czCdtPfH3YhLWOBImUf+e
tPvqk6dJmBRLf0NS+r/63KPrSViPzkNR/WjSwze/1SRjeuXN359eJd1y3CQg
BRMsvrbloABpvrDqi+lYNY/iTZVt//q1zr9Ox25fWPmpxkM6e7hsPB1rZvWP
1GQmjbdZ3HyDhZ1+xmM8x0bOfzsqKAOjGyvjvlpNmo+3+E8mlqP20Nn5G+ml
uE17szDrsOP1N0pJ6/aK3srCChXbQm/nkT7GX82ajbl5UzkDk0l775x7m42N
bN3OkeRJ2uHgElMOFuPQ5ZhyizT9tJhiDqb9Obn69XXSwR1ltjlYovX+4GwH
0hnFFkQOdvaNJlvRKdKaFxjv5mJ1+DWWVinSlafteD5gH66UMXB1sCLPZW+N
z8MOCTvJpfwmLUVh68vDCpq2nVNrJN1v9VE8HytWu/L+yjfSZjwHs/OxKi6e
85XvSA9/3FZdgHXnWhX7BJD2TNm99wtm68AyzudDGp+76v4FGxDI3ZZ9h3Rs
W2jlF2zUn/FapzPpQ/HnrxRh86ZvBQ+fIS2cH/yZwFjXVm7P7SfdNkSnWYKF
ZCenBEmSrtVauF6CcV8wbBQRIx2m55BYgm2tTdh7YjvpqLx62lJMOF635S39
v/2Y2r6XYoqa0YoXW1mQBYR5rpdh1sFyU62+pMumOJQqsdvvIwJqvEhrZrrf
qMQet88KlLiT7jx4710lViX18WiaE2mR7gv7v2MHalSS3CxIF3wql6/CGDk1
TTbLkx69i5lXY8JKr8YZpUln8kkkVGOHLRnvr+whfUyocqQac86szOoRJJ2R
Ie9Vg7UaGrBks5DWjh7IqMUyQk0Kj/Uwk8+3Jy+mHqv49MkYbydttNBQWo/1
dPGNHPhNWjncZKIe45X9s3VHDem2S8kaDdi9eqtrI3mk/Wac5xsw402XRALC
SF+drnT6iS1F3AkkgHS1y0RxMzYkUDKqrUJ6wdRnoxlrTmE0qFUgfdysBPuN
5RaEb+rYS3pokwHxG3PqTX22spl0u3NlZQvWJ9eUoTjMRJ53JPNGG9b4mZ/r
Sy/pins6R/9gxVpWLpodpFdijaP+YHHmo4onG0lXKjVLtWNmPhTCuZD0jZ8N
Fzuw2nqphjdhyN4Um5903VihxfUDB4LIvKaxc3839qb/0+MCfzK3tD9/thsL
XFK3+H6bzCclOz52YxrC5n2DdqS5vPJcerC8a/7zu5TJ+kYJLUoflsTZyR/T
w4jymHEIGsQizgCTcjvpbcKClYOYb1r8XGszsveBV3EMQ5it+vm6HdWk7Z48
9h3CRNyG/V5+JG1U5ec3jCV2zFBTgsj1bGMM6aNYhOSpDp0AMs8ooZ0ZxXxv
faga9ibzt9MlKmOY7Sb3V5JupLmiQ2vHsF1afy0yrcl6rdzEjXEsPoOp4oMi
mfOfCH9AxcKWHXJNZElXKH3spGLe2lXxi5LIxWpe1tunMOvu4DvKwsi4/Wil
yxS2cwuP3BdWsp+H5AHxaSzujkBsWRcDqsdvP0qZwWL15K7/fED6fP9ergVM
lE2vqt4PGfdTy9FewN78sBWpvYfsHWpbcXcBKzgW1VjpSua3I59MLaD7uihf
ZEO6d4T+zyLGe/LLbJoy6SUm4+plLG5zs36KAukrAxocK5hY02RS0n5kihje
ariCKZwWPhUnRjqpa+7nCmZsev995CZyHp4fgoOrWOiZo653R+jR/trH3u9b
x3gFbGvu9JPexJZ2ax2La78t5tFF2nTNomwdyzyX8evGL9LSFEbrDazaikvp
Ugmy8DeZk0YUYLb7tXDyKbJ1X9jFZBrwdbRx33sUubvzV38CPXQ+sowt0EDG
B1nV2uhB5d2ZYn0MuXib4P7NDDAzf5rZ6QCZr10dCmAAm3t6MTmC9OTnReNv
V0bAIw7kHZ6hQ/U5QXCDGWLfy7ZXjyNTwl/Tf2SGpWZpiuUQcvcWAe9lZsje
IaHr3Y4cX/wjwZcFdr4SaCmrQMZZd1S+YIX1TwxLBs/pyPvV7rzMDhZttAJd
j5GF59LCdDng49oGOIeR/d75B8ZwgNORlf8i/Mn9vN+yHOaEjqrJbb+vkf3C
qiMfckFhx++D1prI9SPfFiQ3wR269FvXJ2jRvHra0mZbwOmpJaP1MC35fjPK
ELwFbPdvfmzQhxzmnmFbvAX0znjmSLQic6/UvpXcCny5hhOdZchTTxSyGXjh
ve2srX4smcuLxzVvg7Sl1OlDT8j+K+vnNvPB80dnvcUjkOshOc+ID3wLyl/Q
BCILZ/po1vDBCZ6Ylk83yJwlubeGHyZLVA1F9cn1Fo0pkzug13S6fZM2stGi
9C9FAfg18erKBo5s7TaS5yUAhfxcD9qUyHy8MJVLEIJcer6GiZDznblvoioE
ErsClP8u0xRTAs3bjM8Jg413nWhzGnLL+XJCajeYtL7EOpKQvQ0UXp3dDXry
zmb9ccjCe9RpQ3aDQj938EwUMt/h4T3U3cCsazzL6YNs7V6ini8KmVy/SnTM
yfW6eT8uiEOSw6s/hqdI/0r78kIcYkpc508fR5ZNNTrcLA4+N3j32mkh5+Wo
dunugVO/TcO85ZAdWvymFCRgNa7NMp8FmVvhoudeSZhaTHcvpifn0VpuuiwJ
/UZ3Ir5tUFC9U0F9hiTU0gpU/JpHpljty5PfB4n256RnepC53U/c1JYCXZnu
VckCZPxIyI5QGXj8ZSAm9jLp9oyJFjmwdH929+AF5OrcueMs8iBx4LhdoxWy
roylooo8FKTl7Wc+jVwZLR76Qh46I4MqbgDZ3+10yuUDsOey3JzeFuTkjwaZ
OxVhSnSwdYAT2S8ka9pMEfK7nhHeLMj1sVAfoQhP0pl5r/7dICiBLfcuMCtB
t3emhmYjssCBiJ2rSnBdeiVu5g6Z7yszpygDfdL5yxIuyPUPtu7UVIZovhpF
S3tk1U0ssYHK8Jkuvvq7EXL88/iyzSpA36a1Ei+GzP0FZz5wGKIDwk8fr1sn
KFPRhMQTNSjokmDPEEFmxfgJ3yPgqUrz9hkfMl/JQ7qsI6D2tNXgASdyldKv
T3+OQLHxw1D7lb9oniHrm0rq8K18jGdXI7L1QN/ZaXVoepPJH+2DbML7fNpL
E6KZ/yvwu4WsvnGg6J0mmF6wOnPjKvKkfSrHoCa0CXG/MDJHbvM4qmKkBT3h
LsJscsh8yXZUSW2YvKWwx7t7jaCsjVquruhAdhN7pVMzcvDO908O6oKL3IDD
uWrkig+CNTd1YW70cbpKHnLaijLLtC6snluUng9FNpwtnp46CsyaBQqXAZmT
6fgo1zHYzY2rn4pbJSjPgEbzihE8ku25fTkSmXP0ypEYI1gy8s31DkSWg7/5
5UZQHV4m+vY6spRA6y6RE3Bz81EmRh1kVyPRme4TUMFrXP2JukJQIt4V1946
CbIHZ+lr+5EFay1F356EZ6ZRav2tyEOt42x9J+FaTHMmdxmynwXvE6NTwLf9
TPilGGT2y2pV8qfhsqCdyY4jyE9VDbZtNYUmNYZQOSXkSGVFo1OmgFmmfNPZ
hxwXwKQUZQqbXw4furkVeVKnlovXDAqFr+6oGVlG98P7g6yIOXCKunXfjSBd
HNF17gzkSAZe7u1bIiimu2NGDlnDzgbr/H2tS4Q3xa3e284agm8pM7vWIid8
mwgOs4YLZaOvmPKRZ20+M49aA5+lQY/UI7R+P83jd4k24BXOY3brEMrj8gZG
952H0YNjKcXSKP+lw3PZ6jyYdH6dZ9mN8vzzajciz4PsPtfIWA6U09Cd3Pv3
PPSW/a4t6V0kvMW6Mgx+24HuUqwWewiy5o2EmlR7+BDnGnXaF/nQo6qEfnsQ
0TLsi7uFfD+zjk/kIqyGb3jL2SJPRh9aiLsImftsC00OIv+VZ3sZ7wBbrPYc
SOhZICiHboiqll+GrvJ3wkpKC4R31xkTjYRr4HlyWfOQFPLNKiPzqWvA14Nf
UhFB9exRwtuFncFore4dxomsbX5C2MUZiuUn1XUG5wlKYkjf3DYXiH8pecEs
ep7A30yIxHtcB1Xp6w8sgucJ7xpm7qrU69BSkP/2rC9ymXytffN14G7WXbB2
QvXB1H1/FW6AD/vF/y5po7w4munL4g2w9Uh6fXthjiiWyJIOjXKFdcaxGs/x
OXSef6qcq1zhWZT8zN1elOe9VWyhuEFjVonK/VqU27Y+VbvmBhqDXT+CUuYI
PCfqxH/Gt0D0pMBkrAnKs7+lait4wIDUY3ni4yyBv53LSnXyAsm7ryaH38wS
lO4QXdUiL3Cq+5DOk4Ac6O2WwnkXllyaReyDkOmvXabPuQusn7Zt5rCeJeIJ
YjyCxhtkjzybtWCZJazLhNP8HXzANSI9y299hsCtaY3+e+IDBX0FVzJnZ4ju
HQLfGb/5gEbAnz6azhmCckfinN8eXzD5IdCUljNDFDOmML+c9IU7p1++Xzgz
Q8S72Tr7R/tBcUqWs/AJtL7EIIyx1g/olwgpPW1Ub4JV7GD0h0fPupNfyKK8
8p0vs7s/xHfteqzJgPovKbjzng+AikvJrhGZ0+g+By5fNg2ETXdfK8nQIDcZ
faUrD4aAjxKV3ItTBOV2cAUvRwisTKaaz45PEcXpewv+nA6BXqsUz7wWlCem
CPmOhEDOkaRS9WyUt2Sfd+YPBWOGF4amVlOEs1VLy9vaMKhQE+hWPj1FdE93
DGUuhYGK23MXAX1Uzy+/Z9vucBAZehrVo4Tqg1ZYd3mEw2xldNsVziki/oZc
uqJkBOzh31VDuUMlpiLrHDUSIoH74c6pcnsqkZ0S8kOmMRKWVgQ3BxlTibCo
16/C6aKgsn27+VZJKuHcOSdVejEKHOK3DOxtnSSsT1q+m1B8DOl7mP8aH0S+
NpZxbTQapJSoUq9mx4nifdJjrwufgb3MvXv5HeNEfXfcJmv65/BSnKux5ts4
wV1Tqtdw7DnwbNt/a+H5OCH72W/PeNdzWFx0KtHRHEf7G5Yqcb2A0vzJ06NR
Y0RYz8u18siXsPbubtr63TFC1i5XlWP4JSimc67yXBojdC/VcD4Rioe0ZzLx
h9XGiJjSx+60rvEQcsdpNHhglKBcGfxPeE8CmKlN3t2vNErwUTpFLiUkQoTi
3QYN4VFiWO3Er5bGRPghzSlqxjpK5BXqp1bQJwEmJPPdu3OEGDYCnV2Xk2D3
xtXNjQEjhFm6p+qsSjJMFk+k3vw9TBx6oS6zbeEV3NecqM93HyLcX/+wVf7z
Gkp1x48rnB8i8mTb9j4WTAeKwVhtpsEQwR1nRBNhnQ6ep0eqk0SGCOf+N/jN
4XRwsx+oDKkeJKYeWDPQUDLAIbCj2EZ4kBj2eNfucjwTUoLboZ11kHBYfphx
PzYT+sP+FJnMDxB5usZdx0YzweZpa6F+1QDhfJ8fZwvMAov0X3mKNweI4h8j
/rL22XCsuiabpbKfkOjXc+kqfAcP66v3++X0E2EO+694jryDyqYfmeux/YTd
aONWH94c0Or4njHr0k8IjDJHl7nkADZZntaxo5+orpPepCedC7LcRfHvrvUR
nq/EVDby3sPWU5lh5tt6CbNd06PpEnmQIx5UoEXXS6iOz376YZUHRssX++Wo
PUSep9Dy2Sd58DBu1yHWbz2E4w1Nj59M+bA+HNVV4IYcZtMoMpkPg153ZASa
u4lK62GVjvrP4HQ8PObL3i7CL1dwC8wSkDanN/6YpouIYTxi8lugGHqf0uNO
rZ2EaNKY7wm8GEz6bw0JPegk0re+luQMLAbwsFTyHu4gLFes6rK3lwB30r4m
9dR24pm44pG2Y6WQs1DOVSnaRujBF+OQwTJ4lJ5Yii23EhHPBlIMecvhiuU9
1w81rYTDO68rF7XLQbTi0J9Et1ZCJsvrUHxqOUQ/fpPiVdlCVA1K7lZ0qoDb
CuFqBxx/E+xNrLp87JWgfv3slbjcJsIy9P1MXtAPEBJXFtoa2ESsiDwSz6/4
AautWxuCzjYRUplid7fQVsP7I3VKHgxNhPEdcad2j2oQ36ROe8r0J4HvKw/K
uloDrNl7nrKsNhAWn3W49e3r4NWfgZARv1qC6Ln1cK26Ado8eV++OFBLeASJ
076faABOIZ3sE701BGtoz/YwzkZws05rzIcawrWi0eODUSNoD1ze9nDlB8F7
SzEjq7kRhiep8ZLO34nnQ2L3Doz8BEnaldwrZ8qIKxKWYsXizXDuhMD7P+ff
E1fUmF0Wptsgn/XOr1LXXJjMv2yzeKkX4qW3/swSeQ9zE9I5PPd6IcAoqz62
Dt0T+3khsaheOBXd98Nt70eI+/JCVqaoF6Z2HSuV7MgDQZaokO+b+kBcWTAr
QrMIGvVnqkc+9sH3XCvNdw/KoOnsHg/exX5QLZf6uqe7DIZZOVejWQcgu3n5
SJxSOYz6Zo4wCg1A9HIkBPWVw9FH4zrvNQfADipVLqh9gy1KyQ0QPgAbVbJy
/NPfYSi+Zfus+CAo9tII+ZjVQX6G2ZcijSGQKTCdln1dB9pbr87nnRwC8Yi3
Zd3LdXB/Tac8/vwQsCVkKMYb1IN0NV3foftDsGZk1r4xWQ+u3hqHHpQMQUd2
1l5CrhF4W0PMX6gMw0tnyzK1T01QxW0+ric0ArFnWTIfdzWBeBXrVNe+EYjR
ff9kgukXfCy4Y22jPAJhwqxXXpj9AkaTFwF7T42Ad/2HTX+Xf4Gk9/hqbeAI
2MhyWBWq/oZDB9uznSdHYPfU52WV0lbg/Hx/XOnNKHjWaPjNTbRCm0SsrNGn
UWhO/8GZyd8GdzXo7U5+HYWHF/7s3uXSBknF6i3b/ozCVNuKAZPwH5hSC/3+
jGUMisqVE396tUNmBldyjO0Y8CWVSIW8boebwlQ+86tjcN376CftX+1Qmbc7
hd59DMQOm1fnS3VAAsshK8GQMQjOdl94+acDrPWHc0w/joHF8096jspdkFzJ
OEjHMA7v3eGX2IUu2HZ4+Zo35zhwmnyz6grrAp67y34j28ahhPv3TePhLjiC
Def6SI7DFo07x2P1u8H1zqPhasNxuJP3zMN3pRuYGW4rDUSOw9Gk1hpDs14Q
dXxc38w9AVP+mfblV3thu9Uv7/ltExDjcH/j8P1eYBaxi6ffOQHD0tJyezN7
wTf/QtSc1AQE5nlH0dH3gYmjkLCQ7gRU1uw5k5fVB/TKrIqZdybAOXttVqa8
Dz5bL3d3+UwAX2RD8Ku2Pvg4eOIxXeAEOJjdKYpg6IdeDQHPXVETwNxXu+vq
mX4In6+nFLyZAJ0l1+FdTAPAK+2UfKNlAibb9HxiBAbAVuBmQEPHBER/2bmd
S34AnMNuron0TcCg73f9tbMDkBJ/nz5hYgICOASzmnMGYCk1RJiddhIqRMpc
gywH4f7X9i25EpOgZcBDN/8B3dP4mtbeq5PwyIZlevn7EDhuTHk/d5mEFldK
13rHEFwLv/td33USLsdNFjAzDoOCSaxPpCeqp1ZdFzAZhtFQwbMlD1F9+P1e
jYVhUKd51Jn8ahJ2pdyu12Udge+S97CuNLS+wKXIAN3jT5KKOE/GJKz1Wj0z
1R6B0PyyC7Y5qF5B1fhK9Aj8+M3SmVGE6pvnSiKURmH9mr/54q9JyB0dy3qi
Nwpd5hrlpS1o/Xrvi1jLUbC2Ofr5vz9onj0NHikBo7DTn8trvRvVu7+VK2ge
haoXwY3xY6h+u31Cj9sYrCkznSjbmIRQq9/esp/Goe2ts3bnbioEjKvCYPU4
PFK+lCMsToW7Hol/n/eOg3zQS9NzElRwirx6m4lzAv4sn/Mvl6KC4Te6m512
E8AQOzturEgFzv2yF4N5JmHulrX/VS0qMBY+FlNH55xT+rnGXIcK67qrfYtq
kxDn3ih85CgVJm0rrM9fmgSp71XbaAyoUBt91kKleBJYnbWe6JyiwqP1QIPh
q6hv+Mrykg2aL2iSLe4+FYqVGy89P4/m4ztVdfIpFXp1WJ8rX0Dzye/UIcqo
0JrXcuWSAxX25FoI/+CYAjpj65EnTlRgGpriT7Sbghi9me3Kt6nwzVCQw4hn
GtKKGZZrHlFhi0wP73WBaTgxUnlxKJQK1hyvhKPEp6G++LroehgVVn5IKbSo
TMN9D6GE3ZFUkDqqesb6/DTUqcqbHX9ChTCNM6+d30/Dn2Ennv0vqdAusjM3
ogj1H6rWEI6nwl7avsL3ldPQQmu2myuBCqXFl+uX2qdBcIsi3WAiFebVbi96
M8xAfRx9l3sKFSwOPdUKN5mBgpDLKQffUiFl27njudYz4NR1WZUxkwqzC8Lm
vy7PgOh21qZG5OAPaY7892ZgRfHiDvtsKhDyeZEJqTOge23tkWsuFUSlf/e8
W5qBthRRFtV8Kkzs2nq38dksTOor7fP/SoVDdxJcSpJngbnu90N+dI6+TdIX
sjNnYWZE2CcDmfc/7WOPSmchXlYGasupgI3f2q43OgsSPoKWNJVUCP3Y9rFE
eQ4Ke+PnJaqp0MZ1MT1bYw4c+O200pBFL82+eGkwB+rJ1y3Fa6iQt4Pd38tm
Duq+CS4J1VKh21vtpPKDOcCf9PHT1lNBTj+emt0yB56S++9H/KSCZ7JU38ve
OeCRZsjbQK74m9f8aHwOWDrbeq40ofPKbvjiSJkH+cvRQkd+ofm30gVLSMyD
aP1tn65mKvzsuiARf2selg540022UsH15j6bUN4FEOEee2TThZ6PlVposmsB
pJQDUvKQ817m8AlJLcB1C59mzm4qrFUp12ccWYASVqEHeci+u3ShynEBvGl0
btP0ovtaayfI8BX1U/W5f6WfCrJ2Eh7VNQtQL+0m/wG5YXmsKbJlAXSFDgqu
I28RuxEsMrkAOxMPZIYMUOHZHZ9V4F+E+kth80mD6PWWiGu9fW0RvNtXyzKH
qaBbZKOofnsRKJElfBPIIyfFwln8FyHxjV2F5Ai6j/cydGOeLcL47E6lZOSc
XwWfPpQvQobfnejQUSoU+f5+PLVjCfxaBMqPjlPhdzu3sX3lEgwftTM1oVJB
L+hCy83GJWB14Zy5h1yoXGB5v30JHIvYxV4jx0efvxI/tQSK/zGbrSA7GH30
a+NbBts3ARwxU+j34+uZT4aXlsHXUyioZJoKjtez1c7dWIbv0heFBpA7hRnK
rngtg0jimhnzDLr/Xpn1geHLMHrc65sBctBBmtHS/GXI0XVMaEIWeJMicJB1
BYKFaTcaZ9H5mq8mam1ZgTangUvTyBRmo72nhFZgy/xQINccFfrtlhVd5FdA
p/TwoB7yW6Fjx99YrIDFlJF8ETIWMe2z880KqFOYMp7Mo99vD9UhpmOrULvn
xdvti1SQtKv8NWmyCrLjU2XyyLOGp8p+2awCtyPfcz3kAFHHhKRbqzB5Pz7A
Azmj7vkZSFqF9GWrq03Iy2KrdW4rq0AhxFjvLaHn4/6v6BzDGvDJap2LRA5e
5Xmryb0GtJvtPFKRhRskH/KIr4EzdYqzDlnb00Iz88QaeH0SI3YsUyGiMT9v
IG0NZPazZL5BPvtFK7U6dw2Czt76WYgsltbwOLdoDSzi7lTVIOd5jVz3aVqD
0laV/VTkTgl+aUHKX6CcWenev4Ke7557winTv6B48sGx18hf9x18+JVhHWS6
ubF7q1Sw3H8qaZprHeqZPyc9RF6SdyncuX0d2jzCxh8jS6m8mbwjsw6Hhrsk
MpCjdHeeVDBdh2ju9pO/ke0vMAm8SlsH9gmrLIk19PpcElX8mYPWV1o5yCM/
czxiSPNlHS4bVDCrItfeuON9rmEdrB0JynHkg77U/q0r65BSwdx0A5n55e+3
AfobcHYrfjgfOTFxruL96Q1Ijr0fUIKsmrKpu9dqA7ovVhV+R3Z+q88DNzeA
CFAca0Vu/Uy4LcZuAC/L/tPLyOktqeAwuQEiTtcfKPylgjhL4XCyLgX/weuf
9wJ55pvM5UQDCn759KWkJOSigISxl8YU3A7i7r1GNqH/b/LZWQp++nIQ+wdk
/40Tc2HOFDyw18zzB3L//NCGZwwFXzvS2DCPnP3ewuf2CwpOe2VL7wqy540a
WvdECv7yQfnABvKW6RyGGxkUfJR1+hvLOhU0xr3YLhVTcBO+rysCyIm9m7ed
HqbgnT+4FI4gOyUExBhPUPB0OZUHWsgq1sv8RjMU3DAz6edR5MaOTgH9NQou
bBOna4xM0/pa5Ag3DS4TzPHRFtm6DmSkD9HgjJGt732QBQuvaDEE0uCObHyD
echb+FdWnEJocFnmxyaFyOxugdktETS4nV79FwJ5bf+rHRkvaPCC1X7nCuS2
pM5p41wa3G2HrONP5OigE3HxnTS4vvHXH2PIj4a7TrL2o34FGrmTyP5aTiw3
R2jwyb8zEdPINzce3tSZo8EV6OQPLyIb3yjTm2ShxQelXeRoN9Dn/pmDi4cV
aXG1t4creJEZ88ozXqnQ4sbanCr8yH+3nLLlwmnxeDqd1B3I47XONb16tPhS
pZyTMHKVenrSA2ta3Em5MWsv8n+Sgka/g2hxb59m7sPIlBXa19d7aXFPup4P
5sjWfa2z94ZocSnTRtMzyMXV2VjIOC3eYPR6/iyy90vLptQFWlzaXE7MGnlD
s2CjnZUOT+MrO2WPvB7qYqJzgA73e+q67oJs6aGbcOoQHd4bYXX+BnKR7c5x
GzU6vDS4suwm8l3FGh9PHTp8c7KK1y3yedok3r47Q4fn+oWVeyKviXXTCfjR
4VV+2p8DkM9yfTLc+4AOZ1XhGf8PuXAp5KnSIzq8caiL/wGy54/D+0/E0OEi
Mi8dg5BXnZ9YBGQgm9yhhiKvfDZ8N9VEhxvydzrHIC+e+GJZLkaPv4u4GpaK
7Nua1YHto8cDeRV80sjzt0k8mydLj6vyXbn2Glnc+T+LN4fpcWE7bc03yKce
nTAJP0GPd6c712ciZ1cNGJzzoseXGo+5f0BWNW6pbvalxxvDD2p8RP7WWqVv
FEiPO3Yus31C7hzOOqoRSY+/ChN4kofMznRba+9rejx1+nbUZ+RLGpxq8030
eNhhJ9kS5LkqSqFTGz1uQevyh7S38azKcBc9zn0g0a8UOcam5dCfUXr8Z0RS
w1fkinuJCiUUBvxP8muTCmSRQiWpECkGfH/4T+4fyH8UrHaI+THg31LSzv9E
tl9W5PJ/wIBPPB5tIz31hZ1u4BEDrv1pwqgJmV6nYDT5KQPu0aKp/AtZxnxr
gWgWA374ZfhqMzmP1w8z0TYGvCPO5mgbMqt64jG/LgY8x/RAJunHjB54fz8D
/jB4cdMf5PRQcYlkKgMenGzbTPpngs/ibgZGXMaf+2QHed4VB6N3yzLiDrt3
CHWT5/uQ8+F9RUZc4bLJDdIqxwe8+lQYccmWt99IH2+JuJCkxYgHpRZc7UF2
H51Q2H2GEbcVC8nqRf7BmfxTJIARl5dhZR9Adjbl3iTSzojrGnQojSDbpu1/
JtbDiEsMvr9G+vSy4e69g4z4uZz1VNIqz0MUZacYcVWHSd5RZIYuVguMngkf
FbGbJP3MniHJQooJLyip9htHDv4kKmUpx4TXctt/IH2PWfODjRITfnt3wABp
u3Tfbw44E35Rz0pzAnn/5MaY2ykm/PnK4zXSZa4rCpGeTHiuJ6cZFfljBX9R
tA8TzvzwuQ/p19uUdZ4FMOFN1OJ00o/yb5knhDHh8dUtq6TN/855ZSUz4UWu
Zk+nkCf9qBU/qpnwq+OOpdPI/FH9ZvSCzPg6s9DPWeRD93fy3hRhxrmescyR
Nrlu8bNvDzPuKBG7ZQ45wqje4Ks8My75N/8UaXaOQnVfXWa8VGWmnvS6f6QU
5SYzzp2xvWAeWcC1duSaBzO+y7fnF+nDdiypXXeZ8Qy1c9Ok3dXv7SIeMOMn
Qt32LCBPr1/mvfuSGa85ph1Guv+WOmWtihlnn6ecXkSmvej15Uo9M9703dmR
tLBJ3u0/v5hxVjzhPulzCjLzBd3MuG6h9jvSzVP8ox4LzHgK/pFlCfn7pemf
i7tYcNn977NIZ56JT511Z8Fj96k2LSMr/N69wniXBb9o29BH+rNx6rHt91nw
TIBZ0pVHM6fxEBZc6nbKphXkvoOFhx8lsOCToW+Pkebb0lInUcWCP5Od+kw6
LvSMiGodC651XPU7aTG2rpvHm1jw/lb7ZtLytIP8bp0suJG/2RRpg6nZ819n
WPAm7U8iq+T7UTXX0rkdrHiTTZoPaWbdSD0XYVZ85RBNCOnQr7wv/MRY8RYH
tRjSsQWC6m/2s+I3Z60zSX9K2xe8pMGKP3Q520p63E9HONKRFacWWkuuIZuq
3dOt/MKK8223KCDdPj/IVVrKisfM3CglbZtp+PvzN1Y8s9CjirTjTiH7rAZW
vGzsaBtpX5ov96MHWPFhBtpl0pnlK0V2HGx44N4V+b/ked61DbDkYcPtz40o
k85XqjIw28aGq9p/w0mXpT5t19/FhjvEGxmSbn1waEVekQ1X0oh1IE1v6KZI
c44NL7Y4/Iz0Q8bOtRUbNtxzTDKeNBehVTZnz4Zvq2JLIb1dduvJYWdk2sR3
pPfzvHeu82PD6dVFK0lbNE+/eZHBhvexxc2Qfmd5VURljQ1fOK+NrZPP+2FK
MJ6GHceH/qqT3sJ+k5+RiR0/V5ymQ9ot/zZ34yZ2vGi1xYi0ypbA9Ut72PHZ
Q6m2pEu/J7Y9NWbHPb/w+pG+ISzevGHKjvvU8ASSFr31uuHCOXY8VZI+mHSA
aHalnAM7PoN9iyStf+/Lx+9e7DhrT0Mi6SaFlojlNHZc/RU3Qdo/6Mwjq0x2
3PaMUylppd7OB+W57Hg909dy0jGhA97hRez4+eQT1aTPjc447W1ix+n9GFtJ
D77k0DffYMeVa3qnSC+xatDln+bA9diWt28g80xyRpVacOBTXAcFSe9raBOt
tuLAh12v7SRt+eS6dtclDpwurm436a+7Ex8w3OXAU7oNpUg/UqXhNk5Brj2l
SrqE9qnchWwOvOOnKE56rlL2pHsBBx7R1KNB2uK0dXRcLQfOri6qT1rMiRAY
W+DA5wqazEibKZhi6xROXO4J71nSD1cmrTaxceLMCrpWpKcChJIO7uTEBWbu
XCBd+NJrr58OJ269Ku1C2rjhsJJgDCfebLrq/2+e5Db9s0mcONtGQiBpWXcP
m+eZnHjKkHIQac6dn4L5yzlxo69YGOnvjvJ9W2c48QCZV09JH8Iblk795cQZ
3Tufk07Z7MwZxcyFK5xniyPtV/BWmWcnF64reySRNM68N4zzGBcuUrc7nbRQ
lv3nYPQXm31A01vSa6eTB1k9uPD1xLPvSH9K2qnGlMKFM84tfyIdpXfOwb+Q
C1e8yvOZ9PXpZ5F0P7nw5mbmItJGMS1FPiNceGZqZzHp//8/OW6v/fgr6f8B
WRv3vg==
         "]]}},
      Annotation[#, "Charting`Private`Tag$3550#2"]& ], 
     TagBox[{
       {RGBColor[0.560181, 0.691569, 0.194885], Thickness[Large], Opacity[1.],
         LineBox[CompressedData["
1:eJwt2Xk4lN/7B/Cx70u2KApRRFmSonKfJEkRQpbsEipJSigkfJQ1WqTsS5ay
hCzhGVpIpGQvsmUdM7YsQ/zO97p+f831mvc9Z3nmOc85c42U41WTC4wkEmmV
gUT63+teEJnc2OAjk6r3GmnR98PVlR3hK3Rsbl6FCWF1KCpR2Tn/F3vAv+ut
ijqoyhk4jk5hn3YwfeemDgc2hfQ2d2F/+Fd25ac6oOHZpmeF2DpM0SkfD4DJ
fy35++ywFZO3Br7VgPijP0/uscIeyTvT16kB7avjYzvN/ufrWs5LGmDuySyz
5RS2sonY9EFNsLY89IJ0ADuSxWOmRhOcFXIjW3ixPd9XTLUeAp/WkCsXa3nx
+D/37xPWgsipm10LFdhqVYePaWlBOpvb0eASbNOl5AcXtaAZDISTcrCDdqbX
V2mBdJFwTVsc9ulukQEngK+x2dxaF7FFmXoe2CPYadKYL8SPHbBGb28/Coc9
qoTTObHXqlZ3Tx8F4wevApVYsPkv7E1n0Ybb9bFn9ek8ZNJiRv+Cuja0qVqu
Bo5gW7hfVn6uDXcEJ/WnKrD1jUTl3Y9BezvXZJ0DNq9Gv/eO43DXuaw2/zz2
NsF1R63jsHfBNv7xOWwXjYvXLY9DuOCbw24G2P2MH1ZjjsMRE4sYfg3skF7f
wvXjkN2aqWbHj612TrppSBduNR0JXKvlJpNUC0oEGvRA1mrs7GgldlNgU/qo
HrRNxMp9K8VO1eS1Zj0Jihwj3zPysNsmxnV0T8LgiQcyp55g3+yKZWo8Cfof
Oz8/u4KdSCmy+qEPEuSrQgfEsXW/WlA5DaBZYL+35mbsZHqXipIB+F2g/zgi
gN197VH6WQPo5AyN12HHPtifzZ1kALFmiQImC1xkkq3FZQ5VQ2Ca+sB/pRk7
T16j2/kMTAhv4cm4jf0+bb58yQgSXH9fzvbBnvfqHuU2Bt13mc25XthbbeSU
pY0h3V4pssgVW1kuSsDAGM7n63DVmmKzHuXZkmkMregqR48i9vSOUONzJlB2
6QMLXx8nnt8TDosfZ+GgpIdKdhc2o9ZjFepZqGrfbHOkDZvHykuJwxTIRy6V
XmrAllP/kwCm0MQn4NRYjE0ZFpMrMIWBEjvy3TBs+ui6U5wZcK7R/RaUsFcP
L9TdOgdRRZnZEbuxY/403084B/wXDNukZbE3gpJuV5wD4a9p8sZbsIcf8o4s
nwPJVL3u18zYgQeekf0tYL/Ok/0Xezjw90NOGrlvCfaRKjM9wdieNokRn63B
rzQurOUONt+Zp5kUa3j8a1687hY2Papjgu88NCm+PZnjgc2Qu7Bifh72tWhm
3LTCPnl/WH3sPLDy6pgLqmIbziaZ8dvCqxjz6tOD7OQgroeyTsfs4VN5uQn6
ha2nbkQ5Zw+Dv0Un9nVhJ363jrlsDyLKP4W3tmDbrz/d8cQeAr/ZXZ2oYCeT
ipIPhU/ag8kmN+mwWGyGBi+7BAdYjvMPJwDXj27yOMjhBGPidZO6mth3/VR0
djhBZzarwVc1XJ8eGXz9iBOUVD3c1CeP87fSMUe8nMBj6GUiXRDn2x7nhfQ5
wbBK+6v942xk0tS1cM53zvD1m+L3/Fjsru5+u3gXqLby2rcvApt2lB29cYH8
kfLHVaFs5CDpRAP97y4Qvqxt9dkP56rf+fv5LsIxScvhUWdsf/SFPeYiVFwN
/SulgesjN1KSH7tCBm+/WMIgK5m05XPnrY/uEGcNbBq/sA+a9V6YcIfgnNSF
nk5srqnJYJ5L4Kjt1Lq1mZUcJDikamh+CaRvjoekvMVOk/VQnrwE6X1ztOwI
XB8TqWCz9QqkvmL7VLYf5ya2KepZVyF2xbXEXPl//f0Kedl6FYJ0m1KXduNc
JEvcmH4V7Aci/TUksfeyNO6S84TtQgIqNZysZPRmx1RQoCck+4u/+PCbhUxG
s+3EvmvwQl/F68d9FjJSpVDvl3iBDJd+07cQFvx80x6eaPKC/C+O0l8DWchB
VCOKy5AXVJ1+1NZ4A7tgS3PFpuvQY7ikWuuAbZZVQVy7DiJna+ZzNHD7vjfD
/Q54Q4z1yRsBE8zkIIPN7oW9N0BE3LHFf4SZTO6kf6b/vQHJv/xkfX9jV1hs
ct10EwpsXnVc78D1943/5ejdhGY7PnW3OpyXdY40VtwEdueOxbPPcF5j55Gd
4gPBlx1uyZ/EuaA+F999X+iPtn1RdQxbnX8wKd8XNIutyae0mPHzO1/J+qsv
zP01Y/fYh/Mkr72OQn7gEKif8EYCt9cNoTnpfoDi9lUcmmMio8D7moaN/rBe
zrJs8JyJTLpXz9KsEQBWvYzivx9jC2dUvXQMgLdrG+AZi+tfOqKqiADwOEr/
Ly6UiRx0PWwgpD8A+pqom7uu4lxp9kZFWCBU93UdsNdhIg+I9m+f9gwCf6Y8
H69pRrI9T5xe/NBd8Hhmy2o/zkgmP5bRF1+5C45Kgo8NhrED16/W8QWDvvXt
N3I9jORU/bdv7I8Eg2iJ4XT/B5wzXRxZfBYMpY7zjqdeMJIlKxFjmsU9oNYd
NpQ5hevbTBSmKSEwdG721yZdRvIAq2ENYguFjumsSxsI52dXhMukQqFajO9+
rzpuT/n0O9K5UIi4Nvg+VhqPzyAC5N6HgpxUmMa/FQbyQMRHkV9pYeAQ1CrT
mcNATk3Zs4/kFw7mPSlafRkMZLIS/bJ0Qjjoq3pajCTjXHnxlNvbcFAb4Y+c
e8RAlvx04+WF+XBg1zOZ573LQLa/JZomcfU+FPB11J2wxM5Jyyq+8gBWk3tt
KzkY8P4uF/sqPBJmlvJukZmx3ba5vsuPhBEj/7iGDRIZfcgtW/gaCV8ZxT91
/CWRJQ+c9x0TjoJ0F5s9c4MkMrlNc+ePrCjQ2zuwursKewT+0Fqi4XHNn4QX
7iSyEYdQvEVqLNjeSgw4cIFEjk3nvnHzbSzI7Tvj3GZHIgep0nWKm2OhKqdC
id2MRC6SJR0NWImF/viIT9cB99+4q8TX9CHscldZ0BcikVNVQyw388eB1x56
8pz/BuH5+0vsv+R4YM5wcpe7tkEUaTDrM1XGwxPRlv22LhvEwDi1a/ePeHjH
lNr82WiDSHWv2jLA9giYe4/TU2WxhYiRMa9H8CTsodmZ1nVixobHI+7MY6j6
Lcf9SnqdCMpMfxQp8xRuH2Z4nSi6TtinnJURPvoUjjzrMbjPu04YXW7kI9s8
BbLJgxgX+j+Cvz3k6Z2nT6Hh45SAVNs/4pvBh7rn3AnQnl8g9uQuztlF6//7
lwBUH7VdQQNrxDf5qXG0mghF7dyNHp1rBKl5p7az+HO4pvLH1aZ5jZix+6xS
eOQ5LEw+ztOsWCMkhV6GVQc9h1WbpT1/Y9YI8jjjbCX7C2DXqVJzB1y/Mp97
UTIJdvAjbdPkVcKI9Kaj82oKRCsP+rnHrxKesaLjwc9SYNkouCQoHJvn/HXn
9ynQ/PCDzGuvVcJ+t6rfCFcqeAueZGM9sUrwl82ZxzikwicRk+ZyGp2QVM/e
tlUgDdwlnM23HqUT6NibyMXwdGg/whKjok4nZta/3HVOSwct2+yGEwp0YsCK
5jlbmQ6CKeMHvYXphKhfTovrVDpUS17Z2jKxQswcivT7fiYDeGVuDgTErRBF
Y059edsy4c3ucPeh4WUi9jDr/bCOLNj+3b5SoWeZaPx1gvHJbBZE+miw3/i6
THTbSFEaeLLhwofJLLbKZULSRzQvXjcbRG0NBhWjl4kBEUuG1spsuPNQwMLn
4DJxsPKn8FL2S9BbfnGcO2qJYJdj2ZBOyoWy5BuPzIKXiMaU1tLmmlyQPm44
nOyzRBRlOfYm9efC6sONIBXHJcJiW5t4uWQeFCg4VpsfWCK6G5bFm7LzQMhu
1760wUWiosvM5mlVPvz+WCyprr5IsA8w3tpgKIDbZ1d0DiouEsoaFcLWsgUg
OojcNKVx/WR5bZ9eARittRZr8S4SospunyxiC4CsStU+MfqXcH1R/05eqhBS
U3ZfsHjylxA6entNQbYIHH0zcv0WFwjK9U/Ekk0xrLNOtdymLBDkBZ1GTa9i
SHykOhcwtEBIrs2Ux4cVQ1thnea9rwtE0Jjp8/8Ki+HY6O8vEdkLBLdC2jNf
xjcgc1ac+sJ8gXAe3dP49NUb+KP4WJV4O08szHUxnBQohd0BWdTx/HlC5kwu
p4tCKXi0luUJpM0TM9E3mlN0SmH5Wqe0S8Q8YXHTZtjNpxQ4yzcL8tjPE57O
7prW/aWgfDRx3opjnpAUeRT0ubgM/M1SShet54jY5+cXI6+WAzm70FPSeI6Q
iZ7g8Y4sB+ZlQlFfd45gr5Xd7Z9bDtGJA5lJynNE9+PK3onhckj9LfVYh2WO
+Db1gPG0VQV8csu8EVcwS7zI//RM06ASNgXkqu9lmCVIu75l+p5+B2Fv5Rr5
l2aIzI83Gm0vvQM69aXlPGWGEDU/9drxwTsYssu+XdE9Q5Q+aOZtaHwHb45m
1GsXzRDOMQ53mE9UgwlLkuE5uxliZFOhofPJGtglJtVC8qcRh50F+0+4EMD/
YPvMRxcaEfRwWG/PfQKW6RKCESY0wllqkEntFQGNv7ZYCu+mEcrjgxVZcwS4
pgr9ke+hEr8k3SWjERnydrH/MzlAJU4fOnRmXxsZFNVpilnzFMKKX++lL2M9
uOwNDKzsoxDhF9iHyzfXQ8pOvraWBgoRW2zHwbWnHgQ2K/ksPqcQTbpcR2fO
1cPSkkfdCR0KsVbXGVZeUA/1lVSzyUdTxKcAjrva9u/B4gg1QEl9ktCq14iM
/vEB7ulMf6u8NUaMD6aKtK01QL0e5Yya0xgxUnZxp/DmRiAZTH0tMBgjgk5k
63qoNMJts4nmDOkxwnCModHRpRFuuvxpjGoeJVIvbtpn9r0RXMP7yA6SowRd
YMDOMf8znG5uKeJoHCGscrYYKXp+AWHTgljLzUPEg1pL/auHW+HN4ke+Rple
4tu89ImtL35A1s8/URMhX4kd94KcF4O7wcZYvPSnUylRHfD714h3H1Ry+nfU
3yiBHMNW0nv1Qdg/xLDtrkUrnP9vp7p/1zDsmHm3olnfA4WbxQ4uiI/CyYye
FkOLIWBpk2yo1xuHmdACl49XhkCy37830Wgc//65t3Ho3hDMhfb5XLEYh/E9
e1TkC4ZAoPnOKUbXcQivCHrExDwM50MPqU2GjUNjyy7risJhoJy+I/Xm/Tic
WL4xLsX2BwwrJBwkNCbguIEA09+yMbBQfG5sLTgJ0Q4csyufx2Ah8Tw4iU1C
9w3S7/W+Mfgql3/JZfskuCdTq9hZxyGzo/CerQKupzV5iZuPQ9Ch4WbhY7j+
4b2hY4vjQDdVLkm7hus7F+ri1CeB+6G164Evk1AyOVX4VH8SRGtLHXO/TcLa
+lDSC9tJkNvJ+0GkE7e367tvdtgklLttqx8ewPW3XqtU4fcdy9R7dBdx/RaX
tMGbU6Dv6jmtKjkFMXZdQcrlFPDJrjAp9JyCMMphGG2mQE+dyzz9xhQE+Kb/
ez5Ega/dpGtH/afAI/6KHxvvNLwtDeEhQqfAsIHJu995GoJvPRC5kzgFvErK
FyMFqPDsQcsX1vdTEL0ebjB+hQZq71yTnfkpEBZB5Uq+RwNuXYmjm4QpECBq
2nT2GQ3ezsqJV4pRwEN1+wniAw3W44L/o0tTYFeJleQXnhkQl/K6r7OfAmxj
M2LpzjNwUN5ifsmCAg2GEjxGArOQSO+PmXtBAaG9gyJe4rPw4IRoxqdUCtjz
ZEk+2jkLCUY+I08yKUD/oqjWrTkLbi/OrCm8ooDiycPW9k6z8JlL9YvcOwrE
HrPO9SydBeP/FLWudlPA6uCz4w/N50BikW6mzT8N2ZttzpTYz0Hm6QeOaYLT
ML8oadnhPge8Yn7zayLTEFmWc1kscA7cHIxf50pMA6FaEZ/2cg6EJMqbe3ZP
g8yersHi5TnQ5C0WfaozDdNSwgFtifMQt1u2KeHGNBz0T7tWlzkPqtx/agNu
4evavudCUcE88DElvHbwnwaR/3RPR9fPg9LZweBtd6dBi+KzRX9yHky+yJ71
jpyGmLe9b+s0FsBD5lJlXPo0qJxKpRV1L4DUIffp/OZpuJ2pOJwytACGx6Rn
9rdOw6d/FZ3RlAVQtyw7VPN9GqyKvtdcJv0FSxe+8veduH9hpkg5ub8wM9ly
t2hgGn78viCX6vMX+o+P3+FamIYb3goOMSKLwJ4uHtElSgURTlq1udQi1N3T
vQ5bqVCR8kZ0m+IixN6+ezdTggprTRrfXh1dhAtsdVtdpKkQLKUHTZcXQfmx
VEKDAhWivzpLsLxfBDO2W8qsWlTIlkvu8bu6BIeujweF2lNBr9Zhv7bfEpTm
6GQ/daTCxFnZhxyhS2CoMa//0pkKioGv9BISlyB7alaccKXCm46q8rKPS7D3
zps93z2pUBvc9Xhm6zLsziMb3A2iQtcvfhOXxmXY9C/19o5kKuhHXOj2bluG
/RWPdjWnUKFao8r23q9lOMBfOOWVRoXUJ06XUmeWYVxRraEqkwquRm9DekVX
oHJelVEtnwr099blhm4rILoj8eDXciqI52eLH+CkQzR0/yxoxfOzXE0/LkSH
TLkym23fqUBiN5I33UaHgDdv1SLbqDDivLL/miodTOuOTjh2UOH1ttNn8q3o
sCjWm7TWSwWtuNm72/Nxe0oH3w39oYK97+ExttOrQM+9mhtKp8Ju58YOqvkq
LFydr+9bpcK8oemHDodVWBZ336n2jwphMpfTMnxW4VHUyR8/N6jwqvW5NWSs
Qk2EwD8RFhqsyK623qSvwrS2+WktPhrEtVVW/MlZgx6LIUNbaRqcrzn+srlk
DTI3fbhybwcNZHO+Py6pXQO76izBlzI0qLgz4XW3Hee0+6sTO2nQLye2R4L0
D1CI6RVbBRrsDryVZnruH3AIdNgyqdHgvcKBB+9Z1kHIcVHvpA4NbJVMM2b5
1oGoN5FUPU6DZdVr1du3rEP8elyfmC4NFDXzqf571+FyaBvv6AkaPNLbflbt
3DroXI+6eu0UDVwusIln5azDyIcyMDOhAXtK1+uwUxvQSbsVZmlHg/T0hU+l
ZhtQ75LlI2VPg8PZmwaG7Dbgbe2Y9zi25+tTAuC9Acky0gnXHWnQ8464ufRi
A9jlLVIDLtAgr/sluFI3wERQN9/1Eg12clSPZ+qR0KL5BOejmzSYa9jrnm5A
QrXbr6sf9qFBbVjaVIoJCXU35z0dxjZn/o+aeJ6EdAO/riv50iB0w3gh1pOE
PjJZ+xL+NBj5O7ZxO4GEuO2XxiqD8HiHBDebjZOQ83pHtfQDGnikhSWYTJPQ
wJ5skxJsTfsVMaM5EsrLzdU4FkGDtr5+8VNrJPSh+866fSQNGHpypY/yM6Dv
xx76PoqmgX0r7N1zkAE1yGuN/IyjgUT1peMs4QwoM4qrczaRBkJidLpHFAPa
dvm/qFvP8XP6ZnhRdxwDqjbNjF/HXlPK2voqiQHdLDaMYU+iQW9G/6xJCQN6
YsNmI5RCgycRxsmp/QzI2/65IHcGDXitDywd2s+I6JuS39/NowFrxcdXWZqM
SFPs7/w89j8hU0c+xIjkrttFXcinAeWrZ8uQPiMKkPRb131FgybtvIz79oxI
9PcolbGABv/tljDqimBEYzGxBXbFNCDRGXO9hhhRDde13OJyPL/hnvnAMUYk
6HX4L1cFDcjNRVpRFEbUdOrY9wvYQSm27S8XGVGJqvRh0UoabOhUbfziZELJ
Er1TPlV434m5Zn5iHxNSN/61c0cNnq/sAJN4CBMKennsvmI9vv/5yg3l7zOh
Ck2+bl/s6uWoZ+rRTIgSP/npE/btL4eUjBOY0DpLVpjdexqsej61CnvFhO4U
9SRG4n2N/s6weKadCS0e4/Dr+ESDJeMa24+yzEi2J1RE9gsNgnsK+7QUmJFI
ZtrHy9i8DunnK5SZ0Z9JGaFS7J2e/1nlH2JG3IpOD48208A02tj8oTEzOsOW
scWihQZFTX8MbO4wo5ikIx3XW2ngdoz3yN92ZmTL1qnq9oMGC02kao9eZqQW
kPEuCzvIZF5z/DczKjtbOjeIneDQffDnJDPyUja9YtlOg0+B6Wp1JBZ0Utsq
VaeDBtLV6opRiizIVErairuLBj/V7LbKhrAgutTkH6devP5W9vOF3mdBzzMu
CjzBnqnhZvoTzYJiSTprDdjMJ6omM5+xIO9wHw6FnzTYaylcJVPIgji/6QhS
sYPufLGQ6WVBkWdH9rr24fl+OvBkhzIryrkR+n7vAJ7fA94H9/azIhN77yOW
2Jpn/twZ1mRF5pGjAfewz3THXcg4zopeXAmw7MK+NTmttsOaFVm9jLhxe5AG
X3gzf0iHsaI6B7vw6iG83s/xb5L+xYrIA/IkkT80cMxRSpQdZEWjTnsiDmCb
rRjukB/Fbg+lWGBrPo/arzzDiizmGPc9x2b5zWmlxcyGCh7XtkuM0iDRhSXD
SpENkdv+Ptk6RoMPN+hq8bfZ0OjHlYv0cXzO+SRW++QuG1pieSm+eYIGuZs1
TiSGsSHHzvTX+7CjK30s02LZ0GE/9QuXsS3/LdwpzGRDX08/UvqFTQ2hffrS
zIbmbheZl03SQOzRiAWzBDtKyhXkP0OhwcF720W8pdmR3npbkRu2uZfVj+Fd
7Ajtzt4Tgh1n9M3gvSo70i7Rq67A5uap1g7WY0cz2mWqktP4/g+NVyR5syM7
BaHX49gjPtqktSZ2tGxfIOBAowHjxTs1l76xo/M1r6J9sCXNK/x+drCj3buM
KFHYNmp7/1YNsKNIZXmDKuzOGbFJ30V2pJUalbtphgaf3WZ/LElxIA+jGloV
doF16sv5WxzIjY2nenkWnxO7dtBZAziQVeXADc45GrwzeXl6yz0OxKpnISaO
3XiyYBZFcaAnehkSgD18oPpQdBoH+mZQsi0EW1Sou1WuiQNRTyRv4ZzH66mZ
b9lmKydS3tdfzLqA9wO9eP1rkpwob1KgXRg75r1IUogsJxqQ3zssg/2iSkI7
X4kTrevcatTGLs9RiFw+xolGwheK72BTQk5Ixl/mRGpXV4RmsM8dCdRrrOFE
W6MqKhr+0uDX31G++npOlDANTu3YjgWGXe8aOBHlqdj6APbl7dtcCr9zIkfp
TSx07GCGmntP/nCiKn15K4VFfD0+0mudebhQ0cnrKhHYzIY39zPYcKEmB29B
tESDB6z9a3QHLmQ/zEHRx+Yjjn9YcOFC6QdUys2wtygLnx335EKWWT6yl7CV
BEo9W0O4EAGFTo+xrTpn85NecaEfwn+8x7CLba9Ia65xoQTV0+eCl/F4y2Yk
Uhm4EXOsqnskthC3txgrGzd6NxVz9Qn2zUo//rZN3Mheetk4D1tTKHzdbRc3
ej7s7fMdu/5zeu8zE25kERliKrFCg3a17riVHG5UdPZySz52aIR1tF0BN+K9
+8yoFFt9qP/+xxJuVDNp1liNnRDzJ+hhLTdSb6h83IJtMznnId/OjRJ9O3Op
2KMpPKcsN/Dnb7t+2EvH5wPOY0yVZjzoLfvmXS+xBai8j+qteJAu25O+19gK
33tlmu14kMxiTkQptu1TL93fbjzoQ0vp1zrs9zvS77ME8KDwzPDZn9jRhxn4
TbJ50Ea4aAnvKj7feBDiU4s86F4C0yUPbC3jiNcLqzxIYMvtXd7YFmrntNZJ
vKhyqO6XL/YDOtVuExcv0jbrUQnFngnblnFgOy/qSVL57zl2dcod+ZATvOim
u+roJ2yT74fUJRJ4UZzw0yLRNRpwHuKqq07iRaYfx+W2Yddl9p46n8GLiqQf
PtuBrXzL1+F5AS9Sr+R33ovNu708UuwjL7rcPZ98DPvzZdVh4Tle5DlrU3YZ
G7HLx/Ke5kPnpfzzKrGXry1vKTDmQ94LRkdrsQt/NmQZnONDV1grv9djbyt0
eReJd+SpbqffX7DXzDJHOX350ICoRGEfdnnG9iNs2Xxo99vqXaR/+DzCQ2vI
zudD40d/WDNj7/SpNdEt5kPLuqwP2LEf6du4hlbzob35Q+382F6zifFMP/iQ
cJ+FrBT2bmv3bRndfIg57ICCLPbgB41c7X4+5HL+uoI8tlFCd+3dCT50TkR6
qwo2O2POSSkaH2pMzeTcj01c8mknL/Chh9kZCwexb3bo2tnT+dDI7509h7H/
//95JEffX4Gw/w/Zt5cD
         "]]}},
      Annotation[#, "Charting`Private`Tag$3550#3"]& ], 
     TagBox[{
       {RGBColor[0.922526, 0.385626, 0.209179], Thickness[Large], Opacity[1.],
         LineBox[CompressedData["
1:eJwt1Hs0lHkcBvBBSiPzUtFKurmsSi0qRTnfX7pqIybFVoyhVSFqzrqUVuPS
7rSrnc5QJpeODalYd2vH7X2Rod3KZaZljMhlwjDz0hRDVjt7zv7xnOd8/nr+
ezYERtC/1aZQKO6a/NfbwET++TNGZF9+dXwuhAcRsxac2TmMYBs1U09H8aCk
3N5a9REj1r8QPiXieeBg4x74blzjv7SePuTzYJdRUs+LLoxon7poUi3kARqa
+vN+MUYYCgWOzpYpQP/xZcF2BkZ4/px9M3M4BaLbki6dr6cRlGyubXfsXRCL
9eUNTAMiOyHBBTHugzkRsXLXmmUE201GVWZlQWXoM13sDZXgyA7bNO7+FQKS
7SclCUuJt/mF7PsHckHNi+XgoEdkd5nlRfHyIYfWZ8ofWEyg1ZX2ldUFkHnU
niW6pUt4z3T4jO4tgYQwZswmt0WEuOPh6dbnZRCr8zSapdAmhl2PEKyZSmCy
2yz/fqxFqPcMfMX3E8DdOhk/M4RCpEqukQrLOqjut1lWuHEBv2A5afaFjAAL
Q+Tq/eAT/r7qcHfaqSYo28wJGRxS43ZxZcfTPYTQ31y63tFxGq/wl1uFc5+D
zPauA/67Cv/DKehG4MgLMIp74rhNawo/G+BboxfRDraOpG2eagJ3LO9M74no
hMQDinZBzAjOqjBZiGwSg7F30Z1vVg3i9y53zq6y64Ky6Was1bIHv+f+jFdy
WwJ5UtntsaRXOMfm8K357b3g57WmQhpUgYumM84pBX0goMa+bowsh8mxzNH0
jLewc1BrbbxvG3SfYCKqagAsJmtmnRslIH5o6OK9dQjcciQvPXwHwbpionsq
ahgOui/X+Vg5AoJBD9PCAhlwGV1su6oJaF187VF+zTto8TA38Fw+BRTO95M6
bSOg2GAc15muggfzZk6M2lGI/G4Lk2syDc7sa2kU3hh09RrSg1vV0FrboA49
J4eAq3tHlhz7BD/orxCvMh6Hpi27fmrSXYASI2qHMTEO1ktrR3OPUFCSPKL0
nvsEmNeGHtTlaCFuauFsfOsEUOa0n7AGtRFrnPFlposCZrzq/JutFqFArsW2
lVkKkO5gmFkl6SLn2yUqvRkFXPYxNNrYuxj1/ZLXv3O/EkxTh30XmeuhofEV
iWVsJRSdyc5XxSxFNWxbqx3VSvBxuXGktY6KSguLgs6MKqHU/9JG53l9lFq3
RXgFI0FN3a8jOGmArpe3BEi3k0Dv2ONozqch7uuDOR88SaDu0W+ozaIhYWf1
UJgXCQ25PV+fzaEhqshfNKyxXcxVZkYRDRVb6zSI6CTQ1lUlmzbT0CifKf3N
m4TnYQ5Dxu9pSN9pt9MJXxKQ3qY7tGMYCs84PRvE0OxfUa8u8sJQmok8vlPj
YmlLnrsPhgr65DgKIGFtcXBNciCGpg21/NYwSZg/mfuOehVD2mT9+vZAEqpy
1rkseYSh6/1m6k3BJIQbkC2PCjDU2GOmTNHYOrqefqgUQyKfxMx/NE496nfh
Zi2GrNNcLdrPk8CaSk/REWFIGXznzZWLJGw+E7I2pxtDDuHSDInGA8+cnrj2
YcikaGHFvhASPPnd9fFjGBLaJjlgoSToaT9220BiyIO+TxKpMR4aLSY+YEg/
Ltm5V+Oo14cYAXMYetXPO+UaRsL//4Vik+O3Ptb4X/2HYoo=
         "]]}},
      Annotation[#, "Charting`Private`Tag$3550#4"]& ], 
     TagBox[{
       {RGBColor[0.528488, 0.470624, 0.701351], Thickness[Large], Opacity[1.],
         LineBox[CompressedData["
1:eJwB4QQe+yFib1JlAgAAAE0AAAACAAAALj8W6v//D8AIAXxQFYS+P2/5I4j5
+g/A3LyjUIeMvj+wszEm8/UPwICu+lX7lL4/MihNYubrD8BQUnFx6aW+PzcR
hNrM1w/AJIUc9N3Hvj9A4/HKma8PwEwAFW0oDL8/UofNqzNfD8D0N/1PRZa/
P3fPhG1nvg7AxmIB3ldYwD/U1AvqwWENwHJUKRL/mME/HcBvFDccDMBQg+U7
z9bCP7VrxAUP3QrAIkyOfC0gxD9gjDHw2YIJwJgEXm3nmcU/+JJ7iL8/CMA4
AsVcCA7HP6MO3hmY4QbARFjr7BC3yD+cSjFy04kFwBDyLVedbso/gmxheClJ
BMD0YMVlnxzMP3sDqndy7QLAlGRG4rMEzj9hgM8k1qgBwDS+7cOo4M8/lb3l
mJxqAMDwWvlj/+LQP7rfKAysIv6/wjTTOIr00T8jEEBCVJ77v+JXmqEU/dI/
siqIauLj+L90gE97hiXUP9/FsSA2Nva/PH0I+sxR1T/lLJUyv7bzv8OOL2KE
cdY/EX6pNi4B8b/0Hp3rOLHXPyw27yyl8+y/bjjerA3i2D+DRO3QuXjnv7Bl
0aJuMto/FVSukFkX4r9XKZ2qz4HbP7L2xQ/IJNq/7DvPcEy+3D+l2+WN6YTO
v2Jf9D5FGN4/XVEctNtjtL97yQan5lzfP7kKe9XCdbM/LPlPpdRN4D814gEe
gVjPP2+RGPNz+uA/I/C7+TrC2T+xXjQOwZrhP0mj2c1OWOI/ZDhhRg1H4j9F
TRID9bXnP9/sXQAv7uI/j1/XgDC37D+KhK+EyYfjP8dOHQ1QEvE/M4u50WEr
5D/tIRV+0przPzQQ0zLhwOQ/dXQrYY8W9j+UVxZTEFDlP9fcEFJmyPg/bChE
Jk7n5T9geTznB0z7P0IctW9AcOY/wys3isMF/j9SeQsA5P/mPyYJvOikSABA
HeWIrEeB5z8dvGtFBYgBQBgG1TeJ++c/APoCqXLiAkBzVsRS33roP/dRvV7F
JQRA0hRkBq/s6D/bNF8bJYQFQC9INdx7Yuk/cFcQESLcBkAwznLzh9DpPxmU
5FgEHQhA9z29yTQy6j+uW6Cn83gJQDlTso6+luo/Vz1/SMi9CkDXMXUfpe/q
P7FebSI6/AtAIrS6yz5C6z/4CkMDuVUNQBbM38jklus/UtE7Nh2YDkDPNZew
WuHrPwo7C8G8nQ5AHlFxdp3i6z/BpNpLXKMOQP6DEujf4+s/MHh5YZuuDkAU
dt7OY+brPw4ft4wZxQ5AKjoLrGfr6z/JbDLjFfIOQFYyObBf9es/QAgpkA5M
D0Cj36A8EQnsP/hx+BquUQ9A8MvwlEkK7D+v28elTVcPQB56sJqBC+w/Hq9m
u4xiD0D8CbWu8A3sP/xVpOYKeQ9AJCNN+soS7D+3ox89B6YPQCxmlCtwHOw/
bg3vx6arD0ANiDhhox3sPyZ3vlJGsQ9AFH0lRdYe7D+USl1ohbwPQFiKEBg7
Iew/cvGakwPTD0BhcqrrACbsPypbah6j2A9ASloUlTEn7D/hxDmpQt4PQAex
NO1hKOw/UJjYvoHpD0DOrM+pwSrsPwgCqEkh7w9AdNllDvEr7D+/a3fUwPQP
QByE6SEgLew/dtVGX2D6D0A7d2jkTi7sPy4/Fur//w9A33/wVX0v7D+T71H7

         "]]}},
      Annotation[#, "Charting`Private`Tag$3550#5"]& ]}}, {}, {}},
  AspectRatio->NCache[GoldenRatio^(-1), 0.6180339887498948],
  Axes->{True, True},
  AxesLabel->{None, None},
  AxesOrigin->{0, 0},
  DisplayFunction->Identity,
  Frame->{{False, False}, {False, False}},
  FrameLabel->{{None, None}, {None, None}},
  FrameTicks->{{Automatic, 
     Charting`ScaledFrameTicks[{Identity, Identity}]}, {Automatic, 
     Charting`ScaledFrameTicks[{Identity, Identity}]}},
  GridLines->{None, None},
  GridLinesStyle->Directive[
    GrayLevel[0.5, 0.4]],
  ImagePadding->All,
  Method->{
   "DefaultBoundaryStyle" -> Automatic, "DefaultMeshStyle" -> 
    AbsolutePointSize[6], "ScalingFunctions" -> None, 
    "CoordinatesToolOptions" -> {"DisplayFunction" -> ({
        (Identity[#]& )[
         Part[#, 1]], 
        (Identity[#]& )[
         Part[#, 2]]}& ), "CopiedValueFunction" -> ({
        (Identity[#]& )[
         Part[#, 1]], 
        (Identity[#]& )[
         Part[#, 2]]}& )}},
  PlotRange->{{-4, 4}, {0., 0.9999999999999873}},
  PlotRangeClipping->True,
  PlotRangePadding->{{
     Scaled[0.02], 
     Scaled[0.02]}, {
     Scaled[0.05], 
     Scaled[0.05]}},
  Ticks->{Automatic, Automatic}]], "Output",
 CellChangeTimes->{3.7015191836984053`*^9, 
  3.701604041081414*^9},ExpressionUUID->"bce35143-a772-47f1-9688-\
c7068e376ec9"]
}, Open  ]],

Cell["For a start we ignore the gamma-transformation.", "Text",
 CellChangeTimes->{{3.701502784715994*^9, 3.701502863929772*^9}, {
   3.701519006829184*^9, 3.701519008243497*^9}, 
   3.7111040066551647`*^9},ExpressionUUID->"7f9c8e9d-595e-48b6-be90-\
475148d2bcc1"],

Cell[CellGroupData[{

Cell["A", "Subsection",
 CellChangeTimes->{{3.701061834295789*^9, 
  3.701061838839707*^9}},ExpressionUUID->"42e24913-848a-485b-ae11-\
4ab3ec725876"],

Cell["\<\
Notice: \[OpenCurlyDoubleQuote]exposure\[CloseCurlyDoubleQuote] is WHERE we \
apply omega, whereas \[OpenCurlyDoubleQuote]contrastRange\
\[CloseCurlyDoubleQuote] is how much we stretch omega. 
Here is the first example:\
\>", "Text",
 CellChangeTimes->{{3.701518917118574*^9, 3.701518988028221*^9}, {
  3.701519201617651*^9, 
  3.7015192096896353`*^9}},ExpressionUUID->"9a20fe34-e7bb-4e37-b00e-\
32b032ce0c61"],

Cell[BoxData[{
 RowBox[{
  RowBox[{"exposure", " ", "=", " ", 
   RowBox[{"-", "0.1"}]}], ";"}], "\[IndentingNewLine]", 
 RowBox[{
  RowBox[{"contrastRange", " ", "=", " ", "0.2"}], ";"}]}], "Input",
 CellChangeTimes->{{3.701060988763103*^9, 3.701061024495574*^9}, {
  3.701061256562873*^9, 
  3.701061262112735*^9}},ExpressionUUID->"09a01f70-0cfd-4e27-8cb0-\
bd742390b0f8"],

Cell[CellGroupData[{

Cell[BoxData[{
 RowBox[{
  RowBox[{"mappedLogRadiance", "=", 
   RowBox[{"Map", "[", 
    RowBox[{
     RowBox[{
      RowBox[{"omega", "[", 
       RowBox[{
        RowBox[{"(", 
         RowBox[{"#", "-", "exposure"}], ")"}], "/", "contrastRange"}], "]"}],
       "&"}], ",", "logRadiances", ",", 
     RowBox[{"{", "2", "}"}]}], "]"}]}], ";"}], "\[IndentingNewLine]", 
 RowBox[{"{", 
  RowBox[{
   RowBox[{"Min", "[", 
    RowBox[{"Flatten", "[", "mappedLogRadiance", "]"}], "]"}], ",", 
   RowBox[{"Max", "[", 
    RowBox[{"Flatten", "[", "mappedLogRadiance", "]"}], "]"}]}], 
  "}"}]}], "Input",
 CellChangeTimes->{{3.701061385414731*^9, 
  3.7010614554537354`*^9}},ExpressionUUID->"e729e282-f576-4cd0-9b2b-\
6ff64c1e8933"],

Cell[BoxData[
 RowBox[{"{", 
  RowBox[{"0.0006576528753205468`", ",", "0.9708001434118881`"}], 
  "}"}]], "Output",
 CellChangeTimes->{3.7010614571135263`*^9, 3.7015028690472393`*^9, 
  3.701519213279447*^9, 
  3.701604041283964*^9},ExpressionUUID->"d762dd34-cd92-40c8-a057-\
d52793de53be"]
}, Open  ]],

Cell["The intensites are limited to (0,1):", "Text",
 CellChangeTimes->{{3.701502872928899*^9, 3.7015028901450787`*^9}, {
  3.7015188963031063`*^9, 
  3.701518907614667*^9}},ExpressionUUID->"ba2e43e9-9fc8-4365-96fe-\
402d03eb41f7"],

Cell[CellGroupData[{

Cell[BoxData[
 RowBox[{"Histogram", "[", 
  RowBox[{"Flatten", "[", "mappedLogRadiance", "]"}], "]"}]], "Input",
 CellChangeTimes->{{3.701061463377212*^9, 
  3.701061477410954*^9}},ExpressionUUID->"940e7c59-14ce-48c8-b1e7-\
8348a0bbebe1"],

Cell[BoxData[
 GraphicsBox[{{{
     {RGBColor[0.987148, 0.8073604000000001, 0.49470040000000004`], EdgeForm[{
      Opacity[0.5459999999999999], Thickness[Small]}], {}, {{
        {RGBColor[0.987148, 0.8073604000000001, 0.49470040000000004`], 
         EdgeForm[{Opacity[0.5459999999999999], Thickness[Small]}], {
          TagBox[
           TooltipBox[
            TagBox[{
              DynamicBox[{
                FEPrivate`If[
                 CurrentValue["MouseOver"], 
                 EdgeForm[{
                   GrayLevel[0.5], 
                   AbsoluteThickness[1.5], 
                   Opacity[0.66]}], {}, {}], 
                RectangleBox[{0., 0}, {0.05, 555.}, "RoundingRadius" -> 0]},
               
               ImageSizeCache->{{31.158326661329067`, 47.679143314651725`}, {
                76.21141072178527, 90.90377156037638}}]},
             StatusArea[#, 555]& ,
             TagBoxNote->"555"],
            StyleBox["555", {}, StripOnInput -> False]],
           Annotation[#, 
            Style[555, {}], "Tooltip"]& ]}, {
          TagBox[
           TooltipBox[
            TagBox[{
              DynamicBox[{
                FEPrivate`If[
                 CurrentValue["MouseOver"], 
                 EdgeForm[{
                   GrayLevel[0.5], 
                   AbsoluteThickness[1.5], 
                   Opacity[0.66]}], {}, {}], 
                RectangleBox[{0.05, 0}, {0.1, 1234.}, "RoundingRadius" -> 0]},
               
               
               ImageSizeCache->{{47.179143314651725`, 63.699959967974394`}, {
                58.84814403817561, 90.90377156037638}}]},
             StatusArea[#, 1234]& ,
             TagBoxNote->"1234"],
            StyleBox["1234", {}, StripOnInput -> False]],
           Annotation[#, 
            Style[1234, {}], "Tooltip"]& ]}, {
          TagBox[
           TooltipBox[
            TagBox[{
              DynamicBox[{
                FEPrivate`If[
                 CurrentValue["MouseOver"], 
                 EdgeForm[{
                   GrayLevel[0.5], 
                   AbsoluteThickness[1.5], 
                   Opacity[0.66]}], {}, {}], 
                RectangleBox[{0.1, 0}, {0.15, 1551.}, "RoundingRadius" -> 0]},
               
               
               ImageSizeCache->{{63.199959967974394`, 79.72077662129705}, {
                50.74187667631366, 90.90377156037638}}]},
             StatusArea[#, 1551]& ,
             TagBoxNote->"1551"],
            StyleBox["1551", {}, StripOnInput -> False]],
           Annotation[#, 
            Style[1551, {}], "Tooltip"]& ]}, {
          TagBox[
           TooltipBox[
            TagBox[{
              DynamicBox[{
                FEPrivate`If[
                 CurrentValue["MouseOver"], 
                 EdgeForm[{
                   GrayLevel[0.5], 
                   AbsoluteThickness[1.5], 
                   Opacity[0.66]}], {}, {}], 
                RectangleBox[{0.15, 0}, {0.2, 1590.}, "RoundingRadius" -> 0]},
               
               
               ImageSizeCache->{{79.22077662129705, 95.74159327461972}, {
                49.74457564441266, 90.90377156037638}}]},
             StatusArea[#, 1590]& ,
             TagBoxNote->"1590"],
            StyleBox["1590", {}, StripOnInput -> False]],
           Annotation[#, 
            Style[1590, {}], "Tooltip"]& ]}, {
          TagBox[
           TooltipBox[
            TagBox[{
              DynamicBox[{
                FEPrivate`If[
                 CurrentValue["MouseOver"], 
                 EdgeForm[{
                   GrayLevel[0.5], 
                   AbsoluteThickness[1.5], 
                   Opacity[0.66]}], {}, {}], 
                RectangleBox[{0.2, 0}, {0.25, 1522.}, "RoundingRadius" -> 0]},
               
               
               ImageSizeCache->{{95.24159327461972, 111.76240992794237`}, {
                51.48345949490671, 90.90377156037638}}]},
             StatusArea[#, 1522]& ,
             TagBoxNote->"1522"],
            StyleBox["1522", {}, StripOnInput -> False]],
           Annotation[#, 
            Style[1522, {}], "Tooltip"]& ]}, {
          TagBox[
           TooltipBox[
            TagBox[{
              DynamicBox[{
                FEPrivate`If[
                 CurrentValue["MouseOver"], 
                 EdgeForm[{
                   GrayLevel[0.5], 
                   AbsoluteThickness[1.5], 
                   Opacity[0.66]}], {}, {}], 
                RectangleBox[{0.25, 0}, {0.3, 1547.}, "RoundingRadius" -> 0]},
               
               
               ImageSizeCache->{{111.26240992794237`, 127.78322658126503`}, {
                50.84416396163684, 90.90377156037638}}]},
             StatusArea[#, 1547]& ,
             TagBoxNote->"1547"],
            StyleBox["1547", {}, StripOnInput -> False]],
           Annotation[#, 
            Style[1547, {}], "Tooltip"]& ]}, {
          TagBox[
           TooltipBox[
            TagBox[{
              DynamicBox[{
                FEPrivate`If[
                 CurrentValue["MouseOver"], 
                 EdgeForm[{
                   GrayLevel[0.5], 
                   AbsoluteThickness[1.5], 
                   Opacity[0.66]}], {}, {}], 
                RectangleBox[{0.3, 0}, {0.35, 1495.}, "RoundingRadius" -> 0]},
               
               
               ImageSizeCache->{{127.28322658126503`, 143.80404323458768`}, {
                52.17389867083817, 90.90377156037638}}]},
             StatusArea[#, 1495]& ,
             TagBoxNote->"1495"],
            StyleBox["1495", {}, StripOnInput -> False]],
           Annotation[#, 
            Style[1495, {}], "Tooltip"]& ]}, {
          TagBox[
           TooltipBox[
            TagBox[{
              DynamicBox[{
                FEPrivate`If[
                 CurrentValue["MouseOver"], 
                 EdgeForm[{
                   GrayLevel[0.5], 
                   AbsoluteThickness[1.5], 
                   Opacity[0.66]}], {}, {}], 
                RectangleBox[{0.35, 0}, {0.4, 1443.}, "RoundingRadius" -> 0]},
               
               
               ImageSizeCache->{{143.30404323458768`, 159.82485988791035`}, {
                53.503633380039496`, 90.90377156037638}}]},
             StatusArea[#, 1443]& ,
             TagBoxNote->"1443"],
            StyleBox["1443", {}, StripOnInput -> False]],
           Annotation[#, 
            Style[1443, {}], "Tooltip"]& ]}, {
          TagBox[
           TooltipBox[
            TagBox[{
              DynamicBox[{
                FEPrivate`If[
                 CurrentValue["MouseOver"], 
                 EdgeForm[{
                   GrayLevel[0.5], 
                   AbsoluteThickness[1.5], 
                   Opacity[0.66]}], {}, {}], 
                RectangleBox[{0.4, 0}, {0.45, 1498.}, "RoundingRadius" -> 0]},
               
               
               ImageSizeCache->{{159.32485988791035`, 175.845676541233}, {
                52.097183206845784`, 90.90377156037638}}]},
             StatusArea[#, 1498]& ,
             TagBoxNote->"1498"],
            StyleBox["1498", {}, StripOnInput -> False]],
           Annotation[#, 
            Style[1498, {}], "Tooltip"]& ]}, {
          TagBox[
           TooltipBox[
            TagBox[{
              DynamicBox[{
                FEPrivate`If[
                 CurrentValue["MouseOver"], 
                 EdgeForm[{
                   GrayLevel[0.5], 
                   AbsoluteThickness[1.5], 
                   Opacity[0.66]}], {}, {}], 
                RectangleBox[{0.45, 0}, {0.5, 1595.}, "RoundingRadius" -> 0]},
               
               
               ImageSizeCache->{{175.345676541233, 191.86649319455566`}, {
                49.61671653775869, 90.90377156037638}}]},
             StatusArea[#, 1595]& ,
             TagBoxNote->"1595"],
            StyleBox["1595", {}, StripOnInput -> False]],
           Annotation[#, 
            Style[1595, {}], "Tooltip"]& ]}, {
          TagBox[
           TooltipBox[
            TagBox[{
              DynamicBox[{
                FEPrivate`If[
                 CurrentValue["MouseOver"], 
                 EdgeForm[{
                   GrayLevel[0.5], 
                   AbsoluteThickness[1.5], 
                   Opacity[0.66]}], {}, {}], 
                RectangleBox[{0.5, 0}, {0.55, 1746.}, "RoundingRadius" -> 0]},
               
               
               ImageSizeCache->{{191.36649319455566`, 207.88730984787833`}, {
                45.75537151680868, 90.90377156037638}}]},
             StatusArea[#, 1746]& ,
             TagBoxNote->"1746"],
            StyleBox["1746", {}, StripOnInput -> False]],
           Annotation[#, 
            Style[1746, {}], "Tooltip"]& ]}, {
          TagBox[
           TooltipBox[
            TagBox[{
              DynamicBox[{
                FEPrivate`If[
                 CurrentValue["MouseOver"], 
                 EdgeForm[{
                   GrayLevel[0.5], 
                   AbsoluteThickness[1.5], 
                   Opacity[0.66]}], {}, {}], 
                RectangleBox[{0.55, 0}, {0.6, 1993.}, "RoundingRadius" -> 0]},
               
               
               ImageSizeCache->{{207.38730984787833`, 223.90812650120097`}, {
                39.43913164810236, 90.90377156037638}}]},
             StatusArea[#, 1993]& ,
             TagBoxNote->"1993"],
            StyleBox["1993", {}, StripOnInput -> False]],
           Annotation[#, 
            Style[1993, {}], "Tooltip"]& ]}, {
          TagBox[
           TooltipBox[
            TagBox[{
              DynamicBox[{
                FEPrivate`If[
                 CurrentValue["MouseOver"], 
                 EdgeForm[{
                   GrayLevel[0.5], 
                   AbsoluteThickness[1.5], 
                   Opacity[0.66]}], {}, {}], 
                RectangleBox[{0.6, 0}, {0.65, 2413.}, "RoundingRadius" -> 0]},
               
               
               ImageSizeCache->{{223.40812650120097`, 239.92894315452364`}, {
                28.69896668916855, 90.90377156037638}}]},
             StatusArea[#, 2413]& ,
             TagBoxNote->"2413"],
            StyleBox["2413", {}, StripOnInput -> False]],
           Annotation[#, 
            Style[2413, {}], "Tooltip"]& ]}, {
          TagBox[
           TooltipBox[
            TagBox[{
              DynamicBox[{
                FEPrivate`If[
                 CurrentValue["MouseOver"], 
                 EdgeForm[{
                   GrayLevel[0.5], 
                   AbsoluteThickness[1.5], 
                   Opacity[0.66]}], {}, {}], 
                RectangleBox[{0.65, 0}, {0.7, 3072.}, "RoundingRadius" -> 0]},
               
               
               ImageSizeCache->{{239.42894315452364`, 255.94975980784628`}, {
                11.847136432174779`, 90.90377156037638}}]},
             StatusArea[#, 3072]& ,
             TagBoxNote->"3072"],
            StyleBox["3072", {}, StripOnInput -> False]],
           Annotation[#, 
            Style[3072, {}], "Tooltip"]& ]}, {
          TagBox[
           TooltipBox[
            TagBox[{
              DynamicBox[{
                FEPrivate`If[
                 CurrentValue["MouseOver"], 
                 EdgeForm[{
                   GrayLevel[0.5], 
                   AbsoluteThickness[1.5], 
                   Opacity[0.66]}], {}, {}], 
                RectangleBox[{0.7, 0}, {0.75, 4122.}, "RoundingRadius" -> 0]},
               
               
               ImageSizeCache->{{255.44975980784628`, 
                271.97057646116895`}, {-15.003275965159744`, 
                90.90377156037638}}]},
             StatusArea[#, 4122]& ,
             TagBoxNote->"4122"],
            StyleBox["4122", {}, StripOnInput -> False]],
           Annotation[#, 
            Style[4122, {}], "Tooltip"]& ]}, {
          TagBox[
           TooltipBox[
            TagBox[{
              DynamicBox[{
                FEPrivate`If[
                 CurrentValue["MouseOver"], 
                 EdgeForm[{
                   GrayLevel[0.5], 
                   AbsoluteThickness[1.5], 
                   Opacity[0.66]}], {}, {}], 
                RectangleBox[{0.75, 0}, {0.8, 6020.}, "RoundingRadius" -> 0]},
               
               
               ImageSizeCache->{{271.47057646116895`, 
                287.99139311449164`}, {-63.538592851008275`, 
                90.90377156037638}}]},
             StatusArea[#, 6020]& ,
             TagBoxNote->"6020"],
            StyleBox["6020", {}, StripOnInput -> False]],
           Annotation[#, 
            Style[6020, {}], "Tooltip"]& ]}, {
          TagBox[
           TooltipBox[
            TagBox[{
              DynamicBox[{
                FEPrivate`If[
                 CurrentValue["MouseOver"], 
                 EdgeForm[{
                   GrayLevel[0.5], 
                   AbsoluteThickness[1.5], 
                   Opacity[0.66]}], {}, {}], 
                RectangleBox[{0.8, 0}, {0.85, 7502.}, "RoundingRadius" -> 0]},
               
               
               ImageSizeCache->{{287.49139311449164`, 
                304.0122097678143}, {-101.43603206324616`, 
                90.90377156037638}}]},
             StatusArea[#, 7502]& ,
             TagBoxNote->"7502"],
            StyleBox["7502", {}, StripOnInput -> False]],
           Annotation[#, 
            Style[7502, {}], "Tooltip"]& ]}, {
          TagBox[
           TooltipBox[
            TagBox[{
              DynamicBox[{
                FEPrivate`If[
                 CurrentValue["MouseOver"], 
                 EdgeForm[{
                   GrayLevel[0.5], 
                   AbsoluteThickness[1.5], 
                   Opacity[0.66]}], {}, {}], 
                RectangleBox[{0.85, 0}, {0.9, 6922.}, "RoundingRadius" -> 0]},
               
               
               ImageSizeCache->{{303.5122097678143, 
                320.0330264211369}, {-86.60437569138517, 90.90377156037638}}]},
             StatusArea[#, 6922]& ,
             TagBoxNote->"6922"],
            StyleBox["6922", {}, StripOnInput -> False]],
           Annotation[#, 
            Style[6922, {}], "Tooltip"]& ]}, {
          TagBox[
           TooltipBox[
            TagBox[{
              DynamicBox[{
                FEPrivate`If[
                 CurrentValue["MouseOver"], 
                 EdgeForm[{
                   GrayLevel[0.5], 
                   AbsoluteThickness[1.5], 
                   Opacity[0.66]}], {}, {}], 
                RectangleBox[{0.9, 0}, {0.95, 3042.}, "RoundingRadius" -> 0]},
               
               
               ImageSizeCache->{{319.5330264211369, 336.05384307445956`}, {
                12.614291072098624`, 90.90377156037638}}]},
             StatusArea[#, 3042]& ,
             TagBoxNote->"3042"],
            StyleBox["3042", {}, StripOnInput -> False]],
           Annotation[#, 
            Style[3042, {}], "Tooltip"]& ]}, {
          TagBox[
           TooltipBox[
            TagBox[{
              DynamicBox[{
                FEPrivate`If[
                 CurrentValue["MouseOver"], 
                 EdgeForm[{
                   GrayLevel[0.5], 
                   AbsoluteThickness[1.5], 
                   Opacity[0.66]}], {}, {}], 
                RectangleBox[{0.95, 0}, {1., 82.}, "RoundingRadius" -> 0]},
               
               ImageSizeCache->{{335.55384307445956`, 352.07465972778226`}, {
                88.3068822112512, 90.90377156037638}}]},
             StatusArea[#, 82]& ,
             TagBoxNote->"82"],
            StyleBox["82", {}, StripOnInput -> False]],
           Annotation[#, 
            Style[82, {}], 
            "Tooltip"]& ]}}}}, {}, {}}}}, {{}, {}, {}, {}, {}, {}, {}, {}, \
{}, {}, {}, {}, {}, {}, {}, {}, {}, {}, {}, {}}},
  AspectRatio->NCache[GoldenRatio^(-1), 0.6180339887498948],
  Axes->{True, True},
  AxesLabel->{None, None},
  AxesOrigin->{-0.02, 0},
  FrameLabel->{{None, None}, {None, None}},
  FrameTicks->{{Automatic, Automatic}, {Automatic, Automatic}},
  GridLines->{None, None},
  GridLinesStyle->Directive[
    GrayLevel[0.5, 0.4]],
  PlotRange->{{0., 1.}, {All, All}},
  PlotRangePadding->{{
     Scaled[0.02], 
     Scaled[0.02]}, {
     Scaled[0.02], 
     Scaled[0.05]}},
  Ticks->{Automatic, Automatic}]], "Output",
 CellChangeTimes->{3.701061478145256*^9, 3.701502869150062*^9, 
  3.701519213349923*^9, 
  3.701604041352751*^9},ExpressionUUID->"7e185dba-777b-4759-ab9f-\
1118aa0f1b7c"]
}, Open  ]],

Cell["Here is the image:", "Text",
 CellChangeTimes->{{3.701502894511692*^9, 
  3.701502903824521*^9}},ExpressionUUID->"81c98737-9a59-41ea-b163-\
e956825a0587"],

Cell[CellGroupData[{

Cell[BoxData[
 RowBox[{"Image", "[", "mappedLogRadiance", "]"}]], "Input",
 CellChangeTimes->{{3.7010614914914923`*^9, 
  3.701061495297819*^9}},ExpressionUUID->"ee0ad58c-c397-4d06-a351-\
dd23150afa1c"],

Cell[BoxData[
 GraphicsBox[
  TagBox[RasterBox[CompressedData["
1:eJwUm3c81XsYx9FSEQmlJFGUVEJCeEpWlJCEhNASkkRGkp20hSKi0pA9QlYS
kZDsvc45v6WECqnuc/+4txfuOd/v7xmfz/vjntY6nDU7wcPFxXWeF/9ldsx7
t4fHMZ+D8///4vgxFxXl4///sAb/4eLm4jJyO3HifggBH0zOm7k3EuCsRglt
kqWh76UScdmEBjGx0SvqJBv89T27fonQ0Jww1HpdngRl20ZT0/cUpIbHnZ7z
kYYwOV+nSlUGstKcnGPUSPh5prxjhwUF47dW8+6pYCCR+923L3oMlBSVk6bc
DHAJnIhoqqDAIu5Is9dOCkygfa4qvq9b9qm3OdE06FUfmJ01pYEvQuWd9G0K
KhP3ytr/pKBl8cHjtkdJeJcvctyzgIAbteX83s9JuKw7uC0xfwQMbtY1zX4h
wEX1QUBrAQn+W5KWnR2iwfvvnxaXZwzkBwuc+7WBgtAN4T6ramiYv9xJlDuG
gI/C35SKu0jw/mMQfHAPDcXa0tlzDzPQ92oiQ0SNASFuU7lrr9jwdz99ptiT
gKZNzdUsIRqm/TuW1RsT0KYkoLrmMwXiAh8/bgmmwbfBv2/nMg7wDAaoHfxO
gsFsVbtuEQldZUJOWp8IkErkefPyHQkW19wsN1ewQVDZ86FxDwVrtoh0icXT
YLpf6qrwJAWB6SN5Tys50M1f8UXvFwWi3WKHfHYR0CldKyqylwMZT6USJqJo
4G1Ryva7R8LBhvVOXQPDYBCmIesrzcCb5Ssk/2Adb9oJzNS1U+CT4bbwy2sG
mJvfum19KRjjl+/yO0iA4G2ho468DBQNDnRbq4xCzdpHQ7uSRuDOrSek3RYG
UseD/8zH19MeZiEqY2ywVJXRuTdFgarM+tgvowRUdcbxH8mloUnwQutVPQq6
xkrd6+Rp4Nlw1Nx+MQVmuSePJ+5kwCLJwTga61+55G6odsYIrGxYbOU2QULw
r62K3zwIGAo6XCoVR4B7XtARyScUzO15ay73jgaRyutTOYIMRNfZzjtcScKN
aSFNX3kKtI/rpSx2HgXpDVrMY28CNBa3TDdhH3SNa+8VpdFQ9uTR4KK9BEQt
Crui/20IFrt5K4j2UjCl7LRC9BcLMiytv6s1UzD/lE3jllgS7rQsTWvZxwKe
Ox2xK6ZoOM6VqS1ozoLEhZcNZwkSvi2N0zo/xAal+Vv2qarQYPUrvuF8DO5F
WusqixUkCA3p7Ro6TcKAn5kcM0KDV8GB6bIUDnhEelQ+subAWK6mwz4FBkQk
zrbGC4+AmcXXo50GLJDqMICbZhRcvZ8Wu62Rhn3mj62+HaAhtb7aQrSWBBOu
siKjLhZ8lbYbafFkw8VdXedWPSIhYpP3111GNDw4KLt5cxENJf/G0q9P0rA6
bkOr/x4OKLUunFO2gANaa4NqSs/SsNmFf0eDFwnzjx85ezmHhpgxh2dGy3A/
CuzrB1cRkBMX+dhNlgStJfs+teQTIHytO/RMKgtmlocJzU4Ng4dGSOvliySM
acoZth+nIcipZvPUGAmTVyV5+HhxbydWs/WmSchI4tsdcIOCjLWOZftRN5QC
71hOzqWhxSV3SEqVhKDbVu/0kihwmr32ykmfhnKfhqRGWw7U6waV6DkTsKhD
3XngAQEO5mHVQdjniE8GB3NsSRA+N6JuXD8ES+bMWfWLg1+vf2AbWceCm7Hd
jXvvsyH5Su6NQDkGen5KOH/WoeBXjC6RgXr2fOKjTEsqAW77IlVtdpIQmJq5
LTKbhoYuwZ/Jmyiwk72V2DfDgQd3cpZ+nyHB3VTzWms6DQ7Gq71rd1HQviaE
t2cBCdt9QjnpJ0mI6i8ZEfdlw5mjzuO/i3Fek3uNZhpoWJm5zouXRUEMUbLn
0m8aAkYlzv8+QUHZpTcajzZSwPPUQv/+HdwH6Y4I5XgCeoSaltp/ooF5EFkX
uHAU7Fdmzz3CT4JH8xxpGfx5i1qwprMYA8sk0lvWSrChTENknuc/GqqXWvtp
WbJgbsPjZU7TBOrlk7SaSRa4L3vBtz6GgviCQwPGUjTMai95yfWBDUNv+GKL
vWh4pW+p7Ix9CPKskXDoJqEpZMvO5Rc4MHQr4ZzwCRqE7gj+imewv+2jCu9m
SbhvdJP2wn36enrbkcWoi1E/rip77WDAZf37AdYhCvwLG8XOOnLAjwpe/beH
ALWGAF0xbxpc3CT6rB1oMONa+kYsnYKqaNMc0oSCbdzCn6aqSCDsD28rwnrx
rDzz/iebBS1L1SLDL1KgXiC+uX0M9fuClUt6KwcieFUOTJfS4Ka6kQlU4oBi
5B7jXc/x/Vtvj+pVk9CRpivwqZ6Go4+Tm2xz0Y+0f99eVEdCpeNSZ25zCrYc
3v+sEfu/SChxNbc9A3US5ZHSSSSEX7/bB5exr1cOVlhtZkPXF8PuJtTfhlBu
gUuCOG/b3x6cnCLBU5RerOVGgM6/2iKFk5/AZeGz8O0vhmGexM0v53YOwM37
v7Knhrqh8burR3rLMKg/Du0zCxoB3tmlj/7+7IFPd7j25syy4anR+dgatyHg
jdh/abKwFWwLUwcI+48Q9vZLJKPUAwrajiVtsUOwYn1+wpyfbHB5tWf+hrME
vGmO3mZcSMIqOW2ZE6IcMFc0OO3fh7q7LOL2LM5Tc7bMTBbun/CcdSXzHXGO
1vlJ2d+goXZ4j//lNRRst+SvHAxgYORVx6VObQr+bdu7/R3Oh25Re7akCwN+
Cn9v5KB/xty67Jpcj366bN2bp6i7QwatX7lvMrDf5q5+8lzc5/cij8Z9aAgR
dg7cLURBH7FdW0eahsoF3VlG2jTUH5i4ZX2OAJ5Nhv3DRxkItczWXvJpBKx7
XHQ/lZGQc1E90Pk1DW2rF16S3UHDZOQX4lY8A+xC/owGVQJCXoj6eg6i77LF
ZkvMaChw+L7HHXUyopzrlYwVAzrTg7n8ISwQN1qQ7+eMuk6+Ni7ePgqzL5f3
PdpLwWZNz+Djvuhrfl8VtQpGIOJevdk2hgLfrzv8sqpp0FQKOfhgCQ1X+h85
tcjRoHMuxpUP+UN7IjBJRooBj/0vDNbGI7f8utHOuU3D+0d+wgqPSfhLvzmw
fQcFgqZ6Iu8PEUCkxUbKG1Og9VDRJv0bB8b7P7p5XqNAcmBBzatLbCiXlVh2
6SMHvI4rSfXhPKW6TvKVryLB6IJA18r9HEjqPODP/YcDwls5Ln3jNAyaB4zP
eHJA4choyiE1DjxZJhWh6UyC8duX21pRH//5Ssk/cKGhNXXWLA/1SWLJ4toH
HSTE//b8t3UR+s6GpJ17fZDHmoYXHD/LBpM/gTuPo56c+JZ93k6CBMua2MBD
Ahww/popwIP+JhXwXm0giwa5gRcxEnosOLw97WLeVwpcBvUdh5ETVDKOLTkj
hs8X97pvzyEGVP5k1OZjnxdJ6WtldqCPfWRcNgYx4H7qtP0i1MNtJd/vv3Yn
4WXClGXyYnz/rznPhsrY0ExYz0/gQT0xcf5+EX1I++PPBTTO6cttBVNJshRo
aBt86sG6ie+/7rtyFn3m1M75T+o5EMU2CgjAvQ5W/mGpiXwZoLanatF1Gjrm
8uaGB3Ag/2a0cpsgCeUCOht+o07UKUuftnhCQ8qOFdtX4vsJKz03uDzIBnGz
FfXrvRloPLLnvvJ19N34syf7BzkgOe7wynuUgbDeu/MMw/Ae4SOL5nGQd5Pv
Mjuuk+C1yCns81LkmD7urJEWCvbp5x3ojGFgEV9a9DRy4JQDIyd8hgSzZ4m7
rE6jj3+/KSH6hoLjx3ZWCapgn7c3arh/o0CvuFmR69kw3FwVsmoCuZXXWnaB
jywDGmXRdjeQR+NteQbc35IgMya0vEieAbejtTuO3CSgMuqffAfuy5eDavCh
nQPP25UkFVaSkBnwNLwAOVgulMMn6IB7KktcClAgIbWzuYu7Afu811R/AHVt
kcsSyfzlBHRtDv+Zi/p3sdPYXqFxBFL0fglf1qUhOmT/whpdCkzpz/l6FiQ4
5y8OPRNCQ5X6cB51F/fSlPvmb0BuFvnOLkbOTONNTjqPOhIkGe16+CRym8sp
iaR3FNQ9M1JWwXndNRuS4OlEgIL0tWszOA9PPBYd6uZFjg3J+O33hQO8N4TT
dA0JYDo/y6vUkPDodXy21W98vXfIqYJCGh6Zqopo5LLBrOHd9/bPNCj7tI/Z
KZNQd180y/gMAZ5DyRcefEF9G7pUqoH6sKT4zJHNyN3if98oLeQmwaFe9oJY
BQHXhIu5F22m4CbH50vSAQoMts1tOIJcKeXEUlqB3GZPf4rm/0aDQWbuxi2L
2MBTM90qnERASa1eRLo6CUq0q+7WGjYUO9VU1WdjX8x4Jd500WDYL6KRN8AG
C3kOd+IlCmQuD9gE/SRhofDRjLaTLBDMKVdR6+WAtWSQViHy0lCb1x4FfA7n
LSn8rWajMNBll6LrSIKu0GsTEZzv4D0Zvy4NcOCXsmiSXcQInGiSsDm1Cvev
/PvPC6GYDzQ+e+pepWGqXlynWZ0G0cIn5/0vDUJLqp+qTT4JmzgnvvLqETD3
3UB5lD0JZf6b64NDacj3sg/bH0nBuoebN35DnbInyZGMTBJIQihoKgi55M39
Mx6PGNArf1osP4h+7tFzzwHn6c6aOUF2yKta39KvJ3+nwULplsaHDAo2nJbM
j8ac5em3jF+dxHx2fetN3xQa/i2yHNx+iwanAWVfJzs2lHi+TDyMXGbWX2bX
yDUCvfw6vYq3CDDe7j3xvJCAvwFpeemCqEdN9yN4l5PQZ++2NRj9OeT72aBh
5IHQgBOJ8siV7iFBaSurKXAv3l4pKoxc6HW09A8Q8O+08G/uZQzErzhifAbz
2gN7w53DWGfbU5vv1R7CvvGqe3pqktAu0TnvK5sEU/FWLR4l5AFb1ulzYgTk
8c355n4DOdnE4oaNPQHZi1glonjvZd/9xSofUnDsxuZnP3aQcGvhsXtVUQwI
G36/m7NvFP5yf1Q7Y4X30f6T3lCOzxGTIVuG3LQrqfRq/80BOOE2nfNgRyfw
BT1cGNrTAv37J59I+wxBx0cid0k0G55wAjVEi3FOXp45+iyQDfOG5csuXx4E
67fCMWrbWmD620htXWk7MEf3qgtaf4GKa3d3jBcNgK7e8mT7/D44VDRPLvp+
F1w8WypX8Qt5mWlk1T/hAP+ZJ+oCqLchHqRJZQQBk973uIqRt3XWPAw4Q9FQ
sfT5r/OoVx/aZ+7NiNOg7n7fziCLhI0dxj/2BFPw/GHtHX2CAIuyH5vScF/2
LhpVuIo5rWzO3F003td+d0Th5BcazFfOjnta0SD/VIArgYNcJO2v6Is+VJLm
1dvsTYFU6sO7p74RsI8uXnce9SRL69eQJuYv8wMXK0SRe3+eNIi+XUJBgrBC
njM3BfrbT10TkkMdZHm+aP9DgYStkVf2eQqWWVYRD0NwLrp1zobXcmBdb80U
2YH7cKY+4vxWGuKOW75vXkeAnJ/JivdXCNB24mpU+IH8vmgl9TaChvG5j0UT
Q0ZhMEl/MqySgEfpI66FVchFOkbfliEXpt6sPf4ukgQRhwdxPA4c+Hyt+W/B
BAeGz8XvOJKL+hQ5Z3b+BRouHry3QwTPsxB8sM4A+cTh/r2FJegLg6cXv0w2
R92QMgpceIGEXYeDnm4sx/2ubbZQ50Ou7eUTE8L82LTf5+xP9M8lX0ruKQhQ
cGZvGbmGjwNpKgfzTzMMGM9SQ6QKAeuX+b3pVqPBXSbTViwQdU7A6oJPNAlT
7hJzuTHnppoO2F/sRx1sFVOQi8X88jrtyU9h1EHtP1lcdjQI/lKy0BnDOkov
da3EnFTP9a2QwPut9DqcGlGJdT4eOOGK+23TL/whAvdI8Qdl6Mc3DF17Z37z
z+fAht1xcdILKFB+qZp6NoCCiv2Pn927SUPenuXyZzUw56f/bf6FeZB5LZ6T
vwXzjuy5qQiuUaj0+NumdJABvm2kxxW8J/GSWyjpOe75seMT/W+RXzJYndxt
yO+J80LygYLJW7eVpjC3SFVu+nhLBP3R2DJY25yBYgflNcdQx2zDlQ1t8fsx
Dzu++phgHsgZ6zFZg/lh/cQxIU0CAgSndj1HDlm3QnDnsqUUiMba5Vnf5UCz
2qnDksgT4ZI9Chwj5EsrI9ZrzKOvlH/+2LENc5ML7S+miP26t1po7BwHGhI3
kQ/Qn4SufE04twn59SXP6dGnNPwYCbIgkWOrrDpl/P0J8BEykBu5jj62K77/
1moKVqrZak2G0aBxfrwh/BYLRsxZbzLfsiGjiq/B/xAH1Px0Pinl05DQkvtz
WAdzvnfgCyEVnItBu/zyWRo+GKrafhmm4carjR/FcT+DZ3dvT4oi4Zz6/aa/
/8/l9adi238hr3QKsvPOkRDXpHN773EOHN1dP1mI+5GQKBZ0cDEb2jJfFAYg
57PXaIyS6GNZE428a1SRk8fmuqk0EBBsy8+KKEV9dnaWN1nIQJHN0/zH3WzY
wRNATbnSsK528ru0DgO9X85tWmdDgKQ7s/G5NfLJsuQZ+2cMcJ+33UbKsmGJ
TMr8+S1sUO0d2vQG+7Pl2O61MkEkCJ1a8G+HGgFShZWsAlcK8t83bX3dgXl9
ysxIPwF1qPC378ls5KlZWcOOHpzPHxeMRlEv+OL2vDg8l4HAb/qLVN4gny5/
e7b7Hwsyfh3gFv9Hwoe/Ga8SrGlwdc3cfooiwEnTKle9kgEy9fC64F4Slqzs
d9X+zAHBPyGnpZAb5qXe90jCnPL2I/+hi3IcSLRdoOOvRUCGhMF1NHd4ICr7
0moBcpWr870U9Nn6OSxpn0kKuCq7dgsbMTBXY4PmvmEKoj0dC9eLIedebEr8
jrlMYa5/NrcsAQUy561UCAraJi3pTzjnt6jDxjyoC4pJnII9qIOGO+JvuGHu
2NRnmP6mmgW8C/es/DIH82vca4czn4ag8MuE7oU+GrZEavx++ImAJp/qRxHC
yCc/fsjq4v7ckRVa3OM3ApvT76wPXkGD5XXptTTO5SOt4dTuBgbk/pV3T+qg
v3segwO4d+ZC/T9ifxJwq8VjCUuAhoblm484Y05QkRLVNTjJhpQs7s5HORSI
yD8h5HwIcA6bipE+iHPWU5rAzYe6EmQ4zPpHwCnW5i9/aPS/doth+XMMqHba
e705gjw3kD36E/tcX7NzayXmntchFQP5WC930XDVomYC7oyNaF/ZxsCT2Kz2
chYDQW0jazORs568lxCfRq6I3n+i8WjkKIxrOpZ90SVgZNEcawbrxLftcXcP
5tanoeO75feRwFLo2BAoQkO1xfs+91E8N99UPi4X+XVOk6Ua5h8ni2rRJsyN
S21s6xVQX2N4D90KRf7Zntp3eSX68keN5irJ8mEoWM/rvnIJG9beg0aF+TRQ
vY8+DfzFOknpcO2pR19LyPx1KgNzZlmt6pGHJExeG6v9vp+Ckrf+pVLIB1Pb
VX/l476w4s5vHM0hoO3k03iVNTREfhUKsNlOA2cnfJ9YNQy3/0moEGm90P59
j/XpZhr+rje4TXITsPnVrXgvp2HYohGxMzx1BAxC32k9nKiADtMgoe9H6qD8
sdVzjuoAKPZLrg6vGgHx8dHOo9bI0Y8iSzYgVzryf/jyMoWE5QfbpnLkWFBd
mGbeergW3EL6qkrkhqFU6Q3VmzIACRqRr9ia3bCJHZXjvLcfpIzVQ6xSsZ67
rSw3YQ54IVltHYR/soKO7vrNNQxUa9/2IwsY2Bd50aS5lobLIlFjCpYUTHu3
JLXgfhZLBt+VdqGgts5I4gfOecXGqdhd6Peqw6o8Ta9RZ37Hu//8g7lxcrJW
Zz8Dl394WGWVoH8/v34p4ygHqkw1WEv5GViR9jR1ni9yYsVSvhcJDNjLvzs8
iH244ncvs0eRhN3CzmT4FfQrt6jwmBcE8H46wnf2KgWPHdufDWcwYHDWYrc3
crlfsA1zGHmu/mwU2/8V5pnY8GW3fXEu+tbut0c/Shze22HxCznr8GvlcMw3
zVe0VifOYo6JzBkc24LzecTvczvOzxKuy79yD9Aw9jQlYh7mXqvL9/QfcNhw
42cn7Yc8IWict3DfXMz/rZ98f75h4H38nyuH3hHgliB2umCaggOrpPuqkUtT
7EUe6i8fhbaZH227Ikhw71HIeYLnHKUVClbhzy0Wq6/5jfujdk7sZc1tAjyW
yoodQL4McQ3t+j9vxFktT7tkRMNEMi2isocC1/Xah/o9aVAL+/FY6RTe82zg
gXF8H3XR9b+UvSj4MxpuRtky0NQxrn0fdX78qEiuwGIazLr1TmtdwjwVKBtw
V4YGPXLDtdYYGvw0/nJ74v0Ektb6/FjIgZwdjxkB9OmuiO2Rp1HHC3qlQ81v
IX/letlStSMw438z176FhiG/8qPnMeewHnuavlj+/+/tzd/EeqA+75Ry1UCe
DAs7J2rGy8DGHQbaNkU4p+lhRmTOCLDXPed+zEOBdApXyY0B1C+WSeUz21Fw
cDJauhl1vVpFfHVvKg3WVOjUqaOo8wn8cbtj0X9VN3uX7EPukMjgPO0nQW7j
be/JFwxs+OiUpoq5PLrqT8kN1BnnrDU7n+F8bFjz1nymi4BAH1G5KMxDJ9i/
r9LX2eBZ6exe6UpC5zITzvqPBJQdWaQ+gnz1VzHWb302BVMrB7vl3pFQJWPq
49RAgT//Ux5dnOeIe9f0E3DeJRSW/hjopGDLBYfq1rUMRIaOiUsFs6E/y1Fo
IGEYprW735bl4z78Ha+1wdweek+iq9KOAsOWyt3XKrBOS+y1UnxokPi0lBqb
YKDq0aGl3cgfXGTjGL0EOSlRocR8AHVFznbp1ssU7Kl8KyndzAG5rlk3jV4C
fBmVoD04B1IrtNpy1ZFzS9dDQyYDicduvBzDfs1Y24odyaOBa6yU60oaBX0C
EvuLxtkgSzjlflDGr7+3KbnIs2FRUtLt3ALkjm8bX7edRV54dro2toCGjmXH
Z/jPUVCu690p/h355WHlNR1nCqw330mwDCaB27FuF1c15r5XJ++Hn8J8dKl7
QSsvC/hkCgOvIkeX/KlpiNxLwl9P1dGTqAsvlUYLEtpRBx2ll3ExNCwq/aRz
1x3rsPG+dVcGDfuMwvU2txMg7LuxxUAL9bUm7Mj3NgKWByQ+XD/IAeUvCwSd
nTAvfl3NbbQV67j0WlTrMwo+mFExhBkFOzz02wyxXhcfF2xXGEafKhsJ77el
ITDuVH897g+/b/UNTtMInPGV+FfrQYHzirolDZhjBM1s2ytOUpChdllCaw4F
gqn6asrIuTpCAZJ3HQk4s7nL2HceCT/k+PMalpCQMPw09fgHEsZ/EyKH0Ncc
qk/93BtHg7+hbF5LAAm+9zQfzt9OQuTeV5+FZUkYCqJXfXhNg9RobpC0NgNu
KyUd1d5T4GH+fVrbAHPN3NM75HvYILJB+aCUAnKtcbVRM0lDwLmqdNs7FIw8
zti79igDfcsU2m/OQ+7aEfZxDOvtkb3HtBrrdD4g/XLnGQ7c+utqai+Ked1t
dOHXMOS/qsNjin8YiDv3o47womGkRPL527WjkLj2xI5m5BfVhxeNBw5RICYj
mEV8oCBi5I7c1BHUh4byIosN2G8fn2eH0OcY8RVcB/NIGJjybMq4iPP8R5Vz
HnMxWyyW8sD7ZJ3MTbDmYsGirTeLNttjPwqEtj47SYIKtUTDXg3P0yj6Lsum
4Wv8Eelvl2gg90v+K3biwMnShorTmHMThVpEzTbjPNQvP51yB+vOLzf75iEL
NIVZPQmoD+qVJrnclqPgcUDke+kyAq4WWU5oYc5rWBioe20jATInWla4phHw
RtN1nc9nEnZ2ZJXepii4unB2+2HMCy1OFzYxgPmNs07EMZ0Ep4UXPoZcICCJ
O+qUCODeuTjdPoz54uLVuU8NBwgwOyOscPA93jfojWbPRpzLpaGTKugPHl1S
fFFLR0Fecr1COPrEkfJdiafmIeeylh8IwXmZceysZP+j4KPccpepETbc4ml5
zV1MQ07i5afrQ2nIgEF/55oBaLAScNTn9IF9yNvFDVQ7dCx/+e9CazNEnHjz
jpR9DfY7L8UsFqmBLTlxSWlZzTBf+3Y0b14HyKRmjh1K/QTG/7LOhGY0wIdS
D45MSBuMP+m6EhYyAsUT6tpfMXcp+9kfyPUegqb0D9ubO7tha5f7/WdXW6FY
sCUuZecwTLVXKbYlc2Af+7PWVs9BsNhivDgAeXWPaFpNcRwFPRrXB75l45z7
WKg+XYdzuEAv3reIAJUAidV/kH9t+5lD5/cMAd+PtZKcKQLU/0hzrc9EftFd
69Moh3XT9tav5CaB9/zgOgr7kBNSNzmEOXpFRMed30E0yCTnPWMMSTh2Ji7K
6yMNU5sn+Pi9R+GU9wvjrBMcyJuNl7nnxIaKVWte9qB/16Xmni39348ff1VU
GkR/q2IGmrIY6GAXLrl7CvXkiudbKwkKtBnNNg1/Ghw5n9+fwXz0NXaPaiVy
naDyzoz/c2tdeoNanB0JBp+coA71IuWGyrHFqIPO2i+rJQ4QsLasc0pIGPco
RzJ0yW4WqBoom8/1IsFxxwqP78gThuXmlgTqecLCM0v4uDBH3bsskRGF/X1V
+s8lnQAvn6uX4zCXy2dYvndDv43bkNChaEqCfLpfabIc5te/78JC7RgozJrb
ExHEgOcL6U7NwxRkR5n1dBzDPBDQEJFSTkBHWPl11l0CBkobVBob2BC0o9Hm
rCUNwvK/ay7uJMBf2MzG9QQF5L0wy/REGlZwPrwZxr3i1Ea9aVqH+vc+QiBZ
HPPz8VmZoGTk/RipSEXUzwQoFeoD7GP6xkj+XOSfvFEzuVDM99mn1XfPZ8C0
vu0RC+txti38yA4+DlQuc3XbvZGE/Y5mXzaMYU4K77UtQf86JQUC2f+f92Tf
b7VPFGglXDqyM5CC39INcunWHPC00xRLLiVh7t2HYemZBHTycRu/PEZCoLPN
K3hBgsLGes42EnV27dusT1kUiCuoFeUjVyQRorzrsG9z7RembNGkYGnX9OoK
/H7MsGIrzw8aTrovM8vLRO459zD0GIuE+br5Yv2oD4WG9NdMCdTjR6G35v8/
h8PtV64gX/F83VG7BH3LwbudtO8gYf3Dx0PW4cgRzNnXPv9z3p3R2CTkwZdL
5/fvPE+Bt5Ci/m3MGaf7Ep8nXObAvVBi9SvkElfWiOuLu8gD/VzN1TfxvofU
H45hfmBqxLcIbiGAS8nlSYEMBUxS+sFjehwwPOChyY/6caKrOTzLgQSX7FXv
F4RRYPE3lqsGfTMO6kx6frGB5C64sAzztfqQw4ki5KTuc33KhXi/583mEhvM
CNgtub3AtIwFwnFGJfOl2LDf0//MPzvcl4l39x/ifMxusPGTXof8oxOVppVG
QqU0W2P+RQI0bpiazJkh4Xr82q4kzPtHNsyLrEO9L6M6xzIKMM9uuas9dp8D
bd1nQ2McaNgbu9GK7xIDCl23e0bFaRC5/6Li1DgHsnbvdFqO51MHr8SfyCJA
7nNkmlwZDblDNSq/tQngG/5mv6iaDfE7UuapLkY/qMo2n0B91RlZeLKxegSi
V3ubB0SgPmjEKFfEI1/EL3dK0BuBA9MzX0NHB8Hy6QNBZhEHZIaErm4VZYGi
ZcjnZDsCfGIbv7QXc2DltaM37nmyIeulrOqO58hBmYoim3aMgIrlvd6R9SyY
/pEcf+QTCbHldzf29xCwRdK7VNyQAYLL23lBEwlSX86bbLCgIOofh2P/i4C8
r/qi7bjP8poJbxtQlxsyrc9LIV8LjX3bfh252L1/0+F96PPG+5Pj+QUIKP/u
seDYCA3rrdNY/TG4J9o8LJezDPAHX7osMsSGffFrWTVl6EcHwncdwX2od+Ht
2EcQ4PBvUjjxKQnXtiZSK28iByiFWgqqUDC/6qLVnG8UbIvYnWUVToDBiO5c
ftz7gN39I7UHCZicrzrA3UXCbcFB7vlGDBSEbQ9UJwmQ8DXye/Mbdee70opq
s/9/X6VU2OTGBgu/+4M3r9EQ45eTTCah71+vC1i0jQRPAcVCpwcEXMtL7kug
sb6rLgZnFFFwt5A73A55M1mAC3Y2UqBxId8p6xkJJtWf5uqEkmB/IWfg508K
9OO6Tdowz1w0lf8p0UyCd5bvT7BlgdD61c3lD/7//IXKmrR6rKPa57z3i/7X
2ThWJeZGraoFjpc2of7ZuMzyVHIgdk5ltcNBEh4ULXHTQd0+v+mDiTI+n4rG
XOIg7q3QTy/f0yspgOxNXyKakF+dPXaxIgmIyxPk6PLQ4GCwp+/BRha0qO5c
e76GAL275d0yh/Ac05I3fngvCRHf3JOvSGiREPCSMKBgtM/6ozHuNb2j24Vo
p2BBxdr8HcYMmFgbmdJBqPdNJkudMcebVbQG6I0jN7/dUH0a+d2XWTF9BpB/
bsv5WjmyYc7DFPsTmIcqH7Ps2tAntgkkSb3MRI7b6XFNMIsFXP9eeE7Lom7U
Orx404lc5DJDviZJ2LXn/g7/SJzjm9Uzyx4yoLw5JPJsPweY9h/5fpiLGvok
mrgyOBAzG7OLcG2GZ3fOz+Mb+Qxjj27v31P4BZ7nirO2V7RA1nTQzrVSb8Bn
jV5x9u5+0Jtz+N7xvR/A3tFIaupWHRgela3O42oEGe5mBZdZDmgnLGmVj6Bg
5dj+R83oh7z7jhwJQN69UtHTotDEgWjxf/0cZ8x5gZ1KvshrM6T8mvfRNMwf
0Y2fR1DgOD2htbqShqoPbhyr7Qx0Sw+1NJigH92vCp7nwIBhpdfzjy7IuabF
nJlGGjb3hPS60TQcvPbUcs4DDswevL1rWJ/B56oo63hJQkRH8z1PNwqIVAGb
8Yc0PJ/0rjsrRYO4mHVUuBUD8b5TX9bvpWFgrsPjvPs0fLbSfV+HddpyK0op
A3nMU2D2sNkiCtZN7N/LwfpKpHStWIT+XJBfsezDaQrs/ylMGeNz/q6r+fnx
CQ015mW8yfqjYCEdtFFLfRRWCI2WLEEfcG4tPXAyDu+fWqCzJIqCQPMx/VeY
ByaLZOOiRSh4OtaYuxe5vO5z5/nnbji3ZwVmulE/3H6aut4/TsGEUFGMzCXs
u0BYYuk2CvbfPdd3cD/OA8/hxrQFBOS2H62ld1KwNj03/j7y9dThSs0zCxiw
abffKDTEAYumk3Nv4pwFXve7oYvnGTRk/9m9FXXCzVc/DOvP1mxWvS1Bw9a2
TDtPfQqWhPXMvNpFwvOdF4ZlhWi4+y82mv5LgfH1OZufY57vWMbjfvggDdXF
24+1IX9HCDVGVgsyYDBTdLFPD3PviOjTJOTPyPN7Rb4pkmCryiwZM6BB1uOC
5JgbB1ozg+5u2Y65eybBPA99Odbp8KNdZyhgp/dJR/QTkHJErLEQc4YbnXt6
+iUNr1zrSWX0aWX/zbbRD1hw42Dg+mc4b/t8jE+vVcc5a7ZV+vOSA0945vf8
scA9lC/RVXBlICIw7etIIfb9VIq9HeoFm3tFh6YnBc3FCsPN7WwI/PTeqxL5
RERz3eGxK2z4vY438fw7Nqjw8JZFYD7K6rae9xr5SYoK+XYI53joWpX1zwkO
KCry8//Kw9x6k3oj3s2Cgkf/nB67MaAtmiqw5jYJp8c+eN/QQn/J7rfuqSEh
+KbNp27k/h3qKw5ELyEgJE07If8H7sm+o1rPF9Kg7NRnxhRiXb9rSbK+Yv6y
uZHOwyJAP9tutCuSgcua84ryy3EPxvW2fu8moKp0Q6+YAAXtsXfeyAewQWZ3
yr9cnJPE5MtKfqIkfNpoyb/JioYKeGbaVUBBl627I+89CoQbJl/1zhBQqzwz
ee81G57pGsxfkUDCmvHBwqP4vtbSbeqsNA5o/L3yJ+nNCPy9MPTqCnLRN63t
Dx+irvE9XvZgXwcBzzyKJsMwz38/v1rp3mUS+qQzzXNEGTg9UUznynLAr8+8
bseaIeA6r2oRokfDmq/5NR2Y31lOBqd5udnQpTR/rqAS8rDowf1NGiS4eZnN
rUdfXSVyyIfEPKz61sZrSJ8Go9eKyb5nKfg7M2dMspeGXW9sQg8bsmE25Yf2
wqYBGBl/8uv3uhF4uKJ0cfCPAbi42djmwe0RGOxVVKzbNQAR575+4JkdgBSn
7xx93WGIlt9tL41zQqv/m9PXNwBigoEP8/xZcDThypLV4gOwL3+S9skeAKsF
Y4NKrUPAuNRp39IZgpGnHnzvUJffl67jef2ThNmGy5m1mJtHVEfndmTQMFQb
ailsyoboROB/h3qyTzDZSH0vCRcbzyiFIg9ZrazIJLcwsNs9JOjCddSBIzHB
D14jZ3IdW+lJ4Tw8KnhxaRcNox2Xs4Vq2HDXjz9zIebtqAX+P26okHA/lhlz
zuaAycOJ9DdTJPAdXeniKoN17PwhfcqIhuaa8rtG1QQkJp7QS0MuaxS0qDt8
FP1MaevpRh42aE2/MhO0Qb28tDrYHn3yifD7RVf7kTu2ZRcvx3z+V+Pbmz1S
BNz5sEJF3ZaADderb99xYUA1UG/tGgsCdu2d1ZnjgnvJ6yot/Z6Ex3yqZ9pe
EeB5dVf/XHnUT3GLl8eQK81yblmIISdXRheExKRQ0LJ2SrndB3Og6YlHl5Dz
4/W6/pieo+GGqa20Gj5v4HXKTHsOG643+RWLJyM3b5KKFTjNQKV7htl83Nu/
bwM1qYuYKybbnrisIiH+1Y+ec5tQz08m8Cs84kDOFfMzggIM9MZPjJYjJ/rm
Khn3etKgslUiNjQLeVct+Kkz3jvdn9+lQpmE3QNZG0vcSOAUubdOlXGAT/tT
k3w3Ax9WqdgEf6Rg76Sq/2q834b2by82XeCAMatkdige/cS/TGQX+rN82139
sZ80FBuXRUviPLQI7zYY80NuWZDTu7QGfWXrN42c6+jDPZ2ng66RUDXWmX9d
mYZ4E9+T6jkEWGga65cK4x5uDP4id56B8ds1706fJ0FzIuGA+W8aPI8/m/g8
wIFCL7WQQPQHi1IbDW7ch08lR8Uf32HgDs2zNyGDgL/lmn0yRgRcebHqi5MP
Ac2EmDWsoKB3a6DKZyEG9j2IarJ04UBTe0Ezjf+d4Aah7h4hEiTPRHdeFUE+
sPfijVw1BC4uOxOIzQ3wYN/PybGDzZC7Yr5jUdkIfBttTNtr1wVzZFq/OHF3
wdnHhY1eir3w1PHG56a/XdBw+6pjIdEFvpqN/WyzVtC5kZnAPGRBzsOHsjEV
bDi16c4fxWYOsH3bNgjo0rA4rXPnqjAaJkRVr1/LouGOulG2Dtap4oj3Oud4
GhadVip9G8JAZuLnTYlXOJCh3QkxmqMQN7xQgn8N5rZC7/nLMZ+bylbTkfUU
PK585/6vhAZzf2J1AHJs9YvEjQMb8H0MvJbFV1Og9t41xVkb9+jvoU2HDAmQ
TEk70TWGXDvu+djEl4Gyddaf7Psw/93+4sRC/Uz77e4eUcuBpM3vX7QGcuBR
8ueb4vYkOJ2pn7xkQYP17UsrvJ9iPoqJt+iIQq7fGmhj44J8d2LhgUlHEtRH
roitZP3/eUITdhHNhpbL+6+/RH/1Uhevp31HoTpPcYIHuTGsU2Zt0iTuG5ef
flQ6DQubNzcfKMKcfzz+cBbureW6NM2PUST4bE09fgf1vM2ofIPvJANhzyrD
rSRHwWaBww4zioSshtpnpxaPwtCLpN8euI/7JMpl/JFHm9drucmhjk5Mf029
7E+CzJqrGt5mJEwZDO16FYn5bOBmwhnU1b5pw/vmDHLt3xvT2QdoOLTPL/zY
N+RiSVOnB+jvBQUCi+SaaKD8Pq8hMA+Iq1375TJNwrbvd+LX/GHDTw3uw36Y
o58/H9yZgr6mvX/t/hv4etWYSt1jLOSEPxqFg/j8+kqfuv2QK+iSaPkK5Dfz
lnndos54n6QTK8kc5O5Vvf6u2H/XXsWj2vYMzP8678uwKQfmO4dt/NSAuUBM
yfp6FQkG88SWj86hwMRV9fObNQxUFxnxlrSSsFmtq3GtJQMW8XrAfkJCwJah
eQrqBLibj373Po37o/Yi7qwaCbz6jNgprHt9r8f2VdK4R/5nLapsGQgY/UXd
RP+Jcrd0W36Ygi+FeTZH7JAjJzmn9twh4OmF8l9fpUdA+fHEjmM+DGxQ/9Gc
9IUGp9hq0d0/UE9v875zxVzZ8/rJQS3MuQ8chH6G7GeDVel2xV+a2OfXiS4W
upj7bzhVB7xiwFpD4/qrWAoWeo+OsAw58EAkR7uhloDKnuWLVr3igErWrf5P
p5DjHkw57JdBbsg2XnkZc6Lxi00Fjvkk9B6/c/gG+ot68FzvBQoMPLdLP9tm
TYOWQl/bhDIDDofUOqL9KIi7fdbT7Q3mFO6DWhZ/SAh5UZ7YnE7BeH5tyGVL
Nsin7TX5+YGCLTLLGL1I9K+k/Y5RFAW/N8Y0LnpKwaRh3+2Z3ch38sVPlyTT
MFMbc3agkIGXS1Jbqm7QkGf/OfCeJBtC1rx22hyKPsjtMXct5sscjVcBnmwC
5mWl/qx4wYIIu4NB4pY0zOFRaHBFnuFZtWl8Ls5B04q902LIJ+KHRLjG/dE/
Vvf90LJhICrT3qRwwyhEXGvrKJIh4Oi+Ne6nDlIQ2wsq5+QJ6DNW35Xax4In
QZKPG8YHwWBfhYS9eTe8sgx6Kyj7GbhmFJMneFvA/XflqiVZA6Dq+e3VlFMP
3E5VeVvRPgQWGeqRQXsHYGBNm0FAwyCkX9S4tvRoD6hKE7+Pfe6Dyp1hZ7NH
OmGRdFC40fdusNd0u5Ep2Q+/x/YZyNztB/vZWEWv34PwuP7hlupZEqx/X/FZ
ewt5Sfri+6zlqD82DwPbXmK+ulmTv/0icu/ql2kGegSo/FnYkYw64lLnf1UR
69mRfdXpf58IEQvzjkmkwM/+61jlSQb05B/rPRWlQHTptZ0k6j8lt8LDE7nv
TMNx7wfo86eKuFfaYb93J38oqDtPw55e787cGxzIu9Gnn/+JgvteQmOHLxAw
Jie05sM1DnSUd0SfCqfBbJ6onXoKCc4fnaW/91GgZ0WbFCGHuWlSV5WjGVAo
EA7W/MeBi5PM5/W4z9kjb7ZaFHPAU1FP4FTMCEiXHHrA18eBJVc2TBTqMRAs
9aKioQbv+XC5uhAHOcLoSH2cM/pjRNX7s3iPu4EzUfxGJPxMv3X4GnKHmUNt
070lbLAuvyQXksXAkOH6LgfkpkdpB7K5MM+fPded7X9iEIqFr5Zq4vP7h4g7
E7jf9qXOFZe3ETAiKj9enjgCJbuinPt0CehSnWfTgPkns+odX0o/Cbf4D+7b
vwb1jW7Yk7KIhHd19b6zSqj/LZZNpluQ/8v6Lj43Z8DL06j1PuYV5cDHPjs6
KMh+zXsuFXXncPN8nnDUAaLP5VjiNw6csK06uRRzmE3lxj+nUfcXpRiIJCL3
NlhefPB7ioB9dff8V9/CPvaeezYHz/9r9NpheC3qao91Ru5LBpJPKPrs30MD
HxUQxFNMQfKB6qZSHhI6gq7Epg1yoNrr2XjUW3yuSGLs0gMC3qZz5vzCuokP
7nypc4MCK98aUct1FKi3vV+e9QJ9W9TNfI0u6ssVvqHnniyYbr3yfFSHBYGr
pLsCn5E4X7JSY8hxp8SEuNZIYq6MWCX4AHPyh6R5KZmqFHwNbpvw+sCAaGps
/xZ+GjR4ovNTVQm4FLtqWZNXC/C1Tkss1GqHlJPBnyJrPkLFvQ33E9/1QpfV
9cn//56Dmcoqg5i6OnC8/kG2FL35uQAfucUhCwoucG2xI5pgbfayzF7cx7bX
lZf7j9LwIUD8Hp8EB26kq2n9LSPgg7N4+f+/3y492mGTGIp8XF9foIN1D3hq
mqKE+XibFm8FeZADdsGPd/9YRMAXR6Ecod0MwCPet2+aKHhyrsVB6xXqdGH/
pjMmWFcdG880zJM3uK6brP3HwK2CQqfCIAbapqZfTOcwIFTbcfTZ/lEw2VHF
raHLgOWqsYzgEtTXT/XBmzFPagZLdny4R0D7yaJX+tjPf6YS910DKcj7wZua
NZeE/am3OigfNsxTXe2VUMgGHeMHY//nR5MrEmJp2Dfbuz+E53YMgdni1fY3
L9Ng2OwdPbOSAbHGecZtfwjgk7q9PprBfls55qWvQ45N/bfl91YGTGixO9bI
FWxhMv5aLwekatuZ4gTsFw8dHbIaefB7XcrHMsxJuXN89uD9lLftavm5lQSB
gD0sR8yR4xweQf9XmKO7oorPl9IQlDvUlDuN51k91M+upeBass5iPxrrNXz1
qwjmy9mHs/LmzzGv3E35wR6iQPLFn7q1XJjTPipx3dLHeeaerni3h4JTIkmb
DZE/Z5ymdC1ikbdVr//4gPPovFANVNA3nEtiolsa2TAl1OsiN/7/5yA2VvAn
4Dma8j2ZeH7TAc2Q18dwH4z8TFcYYW5xoZ7nhHLg4W2pzoYCGtwSrmqYNZPw
I3+hywfkBJN0VS7LecgLRUfzvTHHVkvWyfoi/0c1mKa0tZNAhd8N6W3AOn8M
eVCyi4FFSSlX9lTgPEseq31xjAPOYx/c96PuCD9Nvy4oQkAgWXg12o6Ald5c
17euQW4y2Lvvuy0JWvYOApp+yGFNZ5i2oySsffZxZwyeE2C/6oP0Zcwp6+LG
iVQCgkfyR6bxPtESQ+I8MQxkBN01bw1koCc2evHcE/j8bsnRCq0ELFslPuBT
woIQV1UtGdx/wjiy3SeZA5fzdHd0Y7+953UeW/mMhoNcaVmrj6M+n/3xQLuC
gLZTEgI3lGhwbzX9WLOTgiPFimMmJPKZtmWg4TIWzF0lMr1oEnkiXeNIKOZK
1Wn/L+R+GkbU1V1eDnOg8+SrTQ9vI+fpx2it/4a84KQ/Q6BeVVYf0x9C3g1b
zGVDZ3Fgp8HtzXabaFjW+FtoPvKV+fvzwrJYHybscRkmKdh6L7f70EfkxBN5
k1M8FNQN8bJtbClY/3hJXbfCMAhfeTv8+f+6cDZPs9C39dXCXYI3kVBm8OHf
CVUSuLaUzIdR5GYLT1Pds9g/QnHs/88LXhPbvS/wCgVH4+KENMs5UCIjIVh3
AfudqxM/9z0HJH68uMm9CueraHbdbBsHBja9zfczQj/5XFST4YlzKfXa9PU4
8trou7k1mGNVsy4uTbch4Nm626NqY8iZ5fFLdguQsG6MPZNV2QgH/zra3f0z
AMWRjjF5GSNQxlPT/fAOC5o+zws9s7QV5nLe7fOJb4Hrf1b0Po8fgL931vW3
PhoCuqdGSk9lAGJtu8Ls9NkwLpDP3xn1BRLVrkiaJbAh+Wba0mXnhqD+xS+u
u4cH4E77/YLPgv3g1grvi/QGoNdW0ldPeQBmckuer1cfghLfOj3RSyxwPpx6
f3JlNywt0QsyHUCefdLJ0jtCQI7p4NU0VzaU0tvFj24jISP+naGzMgGGJyRc
diEXWuYdcBTEOu8a2TadeYECrSeXa9Yuo8D3MxH7tJgNuk+2GyY741yKuW38
mM5AdO4pfvu7OB9+P48+tyOhhO5YLcFHgOZx+88rMef16Ny0ERcbhY6Hty/W
IB9aTgY8HDWkIcrqjN+0IgMuOQ/uXyU5UJYkaXzehgUajl4GvZhH1zkmPBf/
QILn57GstZhXvToP8JxOYiDlpl7eh0k2aP02b9qznA1CctujNl5jg1gv68aT
p3ieq+3kQQ8SzAXTDWp/cWANhPneXsXAu3plOVXU7+iAuLy0NAJ21755G/qY
DdRv98PH/uE+JJ/d8DGKBTys6qYA5Jwkx7Szh24zYCVbuC11IwkNIv1+3zHP
1N7cHSmwh4AlCeHXj0ghnzspn3ldxQaLE1EHU5xw/oP3Rrptp6Esimnli0DO
XrLUWbCTBOFQzb0/3xGQEky8eovclHBJvSrN5P/PBS/8erebBVJK2+7sVEFf
6sm/tQX5xFL4w7cbNAkLpwwifdZxQGtTZs0NzKPiqypO9djgORPp50ZVKPAq
7hsw2UlCy9Tb3ewMCnr0HoheXIY5tE+k/oskBbxt++3fDJKwpM2RnnBA7rAq
YBm+IsB5tMjZE/ck6lrBPZE/DNzsu7a3C/0iwP2cWZAH5l2J1PNZb0gY2F+V
+U6DhtRtRGPVAAEblAIbL4kycG9f0s2IJAqYVRVOq5G3C8zSw9T9GNCWPP1i
wBbrSVttz0Rdl727PKH6DgXDW30h9S0NjQXuxhoTFMgNpwz0jXIg9sfffwHG
FCRd3uqaaYv+c/dv6/oLHJhp2HIahLqh0j/syPrlQ7BiuvO6oWonqLatmUlW
4oDs1Su1/173wRXX2Yzht0PQkr7ile261/Bc1ECm5Vc/rBRfSM2gT1/bJJwy
D3N0zvcT5noRQ/B8Xp9sNvqmQkho+vxAGi68WzTfwo4CCYu+ka3xBNjnLbcJ
GqBA+Vwt1757FPwNWyB0HHXkpaRvsQiDOU5DJfTQSszhe1PDU+ZwoMlhRDEG
ffyrU6zkh3YKBiKGln9B39744+vlS/j+2/y2jt8+Ngrsxwc0Bo+Pwsbwd0vS
n2H+rr5ufOUHAy1PBRv5GwkYrGJ93o06pRDieNgYOaIk3MfiPuYhVbJ//SMt
Cube+9bSWY85VnNso20VDT8HrdhuVxkYYyaC6jCn1918mVOA+tnp+WCeljHm
FxfzQ7rI8ekZh9Zu8iNgRfTzCRWgQObeKaV5lWzYEhfJex59sUrm3QEd5KC8
4cU6n9CnbbQ2H5ZF3358ZOnnWyk0HF74/voW/H790sUnShxI8Fj4zijsLwlz
HGpiaio5IFjlt2f+PAZ8MtRaZzDnOy9YG/I7hoDO5vCQBzUEvBJaGnX1Lw1L
/mhp2BB4XmvNMq4sGsKuhm3R76bA8LTpNSWcxy1TywKPZXNAyPL1DcchEo6M
+jZ0a2C+PWP1e9U11CUbE52FmSSE3ZH1NI/CvqQLfNfawoCOzMB8t1Tkmk/Z
n4sxh/wd+52zOpgCO2mLbiFBzDmBHr8c3EbheZvE2g17R0GuPDOwOY0Ct2jh
TWbIQaWfNbIMdDiQ/5ne8GXrMPz8mmnUNE3Cl61nOTv4UReffWiMf0eDw4rL
L20p9DuTIWvZc8i/4a3mmsjvpfNs8h1243wEDRx++v//17mTKa4SSIAim/t+
NuYvcffmQgkLBvtnGHMBffclbPjWhPdf4B7c8FKQhl/bn03+bafhU0MlPVg4
AC7fVN7fRr+N6RiPzZpPgfadapjNZUMQ14vU//+ebP3YyfrLz5E3DbepuOBe
Fjie6vyEvHdSLHJrxjAJBZ6bBgrlGBA+flFqjTwD803t7xz7SEOsvuEz8XwO
cM8d0rayZoDQ8hTfkk3ApOsiQ61DI+Bw/ZHZoWb01/UtQZfOEuChOj01x4UG
XcXi95Qo7v8FixW2OH/N9vZzcpBnYvpEZVrRdz1evoST2G8bH2K1wwo8j8/R
RMGNA/VJlyr2iGGuO7Pr2m4DBhgTnT/2fOjXivPyf/5APpz/0rDTkgUOdh93
NbxAvYhaLlA6S8DT5WP8F+Io2GAlFG39APdphHlh95aEvmdOMjq/KWi6KVrw
1I8EHa8GK3nkmVfuYJaHesNudjo3CiMwUMVn9x11V/fmfLM/OG+XWGWGwgPD
EN477boa5y1KKmYnwYV7dP/XGql6Etx3z3vGHMZ7eYk3+WEuyEm1e63qQsGg
2cuIK7YjsO70nntv3Qko+8QzZTiDc9M8JzLpPBu4Nt3l372dgCfdl5JFHnbB
aSPXICvZPtgXUh7etLgDGpZoqXwfbgBh36UNLyz6YNfD4tnlUgMgEZi6zLK6
A9Q7TDtnNIfBmE4KeMrHBmXPBt0dMWxQ0Oh1HFzLhtdV58aKs9nQnxfOHbNy
BGY2nBOZ/j4Cj66+V67xGYSyC7pThZPvgXg6UNy2aQR6DtXTkiHdELyMys18
3wvLCu2G9fu6gW0yTb/5NgJ7/EMexGqz4NarMT44TIC8jCW/6Tc27CT3TqZ+
5YDOO+/d79BvT85npx9bgVzwpfDIzpcUKIxHde/A/Zq4sjDcB7l1c/Ih91xN
DjzyffpnHb6+4Kjkyc2PMXerhY4P6tKwzv5YvFY6DXH3vJZya3EgepW+srv2
EKgZ/6v7mEgDj/3zCZY/BdSeT0nByH8da16YZTpQAKYXM07MGwVL17L7GxVQ
h54oaJ0G9EvDnwdm0Kcs+TpAEu+VxUj75TO49+07Pnd8puG3wLLVYR+Hwats
OI3poqHo85aIpL04v22K625iDjBUoSKuFrHhYpV04DEz5LiJYtMsRcwh8TPN
HitGgeeMnXgOPwXB0/yzxe/ZEKi570LSJQq+rfPd9v4mAau61+tFmCHvjfPE
DRRyILfnWJ2FAurpOug9iRwzP1R129pmnNfnurbJnBGwC91okIg+77ibTy5i
YhDkrpQ18ODrtceL79utpKH8wxzv45g3C7q+6LshRzeN77/87CABu1y25Kea
08CO171RFIQ//1S+Ziyawjw97222OgU8z0yU7mH+Ns3sav+6cxi612dfK/hJ
wrtx3ik+9KuX+9Z5BxygID5684qbFOp5tcGE6iQBguZbX1T4sqHwYWlDlgUL
DjboqG/vxfsvXH7ytB4JQ7YEtw/6zSNO/jbzLRzwmKcXbV/KBvWKacUT4hQI
Jmd0fxZigdOWrXz+QficxxR6nmBfT2i25s9sGwY99RWqImqYA3WLrGeQlwOT
X+efqEef9F6z7bkI+uihtksudTREzPO7a4Z/ynk3C2fyj4DifxSddzxVfxjH
VbITIioJlWTLLnkkIT+VVdllS1ZmSZQoWUlGIVFWkiRKVkI2ycp2cdc55yok
K+X37S8v1x3nfL/P83ze7+uOooUDXuqIM5cEuJJvYDDJu+L3ToMA8fxgLy0j
BjgeeqmqumkE+m9vGPqRMQbt5oV81/ymIbgmk8bCSwDFj72CJ5cETSkJ0h35
JOCaoGKjwTXgrvo9/Omvafj99LnMsZ1UKK8e/PkX5SWH/3Grus0U8Bve6pp8
hw5nla5/UEE55kHtS2hDPNhyd3C6OAKdx9cMd081VPfbOX1DE3A4z/UwNL0R
g6weRfngfQwIual80qaJDIetaxeLozH4Hs7I9pDEoevnjq+fbBnAtqv/ZNw0
HQyynI5cpmAQnlfHdOIkA4Sevv7PSmYGMMfCzlPFM/Coun69C9WdjtyufqNO
2r/XgZedRY/bMpLuU+VFQKvPupGNNw4J0x/OjQcjbzp6/96fJeS1Js+njqC8
qMi1/Xa3HeWcxab1b8UEbGlvWrnpzQA9K90972oJCBOzPGQZjkHSe4bzQU4M
3I9wEPtQTvUI8G9rJmPwxm7ue6sMBj1pB0LFMMSRRZ2P7V4TcET41bsnMSh3
K16D1CUCpPeGymnq4UB283EK6EJedFTs0yErKpi7X+D6Twhd/6UXd6Memu9v
v7Uzm6M+ufds8RDK7y6NteHWKgK6N5Y82X6FAP9r5CO/AlD+no+QKPtJgEGi
v2CjDgPqXCcXDiH+MLn8Q1bFCofMhN/VyveQL3+9a3n5Kg6+/pdGGy0Qb8ll
nGM6NwnHOvMVc8sJCL4z5hmIfET869jXY9NojpRdTghfpsIbsQo+7QsMSJvg
Zjv9DuXT5/6Psd9xEA4z/jCG+kI/0FvegIUBLo5GUqQlVJ9x3pdrEM+vxm35
oL8JcamsYLo8LwbNX8SMd4gSMHy1frgS9aGX/9J0xGYcSj4PhD8bJ4BPbrdY
qQABxuHJWsPIm21+7rD4UIABY3qmrB7lHCs+NNONcpMnYhNrxAgDPrRoRmlV
0WH47UufVSnEEdYhP2GRBk4RCZ6YGhXUL9Y+616lwynypsXnOjgYkwpHZAgq
7M8lzfPREDcNd5JZ/QiQG2SKz0DH28S+pXO75AyMamjyiTxDfpCJ35xjpQEE
Or+tCED1oWpy4IYN8gVrml+EGh2y2de1dO7TQGeX7DZvlHsZ1akZGeoMGG9W
ZFs2Q/x0/smNUbRfQmNcal4yBMic2eOq1UqAoArXBmFUl1pHly9vMaeBeXL2
jVQ0zzKlE0ZmOqdBxHpKnhfls/KmQqHjqO5mE6S3CqbRQWyyQKHHjgG7qnt8
s4dx8NiTx+sVRYDfpkUDWwsc7I8qOcr3MOB1mrvzlRgCitUxpwvBGCxepCqS
KzFoVOuwPRWBw45reXu/ofo8x3vHzwnxqn+vt3zvXQqE4/4hpagut/HF97OL
Ij56pvI0fByH+YBtkUXIt0wt1QY7mwmI1jsfk2CJfu8/5KlpR4UE21YFvzQa
+Jf8uP/dGoOFk6OmxYU0GP8y17lfDofHZ8KbJ9E87haeCg4zoMHx1fdScYuD
QLzOipauGgJnbo6jvSfIsKDZd9SmZgJaONWPKBydgortTXavD5PAiVns6Wuh
PtA8cpzacrALhrM3vWwfnAAJZVzzefIo2IhWcdk/ngbD295+crxkaGY/adAR
PQXXm8xfDKP5i2vI6VhqkeHc+UKzIWMSiDpfyyhymoa1XHG3meExxC+WHvU7
JiCUkcF3xYQE/LiShl0kGZQ/qnz09BkGyTOi2M3Nk+A+OavEu70HgncuWWvb
TsGdHTOJ/Oz/+jaqeX1tDBzat+veDKIDPeOmxDEWGji4adjg2gSoFnSzKiKu
i2JaZxghDhMWUSU1JqB+fsE6a4j4QN1S/MMTQyoYC+Buv7cSsJP50fMBexwO
a971t4zH4OhodsrrBQJ67uXwttQwYLd3jdTObRi0XPd5Gb+ZACMW0/puJwIW
9vfVWjzCYJ+fzPcc1HdMipS3qZMEvPW6nVWCPGb2Zdi5K5dw4K2fG/afIVBf
xRRd42KA+9xt3+VexKPMiVzMaE4eDs/3uJCFPHr+ucRRaQx2ioq3HzHDISki
/rARhQZXoxSCabqIH+Qq3qp5YqCZYhUsqISDnItrsx3y5eXusJPuATj4zKfO
v1DHwVN4ed4T5fK7dc8k22QaSG98soHcj8MqPW3nOeSBs/XST56tMiDmiu3e
zKc0EJWUkRKyR3PMW45kZUuAz55TrWKbCNi1WnijAgiYMoPBo2geRHZnhvsA
Br/32NsWIE9izHAe7x7AwOoKfjXHmoDQvP9WK6zJQC4LlLZUI6D9/ZOzzxEH
uChkXfbMIaArNqbiF+oH2u3iGz+kaLD563/Cwe8ZYCzKzuxriMPLXbY8+0UQ
B9DWa2oj/z0PsuQTmsWAu18bR7ia0Lwp3WqtqkCBnBbdd3F6dGjlJZNGamlw
TrX87GE7HPjn/3Yxoz6IcP52+WMTDuPc//F17qZBsULEIi/ygB9vy/sr/+Dg
dMX16mz9JGT9Z+wThHxGz75Z4kAfATsa2s5bOU7BcMfufWnIr85FbQ9X/cCA
lS3WEktonj+qWE9J5KSBnoGrQ5YBBQROiHBvcaDDh0D+SCJuEjy+zA4+38CA
g9bXH899YgD30lOtfFFUnzr9BrzGFFDkzuBpDKDAT4ffc507GXDTo/2y1Q3k
Wa5i+2W6x5Av/WCJUumDQ7l0rqUc5FlFkVElJCpEfuEYFUIc4NRUl971iQxW
xcMfJWKnwHZih0bKyWlY7ThT67IwBWn6Azof+BjAseudovlz5HfaKi/+fX5I
946BtjJuBnTFV3KdGqCARaLWm3kyyut7F96LIo9z3hbXVdiHeOeqPm/JJhr4
ZOGGPrzIv/Iy5rR3zIDXyUkJzjgCHsv1nOR4MgNhrONOimUzELQcUf00gYDX
Rws6v90k4EmtjcdQE6rzlIu9LhYM0A6Sv38M+XfdaMd+QW8Cjs4sL6f8oUOi
APW3vg8DIpKdmS8hvrDtfmkQ+BDx4YdNseEbaEBfftJ5uhrVE/89bnEOAkZ/
tPuc3T8DJh8qF3XbEA9eyB+Q9CdgbHN7ZGwiBn13SIHqTxlg9eTxt6ueBDC1
b/NTOUzAtVRc4LMbBpv32634raF++RiiW4X6DmJmosKXMBD/K/RGC/WFWGGG
6HgzBody/MraviFOSraduIe4qt7bb/oJJ6r//onRpis4cF9Mtd7EQ4ONb4sl
3zuj63EVxBGIV0jpD4f7KzC4pT9vnV5CQPwb49qsLd+Bh+lz46EyNA+CxPl5
vCmQfkuYW+QABqGD9UP/PjdO7PGR+SbkmQ3PSl2+iROQFLMz1HpmBhQOXHmz
8u9z347cPXluiADdH281Gejv4bvvMt5V4uDOTL8ni7ybSYmH5WYYA7yssM3P
r6EcUIJSYeRBW51+R6BAB7u7lg6WKwT8/CxEiuSgwvOUiWKzLwRMXlT5IY84
b239h+klFwKu2mppre5mQGLpR0VltM/N6R+yR8VQ7p+I1+FEPqxcKMMy0IgD
25n/tPy/ovlzQrPjoykO4qnmmlPzdBAfvGXqvpGAh3t3O12KxsF1pGinnT0B
6zx+5dnPCfjesVdaygX1nW8jvVGKAG8myV6fFBq8pE+wmqH17XgmIhqSjEPd
xxHHkwwMTodVNTQn08HknQDH3Rk68C1y8c4/oEPe4GWWFORveTy0i7tEEH9F
lLvpI37YYLq18Pg6Dm/HWsTSfdD8OjYmIquNcij1vk6ABw3IVwL6ApHHl7hI
L/37PCpOU/LD5SIcsoK8vPdwU8F0QZG9yYQMltt5Ga9b6JB0NvR9nD0dolSq
iTNldPgZwhn/ap4Gm4LV7zPfp8Khq0uNV6oZ0H7ftk3IlwEKJylPi9H+h0wM
HhNOZoDMr68ix78x4NB2L0GtWgz8Rktnu80nQYhifXnGmgGCr6wjo/TQfr/V
bD11DO3zY8ZrylMqUC/Wr2gxCDif9KjyZRfiCGmXe+/QvK4VGVn3RP2TdlCK
j2hDPB4n8SfTl4D5RgvQrkLnGduxrbt2ENhsf5VRDIdBq+x4v6jrMLxbuvAi
Zj/KD9drOPU7CQKKlC+J+iPemfAn2n9OQQL15rL1+CgM3G7fbUyegucfddWV
079BrbHnH4u2friYHj/a4/MVbDb0BEY8bQRCntmbZd8UcOhYtekfIUG00uDd
v6s00E4Rvt7vTIKpDBmldMSHR2zN7Xl0SbCsc+vmT3Q9UetTOHv2BPQxT9YJ
LlIhx/jerKb5FGzT+SMce2EEnk1K/qf9+DO4dV6ny9R0g8h6gb1EeR8I39+j
xypfB8kL2vGLmycgOuT6zdfkCfjBPFIUaDsGLd53epiFkXemSO1Rv0SHPoPX
syleOPDd4CvlQ+vrgzlXmJkQYH79CAfDAIdfY/o/zq2TQUFmxOEi4lPld2dN
QnRx0M1Ljs5+/+95zGftahQyiN+4ulYSi8E7M1W2ZjQXM0P325+dmYZR5waP
D6ju045NXz8+ToPajwPNLxD/Jl7Lv8ATSwX+kyW9mjIM0P+VNB7DPQ1HE09F
s/+H6kG3JTteEwMu5y2T3Y8oYHpow3fNKhxuHahYrXAkgAi1BKGrGIjMWg96
GBNAnrOuZlJloH2XCzBzoILJtZwmdowOOyKE6z4jH+C3fG3IhHyX4rD+gVZB
B/IjM51NszQYHBFW/Pnv9X1vPAXyUK4/29ROfYe8Ia6Mw5WLhPw1KMi5Bs2L
P4KG30ZvMoC68aRieRzyxQt9Rb+0cYj/8+AzOQSHrS2PXUSQj928QrXYEISB
i/IJtxOBVIh+/o3/CPI4vrfFgSxzOMRu2imsiR5v2Ma47yI6XqHwFMVuBg4X
RZRSMuVmwHVqiN8M+dRFXuoc2zIGOjLXXFNHEBebO9UKn0E/s8QvPRJC+1Yt
PYmhdZ35ql/m44FDQxZGvLxFh6KhpMeKPQQUPuAiVdhToZ2a/XUA9b1XAkdG
ehEFhLcOHTZBHDRTXOgdu4jBndBE46aLZFhPz6Kp7meAxNcYvCUOeViTYeLL
CTqIHhcuaNmDOLBjnHjKRIGrZarHz6L1W3ZIxhfRfBeukI1WRX7fZubtMFZA
he5Y7ft2UTiIHP28+ZE+DvuuuGTERtAg+D+v0GIbKnzXV9w8okKg/LnkvfXf
5yNZiu44inKwccPVRNk2GvBXt7VcVCPD5yNeof9FTsI1tWsjKtdxiHhwt/VM
GgP42nbqO92hwupMHx5uS0bne+tOujgFslVTv0f9NwV5H5zeNx2gAS1adakR
nT9Lu5F3oRINLuZGP7vxlQo/o0bNFBA3MhFt2XGbMGjaeKeU/QMGWhmKlU67
MagUMdZPUKHDlsJDvgpJNOgLq9iSeKkXpALepGca9SFPj/Tgr6oD5XGuSR6Z
TyDtz/ZotXoAbm6907BnHYNWX8uTZvzI1yo45Si1OCyZXc9XkZ6BdbvL8aNo
Hw8aJG1xfYuOh5Y6b3iKAeSrmjunkN/02LTwBTkTkDHxgSXiJconA/lLowrI
z0OnPzDpY6DaeETLD3m7BJnZo+fwDDRJX572DED1yHHIaX8vmuMb/cuNFKkQ
OP/37q1y5H0tmxN91+mwcH1QucCQAfO2u/ZJsKDb53AHraN6VmB25rj0gABt
1oF8RdTnO3lvC5K00Fy/5xd2GvHe9pmUlFwTDLY2bi5Os5mBthOPk6xQ3hkz
9il+QD7coWK4FInqqOOqoU+kKqoHkwyLqEcMCBngsnioQ4F8p1leyjlUF8za
uSy/cbDU37ClnxMHh+l3Hvs2oNzLz3nMsRvVfeq5TZMnCei/x9xAbaADW3mZ
bN0PGojE6+1bRflplJ7uQLFEHl49HBj1G4O12ohe8/uIA3r1tMdlaGApMNWj
HUkFLRlZ2/RUHHQCtaffD1LBoHLwZZcuDVIsOgraY9HcKT7dvHoN9UHoCTln
lCf0gT3ir/hp0CU8p1xeTYdNtjVPbCRxsC7JCPurjPZBfDJ432McpGiWj20D
MDDe2mQK9ynQkdTNWVqGg8GH6Gj3YOSZwiu0mlACZP9GcX1AebrTuemDEBmD
hpyxHYfe06Aj433b1y1oLn4UbNjrh0F1QnYB6xIObmOihh+/08FC7apPXAaa
c4oKzwmcgEG10IipzxjiCEGBo7EEcIRo2fQRNJC8rFeZhDzbgc10eu0TDt/V
U+Yy9hBAqvZ1/ze3+unfF/92ouuPZutPbcUhAB8ca9yL6ireI28K8doas9HV
9w8JKAgbsL/oi44r/W6wEppXOMO66jvydL4WTdWar4hLOObn7f8gn9/HP+7c
ifYzWTVlVehf3rLbthrjoLpJkNeYHXFS1GG1yGAGSCfnRP7SoENt2e8w4wbk
U2p2cTWBDHAhs0TcRP5dZy8/cwTxlJlac22yLAaGXzKH/BkM8DT+Qx5C86dW
uvf+441oPuNV1j+MCCg7cnRJU5EANpOhPbcqCfjTp/NiRJYGVkUy733QPph/
zrvNjfpgtfa6ijua7y7SYkwp+f+ePzLO/F2CQfGty+4/EK90fVlhjedhgOYA
x9EyVK+FFuYN+cdQ3wUQiY7Tk7Ali1TxoWEI3E+4XrSzbYCIQRG3muM9IKt0
4EEY8vlnSiXdZPdJcHQPcVtF/rL3e8hm7U2jIJneT3/dSoYCDherqqphGDUq
1hf7RYZS9vOrWZkN4GewX7Uhsg/InRL2tmFN4Cb23q5HvwNkWw1YAz5PQEU0
KWFw5Sssh1Mat6iSQTiB597QziHYyney/oQZCa64vmWJFRiB5fHOM4FZJGil
h282v94HxVMutR060+D6R+2swpkJ4Bj3PbU81gNNDvSYEb1+2MX3iVSj0wPN
uesxR9VGIXFBdxEP6YVPxROny5xIsLPQf2/0dhr0sFhzVmRSoEH8NVnjPwpQ
Cw7uWdmOQ5H18uMGMdTftKb5gzqTMLe3FA87TYEoz8GNs4k47H/3SShuEPlm
bSyTWAcNcqrfDsQD6rfPbF9bu3Doj7uRVrGDATti2GPIm9E86F1RZI+kwRv5
92uLKhS48ABTjUBcqrozR6HwKA6h1/iDxEIISLQtVrojjMPHBZW2dTT/fMH3
OOhi4CFXQuMXngH88/F89i+o7qLl0uaQr5uK9LM7p2JwjJf5qhUNcefbtiNn
u/697ujyprGHyGcGZW59mqMBh31+Ruoo4v0+vtevqzGIv/szVUibAR4y8idS
PNAcDnmNsRxjAEuySeddVGeUt25SbrHI9+zt+8KtMRj78pspfh8Ntjt1X/v3
fzxJy7qod8ivrzFeH53qpgOJaD1v+hnx8K4VrGOZgHSNCjy/DAPiWcyekiUa
iC7fbv2NcqSZdc91Tn0KJMp80JIwRJ7ovy1GED0OIz+FljyDQ2JIa4P9KA7m
VZX/Ma3TQEiwMG5bHhUq4efP5nE6WL3Zc2KFQPNHt/76hQsEfKvAf86gdZa4
zrDhsaTBlFfP/R0naEDNWeLwvIyD39kP0f1AAZ19qTfM//3f7eHPH7sPUEEi
wfSHbg2a5w23Ohzv4HAjsvhY2BcySEir7b1qgXhuy7mfFZlUCKoU9ccpFGhT
m9y/bzMF9vyYYz6jTIc7zGfs0zQGYOHyuCkv1gCTNifeTPNRYKcWa/J7HTpw
nJPdaZyP+tQmvnwErUviYcYc77/3pf+2fqp8nAyPLC9iAfdocIaHZ+fXYcT1
rGLlfCdwuBLgwvbZZwoOCU+eUoqdhpGyCsHWBRwkl4b3/zalwrkj5eaWLwj4
qrlTfQjVi93O719EXlCgcGasrQ3xsI0dWfv7bzoEjg4faM7FoE22xdqojwJs
egGjjY8wSEqy2V3phwPpikWl6BoZnjUbHv62iw5uhMyV3XUMWNxwXyR0BwZu
/I1RlXUY5HxJ9HKXp8LjtyftegqQdx9TuhLkPg3KeTtwXrlS0JbLZLm+FAds
Rtv3sW0rBJ9dHlE3z2aB8a3f3i7LD+DZmnPXaGon8Aec+fI9mg52UrnnrHhn
gPzyR+ufPAq4cbRvak/DQUuRp0L0GAEjz+NvhCgjDnGRkZf+9zrLvTWL8ZoM
OB3qJ6iA6jU71a/n0RIVdDQlrGNQ/zBZDHwwQL4e4TNyKmqEABvNPNMoMgFa
uhMHngUiv74x2vzmAAHVP+4YnlHBgJvpwd9oxGP22059WekmIJCpmen8aQzG
7x6UL/z3+rk9hx5qNxNgvMWg5OFFDCKEWcISkEeH4pZG46juZCm5GrcQp5MY
EffrMzEYUaBpqnxH3H2emnRgBzqvswY2cygflDdEfGO+xoCr/926/hXxjv9J
zkjtVvS75HQeCdXDGu/WKNN4DCxyCX0fNxooFRp71QfRYfv7lfL8vwwIvvuJ
enQIBx69HaazqJ9Vn44Uz77DIYpw3jdvPgNdG3S+MosiLh0pibkugPhKiF/8
sC0OLFXOR22Q552VL1egHUacM1wmXU1G3p3miP9Up8LvGkbJzFUCMtlrIn29
CHj0/uflz2/QfjOq3HHk29Kv/zDdYtABjFXnXZC/aFF3PxFTxCDtoVxpC+Jw
yTu/D/3sZsDvNPGzdDoNPFJMU6dbMWA71S45sXcGvGTedZIH6VDJyZVQUoP2
NTNop1U9ys/WJLXlVhyYWXsDxo8SMC66/xaeRYA6L5vlmWAqOBrXjFxmJuCY
csomNmkqfGlxa3b+SoOBcHNq9SoOF+4XZsR40SBcbij+2DEc7txpUT24E4fx
BntLYTEMUhfjNO3/4qCtze10XYOAPcetHfAODI7s8+B9H0UH9uYbhzyaEReu
dfyxacFhfsuPzuBcGvRyB/7RRXOq6DjhkGSEw4KOSMPe7YiLNnGL/NEkoF5X
gYu4SIPzQq0hLxzRvu46ZPBwKwZiu6bTjbXQut0NDvA7jOae7rfKhAkMRsNX
I14/wOD7jLLFxSoM5VLANz4HDP5yikotuNJBQmPsjQ6qowLa8Z6nWgQEtz2v
bZlFPEvjcBdjIaD3/u0z13Yg3jygc7ZzEw7J3Pr2R8Io8KRo+PbvPDKwERJj
vBkE6EU7Mrf/pMNTZVXMi0yFLsnFPF6rGcjbWFN37hABCaQXq9+lMVi40bvP
mYcKakwZdX16FCiXyxBMLZgEiyrLL8xcH6CzrK69q+wbhN3ruCf5ZBRiHSv2
9CSRoCzn/Y8klSHIbrYPUbUnQfzbl6sLoySYuBh/sjOLDH4xOqZet6jgsTeS
pGGE/GS11dp8dgoKG7T+e6HUBSVzkTqXjDuAbLW0d/PSIEylH2g5J9sIi1O4
qf/eIbCynzfxukKCykhO4bYSEjzacNAl0mwK5l9OCu2cn4Sdw/msFxJp8EtY
fHNYIR1iM3VYnm2kAamuZLZNiQyafiKMGeFxkH/Iab9PcAJC6s6HRPJOwR3V
MNeXDDI8vDp37t7hUUgRzd50O2EEQrJGPgorDoHDGV3WJ45f4LxxolCo+gS4
6OamzfSPQ8XpQY1kxANKI/kVaYsU4GLj//AU1UFKwuENSjI4aD5nTKfJEvDd
Act3sCBASvNL0KMvdKDhUZwzuxiQ4hn97jK6Xunm4N5HPMhHWW7nRiAe8Nc1
y9w0TcCdj9xybsE0uCNK/OKopoFbZMJPwXQMWOXzwibQ/NHO27NSdmMa4gVU
tmTlI94eUypndmdAwa9ejieIR7XtK35k2GAgR9t566UGDeZnDrtzozzNS044
8RDVy2n94xXupxmQx+arbI7quDNs/tTd8zjgXDd+nogigBzBlPSEB4OOjS+m
V91xWL755aZeCg28Xhuc50Z+VJy08l4M+YjbDacIGSYGfI6QNtyPfP6c7GDu
PpSjNo6NJH5HHHbzTFKr+RlQOv1lh6s/Der0JpI65Qio2+QitBn5zdDXIEc2
VwxMeYK/5PJjoFtwISEa8cazPfPPQpcIWLrE/+ZNAQbbXMrrtyLOf3ecl+NW
MQ1yAxSaLrpTofHrFrVzLdNw611N79Y2HLKvpFhGoDq78+zT+8whBlgI0ljP
4TiESw19CD+CwU/ReN/3uyjQKy7uPItyP89ZNy4f8e2rOwf3XWHDYWMH53v2
CuTfIXsUQlC+sDm+FRBH3kRyPV6YE4D6pAQ7vzedDnztJuOt5QQoV52o/Pe+
goHCOJNju+nw7FNRwbgaHRiNjXQZRxqk1Up92ziGAz2Ynp5YNg72vaOy9zqn
oN6CfebF5x60b5ZS19Dt6pcHONpZp4Df5LH/KvL+4zWne07z/PvcW85zDwaG
oLo0kXKwdxq4OIoGpl7RwavBRwQnDUL47ai1H9wEJIcV6nnnEGB66fEIBa3b
X4+lmmQVKrx95HihDfFOl/GXhhK0Dh4XW7/ajaFcNUzFvIYnYILe69qlPA1H
Vg48ud1IB1Ft1Q0GiGstd2y8yLmHBjrlx/ji7zLgvdBPu/rtFAg/sfnVUx80
p/66nEl/gvjAlNd87RHy2KxTRwu/UqDW5NPSJVMM7nho2ttL43DzXnVpEvJL
ngvL0zfVq8C4Q+eMxJtE4FAbfsnvPw4JC0N6x8qegpfOFWf65QZoyV6zr+ms
AOWO9sK/fXSYKjk2G8SOgzJQ9FNZER/KSSjDCbQvTx2Mau3pUDB16msqyv3h
4HNqsyMMsONpa8TROiS72M3mo3x+eYOt+4cIOl+7Og1HYQY0XtryYxTVfbft
EWUzIQbo3YyyGEOcJaIR8+M12veqhb6jbnoEiJPPu9/qJANXOF+8Ko6Bu+iL
+wP3Mfik3uIReBODlIhun+ctdNgffiDokxoB7+xvlp8xowOzqYVSphUBDd5O
TXVxOHgvRVfUH0b5mSjO9O4oGZoMcvtNQ5DHhvpZtM7jEBu/5n4Q5Wvbw8/l
odtoIMW5tiCWjPLBszt/Dh2v/6cAL6UH6HiPLEW1CWOgIH7H3kYG9ZPFhZhy
B1QHd2NeFPShy7vPVpAQz1hvUv3+3AUDjSOsb1rR4/JwfOMVzEPHJXZ/nxgr
AatuG0Rs5RlAqnR3KTEgYONkZYTbeZTjzyhR17tpKDe9zWcuEqDJt9S5/mgG
9thfKb/9nAralPGVbeM4RHPsutm4iYDS8FyT8+I0SLhy+PhgBA6GU2+k/ktH
xz2jt3dGkgZFIVsXu1MYYLBj9igD9dnfxqry5aMYRFWtbFLYhsFxKC81kMdg
p+ZEuyviDb4FTm4ZMxyc7F7T2cRxsD35+7HhJ8Rxf88T8wUEHDR8Khv1mgbB
J1bbh24hzhzSllJGvLbgv3S7b4aAew05d069xyGhbyjaqZYM4Y8nWu8dpMF4
y39ZZgMYTHH2fx8iY+By9v6pB+YMmPt6dE08GgOWg/SH51Gu9j9dnl9F/GHA
bC8rgDj59DYP29RF1LfqC8ofEV/JCe89cgNxpUhy7mCk6zTsDNP8uD8Hg6s5
pTNpa4gHV28nNCUy4KREKrmaE/l1kW543D0qhKoWSuc30OHv3VfDZVdxUA9d
aTYaxkDap7ynU5YCP34FpL2bxkDxg9HZS8dRf2fz+hxFfnafnB55hIZ8y1BP
kteTDk6mj31qCnA48CDIa06AAeP3Ym/7JODA/4PRcwndv0Ind078dzqkBDWI
xvkjDmtqZr23hYC0mqKiF8VontuO0PUF6TC+vszFXIqB31hP7PmnFLh773Kx
syABjny5h0vP0sFZZlxjxZQOM7tFFbu8e+CC6cvQlVdDIB3mK3biwzd4GK6c
SIkfB/rK7dDWgR7Q3qgaGlP+DXibwxvfiU5BzOrf9ffiJAhUHr6/tXQMpnYt
lgetT4KhwvOYERYK5GqlZCuVkQHPzrwqrIS80/u1+6PzoxBq3N0xeHIK6MWB
ltQjbSAkEBd1ff4VeJFNbN5nDkNC0X9Cdc3dMNpd+LdgyygYcznHaNrRIbqp
76CY+SSM3G5v1g7rA6/CW5HXlhAf+DYVH3xEBlVZ+8XBjElgLrQ7UyExCcaR
tac3lkzA9ebZ6mk2Evxal0y7eYEEZzo8tmh09YNlquaY1tdxaNq/QYT1Tid0
M6W6y0s2wuWFtv88Dk/DRL6+bfqTcViokjny4Po0mM5Q2Ak6GW5e9QrsKqSC
6MfKNy/ipkBi51vtVTk6kNlfmeQiv2Pvcm/Tf8cAV5dKDWVZOiQ4Mx3a8pcO
wRNflZ84zMAI+yHuQORVz/JJu63vYCD1afMTuivyDsNycxFUn4ULG/zSuGhA
hI2nyaD9/n7lm+ZexMOBd9tYT//7HhSzF7cikEcfndMPf4V4pD40/9ziYQxo
TJZ1kjsJKM6tizT5jfrLRqnx5QABtdwmskE4AXm8LZdMPuKwKWrpPukdDaLr
p5b6C1FfYSkvwtGcCtn7d8qZD+Vx5iqTeBEGR7Ndj+fe+NfPnp+HUQ45+NS1
855Afd627eQVdTpoZPfncqE5evHDYd6rSxh4+czu/Hgc5eN9kZP/3u8kc/ba
6Xw2dB5qbbaHNNBc15d6vxaEgTDt8/UBxEcdr08P4UI4PIkPjclAfag88EdB
1AaHjKS841EP6KCzXM/PEsqAhRSWTBZ0f2I73+cyx6K5dqk93yEb8ctKWKhK
Ecr/ySHBtuM4dLsPHJ5GP0fUN/oNnSHgxmJaTAuaC1Jkl89WKC8sdW+9kEG3
/76tM/yNFR3q4i4ndAYxIOaN7qdvaN6ri1tmt6C+HcBLK/lHMPDoan11tQyH
Q8d31z0qx6DvAXQno/Nk0Slp2JCP+lT9YfROQQpkn4pIeX+LAiwFW1p/IA4V
+OXt330WhwazxxJjbBRQEfq1IrkB1Sn/zG2ucApcC/nxaxfK92fZfFUax6eA
uzKBMjtNhV/8HYGtNCrot+kuCZ4lwWIE29BZGwqICEm8mmfCwOCk8e6TqJ+Z
3hXX+6jSQVzng7pgGA5tjhvpm1CuyF18vhlMUA7TFGfo/96nNVd4R2F9GgIz
YsNweQp4C2fs/ojyZnbgk9Q/j3wUx6ImOTAO1TM9z5vTKMD0LDj3GOKQB4c/
OYU8oYDOCd6WvXI0eLXH6/S5Vjp4dh+W3D5OgVKzlbU6tG+rhzcu24qj9bzM
v1GxjgHGOxZTfX8ScFPHaL/uAgW2iswJsPZOgIEI+VGp5xSsPbtCdTN4A0zT
vzo+biwE/ieDn1rqmmCJ+4N7ZPY3aEtunElDx6m+KHSD5jQDxR6n8t2C6ZCl
5hv0/Bny3pucVr+GMDhl2GBv+IWAmO34zYMOBFSSLtSpoHnZ9FdDrsICzdPI
bA4exONHs16W8iKeGNb879e1diqwydjks+9ngDA5VWVzKA4uxqqTkSjPbuTz
XnLEKJCZx38wdIyA9Yp89qyrNFCmeX5dDcTBoperjfICB9H1623C2QwoLDZd
1yWh+tDaPTKFfDh436LpXgkCtGp6YWSYDi1btG0E2Qng8zttJRzPAMOJAb5d
mYjjneNjzRG/dzre9fRQZ8Cu6MLgzfkY6ImMbf+NvKxa/5LF5BIdOlVyu5Ke
ostZf0ya/cBB9bWVy0fE2fea16Rj9+LgR+kkLCpo8LvBeJNYF8qJgH7vI4k4
ND7MOfYYccAdtQiOWU8cvvMwajx30OGcW95W0Y2Ij2OXIzegPrLT/bxqjvzA
2F/K0zuRgNvXPOHEOAE+wcLUjo8YNFnlue2NpMH2dTa9HGEc5Iw8Ccdc1L8/
TM4o1KHf7ccMjZdwmIv1Gt5QQwfVfqE3Y1WIuyNlFOJQztoEuagIGeIQ8fI4
ZcWKCrkZLrJylwjo0n0TF1rIgFVG4PNnfxAHd/t6e6vQwPjKRp3h3VRQqp9x
7ZVA87N+SLJgngr+qYW38X/P/3+9fqPxC/KMO+ImE8hfsvIOWSoi/ho22c5j
H48Bu06bQuteGkzZSWt+RvX7p4iSUPYBza0+zd25XgwwogiGeUYhXqBWK7FR
MLBgHqN5/KADU+u2h726DOAQk9xRmYlDz359kcQY5GH/Ca+NI3+2uj6GqdMJ
MFQMt8BQ/d2UEyHt1qWD1tkTfsrIHwq33OINQeuc89ttMPE8AygiL9wXQzHg
um7FT+tH66IhXnUOrYf+5m2C8yt0MPXOv76BQH5uN0nTO4H27fzwwoPbOEhz
vNz/b35zT75IINuh8+RQtPsZh/h2etchLzQvRs34IlSpOEicUtntlcyA7Xvd
TmoZUqHsxcRtp/voeLgpz4XVGFB59WFTBOKf/1wLNztaovtx1lf1ZEd1dKl+
bQ0osPByNeCmJB2dn7cb8/FxmDPzOmYnPQmNvkbcQj9boerMVMWnP6PQw1yX
XqxBAqFa07NqEe8hdUX10eP2HnAjd06OKX2FGo3E4W37Ub9sfZfWinLVUP1V
xj6HLiiy/LZVK7MLrP971b5BZgrOnargd9sxBBLB17csjZJAI65XTPI2FVxq
ZDZalk9BQekrAWvFUcgOmGc96T+G5ujCm9lHk/DJWXJr0pMRsD2q2q7yeAoS
CjhYRXQqIelsQ55J/zvIC9q6VufVAHpVnAZfHAZBVJl94gd/C5xcMPJdYyDu
LL/ba4g8x/mXqnPldxKUpAQ57XEYAxWTCnHz0F5w6zf/2LwyDgiZFL4oDEF0
zYpPHetXSD8bb+WjT4XpMaG0UIdJcLtwD2+uGgSpyV2cU5ltsBTr9Lfyv2kw
WYgQmHH99/kRSYPnh1Cf3LdmSUb7Jb2Xd7M5PgOi6TMNYajOrhluaTuMvGrj
T8h9gbxw+FQHh8Aq8mLdB2MUblRvPx7xds4TwHHsdof7sX+vY5Fy3y5KwM+K
V/tY6mggat3oyXYdB6Ft0nObTtAh9sTr8oumOPiU5K6+LkIcXbTfmZmZAMnA
DDXyOg5/PypoD1RisGk5ad8UyrebtfmPDQCDS9i8e/k48u21BAtmASpEK5Aw
UT8G6JxSkcxB/n1afmxgGvXDWHPzgtErHHGC6GylNgYlXuVhQsY4iL8N+PDh
HA608NuKbh04cPxX92s3ysWXJ2+ZPThBhtDl++rVa8ivKVcd8jQJiA27ceP0
YTro297YWTCNOHXsbtgfxC9NAfMDLeh6A8YPL0oibzyknaFd8IEOW4/LDReH
UZC3xdbQ4zAwzVUox9Ac8j1C/yyHzquNtUdGHM2njVmvu4vnUD9vIffGI79w
sRlpe9FFhy19XSVRzlTwbnfxk2BCvvKfSuUeSQIstz4a8kF+RBp7wOkYT4Mx
peK1q3dwIPVjb594Ig98uBidcxeHn4KRnBVfMciVcWgK/kOFrsSkn9oLOBzJ
zhk4dBnNx3PfDwyidQ/9T+CHiycGyxb1+zuSEE+5PXv+Kp0ODZdehi1toYC9
kbqLwygOQN25t+EyHUY+JZvFZdKAe5YebIx4IIGJ21huiA55U+fNFxIosNqi
8uvxWD9E7FgYaRwmw+COWx3BVjg8X/90kN9jGpSNgi4qzk6B1xbeAzkKZEj1
Xpi7IIWD0r5Isjk6ryIlu8ORZXSYvzIATSgX7JluFfehXORPHjbzQ/5Wu+VR
8NuCaahKMeox8KNClX+0u8jmcXB9+dBJiYUKuIyPKl8+BYx38ZmkNVHBMdx5
mfsaFfwCMve/syUgYvn6lxTk86ZBuQH2CxhEOPVwcPx737mUn/mZY/+eB2/c
VJBGhYscjvs3/8ZAlMMvxf0VAUYBxOB1Owps//60OlsL1a2/ubR9eDOUvlXi
2n+HBA3ZAl8fRJEgOnC8mNI1DSmzf9a87Hrh4cRRHmZDOugefhlyCO23KM+B
G+lqM/BxOMs1e/N34K83W7iL+iiFwZ8aiPqLT2mgagL5UeioekclFwOkuI/v
eRZHQJ0n5dptZxyGCj+aSWgiz3sikrJ1DwFc7eXPjlvgwLyjdYUlggBz7TtD
nKI08Mwkfdlti8P2gOsaPcU42NXLHz32C/Ek5+Fr1o/+vc5H0SrehQEZdVkV
r1CdcKf5KJXQ6JBTWsW+hLx6/pHNX69VxNuLSlu2fafBbIGwVrEkBp4f68wN
9AnweGXb4ncF5THtz70QAXQ9K+KerCoZFNdp40JsGMhe/axHp2GwNEN9tU+P
gDgt9Q56JgNY6g0Zzij/dj5d6/ZEc6DoYXsKryAOPBWHqsrbUM6eGRzAJBkQ
7ehFt0b7497cKyjfizzxWbv2C9Q3Lm5V8TVuBFwiNCSHJgmQqtYrVBpB5+Vc
f0/cmAD6p5dJBOLBq8unORJXCQiblY55GIzW/TD+zrwWB5n4WuGPPog/dl3W
VTtLwNv97zt3o335UZ/rMM6Lhqer+NuVNAKicsNqszahdfh1SnDgAh04OtWC
MhC/KH8YFDizgnyige0yz8F/33PjqnfwAhXEizkvv39NhvN/yxv8kMcGt1/p
MOFAcyfx8xCjFc2FMS+9PVwYpAjy/kpGXrBavskqEPGcTMiBmTdnMEhwGt97
jQnxJve+nuL3DNjId0Mh7CQOn1ZO8jieJYPIxlciuAfaJ827rAaWBCSxbN6x
ysaA+txHf5t8/r1PtEp8XB3VxduwM7xv0D6qatuvo3k+Uzr0ttabAXcC7rGw
ONIhboPmlWNdyL/3OW5M+kbAiZdBlbMaUxBYk8m1QQADViLiy9+7dDgftA+f
YqdBYi/TTbI1DcQTPBVlgnAI4VSJvxjFgEDhSf/i9zicC6sP5ucnAO9qe5rF
TYP5Papf9iEuMlOanXt5GYNuqq3s23KUK/sttjKEZyC+m2ebDOIDe+zXnWBn
Oiy3iSQ+58WBGm538AIr8ova6jZubxzqD8qH8bTTYfWBW4StKQNc6jkSPNH6
VLpfC+v+jiHfHk6dSCVDR3jHwE3BSejsS56SkeiGDVWv2z8YT8PMmnKP6/0R
GBgZfzDVXQ+SyXNpMUvfYI1/7renQhlIGils3N1UA10/7ghMeLRBS8DZ3geM
aohnjtx4IPwbsNqv3hKs7Qet2jdLOhGf4F27xuEAv0HgOfLwcnJQMWTcj/Ih
eU6ApX02tpJOgtUClY6U35Ng8t2nr/K/PhhnsaT2uoxA+5dQT7s/45A4ZCK+
XeMT9LZ9/mKMDcM+sycnpaw7QHLlyRPK4CtgeqD5UV2zBe5G/zF7sHcKMlK0
lHu/14H0Ucek4c0k+OFT51qyjwTqq26zJVcmweM7z9GtbJMw+FnYdtyiH+pt
f36fFh0F8ZQ9yfPZQ3A0iPvHEnkM2Nzvh+/mHID+Vc4tYhIT4K/9/oiq9wS4
JNqsXZkbgs/kUxncr6Yhd3/vOusACToc5lzNd1JAl2mFyvQKA8Nt+WZOZOSj
tX8+9o1hMH7+uKLvDRwUVi6GT99gQFvHYclyWTrMStimh2hgYK3C1ti5TIe1
O8kOcoZonhoGyU9upcKubzrFOg+pwJzBbL4lB4M0spOvSjrK79po53x7HLpy
j1mUVhMwe2Gz3T5BBpQdM3kgOkxASV/+tZR9GFz8qmm949/3KnLLll7gnwEv
/NLAg3/fE7FRi2+fEcrXovj8T3MYDMDNQVIqBjK8emKD3QS06KVt+bWVDhuO
S1ebcqN+M6PJkG5TYGcJ83UpAQJ6tSYan5ozYPBMTXHcKgYzTv89JSUwILEi
tf006qfcY+3bWn1QH5hE75RBHHxOIT+vYxBH66HG1Ig4ee6BgsULaZRXDi4b
CpzQPNYzVz5zEN3fvc9H/XMZkJVoVEpF81Ro09WntIs0iMl//jccnWe+xjen
Pl86bNT3kX+lR4Ouspz8PWhOtJAWT08pUmF115lrhh4MOH7w4tQnVeSlyhEm
IuaIq2rdzwz8xWD7ryDJJBoBo8e5V/aGUeGH9MXsU7E0uPRz7ZIg4vmmNy5l
7HsJCL9wbKMAyq/7Ortjmozp4KMSrB9eQ4OUZItNH5hRPhw7yLwTp4DaYKV9
bREd0pWDMhzMMfgW9DEpqIUOV67J5i97IS+YsKjhDSBA8/VBSY0DaH577R29
sROD0uF7ktsPzsC3yTg1hSAa6LgokisU6fAoojCKZRitk210YJk9BnH+8yTB
9Sno8+r87fBmCgLKLeo8mSZAwe+pTQuaU/uYefcp1lBA723M2SK0n7yUv54H
SghIDjTKSj5Ph09jappBXePA+kXG+tcOCvA7TEqmbm4CDuWTOUuHKdBdPSaS
poo48EvQN/wcGU4rp3lcTcehzP71/i5TCrCEPLsjET8J3U68KAPHoL0zKH7m
1ySkHN2O/amnQXD+vg8FqD4SxKjf1x7T4KZo63J8MeKiDPxv4A00/43vejyW
oYMbuFSkhVMh9hmX+zmpKfi47tuukIzBTaN+YoMc8hu5EmM/yxmo/H2HzE+e
AZ2vXHmVyKNODy+/CKyegcIHyetin2bgcJJWL88RNOfzKmXkjhJw4d3W2IOS
yPfFit4ZAwP6D97MdkC+Fcx1trTJBHGba+i6B474WNDUSzuQAaZEAPM9xENN
1YMJ2k9QPQiqBDmEUGHbcvgeRzsMpDzqXO/aM6CJL/nzv+/V0XHYVTOMbl+9
pcS1Eq3nfOqKvNNHHII9VjrFUN3UM52TNkd5x9e2lJOI8s1KIqsk69/3WIg/
JLsaEbBhe2V/zkcarNuoZ+MZiLueuBV2OFJgimI9GquM6vThm5PxfBiY8Muz
2SNPu/jo4jkBnA6/4jZsmFtjQJT078g2dB58wqJXTS/R4frZEMxpAw0ukooN
tBEHvFTTn4x0IIDFQfxoAOKANgfaZTl0f3doZvVvy6lw1TPWRgtxgYWjm6H7
IAMk2Cz6PstiIHygQmj+Mbr9jIHSeVbUH6cCxK8hP2TOPp9WhPgpMM/QvBzl
/NMWalPDvxw84B/w6w0NRod5PowEIx/e/Fw2og717aL3l9XNNGgSDN2fP8MA
h8oNu96hfDU0iib/ex9MplJN0JZSxPvuT/YZ7yDg+MvnUFDBgOLNqiXdhjgM
XoF5SbR+fwYKrPzQfNt70OXLjlE6iPQvy809pwEjvfely2sGBDwW1zJfo8Ji
7Z84p1F0f3t7SOe30MGI/div5wwc7jfuZlkAGijbZN10RZzTF7aYwJaLw1qd
T2qWNVrHjftzX1hgcPit4NYigg4taZaHW/YyQJAtM1ZBHM1TH7XukQwKDE+L
MUdhyIsHeiFsegZC2TZ7xqB5VzG+VdfgIh14TixU/1uvXCX5q7yBBJqvKfO7
lHHIehm7W2eEBnN3TR1ZZ9H6y7S1jBkj//8eknTpLgOURf+47Udzt02k8/Ta
IBWc5MsPfpMjIJXd92eBEuIgV5u1x//4Z3DbN/55OqguV4d50zGQZGxoVQUC
3tXZHb8qTMDUebs/UuEYOPiWvtiO+E9CYjWC2Q+D1YC2pkE0V8vUn+j+RRwW
bPewsD4c8aYKvV17GwVCPnqIdeAkmE5T7JPwnQIX3z9Dn8en4INy4MtVDTKo
Lj58LEUmwdpWn7QbNl/Bt28sUa6uE65ePv2t+UsFJGz522nEUwErt/wHNVP6
gMfSYvekyyfQV6uPeBY8CCGyE5yM1j44/FqB4evcDhq3NHiMpsfhjrhagqbZ
V9T94fcHeyah+MFibHbQFBTJaWxodB0CSibpF9f5XjjwMYPzrRkJKqreeXCz
ozwVujdEEmwDNfIZ+TmlQUg4+OSkwMYWwBffmZS1NULOwQGmGloT3NlVsdbi
0ANPqpQf90f1QsjWM0zYiW9AjcPikl6T4FBY5vPV592w+ONmLTNMgfiIWYiA
4ziE4BWjsyyTsNEl7WMTzzSwabOs0IpbIGflSP2wzDcQnlNP7M6cgJpKycvd
kSMgHy2HjesMgO4n8Tgz8THQ1/S93/RqBBLcNlRKxg6A3BY3/5mgbyB9aj4z
5vQ0FN1h55m9j/bf9xY7P/KxqRKZxw7ZNHigmKVtq4ry0PCK8rsxOkTd4B68
34n4/KPyFb9dONxtWdstWUaA6/HtW4XpDLgtkyM++RPlMpNAtzjyg5GOr7eY
UB2V/OValB2bgmjBSwWxShjU5zSZtrMzoLRzbDKBQBz+ANd7DnQoNj/rlPyQ
Dq6lDw8wB+LwxPOPXmzKBHDPJdT+7MEhcKWEtIi45OKF5RHYTgEzIl3Y2h8D
tTrS69wpBvg/+hPwRQGDdH/mwEQvAoit6QK3btBgX1R+m+x2Guyc6zc06UN5
2XDSj/aHDI4aSbuT4+igZ2OWVVZLhwhTwuTcblTXfGsCt1IIGBzIXFFRJ4AU
H+NMm0K8eqnZK/ErHep4HVhNeDEoO9fcXrCG/m779JwLmsN81k6nCoZwePQ3
MGuPCBXO6P55VnIe9dfdp7FKaC4qej22e4hyIurIsd+iaK71NPiO2iIeMJvK
7r+ggkHhEQn5iCzE205K2zhVGZATefBaNlq/m5HsnfhPBgynNnz6hebnp1Ux
gzGUR0Vt/lrB6HiZc/eH/nz773uOODBJ5IfbW3MKNbtw+KHYv6cJcbX3hg2a
5uhyozDZL9fqUf4FqCvHobnFXBBBEUJeqtOWovQmBIeJoM95LWiOzqXb3y7E
GJAe8PCZz7/v4Y7aOTW1SINd0vyBu7egubpdR2tbHA479lAcpYqoEKM8ffbJ
VrSutdvO9yrTIbv9wJysxSBk3Y7rHD00DNU3u0uF71Khq0aEX0WWDN1DtJet
LBTIGLFxnnpHh8r/XH7KoPU/fOYYc0vANBgMnRUL05+EAuufng4x3YhPk8X6
d0+DVwG1MkafhDiw0MV9wxSw0RcmPLpxuKTpyrmDkw6Tj4/SI4SHoWz+cyWr
x1eYf8Nz9GDWFKheyL/RUIe4QImfXciTAV7ySrMl/3hyPraTKxnlif0vz/9K
KBCF/Z04Y00Cjc3JxKEhEqwnx/pmX6KArRWJcTkbA5cL2YF5Esg/Y4b8DHsR
P259EUI7joMkKc9b4BfiNLU528pGdLkM7VfRAgFWD69IqLgi36y7yL5HDXGi
mrV5/A0CFBWP5AxF08FXnFRtwEQHGZn/jmo24MDYTbHJfcEAd53BuL0bUM6m
bc1zkkXc/PC4QroKuj872l3WdTrU6l+RLVWhgMGuMo1QxLXRatIfnyGeq/B5
YtQUj0PYib0WS8j/Mu28P4YfQnXpsE/vHOpbpXepKklJyD+lzsacQjwevCdg
+EwHDtNqRg0HEP82xH4J+WaK+ECy440UFwF1w9wH3iYi7841vpqI9ldks6n4
VuR1IbNGW38nEtARhdTJng7KecfD0lEeRyfzBEe5YmDh3fXL5gUBwgPyLzur
yHD9Y2Ni2zUczHZAhddPxLHb2hXuIo7+XOpyiEDcfEglaFIlC4M6Z+G7BYjr
1f+engJ1tC4mV382Id+XdcVlabkEFLxXOOKNOEqnyKQ3+sQMpAoSkx+RT0Yt
LCbpOxLgv3f4zwziboYmmdopgINGwNmTsr448KcS7I4iyNPPhaV+Q14bixU5
3SokIHL57JcLzWi/IoqleMwIGH5a4indgeaSvEYUeQGtY01DQMYEHfC1YROz
AAYwqwfsrw5D+31db7wJeUPgqdhXbxE31VlI5f1aw+G4FcWS0YX6sFx962Zj
BsQfDlcaR/NRcToizxbl8oLAo/4zcwSovw78/XAbDTjNlsSLA6ehq+l0qQjq
M2GPzvCfq3So8m3/5fYbB4+++uaMbDqonP970/kyyvUBicOn+zBg4SzXjUKc
F1X+NsFahIbu711nIeKKLPrMnq5xOgj2nZb8mI/BCX/lA4/R8akG1PKfQv21
vX6PwAUbOlDDCBvBPhxmWiW7L7/HoOv97COOSgbkJlsRAueQf3PT4kx4CdBi
vn/NNJ8CG59vehtdjUOF1KtFaeRtsk67VfMRV+iZX3fYqEdArYmw/INZHPx+
lYzYENNgwnotTF+ADhbfBV+K7sMhrtV61eQQDY6N6pi0oT5Kqp75/MoFhwy/
BFJoIQZXX1ftXM5CfckZ9m5XzjQ8rD+znPiIDMs3TXfbhQ1CoK525+HFKSg4
aMZ7yokECT78ZQfKG6Be6t4jT8UmUHd9o6uw4zMwqrjs8+80gO32fZtKYRoC
Tn8z6DLqAeqDW4MXfo9CsVLJDe7kIWA25VlnvdIGum77x5lZ66DvwXB8AGUM
jD7L/9lS1QCa8qInXsiRoGbv35UXBWSIjCoTcC9B80bxUCk1rwcc5aXFbytN
g5WB+HfdSTr81z6oTPGlQNKCa3O5GAmK8iitIpt6QSbFl6oCPSC52tRsLdAC
/mIWWNWJFmiBrm9KKn0gFPBymuIxAoEZgg30zAGw43nwXP76KNy+2y5FFRiC
AOlYIeOcHrgud8uKXXcStq/81leP6gHphlPubgQJfJOr9C5vH4D4Y2+zyvn6
gXv8s3lTXSPYHNyfx9zcBzmvWM5SJEZArShTY854GtYCn9h6CrUAFjj9XlRs
HI7h8ZkZCWTgV9FUTt9Khl8jT+UYV8kwc/9s16NgGpif7dIY6MdAlL9OfmIa
h0VWolfxLQbD6/LXLzaj+fH7R6fDdTTXHKJtB1Ed+PH1up3MJ0O5fU1GSizi
J4OviXwhdMC0w0W9rzCAcbpsdBfKwVrFM8t3P9Mh0+CIhF36NFyO77b6VkOH
mDTFw6rsBDi8ruhbRVxaF899ldiO+vFLwUuHtf8pOu94qv4wjjdUkhalSIWU
SCUtUj5GIWQlEUl+SkkKZaSEhLSktFEokoSsiGTvmb3HHeece6VSWvT79lev
63XHOd/v8zyf91vXOYT3W/5ElAqx4JBZwP9+gEZBstNkJVKHfrvqVZ/PY3A0
ZquwPEUhIjzl5vk8No5Xyr3RuEdj8emIiVDSf9ohy37OJBxdUM4LaCb94xb8
5aYj4YEtWxRiXYMo4vfae36bUhAaL+pPtaZhuVQiQoZwskiM6zoPKR6GT42o
6RYRTprOdu9hURgWnhMYSzw8xqjHPYnwzIaNa1oi4ljwf66UliFJ43UatU0p
loLGgM/lN2YUiu+eekvLU1h33nq30Bjh68VbYlcc4WFkvilPiZyn7eElS+BA
ckBJ9M2RVBrdn5tqDQmXCa1JyFxM/PT52NjMS+R8RptUtJpHiR9kFNyOvjOE
ghMaBy4SXrqi/3th7nPig5lGT7XyeThgJmu8sZLGuH7MMfHdFKIUbqz9Rjwn
Z2WOWf9pBufNritOIhzgK/Yn9EMQOV8hEYd1ZH1qj7FFp5FcjUn/U691jHij
zebkNW7EYzWNpdbeoTExI/1bdBHx45q4x51NFO6LXFT5psmFSNu5wc8cHk7/
dBUO28GB76Ok6oNZg7CM4KlVyLIxeULgsV3DEFa5ib36vIWDda4Leq9WkX3Q
/WI2ubobK0uGnEcXDmJqtBZl9qwL91+8fh7V/wF9ojeyAnbkI2ydjHm4YhrW
ScY1xR5thlbA5U//eEtZTv/xoZheTLl3eE3ShzqklOS2pExugIJ3QKWLSReC
Yo2U8zurkLzfJ2biNwuv9Uw27fzQh8s2neNrVrOgMaf5z6yHHCyz+C4y4cZg
ys6owiCag76nb1ds+nddlh+f9T23Ek77KDPYZUnmuqb17HQbPobXbelek85H
7rzLY/3E48qXax0SIfO2+Ahrpf0IH5ljwhoObD7eDekISvsSDkun9Gq1GVgu
l1keQPJa8on1wazdXAg2TQ+fTnK+nGfTa0f49cVN1rzgF8SPgg4qXHpMoau0
PmimFYO9fiqsYwI8/Hp+UzFemwfF+oVPS5aTfatyNvu2nI+9wQ4v58wlnO7R
Nzmc8PeQrNqKWyweMuq2N7wh9aBTG8JynEvj495D/o9ITrZFeir/u++YRFaO
iKY44YX5eHNzFQ39iPnTuKf4CHEbiU0gOVCmvNyjjPT30MuNtf3k9dqfNqZ3
URwgr027MpnB7cdRR15pcuChYPVUkvjdZskbZXaqpM4tfIqXTydcfvT6R9vl
HKzKrGzrSOLijo3CtLZkNirfx9sEXiF8IRm9J8uM8Nv+8q4bGRzklNcssPRn
8EWuLrGY9H1a/PJaT7IOUy4LLd9jwaDe/anYfuKztS78QxJbaLy33pS65BMX
O0sCtMJkeUgyUBVPJR56K+ShlMa/3+fsfvCd3kl45fTXHGk7Pg7obp+06jgD
jz7/a6/IPBq7X/Bd4x0HHyNuS5s6MbAJevWlmuTnOlWpV5/m8/A+v2DaYzKX
2npHvyrpMmClV33VF+Oj1IIfUnSHi4eqUcnHCRc2br1rVCJB4WHy6Lrjh2h0
mI5nVijx8EYw1kH2M+G9RIX3qp4M5lr0HTiRT0Op+AXaCQ/ueFZ17bUag0Uy
es5zZhPOYa4GDRv9+7vkh99n7KVxYw43b3044eSjrjs+F1MQ4fJVvv67TqG4
p7Mz6TuBcxEjQ4SbZi05ttR8KoXPm2wnZe+iMX/ugMlpfTacNiQ31cQQ7xBW
7byaS6HdZJrcA7LfPp7r17wJJ+sqNylKp4GDtw0ndHaT4+aF/p6r0kBDUGyS
i7EdBXOXbReyCGfUe+esuFBKg1LTWXJZgnjK0PT7gcTLXmU9sbmpR0Mn+vSd
8hwW1FXnJC1rInW9XENS6zYP8375jRVE8uAxcPFWE9mf9Eumoe6EDzOnv7Nu
XknD1bCi9tykftyoebNhajsFpbdrany39EGyROHe/SWD8NZQ7pRxHALvXXLp
VtdGqN9yLXayLUb1+Qi9FK08ZHNDjgVGFcHSJSeoL6MVYevjiiPuFmJUWs7d
hE7BFpa0kKpkPaTK9+pYPkmGituG3E2DzWhzVq9fGP8R8nP3nt7B6YK5gV3e
YHUbjinrREq6kJzLM7e27WbBo+yNnKLEEE5bV9ZLTuWC+ypCdVYsG2uOv94X
bzYE1fqBoCtGQ9i6+r2iw1w2LkY/qrxY2odVx3otS7KKsURcOuaz2yBCjYtW
fm3l4PrsuIdJ4mSdJNOvBcoMYSi1833CqRZYKkVdvxPeDuNbNeqRtn0YTnoW
+yp+AIruAevPv+jDt50a3kGzhnB1hWdOVXAjnvC6m7KOZ+Kr+KHZ3wW7yFwZ
86rZkoaLJ1Ws6sx64XOq0d7qVCMudDmNXv7QAau8etXIeb3YO5j0VcquAfmP
lnSXLRrAG9fgGKcUDiJm/f69dWgIA8ecskSWsJHQY7D53/dMOKnjfz8/4YD9
58b6odssxHtb7xV4w8GDE70pYZ2Et2eNya58xUPnn18bBMYZbGNdKHBNYyPp
+8PLA5O5kG46FbNRmoO7fqXFj4J5KB9sFHE9yoMVezzM9Qwf97+UdAcwHLQE
Df1waOeiWMO776cQD6ts9+yeSXL8nYtytYs1DwuMvK6vJh4/ETP7pFvFII5J
J942DGEwL1ih7/Nh4i0TtgvtJXnYSZ3vkCE+tiDpUp+WC5mXOdXHVMkckbl8
enfXbQ6adB4PWxtz8W6Hr+XUKh4yZ9z57/dlLsnjbtOLZ3pJv4urbfpC3i/V
jff3DoVq/5KCvakM6ASb7F8GhE8Oza/27uXBfvbMXdVs0g+qPR9zD7AxhxqO
1Jfkojyu6PLUagZJLwZyX5SzkZtQXvBqPQuF8um+8xMIr/h+HOsMpKDe8J+u
yRQGx3ZVvNNbwoUHu0U7k/iTVYny0FRpGic6aoKGCF/ab14pGEe4f8ua5tVr
ST4LaG3SC+7lgC4/FZhXxUa5dFnWrM2k/3Z5iWndYOCwWWKe7RUemhTXeRiR
eXFHpXJtSzsHenasC5oubIjuG/z6R4+Nu/kfflzTIt5+c3ToliUFradBHpNl
GCT/ePi0gax/RRd3mwPx0fOf5vS9FGRgsdfZ9cRBCsuue4fmjvLgsCfnCucs
B0e+WhzdaMbBAs9NhjqkLwxiiu6Lz6bxc2B3nGhrD+a8aPGtySPnb3jullbd
EBY5NAVGXGFh7wvf7Q5jA6jzdByOJ3W4hpNeanGbje0lkxPYdB/m/blYn+b6
BNyFmT85XzMg4awj+/pMBU6HX1x5eHYebCS+KD3OoNDoOPgTe5oQVxVweGp4
IdpFPouWruyGgsSYjnvmADaPPdo2n+nGKtVcwVevmyAi2nAhasMAQl4N3J83
hwXqzJ42s9KP2H/xqU3URTbq1+WmzN8+hMKF7KDx53xM6dit1HeQj6Si9jny
73kwMPsVOX09H4H/BcpDlI/ZmcEzG0hd33WaESvewIOy4YqLSZf4uH7umeiV
KgZm+r9mH5Xh4r6xS7DjLwrva7qGn9mS/Hc91bnkDBdjVpbGY2tolO6T+ZW0
kIftdwvzaMLZK3PqdfnqDJyKk+S0/zJgMsbWn8pjYDR6PcBRlY/e8NGZ6pwh
BKzVmj/Xn+zfrpsDwrkMlK4eDdbbwsevtqnJmp008tgDC7Yr0bgv+eorPYtG
U7yc+O9e4pPfjSLVSW5F2fokj4VSiIs7eLm1kUHDiCqvVZWL84yKY7MCBTWb
jH75A8T3YtlCAflstFk9kj0yj8YdD0PHWsIfUT0eHw4SDj8cd7hKVpx8Lqem
aFkKgyViqzxWlJH3O9uS1h1H+GrZR5dS0kePLx3Ku76agdtQxeKKMcL1l5qz
vXUGsOxC8MPjWxh8vtfoqmnx776O7/L1JtGoPqD7+7kh4dHG6o/nDCj4tY9v
L/nOwFBq3uoyPQp0oltB0AnCNSusI9Pjaajv8XzBKSJ8LXXyKk3y5fBm983t
3hQ2TdhcSB1kgX1oU+qt/cRba8xMq4p40Dg8zfMp4a37P3RDVl/nIIO1IWUx
8fEzm7uOqHBouLxYuCaQcJvx5AfdFWv4GNGsOXOkkvR/z6pKvxSSEwsNO1xm
U5h4ayQoeIvGRkuDcSWS98ePZMo5vqUxd2r3aVtVwpH3n1vbGlJQrD5Y9e/7
Ucl3X/pHHmFQcULCV4HkdXZRY7WoI1lP91sNpzIp7JGeZZJ7lYfPnQkek2eQ
/dkbTg2oMBCbZtFvGM1AplcneHUmF/+tLtUt2kZDS3KisWEDDxLHbU9O6+Th
8HhL6dKXNIRFx7PuEP+QuplwQVmbeEDqmUi7Mg5mPLPp3LWNQvfmJdc6PLjI
PVbwMzZ9EEsGbYR3zyS8sjiRWV74z8fkooeWEw859naKsCAfeiz+S8v9FGyP
zQ+cfJyHx3tjz+//zMbVwmcCzxM5iA+e63pQi3DLz7LmtGs0av3+U5ymQiHz
+zVFAcIpEuyZDT0B/66jbss7+47sp67XMo1gFpZ981g+f5iFR8uqBAT29UIo
UctTbj7J1bQyhbTIFhTcVfTK4VUjTGS0JeZLApyu706dda8Sk/yvt86e0QOX
R8KNn1c3w7K7Ol/1QQv8+v0PPmp7i7C0A236wqnI6jJrhUwjZL4t1P76rQcP
fH4sMmURT11IBbrf7oH9Bunp90nOb/t8/WXzEwb6Vemndb6T/UhUZkXZkfof
35TyeDGNd1JaCzzjyBzPf9j7XweD569ntwz6s/F2D8+9l81G4Sz37sndA3h5
69CdA4l9kAv0u/BJaRDJtjYS7/f342KrzNrtG1iokz+qXS03hOVbB5wq1Dvx
0eyM+uuBKvw2/dlv6NkLMUHvwzF1/TjzaWeoxNNq0CUmQW++9SN9zqTJ4287
sExR9Jr/jxKIv+lcu0u9DfZujTc0PCqR9ERT/ohLIxq7B2WfB5Vgjt0Drmd6
A+zPB8dv/NQHrzf8a4fG+5D9JF949bdByGV5/fzZwQYvNXLk/V0uPL9NuRE2
xKA1+dxS+5dcrJorVjeD9G9X+cYbz9ikX7MvnxDO4WLUY/HuUtJny76KMflL
GERP1/pqQtZte7ZLlYcahVCXUxtqSb3XCLfMljlDvDkmPDn+DOHyuwpT5o1y
8ae02oTeSWP3tHnxM84ysEuTjnpK5t/+M69iPcn89TP1dDYkcyTjwdKpVpls
5H+ROC5EcsVo3rsv00R40BqNvOgQwsOm+g5pC5JvDqd6go8v4yEs/PqhXfEM
Ps3r1pQg/T/pvfuzon/fk5L37Lcyp4E/N6K6nlBoOaxpIkPmydMOTG2KYhC2
tf5RCplng/OED6z7yuDgjH17+kh/hEhVbV8rSoPVLuPTdJIDofvH+iPWkVx9
Zjj3w1sKOmaNY0KElyu33hAoPM9gduU1wQVDxMNO1R4QbaXgEWr8TJdPoT7o
4f77fBom/Z8rzrxk0P3rVV32UTbOFN0wZW3goNMgyaWngwZbcr1ebhjx2jKR
36En+xHwMlp/GUXm+OzKvQfncDAlsmQ5dYpCSp5nTC5Dw/lgxiGNRSwoH59v
8leMgpesLx1COP9W6oaoUOLdJtOKVI+T5836lh6T1MnBNqlHiYn/vi+ZHGD1
7/4JJb+FzPae4iHBYFUM+ysbL9WT16x1Juf17Ov1CQ0yd9eYiY5voFDec3yG
eRUFh3Mml94Mc/FbzCUwoJmLQr1RMwVhHk521SzdQzwm7tbEh+nraGzfJz7/
0m4ODrX90axZQEMvV7Pw7DwWPtVYaBvf7Ad3btzk7PNDCNojcs7uTRtuFL/Z
kfO+BqBvak7e0IqfSssXmQd3QGdAybSf+DxX6PxUtaXtGLAu1Gp53Y3EveEv
LNR7cc3qxl8t+X7wT9YJ2fd34pnXG+8fA12grR/L1m8vw/Drd66W3ysR6zMn
pWnjAPxLvNbITO/FrfHL0WtfNUKw4kfgvuhSHBWaEv7lUTVMRHuc7sUX4N3U
/hC713mo/t6qYX+1D42NVTnW8sSj7DQnMc582LMP7efEMoC29pJbH2iY/1Sx
W9FKeFlNZrZ3K5nPXYc6D8vzER7bNLPsNwtz0XFY4igN39HqsqXdNLpUivmF
dqQeyj+9TL7Ig1fHyKfbaTxwP2zesOYS4c2yrdM8iPdmm301p9S4iHne2d+X
QebP9dWJ94lHpZWILHOR5uO57D3hQB0ubIYCJNeKMdDIrg0QIjy8SPe41j2S
H0cXVS9a+J6Gx3821NQ+LgziLJV9WtjoSM38y3rHoDiSHffdkcE95zOOY/lc
SBX9OhFFHhfeui43dJBLuKpua+dRksuNgkKXz1P4cTGLL3WAArtH/Yf9cS6q
J5rMLk8mc340fog+yeDo8WKmtYSB1vcvGhGBZE7E+xT/u996018n1Z9kTggk
ata71lP4avu45t1NLq59uLOv/xAf2dFeAQ8UaPgVtR7MSqLxJWDW03dWDDgZ
gV9GnAnPv11y/xTx8eqBnZuDpzIYjJqUxyF8MinEXGFoBvF67Vn3Fa+T+vNz
KKpdS9b1+lDdSlMOzH2U/9QkkNwLqyiUaSV9Ze2VUEb2B5MC/xwm65Eie8Yg
ooXCNQ1B6VXLWQg4qvgjQYD00STx9JUktwP4uahN5yJ8WvKXnhIe6iytPR4/
I36+jGb376bQ1LPLboDwedvumQEp1hSGUnae1e/iwM2Yl7s9mcFwnUCAAcnB
FX/fBlx7wcHiaZKKS3UYKM+6+V56goLyw1NirsR7XNK1lnnnU9ju3Mr4HuCg
YLGohRvx648DQe7rjnCh7ewiE7aSePi+noKLixisStFacfYHBZc8UT9DQwZ6
UQqNWQE0RqfrDDYSXtvO0du6ZQMfqwfORXCX0JjIm79k2REKpXfiDo0eJvPB
yPL1qwnC9ZUy08M+U4h+o8NonaaQzrO7eO8uBU+n7xH/rjtq5xU1Mp3MnV8a
2cbOy0lOTHZqXpPPgYR0XIKgNPGe9llRCoRnGgPjvSvIHFUI3uobMUJy47+V
vZf28pDdQzu6kfUw0v2zxDWMA6VUvwuTSX1mLJWcFu9L48nuspMjga3gdexI
c3FohM/ZLSvrZw+gT0loNHxiANT1kDes+21YeGLyPtOcZvj2lawwvlsP1o4D
j4+EteLPnwUPzZUHsNqjd7FU00dMl9hamje/DYbZakz1+hLQa9/fCT9Vjc1i
72OFlHoQe7HJ4TzhBJXF7pX5XmxoOz49YLF7ABoBf7sVc3kY9371ZLUqB6ET
SudXiPJgPpn9Es2DOPpH7evLawxeVe1J+Uu8Z5nGVflAWQqmUiWRXqt4+LbS
Wte6h+zvoSuupgspVMaJGtZ2cNB4JWnVQC0H68z3lDX49OLgl9kT4xc6EXuu
qVQ/qx+rcgy3HY5twLqxR28eciswqUE8ebJCA3YvP8G5GzmABazAm/JBXfiR
adWRvbkFX/bt2PKL3Ysa1tcWp55OfOkIXTXjx0e4TY3+WdDQhp74tKvaagNI
C/w5RTaoHpUN8i80VnVCVtzKztSsD2pDN9yqngwhvaDF+bg6C9n6Dx0cDgzi
0o2pr0LIXF/0Z62dy0cODHaElbYQHjvncnr/hn/3QbvmGVIhTrh1zffOKMLb
d189nVksxMeEX4LojjU8nJbmCu7fSvj+1v2S5Kk8PJ/jFG0eyYWSZVHZNeIz
3TtTTgwSbtfZfa/G4iKDGjUJlSji95nfBi3+3f+3EIOGX8W5uNEyInLKncHV
JOuiaWQf1rQ1zPKuIz47tnH6v/sACZjFZ4jdZlAg1N345Dp53XSPuh/XuFhm
KvFS5QQD0/UHFM88ouAUbr3s4i6S355eHW0CNOrtGlPlvXmQmxy26dVhDsQH
apz7SP4fmtwwpe0Yqeu7etcOPOYh7uOppbGk39sKlCy0ntG4LGj4c6KLQVXx
bvfJMTzUv15R+OQL4XUe6/x9wtU7Sg64LVzNwbtv4t/bLlMIv5ifWPSUzNuK
rM75KmSOSc0X0r9N4d2Dci1jaTJPXoncVxUg+cA4tpgQ38l0VnEaXcDg4cbw
9XYkD1qtp9/o+EPjGK/1oO1TDvST8iaGYsjr/S9MjifPP3P80t3VZ4iXJyct
lCGcIea11f/VPi4svl0qj7An3mI6T1h9MoUlaYutGooZ1Ir8Fyu4lQurMv0v
Qnk8nOiOPN1ZysH0p++vHiA8W66tL3DpNR8uGQrcs1/IHPBnS6Vd4yNG5lPt
zZs0dt4vuNl8Yggu2iLP3y6mIK369c4RkgNRN2tPfeKxsO7u3cc7O1lwC9XV
v76K5EfsztC/Y1wE/7Yf5pG5Nmxf7CScwUD+WFHKOpMhVL6Lrs54QKNvdmpL
6LUueDj6RWkFsvHdtn7CQGoITmHPa4PmlqFFe5Hjcm4bjmr+PKYx8BGl3u4u
XtVFOLWqeX66cSe4y+ftYLJYGBJQ3TT8sgCKSQaH5ldVYdInO94idgMuv6+W
Eg7th5Tl6eCIqmosOO6fcMm3EjNce0tOuTRg8VhkcpZZEiz5j32UBzPgt2bD
t2bBKizOHsrLVM7EDc72Vh3vGoipnoo2VfiAGwU+N6QmiiCcy9W1GmWwOizi
skUa+VfQeK9IHA/BDzTuLDfkw+znyurofXyU6j3+Hkbqs0gre+pIMA2n2fGb
nrrQOP38kXPnJ5KPVc6Z30240H+nMl3jHY2940E6TWReyt1if556g4cP/92I
OjmbA+eIYcHiQRqhW9ZXtosy8Orymp4gRD4320d/hHjVpmWNrypJPap/mn7Q
eyWDrqMvQyZowrtU+zPnpQzqy02e9M/joieiYV14KY0EdDee45B84Ww75Ujq
KXxRn2TAPQZ3P8sJ7DenMGPwl7hDBYMvE90BasR/P75yvFd0g8F99tWJIlXi
fTt3LQoh+ZCzYcBSJYcBu0l+4LI/D1FFJ9ftOcQgQeah/8c+CguDtppdWky4
mvqRElJF6uL5jsCIgxyMJBfuPfOYi5FfzSJ/jxGvnJzz+IwUjbAOrbl6i/lY
ZXo6J4wm8yT2sWWYBA8/FBs2vfnAg8PbJW5Xuhmov7LLfC1F5oBWhlfjR5Jf
guLBE0do/FlqPGQ2lwvDvFP6rDYGpY5l0mfNaGxj1g/GEZ4tGDX89jqExlS1
MilDZQpTw7NF3q6iEHnP/7/mNVz8WJpcYCRLw8HpYGogl8HOMYObae4U3geu
3ibWwMGx7TLuFuuJZ8/VqqyfQur3+WfvP95cGMVXuJ8dIMdpdanIrolwx9OF
m3495sDTTHlGiT4P6ncqu9coMZA+5LF0zxI2BC17XngSrxb7kvXezYK8z5eF
WTP2sVBqdcn7mDEbDgZu1cf7GHAjU/Rf1zA4n+j+WCSCRsXfxAONQWRfD5sb
Dw6S486deyJahkFzzbv80UIKo42uNtx7ZJ3lhzyX59KQH7fZMH6b8NTr69ta
55O5FPZLOSCQQpDhUHRoOI3XB8Wy7r2kkHCp/KmBIoPEZU4uo1dpfK+Ob9in
x+CFQeO15ZN4OCvT+CRsExuiM91u2pL+nmAc97fvpiHY805jlzKD+ZYjtxJS
uNB7HZXkH87Cibmfpj+voLCgJmyZDY+G4hXfS/wtFObdiFFwc2IwxacwtViU
woH/njVd0+LCzGM0+ddoF0ZD2On8oEFk3z+3uTO9F2o50u1hkU043aYosKns
OSbbL3s3Mq8Ba/0OxjrIf4TJ7YVHdUQeQujKWHXkzWZ4RV0p7IkoQeEe+sOE
dTnuj27J8hJqRhJ7hUyWdj92/10vKMpqxYJL56o5b9j4s/h28dzpXNg9XnDx
0xUuZHOX9Z0n+XfJmbP0gR8F2jTEYcs8HgSrWtXS/xIOuvmnzMOWcLW1Tawr
8ctZFw5sEXhIwXJKbdAb4st/QhrXeVbyoPLtv2OjZN8+dB0ObtKnYfomd0+M
LwvTPws8TQliIyxn9rGbPv3QqpeUFd9XDW75lGHHrBpssWs/eu6/RhgbsIyF
eutxTMIqpWVvCzL6KqdEzmZBNrFX8ty3NuzdnecqtqkZPAtV+VrfQcS9LrSK
tGrC9CqVOlePUgQKuqWru7Uiyerwxvrkbmhs+/3Ju4kNv/En3WtC+pFwx+rS
krX9UI/31F4pRPLj2torrhv/3V/ZTHbo/SB6Zvy3fqyLRrhug1A51Y8lO1TP
oXAIXuxb+0KI/y/q/y3irEm8cMrA9s3tFCbX7ZKteMPF0LutFeHTeVBwsLE4
McCF4KyNK24QXyn1eR2wmXDh9UVVWiWpXOzMj87cKMhD4AB1jVfEwHl/6WF9
Ly5mjXw6toisb1KLTcviWRRi5tTUrSE8rDRTl3bU4WF6/t1td1ZzIclM3frE
n/S5j0lywH0OujyTL1jdGYJvsIbFrZ/EMzc/3Xn/DhfmEeIO3oQzftZ+0kiq
4uHRjzKd1U0M1in7WWsQD64O8bmzJY3GlK0PVm89zYLjwjYf33ccmN6R+d1A
8t7y73nB3kQaSVs2/74UzYHGrDm79xIvuZJi8+jf3yH1OXFPXvtEQex3yxJh
Uxr/LWovPPOEgy+q4VGr5CnMHWoIqRsgfXn+ycmHjjRuxqvbOE4j66p9bNsa
4l0fX1/+uUGRi4+nFrnnfxmCtpn3+f0SHBSOJrko0RysXLzrmMhzHgZ9vENU
FjIov7DrBKuF9LdmnlHGMS40vru3N5HjsUtZ266gROZcl+bL84SD3rX1pBYu
4KFlMERA+BWDA6PHNtr40di63NI/MqYffZGK6+6R+eXvXX/CJZCDZOsFv1IJ
T3TXbuw7IjCMiaMvbQy4FIS9t5zL8yCeU7xCcpTPwfopGjOjeGxcfvmdu3gN
A/ubf6ovjrOQ07m28poMF8oGwoUzM3nIOLGV9USOQo2d0OtJPznoa20r+282
BWOPfT6hYSyo8t2RlTaEOTF7TNT2czDjRLyO0R02zl+91OV5noWsLGG+eUs3
3GdxG85t6UGKu7WVsdVzrHz3UG6pVQ8iRgILtX/0wk9RpUfN9iPeCRjU0h8/
4sCdUentzuWYGz2mtKuxHm/5U6zETLrwZZ2Z+vF3bDzmTWZLBX3E0bjRK2cf
FMJJj/PwgmUFyhdnn/6mkAF91zUvfOU/4M/Ipz1THuTjs7HthdT9H/GlZmGn
4tdCBJSHOGbPKsAplctu9ie64bJgaZX/fga7IsaqnzVywXyYVP5bnsGNXRyR
1F4KvgaTB8LP89F9p3S0azcP5YZravGQ5GH/19gW0g8P+VOnf7bgYe9/i45M
FSU8eUj0fizhhIOCXS2XSR1L7Q84oTSbcPCDZ3+exBFOnHO3tYpwQ+Ort82p
a7n4IzB1wu8bD79GzofN+fe90aFOt1iagcuxWyZxC0mfXSpVz/3FgJVisXPZ
EeIxz2dOLP7LhsL+A03ZpC+cJta/cSJ8u8zOc9/KGAY8txMDudk0EmMSVvlN
I/mqv2rFNyMamsWpkQ/Aw30Za9WThLtF+scq9iewcERRa++6CR7CTgmUTPQS
vrj1KiCN1JXRHdPfM7dxIVJ6xeVFCeHHU1W5F94RP5535noZyfXao0vudzQT
Hr/R8+2cBYUbiw48MmMRj1a6s3JPLwsxnVfcD+xjEDicYFsqScP7Nc/1FU1h
775LSlNu8GFQ29f+i7yfR/vtIwHuZL5kTg9uiObhy4+OQ7c8aWypUa08Uk5y
UmmTw/JQHjnyXUNzUikcLNnc/yKGjSPvvUpO/EfhUWPidFniHULCoy9k+ylk
N3hJf9rAQ0zD9ZQrO7n4HrzndrYzB8VXo09KCdJYsEe99M8z0tdQusAZZHCi
vHRxthoXU9Z9+jXXgotDbN8fhyN4mJhxVEBqNcmDlKW7toXxcHmRu/drMvf3
R8wQUHOg4dZwc8o5sv53BbJ0FxJPEYr3XLXUkAcJrZWeAY/ZCDor/PT0xX/3
XauefTmVgdH1kQCGcN86iXNKL/V4OOegMlVPgo8c8y6tmaQeVGtrsjyWUaj4
2UEnuHIQdRtyew/S+HE8p26cvP7F44R76YIUwspG/N6u5GLu0c1ZDl0UvIS9
90y+T0G/Szr3+jkKAht05j9s4qK0C+aahPMr25sWRZF6aDMSWbmXTfJ+8hZh
nZ08ONnaxy3YRMG8dOBq3HkaQn01H4/UE35ST46ZU0vmhrl0R/4pGpkIvJlF
6v+034fdqmNsVL8REEvRZUHsnm7pejJHhG3Tfy4Ub4NEUEK2V2w/BLcOxFlI
1cHE+GLZzLZWaJSFLI3ubYH6lRN1N4kvK25/nCl6/gOUOLr950zLkHM2/u+y
6mIcFbiQzSR24Gloce/KxG6YXixIC/bpw4FpevyjY8X4IZoyaU7aADKOa9c4
/RlCd+r3vUU6A4hauJ+2J+vPMXgoMeDNgo7eVlHxHzQW71UInWLAwECip24Z
qcO4Scw+KU0uKr+U7r5Inl971zkk49/10/3ef1WczceXByV9ResZzHn49fSS
BXw8yV05V7KS1L3jtnd2hBfTNhq6fBYhfXFswtWHcHynVfHPudJdCIo22jFj
uA2XIhr/bonvR5SVpMS74XJUJ3mv1ln4Bs5n1Q8+PfwBjSd0/bLlBqGxuz2E
CXgHpb3al9ZOpCM9zflpytFWCFwo3puf345iqd3Mps0d2PTjoHR4WweumVcq
REzrxpzrBwR8ZrHQ9sx2YMXtFhjZ1H5T2dpMuPjAB0n2AHzHWtZrHmZhzC7P
O3U9G77ZjESFPActB7slTvpxUWbvdnJW9QB4i+3PPfccwqeMB+F9fRykbDiY
bGVCvKShbUGgFIOTuxx9dQ9xsLyQyVXY3o/1sVZ3U6Jo3M2c2jUsSby1bkzf
IoSL7D/2kz0vEM/ornpclcyCRcQbZn0YDd4B34i7wRSqPbZ9jfz3/6y/XXHL
i0Fhnkbbv/tcn4s+nLRAmfhQuKL+6Q9cjFvp3Pz3+8fiIJ1vxbdZGFl63ovF
paHf8aG4Zx8PIwFbNBsLuBBVr24pWElyUlanpbqRQfr00x5nSR5/lJdaln+f
gX7mVivlHQyoQDP7Y8SnZdxtpzcXscg8vvtINYX4iNJpn/UqfLCFB3zOCPFh
L9YjOcObQafFkx7LBxywg6wTHzWQfjGLy7MhnLY2Qsn95heyntp5P+yPcxC8
Ui4tRYxCmbHR8+MnyZxN4B2fe4d87u1tuqqbGcTceCB6YRIDwW92fxKIZy0+
ek+9egUDmvWRqTnDxslhhS428cu3UiZb6x7wcNh+4OTFTgqhPiphcs0UNsR6
3D1HPv/d3jlmewpZyLRIXL3o2yBmspwW9pB5UBnxs+phDhvixTHaC/ldqH/O
oXYRPq+2vdQmRvygx/9b4/c8GqP5K+M4p3gYXh25evM8Pj6bzBiGFA8e76tg
pE2BOis4PuExiMBw4Z1xc7i4tgDr+YSPt6Wor5v+loLURvOdOVu4iOBNy9Ac
Iu974I7v9DwOXL7IRq/P56KmlmY57qaQtLsuby3hRpFHvyZHjA7gxzGJ33o3
65GYc9Lzjk4ncn3/01vm2Y13u898eytdD8OcFWuqihqQ9PHsuzVTy/FsXkD3
YZ8eWCreuyd7tAcaxmesH8a348pxAYXoG/0If3x3udWkQUR+9QnN7e6BRMR4
4d8fLBjW6kbZh5C+P6OYkRVPYeTbN8vpEm/gZujWfruzAbL2w/WptRVIKJj/
2zctFcmYWjJjfjMsk0VkLXSysf/5muj5xfWwjOZe4JYWoUx/TsjHSwxqRR99
0V1NYfnbTdtFzfkIUj9VVd5BISr+6umgYQrbEw7WziL+qRc+2mOqS+H7yd2P
dhKv8n2sJGZG+Mt2LSQWkXktkGpspk782sxu4NbjpwyGxe+w07Mp7M9XWK9M
cnCBzztZF3LcDocMVlcRP39+fWkL7f7vetpT/A+b09j18nvT32vEe41Xmj4i
PL20YU/1tEoOBrKSxJ9GMHhDXzoQSvbLd9mb6zenUfDx+Rv1MpbM/4UL77mS
HIkyMDs4a5yHuNa+QLfNPDwpd525KZWGoXjD56QPpH/PqLveyqdxXaEpc/tm
4pXN9g9tSE54GXMPT2th8Fpdmbe2k4UUmbL+ADca00yWj0TE8uAXO27URbya
pl65JYjxoPRW1imD1E/51hSrbXYU2I07+oKliQcf3f71gRKF+kc/XwuGctF/
pvmRliMf0VP4ljWEb5MDK5hj6jRWT66oncLiImdmlVf2LwqO2uafNvfw4Na/
K1g0gPST5Yz8+RFknee9F+p2Jb6//kJwywUu/IKSt6w9SkOm9aVlM+GSUPeV
u7pXUNAJuavsn8PD5uklcdJ/eJBt8MryGaPQYJv3bNEVDsIe/+qtXsqFov5x
m/R/9/fT9Cj9RPq/UfK7jPgS4gc4sVrDjINtujd0QrwI7+usXKC3jfBNewNj
OI30u+LGNJp4ZgdtP3zi3/VGl+xv/UqR9Ts6XWkF4eRK8y0vlxMPH1k08+pt
so8pY9S0Q2aEl6btuBY5h+Ty/ESvZDIn6NlddxIIr3mtvfz97Tsa4sLf6s7P
4cO260+22m8OTu8czf53/fSCR74N1sQDnrPNphmKMRiZlH7lpRvh0atbFKP+
9ausQtnEXB7CL5YOPyV967vv7q34QBr2+vTqhLcMin4LPPI7wMfV8IDY1t8M
ck2fxN88w8EWqYofMbkU7rINClMI58qO71IpDaeQqWqnAvL+55Q/eb6/OISl
q8MqynfSOFx4SGQRqdsUoY3s/+6zcN5//t+ob1yE6/vJ7JzUj99GU0rM73AQ
cv8XM+XbAJa9VdE9sK8B1nbnDm8c64ebz9WaP20NyB5POhf8Ngvvj68Vs3Jq
gb544lKDunIopQdPTYgrw5RbIW3t7q34vrlDKqWhBqN+uaYWVXXwkNNSYR52
I9nzcEKibQ/y9f8GtT1gQy/36R9Nsr/hkxUK6yR4kClLMRYt5mDdjP6kiqM8
pG0Sqtg4lw/F8zH8Pc5sJMrNX2FcT3xtrJSbn0V4cvvJp0YbSF11+WWK+vPg
84xvfkSNB+mCy4zYdx4e+u38dUWJh0lm3c6GJL9+mL354kw8zcinUGeIrPdV
0wJr+7EB+DAGO01FOjExXTG34lEVktr3+wv9zYag46Sx0Gc1qBQ66uakXgbb
Zib0v72tyB+x2HljQxHKW/V9NIzysMy/4flIQwkEBF+GBAr0Q8RgKd2k1gxq
/lnL9D+dmG/qt6jgRzNyXk+r0vvbidjXNg4VVYPI7jQcvJzWg8Vtu/1FjjdC
Na2vZHhJP2ydRPh80pd1KDYJMGrB+bflK81jevBMcuCt2ekBKPay6yToIayu
rX++gNOKk6uqF926T3IlOudDGuG9SXGtqxWVWagMdnu4gpxv78bDy1d0Mtj5
Qj5OpJPUv2GaWfUJBn8P3dJ3EuVB2b7LbekW4h/zxXc47aKw2mq5h3kKF97/
jTbsIrzduv+HX+MSPkbkTEbN0hkMLfAZng8KX613JHunMXDoPbvZ1oGDLOno
ExoKbBT/3u21h/h4ZVFlhrYxmQvOM7Y91RvCpTSJtoXEAyIGo2/vlOPh1nhL
1kxSnwtyLEOCdHnwbuO8+kU4wldo3ql5/+7THjOYMVREoUBx3uqPwnzcmX6v
OYF4XpyI+LpufRoG/moOffJs8FI+x2UST/sz2DnxjBy/efROjfktFLQ0dq89
oUDDdsUm3W/Eg8zWK6mbfGdwp6BXZZsGg5lfnyrvJdww7PKw4oAdgwUymHOV
zYVL1rfGYiUGbZUctfhvZG7sL0ptyWGw8LrPiys8LuLetH6/PYOF2qHGUHTR
0LiYq7NjEo3KzZ/el+0m9TWJfiYfxYXl9gO3ToyyINe9Q16vkQVRNfk/imT+
Nex5F7mocgiKUsFK49+5qFgWbrb1OAsTFbv9OzcR/n2/st/mAoPs/RUiq5s5
4BmJ/5R+x8JorWXyVk8O9Jseqpy7TkHb+ojSfYsBTLoe1i95YxAHE3sv/Cb9
miM7d9GeuySfpKKNuSS3znmd9KzbzcZTLQtDvRNtSCiUNlsmQeZ7bIVpB9hY
M/f3k8vXm3HsU6tsmmoXijR3/wx17MRZoWf785TawVq+qMfpaxs0NAdPBus2
Y8LnmqP9sUbc5atvPcz0QXC+2Ofcrf0Y+XpwprtwK+bsj8nMmNmPkHuclg/W
g7DpeWCwT6QNRq+WanxyZWFdmbSvyTriYc/6BbY0MOB/7lFoLiJ1XRqYZMbu
Adco5evEUCEe3tCSXjrejO0WrSFKhdmYdMs0uvf9G0wseeVyuaUM9fKTW3v0
cpDoZOlTfLYaxW79CezjbBTMeh8zsIjw0tI178eJH2zjHmpSOspHZfPm0dBZ
DBKCksxZ/uTnV7dFZhLfVgy10TRIJPP5YsBn2PHwvMWW+Z3HwOfXgEatBBfs
PUeG1cm8cLsQaWbexmCiZaZxjT6DtNaitPPphFPn3Tl+t4ELqR72411aPEiu
G9/utZ+H8+O/jnX/onE/f2XSmiwGXSm3M3iS5LjmNAydL6agrjBtdrMYB98P
L5ZyyeFg5EamhjDJYfnhw7VX64h/it61Hd7873oUP94bk/xSymw+9O/vEx6J
6S5+soSHl5HnZKeQ+sncEmRZ8JDB6aSxw9N5pO7drgn0PucifWVnhFM4yYdq
+/sWMTz8+VS0RSGUgTOnd2HqDRam/zcyeqKC+O2hLPmVpJ+XhhYWFQ6ykdRx
a/FPwsFGgS9qZ5Ac93XRNr/4gIbKU4Pb3udIjuTMtT46xoWR/KVsscWEK+7K
r/Aj9R4omztcY0E4Zap9nuo9Bt+NZmk8TyQ8FaU160QVjbJt34xZUhSuxzec
M9Ci8PhFv+FUksNrVkdkH1Tg4rV2i1KqHQddd3V2TMml4e0/bbFuIQ1LtyJ1
IWUGckm6oqMkZw+HMqev9TLYk786fqyEh2VhC3/uy2cw/vVJ2hMHLjYcXNDF
ITl81af7IEuAhmfdy+M7DBkk1zkZpfE5EJS4uti9hobOfv7Yy/NkHthLTC9v
52E0d48Wj/DyMR/nT9KEw8IsdV/kk+PdkpIh0TGFeI/i3kVWhXz4bkmOtLlN
fKftwPXpZD2qbqlIbtEhefL195p1hPscUnKMMenfdVGiBsKFacRJa3pIOnNx
2nYw7jnh8I7qQOtJ7izYzjVyS/An+7a25OcRLTYetnZVtHfQ0DJxiJoJBilH
j7aNTDCo1Dt+8pEVjeLR77cCNHjI0Tqy5NA8Go1cca/pxG+idlUl7yZ+K9lU
v5cbzcBwSaPw5wWES/2FIjbY0FjlPnepY/cQDETbQjeO9mHO26f7HJf3o8mT
G9csSfpTxvH18L5ByPytc/+5vh2rFLxkTQSboNAl9fBBUj/qn00WPxn3ESav
Gq4+/K8Z5Vcs9Xy+v0dh+xp9lcWV2LxAoj/zcxvOG6j0SQ8Uw3nDFovohBJc
N+ia9bhpAFnP7855rtwDsaeCQh+yBqG8qWZGN+GsPa/OPBVlCMcJvOuMO03h
gOiMm9aE17j7c/yV2DSUG26u/zOZgcLlM3u+zedDTO16IWNG6jcxbbxmhMKl
mgYxliGF/LDCN47CPFTPTfi8/iyD8shif23S/8J31+wMluHBptdYM5Z46rPE
sJWixH/M9nUVuAhQEDJQYm19QiHtzL7zS12GIPwiquciqweT7g1IN/96g1GT
M6cPrKrEj1N58o7rstDC/XIzQ68VcVcj5H2nFGHKJmarWVYdZhkXbb0p144f
PNUou448COm/SRI1rYa2pvFOpffd2BbZmzrBacGycm/9Zf2NEKYrbtzx6EeU
+W2nz7n9EFL1fXzkYz0mGUft6Z0YxB5+TuHJC/3QpC6H7i3vR1vMyckHbVmY
XFdUXyfLRjX7YefWwY8IusQJ/XO3FxVyyR5nj3AwUfe2L34Xg2tyV+RkPWjE
jKUOS79g0PHpsp+KCQ33Q8FcWSEekh1O9r20o+GhctwlmHipvOJXt9IoDqr/
phqKqFNIVLIdYkXyMPda0NuKxxRaHBdUpGiSfggO6XRzHYSU7JL2R6IUvlwp
XrzrOgeWP++KbB4l9Rm7sSaDPYRDsRoJG4gXSSV+KMh+RnjhdVfYTRc2JPfl
q1UepJC8Z9zvuiqN0ppt11z2Ev9OMr1XQ7j2ucxq05VfKah69n1a5Uv6NdF0
Q9xJ8jmcq0funiBz8+T7pHnEI9qE3gbPqWSg/t+nme7yNBK79g/etuZCBQ2R
rVeIH++KC/9FuLiUM32aFsNATddX+Ps4+VyedUvyJA5O7To0aR+ZVyenxio1
NJKc1f6jZOPCwvzp1fN2BpM6dND//FqHC75gbFezEYVyDW+5a2oMhHbc013r
RMFKSHy29q8BLDHV3jwqyeD8N6vXGx7xUTtt4v3EIwqbTqVUnI7lYmRHRsID
uw6sdC4zfnaZjaVm3g3/PPRtcJfmCX4fZidz9vIOs3Hn8YCpIclFJ9dp5pUk
PxKXN3WtJXPAUH/buUob8vjxq1nTdvBwd323UWQm+fmlgpArHlwIKKto28wm
9cx5Eyu7hAvh4PzOwAtknQNGrhRUD6EsPPbn8B0KFQdWdBcGDcDlbFBi9Z0h
ZLfE9Hj8JOsx0RZllU04xql8TWJBH+4tnVZwy6ITfdZOwqb78uAgv/St1upW
jJ/ea3WQ3Q2n8MEJp131sFkosi05+j24nZvLtfVq0TDRUnhjZQOE/nr3f9nR
iOIQ52eu7Dac2b7iiKZWGxpym76pXWnDDgjLBxK/Tj78q3JNGvGqlc31y/dz
McngblLXJQrc5dIZzGUukoRlPFLmdEBRu+NqbMMbfPDZec3ceAD/aRoZzLrY
D/qFhZ2faBdcturazuMO4snfM1a/ZnVDd/FEhRrhM2eRxP2yxAPab0lEXjhI
cn+JNZ3Ty8PP68d0X20nc7H/9zGJ9wz0lDNnuzoQ310f/cFemo9JbscKtwXT
eG61abU1ycXqdQoXV10l+RxTtssikIHLKuVLi58wSL2eJysyTuqzqrBtpi8P
KZO3Jcft5EJO5qHQ42Uk9846TlPrpDFypuEGn+Rvx4VT2xeRx3oqVlFJJM9W
vB5bvXETeZ3cilPZpE/Kmsp/m24jc170s7/4axpSn07mHT1G5taPTzNSq2m8
glXrzSQOjjZGb7gTx0f2jqIAWXvi+57qrVeseYi/uEV8czEPoZFu+ze9YUMk
NC9JmdT1mrfiys9tuehR/tq7TZwHUzluoowFgxsr+/NzZ/ORLGC5UCqMwfau
Rq1ykh9+mpumzopkYGV39K+RJw9nwh44UNMZPDnTJTbFgYdj5keqPKJobBep
qjQh5/FdvSD9dTuNkkJlbUdV0m/VByYfquCiPKHZTYOsb6jDH9MrmRQOKnfZ
z5/Dxp/ymNi1l2iMLz2d2Ud4o+Wzuk9BMA+XM9+cyskm86dn9sw9+2jUXsmZ
U6BHY3Oz90hJFB+aEj27jm/kIdAszeLeVBoBe6caF6QyWGSFnzaRFNIH3y90
/0HB+b8O+xPkuBb/NrqpSep+WZ3tzflk/sk4HLdpe81g0031uMwYsr88BZEV
hBc83u0QrWsgfnK6Vd5IgQfxZZ96hFJ5MJduVzLMJNyjPTDv2jXC3+fHx02C
iFfwrhz6osmBxsbUGz0nGbTccPW4Ik0hQe4W75AJg+H7ZuGp9CA+pF5MeCHF
R6kjy/gyqcPeKZpfXa8ST3AdP2U5wUP2u8ujj0fJPrDCt7uaUFCae+rcpQ8U
Tv/Sjo78xaB14+xp2is58MwtS5s/wYHP76fBn1ZwoTRF4bZRApk3Rze37N7O
RcrcmdPPXuRBcEW3js4XDk4rxks3+fCIHw0K6fpx0NkeOyQpTsE1tTwxUo5B
4M6bWX+J/70UGqw43dyHs3cbxyQxgM+N0mJ5hCNaSl4+XNJSgMVv5o1MO9OF
EBtbf5WwJtydsi1+jWMfPC4Mbqwzr8Bp//0unlmp6Dnx6sCetQUIFN/zTU2+
GgozlqSEmlch7NmXhud9zVDOXX9zy/FaWIi7Wr+9woaauUrmWls21t3f0BIp
P4gFPwoltC5TYCa75g7eJ5y1R6xpuJmNwMM+V8Sm8NBjoPf43lYa136qbZHM
IxyoVc47J8pHUt9yydeEE4RS7WNFc2jIrGr7tIWsf8aT6vu/ahn8SfYbd6Ao
PPUyWOrXTKFjW5DHTTdS5ybt7ofe0TiiZv9O7T0PVnqfZM6Kc5B+ZNm+vffa
ka820h6/oQESZZui1NRqEKARcspXqA6hQXUOEyE92HUp25ET1I05FwavDtsW
gy7hbg0tK4CD1YkVYr/q4Oxbkzztdy3s12f4eKfXYX6BtPvmhRzsMZ86fv7S
ADTK9w2FJjXAa5FgrfLvVpJ7t3RTV/Ui0frK7FOpPTg8ITUe/98AXGv3FZht
HkCFXfiRqUvY+Oz00lNo8SBy2+OdQhQ6cO5NyjN2ZgtKsu67vWUR7lolny6h
2YzAhVtlNzbQ2LQoOsvDh/iwR81o8ggHKafzuHELKJwpmt7kdZFBz45L+S0b
GEh4SZZ7zOHhTZReRq0D6ZfFbVprWRTWLTgOM8JZb8Wt1zuSehM7lKHs8oKD
Bet3P49PphHl8qdj7VXyfloJcRThimVBuw9ltHJgaEdN81Siwf5S2Kb7loaT
rZZuOnneaF1GqctMBk5rfJ2/GP67DpFkeNsVkv9XbbJvEZ6fpHxRLd+J9O1+
60OsvzTM+ELeApoU9MzujJj/u9+w5fPrr1jk+ffOC3WUUygc21FsdIwPVkVC
01/SJ0rLTC6u7ydzOTZXsy6OAzrj0tnJxOOXf197fa4SB437GhUiJRjU/Ck/
6+NMweRCeLS5cgfs3p3c8beGwgP5BAm5WeTn2XmmSe9JLt7/4fA+jovOzJqf
Qac54DvuG0tSYRDzwavhBZmf/fbeYx/JcQU4zk0vmEIhSaqtejiSHHdd3gxt
PR5kXtON4oRjDre0LlH93Y175zweON4mvrf90pnPhHe7zqgJOnsMYK9OeobH
2i480U/NbWsYgO0IW6zxDYVx0/jDjju4JP/k9voTz+fL9nt+VWdg89E3aC+p
a6+YvzkLPgwSjvEfcR4mfeuyNXWioRzZqYvUFnwgOaKaIjGTzGEz3XOhl/PY
0Fue4upeM4BQeVcl4Xw2PPfNXLAvhMzBP9OmXdjfDyvFrtfNKQ1oPrxS8MvI
EDoMn8V37h3C8K+t4v99rEE511hhuXcu5rHyb3IWFeHOoZSUa0+z8fztjf1y
ti3QDnGXrqjqIPvNGv1NvK68RtFB5BQPGm5aNt/+dmJL/UnWz8wSDDl37fhi
0w3nt5dfOD4YgPnOWcUGL1nI6Ow9ey99CFKBBWrzwlthQcV/v+4/hPank/qH
GjugwN2oPtBEQ272Z8n1bzlwmVMx7aUcHzN6b8ivsiA59qvs/bgoD1NllOPN
iJ8faqETHIlvPzZzkihoJPn4XjrxTjqFAA615bclg3Vf6tZHkxxK9/HwK+2n
8bBmsHVIh0b+tjtPDF4xENZ+7iJP/CPC9f3PPcSXw76eMRmKpbBab/9RX10O
1s3VPXGAvD5fjDGu/0RycfuA0Y9ULkz8gv337yO5Wf87IvE24YDZsvn9xFMN
PTbk9pO8WWzSMCw3nwfumJPUS18uVnlpS0uTffUYEl5iqctDWOn4gz/kc5dy
NXxMP9D4krZOcjLxOHP/lc1PjpP3Ox1xQuMijaS3p9Z1jjHw45fLPOETjz32
4fCjCwzYD34LfCHz0mhp+NEyX1Jv0i6uVcHEF/Y+c9eyIf658L5NNOnXPWfD
am/7snH8dusDKW0eQqaGZ3wkc9cw3HzzuWk0zj2YLFO0jMJtrcMvy/OHMND7
+aycGfG0McdUOVUeFJ+oLBvuIzwUc48j6sHCRW29F6L/rl9ck9W6aAeFe+2r
1WuSaGjaJw0JBNDo0pwtHnWeHNcD7q3nXA56n37YeYPMqcS+nXMNic8quaZm
L1/OAXfHj/FLIzzwhCQ2Xx9iI8mLf0XnOBf3u0QyjxSSxwtCDN+T8zxu1L3t
jCWFoj2tudUnacTPeckf0SZ1xz+ut47w3WO5sK35ZJ5VH9j0oOMxD+qdk1aJ
/uMyjsO3XOI1BiYfbq+W4qLU2rTmONnHX7/tTxVyGCjKnb0cSJ4XnhyZMEq8
8NY5N/FzhAeuwe89Z4DktvGaH/52xCdEZwsLLOFgC7fquBXhn33DYUaSS2lI
nG+f4v+Di/N1de61o1xoH2j5e+0qyfl5xXOTVSi48Z3+OyzJQ53ApxIpwpeL
IzIGphTyILA2ULKV1MHRlbPdQTwrk1ZT2UV81VZwzvPMfWx4SM2bEWdNoX5E
tMcij8JPDZvtg4RHXN5HrzhCfJ/7Y8PZoAka5bL2qv2Ej3x8jftdGBrqsZl3
4g9QCO16c0u0kPBq6an0ktL/KTrzaKr2MAxTpIkkqVRCoUGiZGjwokEoZSpk
niJNCpW6kqgIUYokSVIkFaFUIpR5nmcHZ9j7iIQMxf311113LfY5e+/ve9/n
WTlnd8H/RkSSeAfJDaddl+659CGnomn6FtWNNTnLPlS31mBJ+II5QuJdSD4k
43ImuBYPH+bk5R3owjfeyf9WvWtB5MEvWeGrmpBeSgkknKpH2zNlma/n6qBo
sNA7ODkbd9kb0tyWVUPBwD1S/3MRnsRe2ZJQx4LLz+4dYrocLP970ll5OwtK
z2MSHpBekh9IMDqcy8YRMfeTUy0sGCyavcQohsJ6mbxPx9cSrnq/Tu3rYQ6+
eVk5Px2nEDQ+/3r5FgrGJxtnn3bmQuTQ1KykZApK66uUdu/g4izPHs3gBVyM
hUpvPEL6rk76eWID4bSa/e9Sd4UxYX34QOD7l2y02RldMJIlfPHi638Vh5g4
coHX1264Hg2BMStet+bBY6K+ikfkE75t4o/+LtqIBUcE7OTrq+B90UxASqce
d16FZ4Tz5EHCY9XshsIizJKP/J4/rxM3HdbMi2/oQb5k9YMmnS74UgY61cc7
0Nh02PmIeQ3MzkwbPl1O5rO1auypYS8ClTMeBW7vxcZGz7i/Vl2Ql0j/IHq9
GXr1w1qHP1Yj93zCXldmFVzS/Qw2vK6Hi96QCBVdj5tbQz7X1rZCMbHk9R/J
bjDaK95mkrlR8Diue+Y6C/y/TKZd6yn8/KhdHXmjD2lTb3oLCVe/6fyr9Vua
hUOF+UqbqsncFzUUnwvqB/dCfH88P+GyMM0nYqaktz+9c5UmHBZ2Zd9L9X/f
N3a8Uf55Iheq7YFr7c/TMJi+3adjSCO8t6HQqZoJ+3GnqYsrOTAoH9XN/Ebu
33XjtSbCJK+2+gU9n0ljPC23/4UgBWfxROO62+T45hs8NErYKLHNKNA6SPxo
SWjratLvKSsrzWQT2XjbOM7feY8FsyuqB+5TpHcr7u22LKAh5frkQ9EJCtkm
EXI1DyjcEAjKVQ3ow1j4uEnQIDmf4ov2MU1c6BbWHJtzmoNnUtacOQMcjLqZ
9Lxs48BaKUJg3nPC22Wcstj5FKRmSywP/8dL5l4W+gEUYgTM7h5MJbn+bnK/
WzEL+z6XfxtcwIK3+425DwkfPLjxZ4VmVC8OzQ78Vc8leTOwQD7XlEZy3qgw
Zz3hWO6iLKGjLFjv6Cr408qCb+aLZQG5HeDINR75PMjEjukG6rlzD+xSdwrT
Lu0oWbWzuqibBRlvN3ErMq/eWnvL+4Ip2HpVPxo8zsXKn7MUx9ooNNpVta+z
YJDrOaMu9EMvdC0TuI9vES7keWNxYFcvQj7oVzq+7MEdy0NJxcfY8Nu4V3GF
NQ2VroKc9FQmJugvDU3EB97ZqRTLklxLSDkn1qXdhzD3nifj21hoHvJySOWl
kDbYk+ZuQCNPV3x1ymUWLhZ9+qWVXQvx2GWPldcUQfy0VZcebzVC+1fO6v2v
A4/0EnjMVnWg95zzrnP2TPx6VZZ4upyLE/k/L++25eIivTVEtb4J91tu3rLd
VoFA268uf0m+zznLOXdBh4nmhM/WVBQLyYUqzh7/cXC1t6PMqqgHti4FgcvW
snFhd23qfGUOavu36G+xJV7T9CNxmRcF+RVG7ncJH9Gb516SIZ4fZflR7cCH
fsywpUq+L+Gi32llguMC4gtLhb3ParIg+/Z870rieXvV/rxM2cnF1dhYoXV5
LDDENvVN7iDHs9qrGVdH/PNMa1HRv+fP1O0xcInnYv7vHdPZUSRPdwvu0hCi
kZ3bvUSD+ISy2oY5Fwgf+FpsN2eO0xirM981x4b0V2CxY494Py7PtR18EU7O
y43PWk2P8MNTD57HhAsuR4YKaDgTj7bLd8ofJ3k4sk25yI9GRImthYYlyb/n
LaVh5P31xlw7F0m4Ua323RmXPVy4y7IvmD9hwWJZl7DPVS58d1rGJK6icUKt
lPmXzHHcwWyWywkujo/MYb/upfFqeZaGRQzxVve3P9eRfgvYYJVSkkvhO5P7
Ksebi6WvhqmApWyIxE85iGsS79SyEhNv4cKiN2TrytM0ZlUoiswjfThmuqt7
mSYHwYs/KXW3U9gm3n5AN5PwUd7I0KVn5HqcX7yu34pG2ULZHTMcabjLzHN7
W05D78lSOWkpwhPUw48viHcVCMaULt7Bgfg9nX5p0tuZE5eydpRxYCkeFlJG
zmfVM0eWJ/G693Ed1sUvSN607Xl5N4aNkcRzN2YcZ0Mi+azAHHKcBUb2WnZk
z5b9vL5+9G8vHpyemiXGQ2H3Aq9aLcJPaWv61O+LceGtGRKxd5SD1nmvn94Y
oPD4i8c3EdKTZ0bFPkwRH34fY7cgaA+FV0cFVI6tZ+NG3KlJzaQe1MHmj/AJ
4kc6t/YOkOMJOFkJBj/mQDb6cotGMo1o40jtmCM0rhfOmI4JI3lTMlNk7iou
Mp921r3+95yUY5d/FhBfqBV6ciWd8GR/2+ZVhgso6D3y9THbwMYdxyeKX4uZ
EMlZqFPszMaeT4/tuS0c1GWNJFi+J5wgNy3ykUn8IvNI3Q1t4m8Ggj+FCynk
Zvmnb5rkoDfNtkuO8J9KwbzAR2solP1eXKxK7rOaltTw0GLyc7yNZaY3CT/Y
+u8u1aIwo1L79Hb9Hoye+HXOvL0L9f+53Bnb1YXTins+zHrIQtVUso9JXBdS
CuYmf62qQ2POurAjGnUQO7368C6eenxii+fVOvXC5+jzS7u21oBv+Hzkbbk8
iCuurhO0/opZP+bLHVhSi1lX3ozrBBbDNv5hiteXHPz15C78+6oFxo2fU1KV
a+A2srv5P6kelAl/dEkvIj3UZnZx+Wsu/PYsXmH/h4sX3g0eKqM0KgbMhfIF
aPQUXu3Y+B+F2S7KYstPcpFh6jed0ELmfGGkxV0ODdG7+Zc7iCfpCmxjFKTQ
KHLpZD5cSvZITdLJ9jO5Dvvl+CK8OUhbpS7PJvfPJ/z2kUoyt2d5K40kxjgQ
e2iefi+tD4pHRCuqxDmQWq3ww0KTiZWL6GN1b9swxg28ONKWD3ZhwuJNj6oh
5q3w39vCSsRrLitWUquEB7UxdZAuxpHGJn+RDU0YHvxzV74vD1vaVGwunugj
3lG2fqMJAwOLaqVZG8h1vmJ86m8EB6vtUhNrhZh4OnB/+RuJBvwq8zFN0GOg
VFr03paeBlizXXaUNxGemki6vCOhG8X7n7LMDjBw6tZPSutbG8KuHXrnt4uB
M8Ye538/qYHRze6ELel9+LlYryeopxcRLkbha2+wYbLSjW9yJY0/DNZb1TkU
rEvWS17m50B36GCkgA2Nd/OGDjZKsJDS5bN27Dsb3jEylXMjaNgfW2cl1MRE
Q/4xpRwBDuyNFFry2tkoePrwjz7pucHAL6a+BygIrlrh9DSc7O8nh7emEoST
V/DmFb4ke6HmtbWY8MIS04cF59qYyJFcfnlAmY1PllrVFQIUPgmZCK47T/b9
j5uL70E2/EdHSPSywfhw5k5OGAPZM1dKVk6ycTiyYt/fXrKvf4/dfE74Wrpy
h6J+J9nzu5quN81pfOoznqojHps6KKwxU5qJl0esx7LC+2DtF2IrYsLBHc/n
XffJnq4fjHt1PoIL2VOf+HzesdFzLnifYQcborUxN59JUFj93kx7JsnVzSID
H0Of0uhLNjr3fB8HCT/fhX9aTvjQJ2DNLpI7lldGdwsSzmxxnmn+nfTx7FSF
gubNNDbp/pI3l6IxNXrwqzCzD8Yp2w8JOTFx8oVZQhd5vy5qngfiClloMHja
4ZzGgvbpl4+dP7Jh8XP76PQfJmTW1SRILmTj1X630VqSR1Fycysd3/Th+kkb
viFeNrYF/jb8+x8bYQIDNwMOsMGW2eXygfiaDjWYu+4VA/dlEv3Kl3KQ8z4u
yyKtFS/OK918ZdWHJw+ePve4xoR/58vgOf4s8NC8a9O+kdePs1t+aDkbuc1C
hWqbKHR5JbNltbjITVFPnxijIHTZ9+5yt36cdaoqLSTX7fTcr5EVxOc1vuUa
xJF5HWqZeM069B2XkoV6NTb3YKql0jWkrgD3GwK2ejfVI036wp+jFzngW1tt
YT/Kxd1ZS6u4zvUYzzscGcNfhcmnjYaJ3wk3VJ8WEbrKhn3O3jdKKSxc3sm+
e2suBy/Zz62eSTIxLC2/SXMzyd3FRkF75pK8ntBOGlOmECrl9qeE5L3Mf2uO
/yCcf3h3wfar57iIWB683ciVi65gv8TPcf1ILDust+4+4ZezFXtUFzIxlH3p
9VZ90ld3rm4+cJvk54TtlZYbNL55HCiJuUODb93cT1YbSJ83z7q5XIbkxX3B
ReX1XCib7HKMyWRCxeXcrM2k/3LXO7646s8B74nBtIPEb08sDTTxP0fmOnPE
iCeIjeNCXWs9bnEQ4bkwUZjwuE7qw/XJvjSss1givoRvtjlVekTW0VC9aR/u
T35u7c0T51wGKcx8L592iRynqnT3WMMLNsQ2WiZldZB+sRBfP0V48PjiEtkW
Gw4GK0aP2PBwYZvVcGf5OtI7InsjPu7mIs3Jj1dvH42gd1lUx9V+MOUYy3Zr
sfDqyqh6sSwX9kHf+XvIfZT+tKZPdQbhgeL1jUGEhzO25N/aupyGhIJozBPC
CYqHzod8IH1eJzH3xfBmLsajt7w3UuvHoVM67WKEBw7ZbRs/ubYf1jeEsueQ
+/yJpp4a9FF4Z7G+SMKYQrROYtK7OC6+rrBelLGnH5ZR164fJlykkifLl7qR
i8WfnUwiqzmYye/ucHv2D/DZpbu27mBj5sTLt48+kD2t1Rdq0u2F2++jF68/
JlymzbljfpcFNx+PPJlrfWj59iF9iHBRpZyp/2LlXnQZvNJznc3BOnPKjjIk
e7Ik/c8zcS4kB19IS21kQ/nBcRehM+Q4ATzPUsU4OGjXl/uM+PkhgfzbS9N7
EPTmMVbfItdvxvw7lf/+/lec96CaFwvnGbP1AlQ5UP02HBeWSGHwoJeB6BCN
RUG938yJN1nxNWmcJfeTt9NzeuISCyuiTa1K7dnovPG2NduShpLCoccfNpM5
/TP+4BHp69y0GeE+xmzIeV3flCXbh9nLvb+FsWkUGl/hbf33ucj+tq2//+PC
WFg5WSKaAu+YlLT0CgoBweo8zbw0vpiOb16jQK7rNv2wwjAKW2yo/EjCjR7V
Utf//bsH74L59rdIXj+8Jalj2c6C7qbPeZVzGdj2utdBieTVBsHVWvkx1YhW
2appKMzAwraz7BTVTvx6z5YN0+mFrX+sweeaGmh+bFu26mEzWHtDbl+a7sRy
Jq/hf3Q9/nh8+Np9tAbyS2YNvDCtxcj7A2l6fuR4n31k5Iqr8EfKffmCY59x
Rr5UpN2riOR6VO/UtVyYzR4LGWF0Iz66T5ztzkGUO0dytwnhywiV+jx1kpvR
Gad0SI9EdU0LiTQQPp38s2V7FQdub6U8Q/K58G/R7FihTnh8jmyBWBMHXkYS
TZEFbHSkeI3eqSLzJLi2+Tu5Ll6HC8xNn5Ico2/MfaTdDz7XkwezyJ7f6j2R
1H+awqjqi7NJZJ+2XvtptIb0//6aUNWPfGTet+usCnLiQNq81s0yrhelNisd
ZTy6USRTduZASCnG7sdJXTUqB4+7vVorXyXYzJW2/JwKiFY8mnGnsx0xeY+Z
aj21eHeRqZsSwkLS3ZJ9f/gaUXg+o4Gb2Y3XxWX3Xqd1wq92ztfsI0xYNOxa
fv5WIVSeKg7p76rGA4vB0DnXu5DqLOfQu7kKv9cNz9/4uAuz7sBfa04D9hn/
vVfl3Y07yx/OONnXik0CC3iiV3cgJFxvtdYeJq41jbz90sKEdcDNy7uGmFiz
anxrGB8HLmbpcep6LAiU3wt+E8eGLGvKsOgmjUuVTZ/2LyR5t6Hq2T2St8/V
Zoi6SbLxkG/POR6w4XG99NC+mVyYj3+u+72Bg1tpUwv/rmJhm1yLwEJTCv0B
/V0fSL9rxskIHiX9Ofpxh7MxmT+Dpj/6cWw2Ll3bfe3Rfg7uL7XKXUPypG6M
cvUiuZA0P+zXxUUUFOZv3h5O9sh1VJH/BZl/Uf18X8UeCln9t5Rb93OxZeL5
bLNkkn+bW8vSPYjHuc20CKonr/utbsnO7yxsPZiiPINwhPXEy/2L51GoM3SZ
PCjChaeRAWPLQwqB9I+AFtIHm0cCerc70BASmPQSEiF8mMjLe06QC6eBIfu5
4ywofAltF3lBw2T1yLFjESQ3cPSZJPGVjKnkHRdJzporC+aF3KIx0Ttn29nz
bHA/bWCniFBY0yFY3vqEA4k7DjNNM2mElM0/J5DORvnaWAf3YgoL34a0rDhG
Xlf4s9LyUMK1vrKXJ74Qf7nkM/8d3QeP2fOUzxlx4TFPcoeDHJnnjqXbJGcy
8IR9ofQBef1lelorn+3swykzSsU6kAWvCEnbk8TP6IjPDH63PvQ45eLGOtJH
HpInD5C9ep/HF7tVuhe3Wjcxa7M68e5gxs9yRh98/FMVA69SqFk8Pzuxmom1
5oYjIpWkX6K1k0yJT3oI3iu30KFx/MMgw92Mi9svrafmfadAP09YcX5eP5zf
KKcZC9K4/8T/S4s+6Y3T4S5PSX7nBHyePJtYh23KoesLShtgukLOJmhNJy5l
hoc5XWfhyYBl4LnObuiM2myX3sTAA3u3yZ3ahFMc9w2EjLfjB/vS8Sv5TRj6
+8zspArhhPo98uMbWWDr16eVnObgRI//LfdvvUjYUdGWYsJFqMSBDoX9FE5x
dkilNJCeys8QdX1I5sZ54/mcChoiNjrNsndIbyx5nRDeSsNCkjpiSBGO1Xk4
mjtM4dYO89cWTQz4Dum1FuSRnu5WvJj6ngs1d9vOMyzCH/WtoxlkXtwt+nWn
d1B4fTrkQ/C/vz/yvDK0ZjWFJsZb9dO1/76f/d7FLDcaXcb7PY8+Jd5291Wz
aSoXHU+NvysQD/64cCJp/2/iFWs0Hvz7fNGhg3wxpjPJPJ08IvtDlYs6T+N4
3iAaHRvDRp1WcMEMbswR+s3GBLtIZFklmY+P0XNlCWf6Goe3il2hEfpjVdnk
NAcd6nlN0yT3Nl+sDl+7nQ2jopHMTXIUOo69fphbxkQjVzqWS3rmjOHmklsP
OPhzW+y9HemvU99+x2d/5kJx+JqDQTMNHwVWr4EL8arZx+rjd9BgvTat3xfG
xjLLt1UWWRycvFy/nYqiUXI3TahyNY12TyPjHSUsBH/bcTbEmkbU1sDqZnJd
g380GWQeYyHkHW1i6fPvc/Ez+C2/seGXxFn6s4eLRlmfV/tJru4cWzIrhvD2
BW3L95mvmDh3QP+D3kaSE65j3POEb09s//185gUKnuvj8s7qUmAEjugfOkQ8
IG6fRsEzDhZ9eMX30ZYD4UtHbGtcuLBoq01e5s9GyqoLWUXXaRid7BZWfdeP
Ia+PqeVDxOuy419VPCU5g6TLQaRnKtYF7u1P74dvRrzqrq1cmAV0WH105mDf
p8wJ3yMcCESnhNelkV4UGgiLtmbjq/6k6CTJS/9ymcpv4RSa29dWFDaxEKa1
3/q5FhttJQ/HF5MckN74cPrxXOKtw1fSmxcTjl53ZVqWeOenKFcXkXwKO878
2pWczgG78b9bB4g/9M2rCB3dy4ExR/H8QTPCcwGxw8EkL8+Hthy6m9eL2IMt
H45to7BPiDswSHxN3Kb05hyy37+NsjeuOUJh+/T04T1iTFREnAg5o8vF/n0F
cRuJ/4jtirnc6E1hutV6YXI2E5a7UszcnLhoKY1s+0t46WJWo2l8Wx3+M03/
FnOmAWFOO/PenuiAhcaB98vM+pCl7LpL5Fc15gmrF+2sbQZjbkrAM61ibF77
7u/LGdX4s3/EZN/uCqwKidh4zLgbh7wPZQf61ULqnvjpK/U1WJvCs3MPTzPW
bh3basDIw5+7a65tr8iEIs9fTtbjj7jnUmk+GM/AedZgh+Ew8Z+VrVa6Nn0I
Ds1f2HCNg8OZ39r37SM8012jpyrMwSu7n/WXHpBcvlj2nSK+/m7Rty39ZA8S
pLZoC5P9aknZVD82tx/HDGObIjX6sYrxNvGiOhfeF1kvFm8gHGDtZVWpyMW1
jD1C8wJo7N37ONSA+Ac0hBwyyPwnbm0okl9A42uE0K7REMKtdsXLVjuTPvZW
CrhHrn/U+wq5/Q/7sOCcj9AD4gs3zapMnn/rQMGs2IK3hz+Cz9dM5vdYKaIk
w2ZlVtdjUMEweHVZIZ4ql/t08tbh76oVYvfiuxC3cE65w7/nA/28NS66pQ1Z
LTKfn0m0YIbi0SjTfeQ+vEg5WiFcCrsNA81CvXXYyX+r89qyZhgHUd9mNXbj
yAK/+ITD3dAXjXrlmdGE1EKJbIZULTTqArYUf+/FpsCZSt/3dyKI74izZEIl
eLvqDs1iMPFu7Le1yXEOqDuU++n7bNxPFrm4mHBui0Wlgxzx6IDSkxJe0lzs
qBZYLhvFhU0SzzI7Mt8WJqpu0d0cWPN1ttWtZYOqdngeSfKjbekhtpk/FzVP
JG9NnqYRN/eumeFHLuKaI+QsJSlYuYYMzdcgufZofUSLGIXiR4KWCKGQucA8
x9ma+MySvWrXV3Hwl/NmVdaTHlg+T5alGgkfiOYM7H1Ewe+1+vQiBgctLeUT
U9u4KPuj475RjwO5+7UMaZJvZoyb99JJfihccbrxSoWFhEpNZXYhhcQpbavm
WxQ2WqaVZC9lgkTa5oltHJRlLqwJXENDr+XU9usGxCe+Z37iITk7blQrlXaK
idyFSl/D/7KgNtkfYrOQvM/Xnx0OFtPwajtyefcdsn8exn2vj5M5uOA446oR
Da7dtaT5UWSf6zO37iTzuaaJp06J5OPsx2JXrhKeaLB0Npj8ReHOt5PfpXzZ
8Pa8Z3HMifR+pp5s8jEOmm4/yn52n0KZoNfpaVc29h4xsUwX4eBASNiKrevZ
SPMTbjfi5cJ5bL3kAmHyupFLF6e+5MDUxThp9dtuKJ5PXbfFpA9L3V7briK+
dGgyVv+FF431L/NOaZHzaJ/OlfshSl7XXiK6tpeBqV/69oql3WhrHZ7g8nVA
IzdG5xnxh5b0vVbuJCc6lswNcv/39wrH966cyd+PfXdX+o55M7HCWPLm4mv/
vi/G0Wr1LJLvJZqt3TTx5B9SHsZre9EWmt+1NYOLc/vTHUWTKFzpcxYV3deL
m7cj0pMFcqCRn58bqF0Oowmu7hG+CtjvFFkr5FEHi7HS9cODtTgheGlGrHkl
QpKTDC43tuOOoyI9MF6Hd5a/9YdjOxAgqjDc3km8jNMeIUJyTsItbJEgl4L0
MY0FilI0DsfOm152gI2rWw4z8kjPz8pUfK4sRPjRib30MuHUvc0SPltn92NK
WiL1PG8/BJQVJg85knnCFe66G2wkK8zQkezh4M0yt+wGWxrsqDz5vZMU3u49
F6guzURATLvoSAoN/brbOam9HChvTQqTJtwTai+zW1+FgteQ8vG/Hwmn5T1x
L3nLQa9wP7/QZQqWHm0ZwiR/WnZVN0eiH+wkJdHGSC7hOIH/NBgUdB9ZSlU3
smC0aoHwBT8ughZ/6jy/jUZGL4P3COGKtJZzvJ6GFA4HNzwY+kPysCFkTxrJ
N2Wt1oMf1LgkXzeMehKPjPVs3RpykotIBcG8a4SP3YQYCwzWkZ5jeP8eLWBi
h+BlB6tEFrRfVQurZFKwcN2+wXaCXL/+JNHBTsIVJ+b7n/DloCuGX73mM5t4
1PbSVWJsCHm5r9ZlsrHWW/CZNeFp3kRtw4DhPsjPmKMof4wLEyGdfWtn06hX
NFUd3kxywWzwicMpGkm67TfmXiRcf/KR3L89zFw9sU2bXCfFSz5LhqNJD+4U
7BWoo6EdofvIMIP4Q4pnZ5QaOX7mGhtjCxonhvwDbHk42JgkM2IRTCFuZer0
pUdc5A8ulemy7UfNqu+TdV9oOP/4oKp/lo0GgdFZB8n9464b3OG5lUZps6j7
6VFyPl6mvMY3e7EtJGVh0Jl+pL6LX1pwnQPFos+dov+edxqcS5uVUjhhovu4
cgEHbR8HKyumKVwo8jtymuQIn9Q5/y91hHtc+U8+S+qDRVNnVZhlL+z/ht/K
+0ruP1+vbpAvhdhElQAG4YetvxNshHM4EFzvIvgyho3s88o9cSSflJ7zLtu3
nvDez5CmbcRLj09msMQiaXzTnSpkBpPjPDmaGtv773vbN7/ZTnLi3VKGsa8b
BwY/JBN8PpH/11uwQ5XwT9PkkqxKcj8U9a/uukt8dbxv9itP4mucexKPBCkK
2NqsIWnIRNEc1e2PNnFxXfHWy5dsJkS+FIUJ+RG/y3aTNPlDoZIhxC8h14fJ
xZeiRByb8Vd/ukTjEQv2ScXXfi1iYP7vX5JtS0qxw1W+e4l9D55OK/mcPFMN
0ZVbPowYfsaIt4Kmx9s2zNPLvREW1APbv0oxCffKUHUrd/Gvv01oOWugmnam
Eh0jalmS7HJERDJq6xfV4sXPx67NllmYOZApc/p6Iwz4vSbFJtpwVmNlBo8Q
4ZPzMbZNNIWS/Rn5PwI58KeN/pgMcWDfkfmDTbiW/WXkYJt3P17r5P0Z1iOe
diSHqx5B9m9x+kvLg1zoPmAapfWR6ylwda9GNRe7/faayLvTUKC2DR47QmPw
ZHP1MjLHjnVuYe33abwTiVl3OoyDoYHsHENy/0ROBVR3n2EjseGSWPB8wlFp
s5UTyL7Kv+nUXuRO4WbOBSmJABZkw0o2XVflQPrGwJb1ukycmXVSufhxIVLO
S8eVD73H34+r5jWI18MxagPvoEAlDs67MFdqcwO+6RvaUcMVYBhvDW+bXYe5
i+X+unSWQfimeomtZQlk9Bw/CXm3YLazk0tMTxUiPmrfjtRtxd3s353HxFsh
LT2QOq1SBzPTng0H/rbgx1fWAQPjRnBP5d/gshhIXLvgkFxyG/pOb88RVWmF
/ZERlZ9bWHibs1yy9Wcv5i/4kqI63Yt8vslQwSXd8J3KFdpZ0gsfttKzvnsc
XHYMrfAic6O5fuBxTBLJl5LQkxe2EP95tSZNxpfGFe/ku7Q24fl7kQXNX1iw
vB3xR4b4Sk9/rEAn6WWlFToGS8h1G9JPmLqTTTxK6wV9idELM6chp3PrORi8
G77TJZKNQwYtCX8Pkv3kWfXsFOlfjd06lP9J0q92NhnWv2ksnbtYSjmMIr1V
HFdDvKKC/9bFV2Q/r+eX7RWtpcF0NJss0+DgprrjjZgdbAy18nMvEF+RXf1r
2n078Sy+ksuVhOPOsj8N9BI/5GbNyE+414fNf85Uq+0nfmVsL1hXRUHz/rci
U7N+JNxb+OPofOJV/427sl/TGGUalJocYmFok3dyRwnhdKG0J2I7SE6PzR5U
TaRhuOWk3hjxeekDdycvpHCRaaN/dqMQFyNjk7K+iwhPXH56Ro9wz9ijAUV+
337wNViIz9CjcDln+TKPfA4mjIM2exIv+FoVEB+oQiPadWVIGD8XCy95Wc9p
p7Auj1vV19iHQ/PmZL3jYWHUum3tlZoqRMWPGjx80QsG1/mAuwkHfbk/dsz5
9+/HX7tCQzeT/ppvL/BwIQfbqtOa/DI5+GZT2pRk3YxX75rFPjCZOP5sdOWR
rd+wfNIk/moiA3sGj9OlhKf3TIqWa5OcO3tFSVTbjniyc+vt4G809uT98Rsn
ObPz2+Ol7QFsmG9JcZ0iPbd2cUVIM8mnQe7E5YI4LjKOr8tJvkJBfJuB9QEe
JqQzT74euvjv7/yMls4X7cKG2ZsFrPjqkNO334o6lIsL1o9ipwu/IE1dvWun
XAtsQiXaukIaEbHgYM1qm2IM/mWpWRdX4XmbLfeqbS06rl8LXx3LQd3EVquj
3ixMFUyo+R7gIsdLdGxgfT+0F6t4fpxNcpvfX+YvP40tWgneH3OJP5/Y8aOO
zMm3E+W7nQ+T+cj6b0MAyRdN8f/uNExwIL5H8/05kg8/KxZmCFTRGBf0XbFZ
oR/Pzs0vdSJ5EPs42UTrM43huxZMXQYL+ek/RrbH9SEsxv3pk9vEE93Pyu2P
4OK7vUBRnSwF0yXmTxbt5KJaNljXoIWDzEEzBc94Lua8vn052oHCq3v3bruR
OU3jOSOtlERDMWr5kuPC/Wja7GQV2EohT0s1w62vB8nvrw9MxLLhUrp8Ip/w
8NPSX4EPtnBRTuvUCB1nQipsxiJHLQqcBacX/SD9ONvKhPn2DAXnxG8fDBvY
GA19InbepB8TJvYykznEI822/4kI+ve8cDUdZ2cKQ5qfT/wOpHH04/G+n+S/
+psEviwg/CajFib2YoIF8evPZd+PsEANSEzwk327k3Uy34zk7b76syZ/yPuI
EGt8+3gO8WaJapnG72y81ogpfNJA5vvBlbA/eVzwO65ITb7PhRq/ydCPRgoR
lwUU1+2isUPMIWZMica+wqnE5tNsLBXZ0DrHlQvt18+aPnsRfn4X51k5i4vR
bbqSo18oFLUZubdLU1Dofb5I6ycLLidn9UXQbCxXWF+7V4KFGTYiRzZYUdCO
HXE+/JuNi7e1dhuE9+FTpNDc/J8UEq7r2RiVs3HL5teOZYQXMheXhGuSPu7I
NhbU9u7FNSff/0yzaIheerjRUZp4wdOnqS53OPj9wi8pYQ3Z79NnovWoPsyi
PM/EzaexeMkiM34yX7MkQq+PE84+HuQrcoJ4Q9sVp6krJB8bnpkamXdREJVb
OK/pCgeqh+viJw04kE0PFPy+kPSRleaGpCXEZ1WOvgzfwIG7quwFo3gOlk7r
qJa+4KBK55jJiylyvkukRL+spbCl2WaJcTPhAvWPpw8LkNf9Ir0o9xcLg7vq
7HdfYMFMWinnDeGsDIeIDRKCHISWmm27bUDhj1LTvf3FFH6scXU6m0Hy5cmr
hwrk+N453sUepP/UPy7xWU784YpruQ87oA9Rxgqnih0Z8Jn8kX8tpA56swK3
Hb/ZhLWuK58eMehAB6tIdjWzG0q6LYWKjU2InHdi4+yVPcjYs9pmhWEXya+k
4FTZVvSuiU2/n/4e4gPZl9MO56JNpCp2zqJCJHP0lL96VcJAWEXZJ7sCsfJd
jxx0G/FOqXRRfG8v6kw3TCUWMhH10LmigHjVSqVjm1QO9eLnwxN/bil24lPw
q+ace+040xDN4LfuQ2p1+Z6rtiy8XvrbROolC0WKyx1ndlL4fPDuKN934vVZ
uy5ZEN6PY501XXOCeODHL4dXxzOxtveEl7UyBfZd7502+TQetB1/9l2RRkql
2hm5aRruc89fVCTX0+1nqHGMPhc+Q+YGZaS3JK7pP684w0LdtgzpKzf7MHLt
4/hLXQ42/zKuHP/WibVCRjN0PpRj35KHnf1p9dhsLCbxYrQAIrvtL81f3gie
lZOHqqZeI2Lh+eEmoxpUaRkVq+wtwNVjFekJ3gxoff0UecGiGuc3bW6qudKK
Bh6hWNWlFfC89DWNe6kVzX5qqyfG2qA74/OJHk/iR4ncoNtRDZgtF737T2Yt
LK4qunK1q0GtrBM3HO/F1+vmTvuL+mDzep3hw7Je7FVYarF8fytSfj53+/Kk
F9OigTPhzwIf71fpAXsKs2TSTu9NZUF/r4Tt5DDZyxnW6osJj68r+DOropaF
pjNiFj9XED44+sTq9ysObDLK5RcIUsj/JqbdeYWNF7IpMnF8NE5ljC+LI/z6
y//n4V9vuEjVvH1n7TwWfMXWLnvxhgkfzcVmzOtchG29WRQUSPLwUoC9uBYH
q5nFD4QJt0a8VTn1uZx4f55NtTrZX0ejp5f5Jpn4LZ3IP5rGgbbwrofBTTSO
/b1WUulJeEzldQlmsTHC9chMkqJwy+Qqv9IeFmLqMpZpOPbDO+LbyHzyvmJW
OfK4reTgxZrlJuxlHHAsJL9l7yL3lR17w8+eC48aV5tfulzMXuzpnBRAw2Np
ilYgOb/ds+d4rf5JevP7xWfaNeTn1tqHLDjBxQmX9V0FfST3Z/G9nfLgYPSN
feVaaRZEtx6bXGLDgY+iio6HWj9m3I0XlJrZDwXL+QKzmijInD209H5KDxRL
On5W6TDQHD/B1tD991zf49Nqt5mQZZxY2HCJg8CxMbXmxUycPLqRJ21rO+Yf
eWSykfCLznbhrsN1xD8++3lfk6PwpfTHgLo8E/yTsn+E2N141PSm3HJuO4TC
fs9LWcWCzfxV2V2PmnBY4GbPG9tKqKQtfSOZ3Q4vw22nFszvhe8uzaj2Iz04
67dTbKcmC5mjZm01JDeECixKVa368TteUG/6Eo37ZQqyb6rIfY+Xs9LKIT3a
TOc9lSI9WM18fTmHiTGPPbe9xLgI0C7bemNRP7IjWZHqxAefOCUb/jLpxnuh
4zxVPHlYFN44y82nD1e+s+pf9jfAvnVt9OZ935Hqsjrs8QEGvOefcCpb1o3L
rW5CNsSfqi4dENUvYCCi1sPn01MmZkplOj16wsC4g82CsBd9cDzMf0xnDY2I
RrthJU0urGUqfKJraKT6FSW6G/XD1nVBSWTTv88xfgmdvZeN1kLNr4K6NFTm
BTQ/I72n+iRhmvGOePr9MjmX4X/Pra4/5V3OQVnQA6VTOylEB/Msv1XIQcpl
8wGBmxR2qR+Qzv1DI27MbAGbzNuUsfHxdzNo5AYusNNz6cciP5Uf3mU0hHpe
JDZdozHW2ml3zpwF/2leaU3S16kdUa/+C6OxOSJz4ZNwGvZOD7vnxjGhFnJQ
M5lDYyjtq/IhKTa6ctVPju9no8WxbrFCBoWzPQ+MTILZ8Lo9t2HTORpL4rMv
LrzMRpLogSE74keOn+6/fC5Pw8QkOPTwXxpT3SNfWakUJCVfrxG2Ih7Km7ph
PvEfofDwqWzi1w1yOqEt+mzo/90QxX3MQZL3qeue1/rhIjGZfl/43/fNrhas
cWIj6i2jbqMqF++v570e3kyBMdF7N86DBvuldJ56C+lNEbto8VIOjGyOz9M7
Ta7r3ds1rz6S3l41Ut8tx0H2Y4unclcp5MxVvq2dxcYya7k8h8eE8zu2KJw5
Sn4/Z5z7QKcfWSWBET+OMuFh97LW4AoX908KyGv3sHDm3H+FhwkPzzBr9dPU
J+fJe8dAR4MN1a+DFx6T3Bh2MCgz49JoW63pIu5IenBA4WzyaB9srcJcFYf7
sfjsbOptQQ9i1P1WBhHvfypoeG4LmYdRp6BHv0mOPD3f9WOGDxsWN+74ZJ+i
YOSWZjhl2I+6L5t2xBynEb/+6Tbub8KLKVHJpysojPVNXW9qY+Pw30nHdSUU
+M812MU+oWE3/rr6wLZe8ExaFR9KJRw9cPSN7Ak2hOx5k3iduRDaKp65VoeD
FXOemR2+wUXN0MmXUiqk7w/qrBrOo3HIyDRpk8u/vwveJChFuNIs716irDnh
kCVfp/ZEk/P+2NhdQvip/dSPPcPnWVj6YMNFh7Us/Ghen/vUtwuxB+OphaS3
3jnrye5vYUO4PPnOMOn7OTLHyvZfYSFK/F7Gh0ZyPxbk3PhaxkaK8RcV6ioT
17ojvkle6sOb28nC5550oWyRp3wATwlmV75QKZz4jKVv7tnWyvdAI+2ky+P9
9eiQ+LZdeWUdmt6t37L0SDvEI98Eln5rR4xJQfuHu99hfWrT4hkogNjsF15L
fnzFhW2UxZe9L9GzaM9wDfH976up/75aNaKwcCo84kUV4sRPFm4JYiJg34fC
tMN9ENid01Tx6t/nnPtDSxU7IHmnJaGBeGWuSj7H6H03HF8+P3R3Sy1SZ7Sm
ulwvx07nkvnrnbvQIp40uSG5A4kHNXrUyL4Ib1pg6tNMYbH+dCbLlIZaaPLG
f5+nbHratGJVNskvAW3zLfIcMLuuX2A70eB+n3vd7xMDZ3wfWdyY+IhTRW8/
eEYzMKPi/BXd6grMrZJ4YLeoHC9q7YQE7Tohe+qMftnybgwLSev0sLox6p38
SM2GAXxZ/bS8rR77bt7c9ebRG7yopD4E5FeiK0R0rt+DauyL6vlafLgW0Rtd
/bRv1GFF36v7cxYXgGdTlrvq+lo4FSX97ilqh9mu781lsxkYuO8c1VjUDYk5
yrt9TnTBes5+VfUHJbC15v+utioHEZJLn9z9koUIy0SN7tYP+OKwM2L1xw6I
ac89IF7VDT2bNAfzv1WQkpc+IKTchoW/Fa5/GujBvC8tYa6pvcheWoXLD9lQ
dtx/irmRDSNfRvd3DQqVogcmmGUcdL85v1vlLZnHlAG71STniltZR3nJ/Fgu
ef87YWc/TpR8lTJ7yIXiNpewQpJXDeebCqqr2JherRmqTPJIxLZOtZ944fD6
kIHDN0iv3DaJznJjQVlg0Jpxi4KLVsB0iC/xlsaMHnuSf9b0dSWXajYeCY32
PFnFRUWBb9iv5YQHXkguXzWDg04b/3lfBgnfJmNZ9G8OXP9eO1tGcjpx7mk7
XYc+DAs/eHuJ7N+7VdH8tpV90FxSuC04jcaj8kHxg0FsDHx+sSM0oQ9+Pc9m
ME6ycLBQymCQvM+1568aS2rS+DTTYevkVRpz5VVltaVo7D+V6+1DuPCuAO8v
3ynikYvG3Fbp0bCxqb3mSDiBrz2y9Mh9Drzs7v/iJ3xy4xP1vvAdDZ7Oua5J
74nX9N7OvtJB4wOml38UJJz5TSH8Bc3AMWdOZV9SD0QFn5hEp3dBuMsy0/hB
J9TeWh1Ua2jBiX2ySWUVDExEeWa03CW5+8Z6XoZsJ9Ki3ZzG9jKBWO+kj451
2LKpdc8VVhtsRvZ9CHViYbjjp4FuShfaEakwPr8dbde/U8csehBg5j+fEd0H
SkNf6kNYJ4p8FSWOpHdDWaF1+wK9VhgOryudyWZjlp3GlzUzKTxb2XCXcumB
v3gRuzOXjUuXb7iLnyU5fN9m6ZkzZE7sEmcmZlH4tTxa+sNKLnqDvI/PJDzN
riuLfbCpB14n1eWfCjZi894uo5EZeTgYUfXQ92YHirO9r8Tcaofy6Ma3P3Xr
YaYz/XChUgkWfM5X+6rQhcSuzUbx27vAXr/ywbm/pDc+rHhBmbIRPRWBm797
UaRSctyzuBuWSzMt3hNOGlgzsKeGePvh4VdnLQwJnw1KPVDZSvrVrNn57TAL
NXuK85NECKdart0gf5cD7tnHYiHEk2L4le/wknxdI/74QaAkB1Gfup7mzGOi
7u/anI8hpN/3tk+Om1PIYr8xfPjvOXXPhxw2iBGvqBccmiBcorjJ38i+hI33
0sy5h4inllyVjDrVSYO5Qlpq9BEXFuaXd60h7z8heEbi4qscaM4N+vl1PY0i
JV2HoRrS46HBAsP/+GGC9qm9yoV0eO3GX99Jb+4wXXH5BOFwszL9M1kcHN6h
Gqs7xoXeuk1qsaQ3Lasfvx0vIfOavkmr/xwLVzR12vmrmdiRKTd1xJ34XtPG
+a5J5HXUdH+LEo4u+hFtaBXEheyzjxtvk/fzJuicC6eKhXdBUYuOKxF/4Xus
pbymD9WRKSfFOWzw2b6EMOEVj5F+9tY9XHgfajC4fpwLhvBRh8EHxDt3e+j7
OXKR12jlu0adxnQSl+O8m/RkwqYXYcS/gq/G3nlE9lQ+iP+yXgcXTGW9+Y6f
aczrD1u+7xiFAwHvQrv3c8Cm+/cuYtGgXl5/MEU4KTGjaXzFv+8lXrsi0ptc
h2uX+N6UinHQ90P0Ar9WP4rMC7XqI8n5WypubA9g4euit2t8j7Ihbyz8+pMz
B4b+frIplTRuW66PjCK9d9/rx6qpn1wU5L3z9GviQqz8qu8v4gt2+38jXbUf
Bbzzrr0+SMNr+Ou2rZcpRO15EWNF9vtrfOoBkSNsLOE7ICWVQuaPufvhLJq8
7ppNBy2JH6g/aF8nMc5CX8bDWU5WXBzJ5lm1powFHe0XtOOufujVGvqFJrCg
0HbY0ciaRo3BwTPbv7GgFfhuyHmIjZ8htpOydjQcci5O3KtkQe+Bvc8dwhdZ
JUurXxC+pDIWj0aakt+P9joau5KG9tstWnlFhBv519+72kZBRKvZOJZcv7A6
6wHzBi6uL7StSeNwUBjTIP63kQmVRdNT7YRPdogvby3YSfZAuWD0+BfSn2YR
KgOk//iGC82TeJhIlK8vZ3r24ayW7XTKh2pM8wQNBOl2Y88ihdUbZHvgeXyL
AK9uF46UR8x9urEW8huWxFvdqcIdv5geL/dSfK61eaXu3oO0AX0J9QXd6BLb
/71UrRk+cjvWMuIKMMTbPrrrXi1yfQ0dck6Uo+vT1LR24Hu4taFLTqAWKps+
mWj5daInvDSq0pOFa9nyvae29kFYIm2Yb4oNhTNRIdHHODBgps24VEH2JT/0
MUju2p4t/+z7vge3NteFKxUw4SquvIA3mQGPWFuW9apa5Ck4uLgm9WGbu/mZ
U8k0ls8wane1pfBJR+Pvh2jC90V+dQPkfoaqHLu/07wHN03eXLi1nPgBf7nm
8dRqqBnfXvfNtAFqf7F6VXgDOE9mLT3X0YvlgmsKSoV6YdJy4dJ2WQbuOByY
dEjrhlET42j8Lgb4nifMlo5uhtTR/F0FV0jvqG5y+vCsBj4xwSX6y0sxFXx+
kH9WNfhYPF4JGQ34Tz2wN7arDbYP/sRuLGqE/Ms99x++L4Il89ftqzVpmGB/
22BoVwHx6hObvOU74Nm4L8tsTzVMWbMTToe1Ymznt/SMihLsjshXjFBtwwDP
wSrzwCZMXAqRuazZCJetv2/6B/XhTt8s/vfH6pHjESky8b4DNdwv4XPfcHDt
j9Tty4SjV86rsV7fxEL6ecYeJzbxzSs/zh76xMZg/+wLV3RovHES3LWZJvvc
c1npRDMNM2M+pX/ff13gUaeYcIALndwn9d1kvsvddT703GNBxTVpsZQ1hYkj
Tme/tLJxvcW6/O5vLg6Xy5sPE18wG9bzdHnHRk7QHqOZphRW7DBNX9nNRiKn
VWT3TzZs/Y03WZE5XlUdKMBSYuKbPc1cPEB4bomyW8IZwm3/jfK2lXAxpWmx
xHycg0vcLONtWVyYKXQ/TJrLwaGriq52NhSkP/akaKUTHzAVSh/speFrX2rq
TniwqLhxRXY7B0cXTFcYb6LwIUdA/udN4gMvK7kuKiwI16Vos0gOhm73L9tH
OL1B1Ehj2JqDHzqCjx9rkr0zvzfJ68/Gb/U5lesWMPE+UmdcX54N7+LaZx71
HHg4chRLZLmQ9L/m/NKZws27C4WvRpN+sgyvmDFIo85/bUyfBBeeW4tOOciy
MHvn/luucl1Ik4yfvLe1BRbre+XThRhwHeJvO3aLhUPrPt1x29MHSb7OQ9vc
WlBi1yS35zwH/dMjTUYSfZia56F5fm8tHrEN+UVjeiDnr8rX8aAZvtYZPArZ
bFCmUt3L1rMwcqv3Z3deF/RCB1z9NFqxqXTAKVmyD6oRahemHbpwU6rdPPhH
C3Y7OlbpaVNo2uCQukaGRtp9q4XN5D79udPI8a3loHXJ9aXMBiYi/KQ2xt2l
8eTUfweGfVlQN76/LUqnHvLdKckmt3Nxvf6/AI9ThShqkB2T5nkOySW/Badm
NWMikTOY5lwI38dqVuzyMMxuk5oM18yG47nTXj/SP2Msu+TXztONuFt7yLK2
uwWefSuXqIdzcOGa96nQf5/bVwgWTozrg3+5gNhzNwrs4NoT4Wwu5H8FyDov
pKD1wILaJsNFE1/lil8n2RBk9H1qY7OgqdCznH7JQvPX8Jeb2hkIXvPzVDLx
YJO7XYUWakxMvG6ouC3AxaStr4gRyeeir2pe2/bTKFiiWDG7nEbFM7XvURtY
CHaK0vY8zUXYgm0noojvFvcwBDaEM9G5xT77IOHJenG3mTJK/ZA5dmvHtgkO
Jn+41tQpUYgW0712d/zf824/66XHU8gTP3QoM6wX0nIF/RvzKPSmB9gORNKQ
oZcY35pDYY5f2v2537i4MHSHV1KP7Jv2mbP7PYkf6nhLBQdwscnUKPcH8cXT
z+SPewtS0H6xwJKhRPhE3rCllHDoRJ6WUetxCo9mrnE88pzkoM/uTwO5hLML
/9O0S6Ww2tdX2WAbhTaWDT1DnHgR+Nbf9Ca8zrmvYGBCeuKzhsWF90zQyvnr
Z6kQHhZawjuPcN/T671q+f4Unj/5pTs/lINBrS9MsWDitabe97QIl8yAulHb
pX5EOca85p1PQ0EyeqdcM7k/r+boh5P+9q/fonl7N4U4zz0z38lQsJi4KX1G
l4Z6fdGrKlUOPq1Ne7z7FxvxTQ5YUMWBfXfanZFZFKqOX12mz0vDPXDXSDzh
MJXvIz/nXGDjv9s954dkOLD0TwxZVs6BQ8Gzw3M82Di39mLzSnMm1j+WebaE
9LsM7zbhlnUU7r3f6lmwmouU7geGxiO9GJ3dndi0mIb0y3g/noVkT+VjZfx3
cCA9MDHrS/W/5xcvW2tdx0buYrsdykySJzNHGjIIR5yp/Fw3SPJmtlaEeSqX
C1ba3NLhQBr5B37pHibcKOv5c5s9yb9hhcML7pLzn9WxRzuUcMnS6hsdG5QJ
d7k+ObP9FQd+hnp7sj5zMfPm03UVGSw8cfT17EimUJt/J6a8gexf4HTZPnJ/
rP+TUKwg7zNcftsA328WzjucjM/K7IOa2Dj9jsxZSUZs6IyLhHOCDV9lKHEx
O71he1MPuY5Z0Z4a/3Fxaq/iZ+nVbJxxlw/O6WRg6ty24+5Hu/Csc6OGrCgD
pnW+9AXzXnRKuYdoXejCxmcjw3Zy3dhS+zm55Wsnin+c3zZi0o7yXf/9zC/q
wk/mmLPGwTYcW70lq/hqD+I2hBabqjcjIuOklIwCA9Lqhn6PLldj9+6nEV84
Odj8pkdq2XgJXtxriF8n/B0Cojxf1FMbkKy49LHJwm7cSjwRftSqC+nzDuC1
Wy/YBek7z7/pAd/yen0dko/rC5vtRC53QeumXrAipwOqYpITD2Z0o2+OteO7
SDZk3TlDUYIMfFLrNDne0gddc/0tssEUzIaWvD1Ncvv9ZGoz6yAHPidPrGMf
o9E67WM5WMhCx7n9Wa4bKzDculRWr5sJTfGayOBdbOzTOVld84GNxoLVR49s
ZyFM9Pu4kigTm1+6nYi3p+BT4anMXd+LlLxChSNj3UjMXuqpWMFEWfyEUsGi
Zsy2TrR3LG/G5rcyVnpLSsD4uG+hvX8b2iUpTfbFRtQUJ3aOUFXoqEiRDxrO
R339JScz9TpEvKSThKWzsP/sr7ROkVyMln79cb28CXPtHg0F3a9B+ylzvddz
OlCm02A4YlUH9UgGJzqhGZoPel5pBDXBYJGD0Ey9Rux9Fd81KdWLIOGn0ib6
negtr3rJTWGgpp/Xe85wH/jvr1BUYvVgRYySUqwDGxceFx023Uwh+xnNcCRc
nzpS0KCmSa6fxOI/Di9pPIsd696ix8afdQG/EvJIbv550rTJjnBBvkLG7Esk
D5/1FTnuYiJ/NPz3g/8oWOnVli8le97Q/vf141EKufeq3cZIXmXqOCbGEK5T
+RWzozuHwmCzef6nrcTvRk1fZpO9l4/yidZ9xcab7xKRidI0bqadMG/oYaGk
tmf0QjALvmXinSmFJI+VJl6v6iT5oFqQly/PRfasnvZ2kX74Hzl27kA2C6M+
T1PaGmkMCtd9VmAQL/JsfvSaQ8Ftnter8YcsrKdsT6bv5IIrwfcngvh+9MWa
ZHYm6TXGPFdBkndTcqoOn1q4GBsNzLz5b69m7FnKntuPg2JLQqJP9SH7T57G
cxcK8/tU2S0ehFOfOepcr+SifJmp/aUnXDh7t9O9qf3IMRlpFC3ox4UPVnmn
gygolPzt0DOhMCsvc7HHlj4M870/oLmQBX5ZfTNWRTua2i31re3YWBsnPs3T
0IKgUzZVh6tbUXJBqFV9dw1az369tXtRE5aZGjw4nsnAiZab7OefGbgXXFIq
L9WOnQHNNYfbSf/Hlx/96NmL1IsDNxzNu/Bxet3f8xv7YGPFWHkvugFxu1Mz
jy3rg8orYd4vuV24/HG/8MIbpfC5PdJdTDzPwzRj7hs+4vNf712RuM2GlOaJ
/dn5LCxYURQbsY+DrZ8d3G//7IKielJV4KskVHWFym1++BknV0zYu/9phddi
yZQ5MXVgrIw7UKRRhB9/y1Xn532FRfKjTv97ubDdeipm2OcL7IsjY+9cKIbv
DaXjfN4B8Nl+QMYuqBdVHUeMjO+24dGOfK7g9mbIr5NIcNfuw7UH4Us/PWKj
rMlw5V7ioapxsdqryH37xWDfiiNe+O6I+eW3xAsUGWv2ZRPuqn4wNGR+l+zp
k5b450IsRPFsr1sxm+TwuDlrEeFCPrUUoUuLKbRkzea9e5eCCxX/93AIF7km
SSWj9yjEF7zb5Uj4b7hWknfi33P+uC2nb7RyEfh7x2+vN+T36bNpdBYF79Ru
V9ENXFivOm/Cd53C3AElje8OxOtf7Dz5+AHhy6Ut5RsI/za2h8378JiFpu99
/1N05vFU9GEUlz2pkEqSUIQkUULqSJQ2keylUkqSKNFCVPJKpKIiKSRtShvZ
Q8qafd/Xe+/MXGVLtur99ZdP3Dv3tzzPOd8z3ZlR1VHgQDdcK1J4JQOZN1nD
krtJP6Q77nlH/DqXz+rHfSWSWy6v4JmM4+DnkDP1jaz/w6g3B4X3MxjZVXn6
33PlgrledNcFGtotH20lCReOzT+yNptwEt/puo8KhNcFq4qmFZD6tztQz3f3
OOHTPSF3bMUpcLeWLBKdwUWh9pbuOjB4FiM7UezCht2qLyO5VWQeQsMi085y
oTTwxtV4GQdHxD9vuUXycfBJTsT2BSRvZ1PDC4lvu9quo0Z8ONjVvWL9snI2
Eu+k/9VlcfHG8sb15UQfFKx6eT9vZJAldYLJI/n5rnZVtr056buTyp3WRv24
K/2sOe4/CknxlllFZHwb8jhzGldyMcRjH/rGmYM2Xtd6KRcK21IUHh7v4SLh
25K6rL0U+AMfHdz9io2k1sDCfRfIPie3VRR0Ujh4+k2zuCsXZd/kVT6kU1gy
/cK8EEUOfGbx3VUZpFA9bWnlxYMsyBfa3VSLY5Dv6BO8eyEXsoW8tp7ZNLhW
V674zqZhUGkS99iegsTJtZP89ixwVexFebOIjhU2rincQmHBwuJX/oQXctlv
u54akHGprRt0IfveLzf1Z/GhPnRb/dHdKcLgi0GXhjjhmpzuNzbOvDR8klqu
/anmIMvcYUSY+HslW1uuK5ToQlV84HV7GqVtaV/tf/dhqW3M0V2WXPjx3n/j
PpfCdG+Pcors19lo/iDNWyQHDy+Q8JTjkn6lRCasiQ4ORWV+3Uhyj2B1YMZ0
Bizfo77XLhJuik+PaeSjITXDUMvlMBv6FqPztat7Me/H07NH5HrxYZXbgUby
szO7jj6k2gm//9bZrj/UDJ+o1gMdGxvwiauskb22Gx4n49e/rmqD9VfXbeNX
6xAp5CZzsq0LG6I25TtIfoPZ9o/njwuV4FRXQmeq3VfcLPy71CaiFdLIZJ0i
PH9+TcW5aRJN8OkzFstjt6Btz3pXUd467FbslZexo+G/pnHlYbMerIpylp2/
vQGmPyQMz9YXQnjX+v7965qh+9av9vKvSphuW2243qoG/JR4ZGhrNTQMdTN/
hpEcvmue7axr3zB5U5YdX8xGKH/jOjvCuQPBOzyKH3Mh/bXQjp5H/F+v78U6
DQ7e2jducQ+lsH7ybsCWgDbM6h05lkx0K7F0/sfFdi2YWvD4pePbTkwT9jmM
9HY4Bv7+pmJfg478Zw976C7QIbpb3ob2wOcxp+mXTicO2Zw9/fVjPRwVw+y1
rMj+FR5PsGUX4rDCeC4r9wveOlX9+fymDnqafKp+wz3QH2y7+iazDaw1Xd8t
m6rgU2gs8vNFHZo3d/6q3lqNPe83yr+5QV7vdeKG164izEvrSCrJb4fOX6tR
KyYH0if07m9qLsV43yo+E58WZD7lpZLWViN8/Mnwp9ouXPnp+3Rcsg0Cbr2c
0rMdqA5wmP9roANDOVYlcspdUNt/sas1guTsXb4q3EQONt0vz8mL6cOsQlVJ
/occtP/XVdFUQ+OQGsMadWPBS6RayW8XyVvThrW7XlIYl5k/Oi+ZjW1l/poG
Bv2Q2Pw8IXkW0eOctpGH79g4ned8lkt0LPLewcXKpTQmpZ9kidF9aB4tmCZ+
jOxDkn7t6ccUREUuCFuGEp0yFbrA+cMGMn+t2kZyV3fTkO5JFy5E9i6/svcA
jdRPIYJ8xTRGV1ZK+rRSoEvfF3iQfN7IHL3TL81FzM4ljTVk3avPLGzPNeZg
/fPr24e/U1jUhPOKjRSOSuie/K1Axi/T1bTvFwUVilm+9CcFK7cSj0upNHa+
DrzQt4+Nk86XhntWcTDL/fvsa7f/nT92aazL4+KTSU796b9cxJdELgvf249Y
xdX4JsVBwoUlr6Zt4EBiyxu73Q8p3Bj4fnOlfT9GJEy3JNf2Y+1mx+WSEf3o
WcGW92LRmLvMUb2jtwubMz/pBWWzsFZQ7YjCczYeuxfKtd9sgducuU3//h80
J3Mkcc1MDhY4M9sj3rKgOy00/E1LG376ty9o/tkFjZ1L5843rcPIHDlvm919
8BcPsnv/uwemKuc6zn7pgdkZ25VLSB3Enxh68PsY0WWhr7217t1Q71TIrC5g
I3tOeUNOTyMMPsSeWvc1E4fLFqvP39SCkC+aT/aRPByS2W8lsoz4zI0EP3Gi
Qw/Cl4Ueec3BGVkJx8KRatTn5z2v/ViH1Slra9MfvIVj9Kibl0w1bqpskdaf
/RQcLzclDpMCKU+vrA1r+tDJa/X7oFULzKosbOR2FuLCnsYx48oayP6n/7vF
pgONE95Zd6yKYWJ9ZNkDnT686dM2HePrhuaa+4eEexvRtP1TXfNSkks23Kt0
X9IDF/M0jk0khXJ5ln0V8VX1ObeWdJQSftvcvHWS8Ikda5vSk90U3ns9ODP2
k4W7aYMVHCMKfzrGtwpcorGtb27JIOF79RPmPUUfKIhFjhpWmDC4uS2lbD/J
m9fdl21sekX02uZB7dxzNBrnHL97dQXx6duNj9K7ufgzKPR2nSAH2upuPorG
XCzYvdvBzobwrvGf+6PDNL5OjX36TbjZxSbaOd2TC9UjZlNrLxEdOsxWFFhF
+CB7sibLhEbCnn2+NVIU3FpKq5pyGBRFl/eoX2LDaeDeet8vxNeDvl/NPUzh
YcVkXBPhYxmbib4K0i9S+Vc3bUimUJB+l981mYvvZfbLRy0pXLDY9NNqFUV4
9dfD84UMYt1fSF4u5CLkYY1g6GmSe9yPFQ5p0ejmET/cuIgLmbmy5glvGSz9
mpDYLEtDk3Ws/zPhe0PzlbNF/11nsOj2Fv/tDFKfckTP/fPz4y9CubwsFEkq
bilsIP/ekb5VUZ2GxtWNiVOqXKQGaMWPuNAo3+oizF9Ffv81kRLM5OCJtkOl
qxMDvXCJO3cvk3EvLnWKr/h3fxbfDFOG5PhDKvO38XEgN/S7z7qIA5dA+0ue
62hEuvLYebzlYvzyCgntPga6lrxJjro0XM9VsiaOMLgjF2UoeZxGUJHc6dF+
Gh8uY8OReBrJGVvupBwgHDEsKTJ8gsJGq7CgYrtu4k+B4TtSaEw0z7TTI5x/
Y12n6MwGGh9btrYKEX9/3c87rvmOi3W81/SDIhjQp9/8PPuDhqf7rVv13xjU
tx8SoFS4cFZ3lXv4j/vYMuGRhI+c1CrmGrRRkBGv6raYTo6/JvGr7UUOknbT
YikkP5T57+po2EDBfSrduDmFi3ub1b12keObvtbscQxkMGvnHcqL5JcNR3eI
CBFu9BmZeU/qGxfly/9c0PYmxy859iCR1Fv57qJB+3lEV7OX8294z8B2cjjK
6t99lM13zE/YT/SvPeCqLdn3I38XpA+pkno5Hv9brYzGUvOk7Mo/vdBb4uL1
xqEPTrt1nqn1dMBk89evh4r7IMJc5l3N3wfp2g2nnvFVYs/pL5yHv5oxcKov
uza0BvJs+6ir5dUQUxudTB4tQFzD0Vl79evRmK0kZTYrHxNhg4OJcrV42L4s
zcCzCKZhFes3W7Vh4F011UG3Ij87bb20eztcONutZu5pRLJiWs+H5e1wljhU
W/CAhbAyTXMzcRr5ijaUoinh+0+Pny6bzoboxQrFHNle2NRYH6HkutB0c776
35FeSBk7pkrs6oPXhb0XmEV9yI/mVdrK6sPTn9dPqPztA3fp/aZnVSwk1jGW
O5cRfnfYN1FI6uiZZ7xBYRELciE8H825LIhps6POubNh33nvv+q73ShQuxf9
7/uIOrUu4wMjnZDdYsPo+VTje9jBL7sPVuPbeV524/QqBN+Y6+6tn4tx52tq
n/Z0g+ZfeXxeRDuWzJR8lZPRjdAZp7VyG1qwlnP/ye7yZtwQD3ycUl+Ci66S
vge0m0Ff4inQ+i8PS6SVHT1u1eGyYOse3ust2GDA6e9nFyF+SLvjpUgleHb2
BP1SbsR/mo9v60324Eyb7iFzwU7EWtavLRQhuTA9QJv/SA+YPVuu/ve5Hpb9
OU1loj0YUDqnmbGnB4m3nhnWTXbA4HWsT9K+buxe0R7/q4KFU329azVPEf00
7nCJnupF5JW0+4dnkdx+fsEHecKnG1awpRNn9iOTUlFXPkmDXi4ztuZZL0Qq
3F0zvGk0VRkuViccbTSvqaeT8HPNjbbzvQdpJFVEBHbEMLDWffdILY+D4LST
5voZHFw6M79irJbk2kKhLaqkb+4Wr9un/YmDSr/Z5774Mxj6HWLoQup4yHlq
I6NC43KM7VjKeTZWv4xSKHhIY7PtzRC6mYa+3bfGVHOSi9rqPbt8GLh3HZr2
MpJGgZmm+D4dCiwfn1VB6/oRfiDocuwZki+WWTpNI7prN+d8hqcMF2oPUzRP
kT4N0wnb8peHjT8inZYzD3CQL1v3bAGptw+eRy6VHye+Z/CxKpkc76HSHQ2p
BzQObPW6LhVK+vP97KSef9cn6N7qTXEm9TQ4zlciTfrcp/fgH5LDMtz5bgQ+
4WLno+l7UnW5mPFEUcrVhnB69oprw/L9qK5OezsxjcYLRsy5x5HCcPseOk60
C+2xBXEV/nWweLgg8cjvXgjmZruFCzGYIbfl5+q7bHRHH/Dbv5EDnmcjCaEl
NNg8fqcOzm5F2tgM1/aUInB23/Gr9KBwr81gSe+DLmTIvmE/NmhD2eQ3j4dr
CY/Gi12NqumF7MHSiIfLGsA/z56t7NEF0YamgmcLihAsa6ElaPQZE9MvKZ2X
7oT6qpSEvxZcmMjeiT4nzsV+/ofaMcMMnu9eqzQjrh1puVLHVwlVQnlmy/NX
wl0w6qtaE36+BLHqRrG2GzPhtYfbdOV5N+S+LYn16yJ+IGPs++wljZfq2pLR
pH6FIsAzdKcHnpxTI8WfKaw4wnoZatyKnKTb79+dr4Ksd+HwsGwdfFOeNuin
1eFJ0pjQFcNKSBadMl6U34IXUhvXN1/sRtv3vnVRv0mOE+dfIO3PBre/8n5Y
Dge92R/+7JpkQ82/r90MHJw/khSU9Zbw42r+CxPBfZi/tN935mEGWj4RdM0Q
G/zvFxhff0bhQHTTF+E+DnLuzLB+xaVwOOcav/VFCrmPbT76DzF4IPp2eDKA
QjeVeTKklfBkUNrErEAKsn0fjSo1GQzISPlvO0Dq/9cazS28DO7tD57YoMyG
/wqP0d1/GVi9NH6kOJcLrZFM6U8/WPhpmxYSRXxumGEdKAKFDxkJ0yRbubA/
uHeW4l2SoydjbhTc5ODBSocQzhUugo4paRhWkjwfKv7h3iIageuLPFe70ZBd
e8/bwocG69jb7rZnHLCOnMycw9B416b+kecNgxcnBadEic8v/GGiI59Oo5C+
XtNI/DlMYns/dw6D8R+bG2t5GMQd3lvpaUn6VvvPu3wug7aT4QrBZgzmXXg3
Y7Y+G/VVcs69dgzeLEucvYNwy/mljfSTMC72yedmMA+Izp6LPmtXSKN9/yHz
swk0lGs8vhaR94fvV9DozSKcdm6pp6gaBxmLcd3vDI0i5cuOZqYUzAqXhYln
MLjk9frJwa8sCK87HsOry0C4eG5Y5EkKO7quXSlTpvFtbcC8+WYUNqTwG4ek
s2HwxXgyrpqCnyYP3U94pJnXnvtcjPTrqv2L5xDuofIeNmfNorCna+8Tt3/X
i96fiF3vTPzc0K3t1lGSLxw6PY/sZrB7q9DiAQkO0S3/5XzlXBz/2Ly6U7gf
ISqxMT5yHHTvDkn3T6EwUOJVvEuGgdgZC1+zWxyYjPh9KVfrwxEV5Z23FAln
vy++Xbiehp/Qjm1ha2gsEd6w+VsnG2Nr/5QuInz3pkXL4SPJCTvTlE6ojzJ4
7yu/rZzoxnvFvB9qhAftfic/eDvBwVBi5BptksOi17ifehnJ4O6zzgMxpxj8
eS/zfUksg4LaTfbxhgzuZ/uZdZVSmGo5rWFMuKDsgZn3incMMkyaFbK1Cfc5
Fk7z86fgdfNVRjnJZTY5JeeUs7ohqHr2+NOtHCxd58v8F9GJRaOO3tvke1Ek
42/+1r8C1rEvjRuWtuNsUGPSwk3dmFTQvCHk2oyE6KT62E2dsEn/82PBq3pE
tlPnFNwbIefJOt7iTvpz34U645hWPOBv0Hoi0AiH+g9NrI3luPto4z4xm6+w
2N0iEJDWjsERperTL7pg5i/KPd3EoNU3o+mbBI2Apz2fzvbQ6HWqCvbaTeN3
y6O4mC0U7q8c6hOK7EWw2sBO76MMtvullf704EBh7/X56hEcNF/5IDGdrLuj
U7WOA/H7E7ejntz05CDW9vYgy5Zwll7+n4adFMoy4w/TZF07R2ZoOTX1oDdy
Tob5NuJHHfdU9PLYKF840zpjPwcvD0m9bZnTB7VFwlI3AjiAyedLZbe7UeX1
ekbjp25cLLfkH59WAs+7P22WN5XihdFpQ/djRHdE+GRc0IcNapE+rqvI+mxW
F192oAsfjITirwkXoyfHQ7xdugUBk0uaGze3op5vUFfRhYVnc3PD9nyoRpjX
A47vrlrsF1tmY/ykA3nJ56gX01tx28Hnx4MEDgQqI/I5mZWYId7garqvHkZx
vKtXvehEdELPq7zUTpS0e3euG6yCSERKokVxN06EdQselqqFoRefyFzpLkyY
iF4VDOuDlG/FjZVkfJKeC67YdHeAVyxQwH9uL4qfKgXsEmEwNcJWeRlNI/Ho
o5QvpK8KTuW0WLJpSH0eWnuP1NmIysaGIpJD9phHBNYTHjB2uEQVqBE9kNC7
HVvCwbzUWSI5Nxh4nSk0+/uEQlJT/9zrh9nwlFnxufsOByn5JV2d/3HgeOX+
1V2JxGfZf/yjpsjxZgsJj//lIFcxedT/O+GB0Ypq22U0YHNBestmCvoqn/44
cRhMuCvfBcl5XDF+/k0BNIa0X2zbRPjDfLXi2gX1bPiUXUx/PsRBdZdq+pVW
Confs967LiTj3nbc4Cwfg3a22leG6LNu+qqjH8I4CJEKc5LZS+PowLTBl2d7
ITFT6BO7ndRJcIJjfDuFUdu7uxYkceGfWNzxaVU/0qqWfrc7Szj9SfFk6Q0u
YDu4tf8+F1e7uoX6PIjOZ/N8GdnzHXaV+6eEt/dj890l0wXduXDIzvmYTPR3
JCRFOG49Fyr++U0nRNhwk4tffVqPhUUzUr/MiWiB+9yZUosqOJh4OidP5TfR
h2U94WfdWcjv13hrEEjy7/cDGnqDvRhNkHn438YaiNaMuCnMqoXULeNlZ+JY
iBX/9fMSef3YDwvna4p98Bnf+XswvhfW87319sV246yki/KioBL4XN5wNK6l
Eb2b3ue8XVONe9smg+y1GhE5qSY0zseFppfGZRQRnep6+n4e1QHXg5Huc79k
wTSPJ/VoXCviF0zIuXZ2IKZA56LwdfL5r06UfW4pxg6NW4mavzjQOKm3bOPM
FixMDJ7gJ3l4fPp34+EFnWjr2bUyNLoTBzrmqEg6t4BfUHd8k1E3it+1bJ9W
UQPDry58dvM42NPqVjntEBseq75JzbAmfb3v9o+ti1rwwXpA5CDhfyNWbLcJ
4cXfHpfLa5d2Iatp/8aWi314zKMYlS7ExtZCv5yomx2IG7MObzPuxI6p5zdn
kHzmcfq46wtSd7O/K69xnkOh/eTd0FuPSL04Rwu7+1HQsFjw8bx4P8qavwXA
goHN68HQ+0coHDrysG2aCYOsmWc0HwczWHv9ted9whXX1StUZ5j2I8nbaNta
4vNCBdt8jQwY3F54WPqAOPHVhfaCL0n9Kc9x3LeG8GP7Zt6AhX2kv36sVeLc
o9Hg5HZlqzCDyTsci1WdxL9eXToy+JHoWjOfumAP4fg6b9nr/+7PtVGk2+Ud
BdX74g+WzCL1uKzEYhfxg9uZTYnTvnOw83jqufVrGZzXL8ues5hCxK+mTtt9
LDgm7L33YQUFoU2GD1OuURAZ1xzo5O2HmV/X+43E/42iY894Ep31aDtfmVDH
4FdkHi/3DIXalS1mOh9o3Hg01ZGxuB8n1J6FfvKl0NvzSsTGlMaOpRPHM8YY
LH96/lmRAxd1i0wrTr6ikBw/O3E5P4P4i2Jxbx25cDU98ehbGvG953ZP+xcQ
/5pRkeU8ziD68Mv/Ci9TsPm9qs1uGxftQtqFbYf74ZgWlaOTT+Gpqf47M7Je
kxqP/wvTI7l3uHfjZA4Fq731A3cmyPp7qI1H7eMgcMLv2leyf8LlZ5rlnWhE
Rm+Z9XUTjbI1FVMb9hJOV1YUxQvCD2+u9Pmc7gf/F1mrdyEMBJk8M/97DGr3
n0r9QcY9RYuUYzrhu61yPRa7Keyelm2o6M3FgMboxQNkfW5krjBpPMTg9Zep
9ralXBheVXTv3sdF1rRXqq9VyXj2aHDGSX5PibQJrvrCICDlrrR/AgPjaSda
wi4R/45qXnSR8KJm7PlQ72jCpVf19QSSKaxeoha9upeG1tsFnmWBLCiXGLXy
zODifM/JuotBFCYc3PdXEj41SP27XciAA6ejay3pW2zE1hicKwmjEGnj0nR/
OQdzw9aydxEd4jV0aQuUZ8BdsnVHIuHA49bS3WWaHKRHGHAtXrehfDSvJ4bk
1mdOa/xM23qgU3H0t0hYN5xF9XT/3mnAzY6X94faqhC/Y5f1nF+dELzrKjAw
vxP7+cK03qYQHXisfiz2aAO0Tn2cKbWqC5B04K59T3jB9L3K+txPmFqgq9N1
NBPlOR9ZIyu/wvGASmdyTyU2pK7ZoPCnFgdrpdJXJLGxucPnRFg5B39yJNOX
Z5FcvlVHf5Rw9mo7LevJY0Qvq5Nazi3th8Yul0t3Ykle7UvlPbKHg2kFyoKL
Sf+Jr/Yr6/am8Ohv9st910je/6Zao/fv+QZTVuryZH9nPSu4/F2e5C3HOUcb
1hP/ueFxZ0YQjVPqvk0ThCc2W6xbzEtyJZ01V/YUqTcJezrz/sI+xKj9NTpJ
9FJm9LVsiisH++7SWe9X9SF/m18rbDtx2GSew4/bbMy5lRMo10A43HyZCkuV
jfjfHeLT09jI3y2YpT6vC9ZaU+yZuc0wCbeW+RKZBe5FEx2DO1VYMD3bNkGt
Efnn02bqibYgsHVRkN30L5Aoj732Pq0LneumP2H9rMDClZteYFMbVJdKN/mc
qgWr6VfoAusmqLruW+MaUQu7U89bKNc+WH6tVs0QaMHI7tt6OiQXDmRyty2Q
LUfsBalzvonVMDnmfdDavwvT7v2NWLm7B+0vglLeRnYgsHlsXfo9FqQk/FdQ
h2hIzM0z+fe9P37/0cznhEcvDlUdrdzIRWWQ18zkmyTviIbI/jsP2lS4YpMu
4QEDrfcLji3jQHr5E+EnPlzIWNm3XXbh4Okp8Yz9jWwU63rvPx1P9m3b70cb
8xnctCx492BrH54J+wzLk7/LeQgemDSmcKZj6r3hABumDQqGhj4Ulrk52xgS
TpCx5+mQO82Fxpo7cpu0Sb6dlu239HofJvyc/dlu/dDPCihMWcrgw4cJp17i
u6PX5b3MFRnk7hRcqabNhtXEDMG6UTZseW/scp7FYOm4SHQD0auwwIiQCwvZ
6D8V6WPL4cJqZtuP/Av9iLqXeUb+MAsSeisu3/t3f/EpwSdyhM/FJ488Udra
jzu8tdrjuVwEP1U8deM1F/KXg4Q+L/+O0Y8PLVMF+8Hel2GRq9aP+VqXXwhl
9uOYge90X6d+vPY6YmZp3I/VxS+buom+Pp4W6vNiJRdfq9Dh+YuFzXE263XC
aZjWzppabs7BFt9GE5OHPZBptzX7aU/hu/Y7Z5nNHFSmvhnbK0+BcZg1pPrv
/Ngvs6l3PR3YHneCs7itAZuqVig9IPNc0n3mYNpdNoaTffYePt+F5gc8u6Tm
dmLOkItd9rEuRLzXl/Tibcf5sz452/SrICj+UoAyagGdejNUVacbvr+sLs6u
o3B5moh/eCUHNpUfN2T7cKAtedHcRb8S5+tnnciJb0S56rBy80A+bjL3JDcX
FkBn34DImfx60KrL+tULy6Ewvjzfq50FJT6dM+unMRA9cluxUbcXA93LfYvz
EqD9zfKP6L0C9IpWzuzVrcEDwdXrZ55phM2y6rOl1aU4nxTVLkbmWf9pQKKo
vx/aR1/aZ0+yMC8rJOLJ527oJnfnGVxnI7uwRi31dyeGn/wwVwrtgWOd7uE6
QQaft6TOLJduQ/72qjQvugjikEmtdODAyudhg2Aejf3XX1nvb+rD0xviq9vD
u1FwgJDRBS52j7fOOXKZS/KsjsDl54QvnJ4smd/KgaCDtL+JJAOJrZ/i48jP
nAOclKtkPw1CR+9UPaRhtTnH+vlmLnzl02VeK5DPbzpT6rCcgaHWvhM7flIQ
bHmxfh7xRZvhqw7n8zhYQ+8ReCvLwuuAI6tONDBYRXXPk2+hkZSfNDxCcltO
EvvyCsIhwXmqOx+w2DhyaVHlTcJjome2ymYLc3DBZXO7XSkXh1+lXnIi/qH0
yfRV1BB53zaNPGVpLsJkFv+9Q/qhfGXod9V/3ye7cD/0xFwujBbOK/pD/HDj
jvRfl2W48BSYNSU5SHLm7fxZl0ppbLoSYDb7L4WWiKZY+giDBOtwD14rosdJ
b6R8LjAoHswcjs+iEeEIl0ElLmyC1aQek9+3zn9Ucnc7Q+aVGeLaRub5VfSc
JeFkuyTHsU2+XBRco0TMXtOo58+473KNwa4arwVSxN9uGDceOZlNQ8RijbeF
NgOzBduwjPBCXtMiqxX/rjuMtXJh7nMwa06FvmsmhazxxORbhE/U4gtclu+h
oPzH4PgkWc/II31NYvoMfKMNgttS2XB1OxuwWIX4+onCOf/uZxiQ9lLMmvjB
r2IJNxWyzu+WqeiuOMyACv9VOm0xg8MSMdOXbGNw6vZQ/aFzFA7o1fh7ybBQ
sGppC5twYEMH35Iz+4jvaolca/civhvxcnkPaKyeaf3oLOGSsT0ciRkdFBrr
EyN2vaDgKVFbNovUYW3JGwd51V7Mn8Fzw9aSxu3OXIGqEhqZGS8+PO6kYJ7e
Nf2oGI1XAb7SixnCVxsqijwIf+sE5/BbDbKheWpf5LtfZP/7vgWsrqbAOaRi
db6KBnf5s+5gkmMEt8VIt9yhoECpi9ZncZFx/pFOeSAbkarPNF6O0JC0N7cu
u0x8Tb64RD2TDfFRSdnNxHd847UEOAG1KIl4LNko3AaHzsyEnjXdcP26/Hik
9WekJ8412bG9DVkX30dMJrfA0ig4wC24E6LbquoLDauQ0LLU3MOtGp4rJoI6
oxrQuuqYmOrrBkhctAzZOV4Mt7tartqPc3H0nkD7jd62f8/Ni3WKbSe8UtLw
6XgvzIPGFr+4wgb9cZcOW5Yi+pG7+kcRhZBk5tv1Y8RfrBaJKo2S/PhzxsQt
DxpimrZvPtAMXha7f0lI68GHijVDF/IoHBStWGmdxcH9x6HLJhW4WJI4OXIU
hJ/45L7LidKYU6pU/dCPRlfxDskaLgfL+/9sl+dh8NBTLFWK1IkzmX5sVR9W
6UVbLia6mZl0tjowleSz0eUnU9xpRJkccPvizMJf3q8rO6pJ36uvsl0d24fT
ufzcICk2WukuWcEYDuQSli4TeMEGder8jx1GDfh1QkaX90w9wq0T9C6N1SP7
QmyV/ax2VHqoiicn1cCUb6Pcn2UN2Kb8erR5WTuqHHPVJgyb4Ho1Jir8Sw5G
fp6sVJfOQePGLt9rnyqwwVtCcoV8LaZP7vDKz+yC6u/06BtiDfBp2LfD1rAN
BSoP9Q3NctEo7nJpkVsFNpoeszV1bYbYkvPiTfe6UTKPeRlD8qDBqtNXF6R2
Y5eFy/3l3iw4PTh04cxoH7TVBDZt/skg9LDSuT1v2djxOHuzYg4bsitTpfL/
3Z9HwO1o9l/C04W1ix+TfBN7bFClk+SM3YnO/DN5epD/bcfCt9XEJ65YTPrJ
E1168+unVRwN+WiKoTb0YAkTNfwhmkF+YMfk39ekH1NX8Fy0ZqHa23CfPtGd
p1+Z58PKfbjQsKtSNp3BjPbVtbqniH69PL+wxoeF3dIXmQOv2PB9u53fUY2D
dz1BPNOcOfApaupQI1xenlAu4RLeB78to+0PuDRmnx1IHg9l4FbzrEYhlHCj
uFvZ6zoOVGPvCr4k/VYW9t+wNeHnbdStkzF3aQRHNw1GfSB9O6F+sXxWPy4a
B7d77qDRW9HsbxjJ4PsOi8Kcd1zoc28/ljvRjyC9O4ZuZ/vhZDMqeWgFyQFq
Fve/0RQe+q7SMiW8UL/7dswxNhfTZ0TeCdtBfGOgQDawgRzfWiNkN9Hz8VT7
8dtz2ShM+Fg8T64b/E79p+LkuiAVv2bjnnu9yDE0Hx0r7gJrdPaEqXYvpvmO
z/nvFckfGjwTx4o5mP376uKjnmzcN08WuB3zFanblPf+J9iDLCGu0VtbGjNO
x2bdMyT+FaD/WVyHBbGFekcX9lBwkHj1cnYGjR7LHINSwpcsZ9XRv6FsDMz3
+KC4ksKDIfah+W+4uOjzzoU+R0PVgM/+1gLiB7pblGOVWGjUrK7ZpFEFh3cv
tvfMKsfSuOnF55XeofHjjDWhqg2YP9kYts2pHaUzzUv5Sf8+SLFw1rXpxMjH
Viaztg9vfhve+Kv0BdmNO+Qq/lZisG7+BYfzdbisfeP5u9jP6B+Zirx9pR2y
MRmOC+exkWX3+EPLFI0CZducHeVshFo6dJpo9cJlb1BEUzzxBSnn0XXzGexw
+hv/8C7R7yOq5yn3bnj8bWXbmlQiqN6kSuzBN/Aruo9UpZbDJuLcuivEH62E
qqRt7vVjYWKPae1yMi7vXeqir4merL+o1OPEhdJLh1VtpH4ckhMwixzfuMjS
KtSZ6LlI8tEK4gd1MiEnVxtyMZFsdfkKybOuf5yeWnAoBHonPbn+H4MtNkYj
siI04gdNyl/OpyA8MryqiXCwxMI/bi3/saF3wV102j0uHPM/eQ/lMOheaxYn
vZqL2MxL5amEP91V6BUC5gwun3n5dwkPjUvTFxVcc6VwPnP0yIxaFkruXBIX
8aDg3l8lIS3MRUf1luLYJBa6G8tNC3qJL9oYLlxJdO/to6d50iN9EFH7z2fy
JAfJmj6XhBNoLNu9Xup5KuGINH1df5ITP13vHY2IIXloq/XCN240wlcabe9T
YUM/9c/mBpKTO3NfXfr33M69GYN6vxsp7NUvltpmRcNubkTi92fEhy6Vnsyb
QeOYbGPv6hs0lHVvln0PI1xrZ0ov6qDReXxojcUsDuI2pavnD7Lwp449LOzF
hZetwLzUHxQMbQrEQxwYlJbHTU6lEj55Ou1xazQX79zKuidIPepf6/E6Tj6f
9dXmcQ5Fw5dbdJVL+pJ7PYjz8jgHH2y/vVHVInpufXvdIZLHo51E9//7Xrb+
+pStLV5suMcuNbm0hIH240fC89yIntxyjtnRR0N2rljd7p00FK8pRaqFM9DU
5TNM66eQa1T2+l0tDYWBE/4cSS46M45Od0vgoFVa7rD+IwZKMUG2w600PGb+
J5GTRiMu6cWTIi0GMj+oDb0khz59acJpMft3X4Q18XmkH/fzHZyzfsW/6zM3
bzlI+mDJjeDfE2IMFuUEr131hoP4HoG5/jo0mj3kx31IDpDt2pS7X4KL5kar
mRLH2JDa9L6u/w+DZ6OjZQqHCWeob/woNknjfso8wYYTbKhq/wnke8ZBWk4c
E2zNRdKaXJkseTZq0tZ+fHKoEx7J450tVhxILhtRmp7djd6FfSOFrBZolOyV
mdpeh4idUQntVY24FZT/27KgDgGiwScHbzeg/4TIWIt1DTiVP+pN/bKhfyFZ
KcDpG06z7aUfzm+BlHW8YMrmTiQdc1w7pl2NG7u5nmJT5XgmdVzvjmgcipZU
NH1RTcfp5fGPw1GFgptOh/jn0IhM8hV8JdUHs79aI2m/OPi506OaG0fWVbYM
jSsZzFzO+Dx9ysWe6OKi48cJByqm5ixVZ/AmrKz852Maa+MKOTedST1WPw+P
qSRcmbfHS6iOhp7Yk9F3pL8PX1XZNW8dhdj/OH5+hLdWP5Taf3cpG5+srDtd
CWcoJ6ne/7i3DwWP6j++bmPj89yZMCE5SyEiaOqaGwN9zTunE/7dv0pgzCCD
8PuBjVoii4jfKSzrallHdFLOYhv30iwuamYo3nU/Q/J/raFyM8kTZj+vnumJ
KANvCk/P7ZIq+LdHzbgt1gi9EzrHr12pgpHCDbsmvXI4/pAIuKxUAEMpJsGT
5LDJuXFJa1bXQyfqP5XZNbmQfbpv+xRfG0yFo/EksxwnxOa1hqnV4o7h1PO6
HZ0Y2zH121ayG52FRl98snrQ8Lkok1naAr2VoZErln3FzG/PVH+EtWFZ7szm
hT59yF+zmsV8qoHGQl0e+7VdqJWfnvJyHRsmYyeC52iTOuf5lqwoQOMHIyNP
mRNf1AsaC1Th4OJF0821/543r6XelRvGIEl+Q6rONxqlrMTUf9f5NTcVe9dK
USjVeiQ5nfDuWObQSZ6ZXKRFjs+KTKFxUPa50CSpY57NQhc0Sf0eVwlKjr3E
gVc4i6s6yoHTSYUz2zgs5LSIfrwaSaHd4kXcOOGOvQPhNis8udibFWUU+Z2G
W4lhWYsGG2rGITq8X8jrP125oabLYI8/xyeTcJnjw/iNQYTDxLzrbygWEH2b
HhW6tJKNVeX1h2K9SQ5ztAm3N+DCJ6nI+dtcBh3r+F227GQQuPJpcZE6mX/i
G0tOIgcunxOfZ82gsFF9l8I6Qw7qu71sRTUZfMCtmVrJxF8uF/ywMiZ9qZ7+
RZnkscBzTT+3t3Kx9IdQXF1eP8YEXAw/GzJo689yOji3H/Ex6bsF47hou+is
usaXjNfCZU8umw2vaM2/HsR3cuf4O7kPchCgOqa1mMVBbr/9FP/aJjwyWO96
YR+pv+p6T7dhFkamr711/EofzsssW7zQvRORsR0aFwN7sNcxwO0u8XGJy487
i0JZuLxPLKyQ8Nzc99mK0hd7wPn9+t2eptegA1S5hkUNGDgV3hETVg0RKdpb
+NlXXKo54+J9qhFFrpd3P1tch8omQ6/wPdUY5SY8lrjUiCvVd87+SWND6EbT
yvpdFByTu1qUVduxY+zwEk7iNyi8aC5cu6gLJj2C6b3GVZDT2iz/UKATvSte
fO04TUHVKu7i6lg2ydEHdzXv6oG5whGvdQa1OLZmqzvfvVpwY9r0t5OcUP40
RkSxqgl6G79WPLToh2H15ByNaVz8rmT/bjpIo67m6t3LDX24e+u/2NI3fdjU
sblM/zjZh5xVDZ830FjaN1F3iOSK4ZXcMRPnNtit6mgzulqP4N1cXcfWUgQM
P9D4pluM3VNjpX/VumBnfVAlieRaTSVBu5nEn2RS1Iy2H6LhOcVz+wbRnb3M
zc6XpB6eG21avKeKQYaBjcbCNhrFSy/LWa7oR8EiX7Gs/yhUmlUtVnlLOLQ7
Uz9CiEH1gUM7ra4RXxT7eS6W1M/PrykbZs+l8Weyc4sP4YehIL6i+gUstK/4
kWFlQNZn+KqPlSsboxZHX4T/4KB7e25mijoLH7azhnzrSI5RfR9z2pXBi0Ov
84RNGFycWnfNz4eC167NVi4vOFAyjlgevIGL6BAZPhfCGzo3gqtq35B9Khib
t+UAB1Pzw5+GdDAYGV20MOsSjZuFa0V4PGnoR6iqjxKuqTSc2jynvw8VUdMn
6CgKO9ry/fYHMZg6m2agFkV4JG17y5ZThHcd7ll5EJ/s1A5YLG5HgX92z5vs
HwxqctNyaaLLs8deccsKaSg1wHJVFQd9CgHjYybEL4cULv39zcC5NHN/HOGZ
IPVXRm+JHid+XV3US7jhvaTisZcfOEh6Ts832MhBuaSCxiYFwk0HntdeeEDh
yu+PA6p7GPTeG1ilpUhDKkJonrAwG0oKx17PleJifRD3p40VhbIgpxmxxxmc
1Sxa+4eMS8qkWjXegsZ8xTyhwt80iuI9DaYI10jkPwhzILoxx3I44uNsLtz6
l7tWZ3JRufXX1msnSf6RbUifQ+Z5R+Dw+tMHyDpoLdwfZcxG0YC0StNDGguX
yw9tXEhD07ngXFo4G9X1Kj7iy9kIFPJSHSE6tfvIoF7sYg6u3fqldYdwydfh
aYYC02lsTnsboZnNYK7fSaif4WDoaPX7f+f5lb2Kape5EG5QPexx5SjJVWZm
PD3zGAg7XBK1IH2s/1br8W9pDjR/CnNTie6yNOwn00ju76xwt5sRy0DMz2Xe
cR0y/9DF2dNa2GBt2JvvIM7AomD2szX8LKQmHpsbMUFB4NiO9j2vKJT4Vvys
Rh9cD2T+3FyagXdPNXceO9mI8xd4VhsatSGjedHr6qdteDAjTV7lUxWSxjcv
7NjcCse999IPTxTgyF/PobNEhwwkUoISvZpxU7KDL+R+PeofZcx9qPMN+RIt
kgMv6hAaKe/m9L0BqeeaxcULm5H05I6yOck5i2KsXy5cQ/xU2+ZqiBsb0BDt
SZ1kcPiLpqM8WQf3BS6Xi3ZyEZhxVd2L5KYvnhe7TxFua8qalydJ9k/nzuen
e+Q5eP1zyU7x1RRUHsvLffIlHLdkvsY44VdXzb8toeI0NsSnpJ6wo3Gx9qNf
UAKDu0vqoyLDepH12kIuhux/bNVOsRTiQ1aZcQLZBwhH62U4RWdT6DruX5JU
TMPS4P7Wygoap7xfV0USLp3Z2HRk8cV+1JS6dR/n5SCVo1g79O8+DkJdGzJK
OjDhoqF/mezTgETwWu/WVvRG3TCy+JqHKeVTR5p6ymA8rVNdY7QJ3zexeDZP
5UFtbiQnx+gTyjxOrb8k/Rmux+WePGd/hlSPaLeYYQ9smte3FeyphJRHbbCG
XglMt0XLjnK/ouz20YzS6zX4foZRjpbsRWoJT/zav7VIXRRl3u/dAqPCX8+W
mjTh7pyWj+dZNXgYIqe0eLwWN/YN+5V97kX3x5/c9PFu3HZZJznI7UGieM25
BX0sPGzPULhKeNZUe3hNZgYHiTXpi8ztGXTp2Jc5ydM4KexovYVwddSsEzt/
VLMRZFv01XyQDUOj+AvJT0i/XPlQc1WTRqu9ceffPpKTChzcwx1pPDqZEHyA
cEJjQJzjgASpWwH7nkrLfgQM3RGsbCZ1v9d8bel2GrlKUZOu5QxGnR4U3VKj
oNl57NmuKgovZi2VvpJF4UNco/YXT6IzQRo+zg1s8DwwfhKo3gc34bKTVUJs
NCfmrON91oOMJvEI9U80XjSKNVjs4EBH0f211isuGgfej+yy7QdPFntvci2F
1RVf9i7O4eDJh5T1AXIMhNR4PyvW0zAc3fa+NpH0ld3qTY4X+pFQwqmPpvuh
fND72QzJfnhvEeowIuPP0O91/utF6qrndcj3yn64VqbwRGhyUc5jx5P1Hxcn
j+Z6qnwhr1fPPk4598N5m+g4bw4Xoqyu4sV+fThbdZW3h6zTtQMTsxYbs/Cz
Tt3nRgkLK8+tM5AY7Qb7wnGvbYQTFk/m+FtWN8LEwzhr+vcsPF733wsBn058
+czjtcKlFX6L9g+L/+yFfv7BhfczWMDHxPNPrlTjQ67lekXfD1CUth00Jvx/
uV5CeadLMQ7wr6J1659CZLaK6YbSz7Aal0jye5SHSMvUkBUogvObw7oDK+Ng
lCunY30tBcpr/5wcEGhEHG2r4XqfhYo/FlTwwR64LpRMeyTbDZF8y4grq3sg
fXda7RO+dtJ/Tzt0c2jw64c0/3rKxkLbVFVfwuHPlV88KiY6WC/rUW4R0IWE
1X3dv9QqcUnlx+TT1G5o+MT7KApy8SbDzCInpB8mM+fV0xdJXn5k6CV7mvSb
8s5vTQE0OlYILOexppEv6HJSS4ALl/rX74tdeqEUqmgenN8MA+u5yrcaGrHP
P+7Yf4c4WN2zcOVG8noH5mfm2IZ6yExbtLku5A1y1fjnegmwcPfA0uOKDxkc
K7w1rlPMhawJX2vpd6LTOuWKO5+S/PbuWu/zlwzub79U+pnoO0ewe+dVaRqn
VVXP/Tu/Ef9CQ4t7l8KqY267msfYuMPfyr9PoB9vGivFd5N6X/K6M1DEiUZX
nsTPnAIGGjqRMm+2kzqwW5IYT3Rpt3nF+3/3x1d7FjI+5cSF5Lm5lztj++F1
9XHjyBIKNZ5j5iXBFLgdv7ceFuNCN/ZNei/hWy/lUomPNVy8Fsm4/COXwYWB
e/sKPbgY3Wd8Q3CMhur713+HD5HP6/IJek+4bahEp0fVkguNtLGWDgGKcO/U
usl1NL7fKNUwJFz8XK9C+VokjZAMWqj1AuGdaZ370m8THV28Ml+U8M5FMT53
qzAK5Y/YW98QPx271V9QGMxgYGj3IQHSbycmHGuGSR+Z1WSqajqRfCoX1P2L
HK9E9cD1NpLPZL+Ltn2+3geT1AvtOR6E54+csjsxTHJF3KWFpycpTJpbyK0j
uXV63YfWX5u5cLCterzpD4VpClHDIptIPX15oqqXzUKQXlvLuWNcaMvZrK/5
xmC9S7hZ6Dri26+vTjz4xEbw5L0OzT8s3HDu3pu1nfBYc8mUzjDRD/s6baNE
GhP+mDp5n0bF+jqZqmYWAvdGpRVGcOHfM5c3vIwLOxX1uDKS293ZHHtPclzP
69StWg8GPLYrm7xJPorm6329SIoNudtr4nqburFZ80Lc6TYKH2dc4ps4T2E5
dKT+ktzi8IVtMlubQZlpbLbpCxptaiJXfy7mwumEsWcl2RcJPFzsM0H8/FRS
u9VXBiye4ZqVxxh0e/13WreUDcf4tLjYKxxsubb29aI8Bv45K78ZDhO95G44
OzmXC3rQbLlJPwf7uwSkcs/TMPMv4HZ/ZEE5WDnikTHhvvsRv7Ivc0h+5/se
TvVisWIgW8C0GwOSAl3XSb98cDiTbCTXiRf1FX+TehsQ7BJUetutA4dO28XH
kXwh/zKjdyZdD90j3LQXhOcNb1pdupbYA6Orz6zel9Ugv3XJ+qt9ZRDJnohp
1avBC6WR4L/zqxGil5Kza3k91JbtupqsVoyLws/GJc+WIP6+XEfMWBdswp08
3xIOHRU3epHP4aBt/rqyX48p0GG3W6vXMAiemrzheK0fl7VmN1+9y0XUzEMZ
G8k+Ow4l3VMfI5wwITR5XZLB9UMRP5Ri2HBe8zj5dBIFw77fxxVGOFhuvv5h
ygAHOCbGVSN1aPb7ad7gbAZO8p31Gr8pSLtl92awOfCUjuKLDSC55r/N991J
DrxU3XMy/QKp60SrXXE7ST79/kvi0ykGX2O89JWlGVQZLs55osXgXJ66VP4F
LvIDq2LVnUh9KRootN8gXDIhrHRWow9tS0KvFG/phU/tzcqbrflQ4lPQCg9s
Q3z/jI5iqUooXzjpYqb3GVwlS7Pct6lI4J0Qmp1TCZETbtq1IQ2Yd+ebDs+v
ErSyn99LOlqIB3r3zsXLFaD2o8xk+MyvKHCZfTP1ySf0WvmvVlzeAj730/Nv
KzZC+5JH5Mu4bgjVi31qud+Kd7WOdokCzVjQ4hXdKt6LCMH84FXzG5BzSEF0
z6MW7K7fyeMtSoEVWnjefzEDha1N+nLWfXDM2VUzMMWG25v3YzYkl585WfRc
5D4DGx8xqe1kPTdl8WzfTvYpveQrzfeEgnCyaD3l3g9LnzJfR0saa4/bh6YM
seGT3D09hnDd6KkzTzvCOfjbPHjyXQ0LIYXhHoMfuMj1t/PXID6RM++W2T7C
s6blNwp3pjB448G/5G4khcMCx+NVb5K8ffBIlSCXQuflR/nTVzMQ0d8hNiRG
gy9Ko5RpobEXXtsbKjkI9j2ZY2vfg0cLfMpq/7IxNie7o3AXF99jzrnrfiBc
zlpYPWMlg3eHygbFrrIw2nPF+SHRkRUReccD5bgwbjqv5jDeD4U9yof3XGXA
MTgk/ciwH7+Pz/q+XqgfgT9KOWM5/XiJIYPB6f3wDS/7j4fodNCp/15u0KXx
PjE12vUnF3f9zKUqvnLhKhTVkvaMRo2gwJcWkm/iBvLST4Ho/dr1Fzn32dhf
91njCcnD9z/It7iRPLVxWZV86hgLhmUH/+zfxYJX31mzS2ScxVPLVnm/64HP
1oIKh7ReCNubyYX/qcIhkalXEhw2Nmvd5H1ly4LcJ8WxDrkaOHtHCF1f8ww7
LAryd/4tAI9/2g6HxS8x+DgoSy23FjwWMealr9MR0PXy0J/YT+h8FG+W+TUR
JnVpYQm+lXj08vMMZ6FO8P/SSb67oQjmQRH1JZxGjETJpBu3V6D2cZ9avT6N
gkZGQcKWwsXXjS8FiP8n8e7VvJPZC8Hx6rZfjSTPZQe/enK4B9OXz9y+Jqod
U10Phg4U0Zi30E45iORdleDN5ZozKOicOTn7L+GjKSU3fY/vhOdF3LuriM+d
WTzNQfwwF6oPj82+PEhy7o5HTt+IDvbqc09KruvByLMf4WMHWVAIGnps/YMF
Kfs/jx7ktcBGs7g0L43Bjvl/80xnET21iOFRDOFiSdqOkRnnWtBoyHc58EEn
3CwkHqv19MCrZHXv5UI2bm/a69FtRCFpIjWxtogh65+9qWIFA1WrZ9s8tnJw
e+JEims1hVipTq5TNw3z9Yyatw+D1WHysROEm8XspBQNznIwbb7F9vYdRA8K
lnxcEchFyx3bW52qXJwN2Wb4PoHCzDzq2endFEJnVY2uymQQmajNH0242lk9
W43by8G3tjPMItI3rW9P238muuh/Z/ua3Hk0TM4Nmch/ovDdOzL4ljfpj5uR
d+5IULirdyy8iiL58MP8Hd45DJ5zfxdY9HExptx6VpL4q9i9P6eMbGk4xlUn
R2USvl2zNiKa5PQNHYNfdwZQyKd2pxmTfj41Z2J45N9z1ztNCw8t4aB7YYVC
OdE/WYkVpr4SJB+rJd/gIX4o9ax1ujTpm6m3fy1d9pF1lW2LW+pPwYTXaYk9
WY+Hs2sU1FoovFVvzQgxJb4v9HrL96U09j+7+bPnFgPuq3l7fiUxCDC/Phnj
R3KD/s4tQ++5CE7Q0d/pyYHc9K6GOuLbz49PW7e/g4NNCb2zBhvZkP7+Iidm
O/E1OYliFx0u5jEt7m4cMi+HWU6xzuR9C7ON2T+40NuabF9mTyFa7kDJSn0G
olGdrkf8KOyOty5bvpAN/1+Gi0wCSa4brLTPIvsivOCXk/BWGtozWvYOHKXg
bLbJcFifwrYZX9JM5ShUS/gUfDvIgDYKnjUSTnKitceDO8kUHs+2Higd6AZZ
U/+bC2gcfxKt4n2b5IEuUR4F0veb3kSmiD5hIJibUi0gw8Fo2ZPqtn007p+0
azr9nQOZV715tlE06CAHqU9k32uWb+veuJKNuDRBb4PfDG6ELh+13cuF1HOX
h7PM+hA2+06AwmuiHyGZvh8HCbd8163cbE7jncKS984WDB7FrKpxIzyx+vDD
V2kfOQiJFSn5z78fEkkr2L+296K27ckLv42t2LBce9Z+GaIXXd8PCLjWwUFb
hWd0qAi8qp/VJHSakTns/WLh9R5YUa4XEyxacTFsWcCusC4o/qBXRO9sg33Y
zIAlK+tw1UM2UoZqh7XOdvGE7A6otfBYvIjJhOnBWPHtCxtw5IHM7aTWYgSZ
ykf8evQalisEWE/iOjFrT01Ji3Ib3p2R56oXUHijxa9lY038+sTzvS3uXBQI
BQx2PaLxpcnI0LyXgdyKxX7PWYS/7GbljWYT3/Dcslp0LYNntMnaTT0UOrJv
l7+VZSMtXe8qXxoHO+4cnOAJ55Lx/RT+93ya4IjDSqtCOLDPsay/RNYnQKNR
MFqKg1k7r8cIXWPDO8JU1fYajcCkt0G+i7jY2s7TNo1w+OoZzGyXERpalhv8
By8zcFF0DbJ+x0b9xS2Hw4nvCwt5/ajKoUCd/uA+eLMb1Tf1HyknsxA8PLBn
Q3oL1EvPHKpWKgW9V/qjaFYZNJ1Y7x+ZfoaIX5uEClWA+hXWYvNW1sIq90+1
hXIp1NzNeY9IfYVyzvvFo1q1eNr57kzZmi5IDbVoZZ4oQYym5aa3yU3QzO64
f183F7KirvMcGorQZnJ7a+GBTiRHLp/UK+7FkcJh1U3WpbijoDz6aksnrl9c
yTG62A2dBYsca7dxkLXt2xGlIBpL+dMTn4iQnD7uXf22kIPA+47CO84x2OAX
dPtSHBdavJThqQ19YFVOK5AnOay1Jzn4GS/JCx4dRuf+Izl/0P3EMB8XOdGP
DtlP60fl71G/OMJn8YFSu+8bEe6leFIjiZ5uWa9ydcl/fTj/P0VnHhZTG4fh
JJRCtEiEEAmVpFA8SZL2EpIQ0kIqFSVJm6gUKlRfFEISilSSVCpF2ve9adZz
ZkhCJflef3W5auacM+/vfZ77HrNIppzx+ve9OfIC/TCybhU/c9QzFpDeDXhy
4TXhwXHpodyyYi4ehvEU1JYzIeGft7JOmPCItdX0RcoUFB5YXqkx4YFTYXxZ
/S0PVbssotYQLrGpGVnjOEjD3SVsKJtw38ukqIe7VjEx9CYmsMqSi6IlrRWF
hDuc0sRL6HQuvqkfb6qayoX8sokpx3fyUbBHKeX7NtLbwvHXdEMEuJr4oPNi
mQBUT+XFmXO+oPJ8r4dHjwCO11VKFt7m43fr59jmb3x0ne8UaTPio8V3efsd
4jn3zS++tfHnQ+TsoPk6Nh9X9DP/WBCeNLqX+/5iVQckngqZOZNen1/1yvj9
Wg5+bOcb5l9h4rHjyj8CHyZOdFZ3mbeyENpy4qdeYz88CsWnX3rIwdO5Vz1r
lXiYSlccPhfTh4hJl2+YP2Mg13CSgU9lC/6u8pvmd7oBaVcq9lus/YiP0iOK
V+fWomGbL3facCn0Cq6oKfDfYeGh8cd8ySq0ufo43ktpQPWm7lozq3LUrGyx
l9OqQ4xY7JwmrWac//phQJz4sqr59BsaCZ2YeX9sU2lCKcZDrV2idHOQVf7l
rBtF+PBHlWXpAgp6bPMr1aH9UK68+2gDg4ETm2UuL9BgoO+p6zPZThaOJ/du
1vXh4AFriqmmNhf6vzQ3SBPP3uD30u/kDgGU1Uu/yBFuCqh6pqf2jXBX79jW
N+J8TI6QUD/6lAuxvJCiXBU2Mr9bxheNsxAss3x7YzkXyxTNZ+8tp9BXmj4y
vFmAby+37tm0nYZk/BXJvjccrBi0mvFkLw8RXUYpkU95KOQ/mOSlS+43aHx6
L+G9obG3t8XV2Jiw2JASl8tA5Z8vgy/IPGjo2Xk42VNgxFI1df/e793y3rF5
PoX8e9olV/99Xn3g+zOKh2goywam5Xziwm8X/2mcCB97/75UMK6lYPDibv8P
Mgfiz1X9lGppzKwUFFaG82CuWMaxneBjtLNr+hLS+20rXKK2n6ahuLBB4f4M
HnpOnH0vtJzk3MHgbRTxkqdxfn1u5PwbNFwuTlRwYfNCYfw86c0EjRn5lCoP
6m8+7M8e4WMB96TT0Hk+tvx3vidOlPh/XlNmsiGFz980pp0j/WbZpKgmRnxX
Zd7+eyZLiT96jsewiW9Hzrfa+mWQBwvLx20NpGfq6pUoU5K3YyWPtTaS41ee
lroSQrwninaq3U94+LGs0jzDt+R6LsFzkDwuQfJ3XezI8ZfpslxekvOuidq3
5+tfPplLddZZCeJNU//73X2Hi7QnIdfceTQKEsRUKtdRWFMV5z1E+sfUJix6
7ZoBuPAusc4rUMj1Xrnad5QDxjyzYLkDJKcY06YHOvAQG1rl+4Hk7c0I/4lX
JCf23VTpaPZgYfEhm31n7Mg6LK97xtTjobqtLHxxAQ8FqrfazFtI7ocw1pQR
T8z9avn1gxcF1zIliywhLpiM4PNpM3kIK72qZp9L1reNG7zkPAW6cCfDMZ/C
wT89++1vEH7ruLDhyT+Ov79cdsT73/tCDzydbMrFaYuaF7NaeFj2JLvKOJ7C
eaf4T0cSuEiNYUTI1XMw0/Wzc7c34a/DwTF2NA8TfOEcS3kBLgZO8fizmw22
6bArQ12ALhufgqTppI+CFy64JULBWSzib/MKGs8Dvj18JMtBRvQWEdNWCjN9
A4pfnqDRoaIwOiODh8Zbz+d9mUFBd1Hc0JytXPjLFlwJ6aMQI+e1W2GAxvLp
V987DfNwxnazke5mBpbs+eggVzOA7CzJ9NSZbOxncAaZ7AEs9M0wW7S4BVfY
B3pc3rTDcMpwbEItE+t85mQFaDPxM0Ba1U2nDvuKJHi2Y1348lP2cJ1hMYSK
ewr77XLwrH7jYOnXVijnNx9dfa0CHaGlV6colIPrU/lqRXgDmuS3few1LkDU
kb+RXrFtyLbdtF45rBXvTwWZq5L5o5Uu2LNvk/3i/FJ6wSkK0RHe+i6GbDQ+
KMo48o9vRbVuvTjNhe76aRVqlwSE046/OE64xvRqo3CZHA/DrMvLhd8xYelm
eiCPRcFtk0WkVgsfaUpzp2QRLh15PTCQvY4P/djhV6/I/F9UvbtRJIoH/eIV
l57X0Mi7PbNTJ5oN5+x3wRKbaIzvenE9zWYAwlV3cxPqaDy60zJ7VjGZh8YF
erb7KUTZv7W3lKewNLdDI5VPfMN4YPXcZcQHZBo4/Uc5SNx04z+uRg+o4RNv
6lS60Rtn5+cq2oslJ1XfX85rQL8TQ3xnSwN6lFbRYcGlGLr6np8s8xl3aN2a
yWiE7cmhaXpWDFRE/JkefLYFoZriEU+1WqGhm5Go8L4TgePijz1MG+G/c6Y8
80MNxp36JoY3tED2+ZPzH+Z8Qvol7p5QsVZIdR308Hndgud+He8MfrcjQbw/
dWTXAE7IeSX6cfpA1Z4JGT5KePaIo/z+NSyoSIgdMiU+s+/F8rfZvYQLmP1+
x3cOgHOhd5xXTXzLSXXVl3gaDXq/lB+QdekMUV3rQ/KvnTVPYTrhgg2Phs+P
a5PcMZULKfrBQsWY4bRRwvPGVkJzFhMPY3ywfhpHuCJNfM0zy/d8VM6a914k
k/D85sINRiTnP5e+VE0x5GFMyWdmhBgPrdqj5UijMOkDx+QQ2R9GF+sD1Z7x
MP4n/ZLFRhpLvFKk9KS4cDDRGXtzhA+1LdZDC/6yYKHz8qUxyaOwSXLcf16z
4Kfa1k3PWag+u1PkI+H5bc82rf/3/zKm7oUrtPawsf1A4V25AAEk65yMN2+l
cfVd4225SAGm94X5x80gXn/LIfh0LR/uMmsu27mQvtq5xknAFaBHMkZfzlOA
2HLXxs48Pn4c2G/5+RONk3OkdgWSvys98/fSjCzirQ6fZ73U48P/1vzfq0ku
l70obbsWx4Td+mGnw61MxC48pCO+j/BKTUUNh1z3w+3aynd/s/DI48aB+0UU
9ngOtWVa8GBnp/Vi6lTCUeJX9yZN4+N8wGDlhhEunt964+EVzkZSe27BuEkp
HoZGWN44XYK0IK8Z7OtFEJrhL987Xo2k4WEDtaZi1NkoyBzUuAv+rqm7xR2K
EMPetDeXUQc9VptCi38QzmapCB9q6kP1n52pBoTPlxx6NK/2FQtHY/JeV/b2
Q0j+zMRLqS7sf7sq3OguC7uVTicmdQ5AM7fi/BavT7C88qKiuLoTZ37ekQpn
MsBOXtrb3NsLuz/Xq+sXMfAwV0Y0l/ToWeVvTj//vR7S6sLn8To2PDw+BGSZ
E36M3PBnXh8P79J3HJynwYOox/eqChEuvE79HHl+iYdmfd9niWc5WCPX7blx
M8kFxRThZg7py82MHO03Aqin3Dj437/n7+iVFmdyaIS82lX24CIP4Q7tHtn1
FJKfuUkMalG4kv32q84iNm6aGGc9NqKxU64rQThmALaTV0rdZPBhq5k7cVqd
j1UFbm7l7/hQmFPi55zBh7RPamhBMhfCsep/ty8jvXt0aVLnCPG5hPptWz6T
vPHxi9OZy0FS1fT55wpIrmkrTr4fRnhnju+80CrCb7bymrmTSY7wUr43fiTz
ObZHvTiJg2dDZ69aB/DgW7d3tJdwg5+56fCLzxQqKv8mPCU8lGmQGJFLjsfy
lrgQ0MOBUOKAdslkLj6OJ/7hSX6BPfvuwhIBH431ClG3VnFxZErdnbIuCmtd
Dzbnk/OzLBe+7vqLjasJPl41UTSuUK5mzgdJD14e3cz+zcHeZdr/qcSSPln1
pGTvagE6uk1jgxbS0Np8KjZPS4AsI8suSSsu1qmZ1ZcpkR5VdrZqeUbut/3k
vK/iNMTHvKcfJdwlJ3xXp5J46Kf3Lb2zWyi02M42FJlGQSTim9bsmxx0fJl3
QjiBh7bLeVPfkTy9x/7wXHsemXszo1X2VSRHxEvy/j0PWMy5yFLg8KCQuiNk
YyYf2QkL1qeJ8RERkWb5yJb0cUCH36g3mY+PKks/+VFoSB4ciiPrVTAnvTfq
LxNCDcO/M75Q6LCnn8QRTll2qXHK+EoaH5TTNO0JP/C1P49nrqcxOKd0+eAL
Cj7xe2aC+IWjZ+KmT4RvJuIfHNfzJR5z6LOgz5n0jaNLG8uYgoXjMc1jU/lw
MrmzWHwfH6Zu5/O+mgnAVmjRDiR+Kh26NbqR+L3HNWxffZnwju0291wGB8MS
yrGrX3NIn57WzjrOhaX3/iU5FlyYv40cTrWi4cB8rR7SS8NjNO3XFuITR06v
2Py4lY/0+2efWBMfFhlW/vbDkYb/d52d+uT3ojO9btqR3Gl4KkatL+Di4JyN
h6xucyEwO3hI1YWHy5rXj004EM6z9FtkKzwASe8pmyaEeBCZW6C2jdWD67sX
qqsYMCEbcmxa4e0mtB6+maPN7oNZS+ZZM88eCEwrN/xXw8SeOPUtunQD3Fc7
CUSii8HMXz/xNr4QE8P8Xzd21KM+2HtmaEYDhKZ8euOyuwZ7xvoS2n9UwUFq
dUzL1QzoeynvLk1qwLDY0ju8V8VoqZFJ2TjejLPbhKeduzCAnQUr9kekEy59
p5Tzjsy/xOD2Q9vyiO+VHBdZS7xuxrTA3TZzODg4bbddhy0XTsLaLz6d4CFw
6L7NVxsKPascHi2Z4CDUp7ii8TELw2mlK+frM7Hp77p7W8j8dXRbtGdGEA69
vKAiV4pCU6ns0s52NsKkt/i1KjFgckG69bnnAHQt4/eGkNtJu9b/9akgHMXd
XbLFjcbH5Q5XbCO4eD3H4pNjFRdXciWX3dXkgjr1ynA5g43j3imnrENYiDGo
OcSSYUN8Q59i4vtuzGUdrTAf6oXe+nVFP5ZkwG73i5P+GjVYfu21tIPdZ4zL
TJu1yv0dxoydgs84MQlvet1UuN0Nyfmxskv35sNSR+9jk6AGvPh7J/Id6hD4
sNF+sVojYiWUxbeptIEbHWb83JWJgOEniWkzO9D2TtPAZVENbHUUVombF+Li
HtMS+dkDOLhi2rE0j0bIRY5mX5JhQLOAq/QhmoNi7qLzQT1k/pI3652t4yHO
NfmmLclNRxFDpe/PuMg58UZSsZH0bHSmjVwFDynnF4ceVOEg3MC48OJHCmyG
RlnEMQ58BWpSmpI8pDk5RL7qpJDWdCWLe5nCoWV+ex+lcnCnxPn0TMKzRWtM
/B4Fc7BwT9gS3TQWNGTiaV1lHiRZxlP1iviYrSW/6swQ4Xjae66QBR+ntqwu
KXHm4XljoO1jwinC5h5/J93jAqNfpWv2EW/p0Puqq01j+vbgsn/fD62yz79R
/QjJ04HMuWmHaaTP0hzYSfp8yGSa8U9ZkoMTYW83+HFwblPNqUOvKVQ2HDQ6
R5N1X2aQtDiLQgJX5pyVPfEpwa0jVQ0cRIqdKlRzo9D1oE3vsDKNI9O8pJ82
8zH+8Mp95bd8JOTnpfgvEOCO906zo3Z8lLdrytQvJHzwpJazhHC94JeTjfAr
GjG7phS8qRPArjYlpvE6jU0WmbTqXw7CzLfrLzjNQto6a9fsk8Rzcvr3n77F
Qeyyd/1a94kPXb9S7KXAgXLxO2bzAAt6YsE7f2ykMM9nSb7OEwaUAoeG3P99
bpOx6buvF2qx4MXolpLUOkjrBh+sqCuDQ8HHR+rqV1AXouApVPkUAc65zVOt
6yFnajr5ZX0ZKoPEeaofGuFQ7fVH6UkerB2XD2bNaMSfIvFz8pfbYDMx4ytn
VxOaYm9p/jKlQAUOhNoLN2BkX4ixaSwDM89FOU3msFBop7ukU6UdzYxrD132
9sPkMHembwMbBlLfy2Om9uNevup7uageuKa26rl09CG4yEpnwxPSC+x9Fmdv
UbAdvuhwjMeB5albawZsaQQ3O0hqE5+rdTRV5Fzgw7w5peL9ZR7e5p8t2kP6
dPm0L0/fuRKvVesuOkzmc2HHoSp50meTd+1ldBC+Gp53bd6xbj5M7A8GWRDe
81n+dVOYEw+rvvc6bXZjo6e5pknxTjcW1jf+PifPw2kn09u1zzjYL3M7ffk2
JsZNL31MPED6q8D8R/Mn4qdldQuf+nERwJwcavDvfVbSpZ+uknk8d+FrunE2
DakRwdoyBg3bdSm9LfpcDL62mz4USnwgdIfvVR8KCxteqbKI39xZdE1vWRkf
srf/0JNJr69wNbfT9utGkueT90aE+0T1HIVSmrlIsA/TuipH44T2PucECxYS
k1zWt5F53qDVsfpCKjmeDzc5PZJGc2hUzOZ04sU/+jnerTRaX5wSvXiMB4NP
crdOvefB3nbd2q3bSH7uj+9JshNASd9XNV+eC72Vh5zZ5wi3PFaPCkjlo0J2
7q6GhTyYXEp+azeb8HvtFler3WQfXti5bs5PLlhjn31UM3ko7XTbr7mA+HfA
pemCRh4+RAkvmzRKQTGyVD9wCvHTwlDDUlEK3OmX1EQCuVghfmLnSwkeapa7
iG4+S7jr8Zbc0ilMzA2tOUp30LgclqiW5Ur6bUpM0G5yfcVnZzzdX0nyNvX9
szzSm4zIyvBEWZKz5YUl3YQXDkp3dEuTvrUsLZ81NkrjzXLpqrVLKPSvVpM3
bmFD60/+o0LS91Ov+QafUecizr5J9sW/18WVLDG8f4+HvLWyIkp5AvAffLt9
KYOLSw1zC3rukvst1n2adYqGa9RWN8Y4B9bf7yapD1I4c3d3TsE4jabiRexU
wpvsP3lDGcfJOh7yMeV6ES7anbfhkwgHf3dbTWOncxE03XKmRzEbn1S3Dr1+
TmGotretl/BIdkuAf1MpD0zr5WpKl9ng/bdqqvx3Mk/v1YynaxNOa9zLPtJH
49rvyOc7CB8OfvByPk+OL7F8zp7HGYQ/Yg67SfiwoX3w0oueKA6yh+2/CPS4
mNM5dDbxyQBsTr29Ye7Mh1dYzZG55HzrpqgNvtXgwjE/b/ujIRZ6y7c4C3my
EKUjfMWV5JvuLjwvV25FfvZLxfvEn679mtG83KQXN9OTEn+PNKHQT9rWSLkW
17b1dqTv6IOPwo0zQenVaPAozH6q2omNf1kpxiot8HmZ/3lLaRNCGpcP+Z9v
RuEumT/hGd3I7drrFiXeiF3rYictO9GJ4vwD2/PK69B3oFbxgmUh5MRShZfG
vAVj4th/lb6d8LJ1Of3+Dxs60qrspd/Z+PZNyu/f87WDrFv75pPzM4m06zjT
zcWS0c6JTi0WJK8KZimfITlvZbfFn3h/20TRJuFGNiLvv4/fTHg18FHSW50t
LBimsNcq+DJQuc7l6uXLXbC+W3Wj+SgX2r5phw3Iuo29VirfmtSG9Ke7Aqpd
WnE5sH+luB0b0kfDWwO3UlDdKFy61YGLvsQp1nlOXEytlq89speLL33q1Gwn
GqsvfRjh+xFP5Qi9WJTAQPlfaRufjUz8Wr/PV627Dt1VvFV8DwZ8ju5VOFvZ
igDO+5CJ6gacyvE+av+sDzb3sk6EvOxFjUv13o+mzUhN0+FuTirBu942BR3J
FjTMNqO2sSoQ+SCd4W5RiXTX8ATJaf14vmxIR2oGE+IrXuy0GunFZR/OkwPa
XbCbF2HvzOyC7aVktWMBVVjR8CCifisD1TYSt0wfdOLJ5x8ffn2pw2rLL68C
bHgoDo8S0yihkHNkyKW3n4HDn4q3f9AWwHGG6tFPFyi4yRhUKTdTGNgV/Tqi
nkahxoN6g6c0lq42UGopIo9Hl9dQ0HEBYP/VNX81D25FKdt3q1K4ccx9aGY+
D7SWtaZzLBeexy+I7k4nnreW/j5ZhgeHWTqJMiSX7U1jhcITaGSIpZkV/OTh
6WDCwdd5ZH69/PSzX9P4ZXKl9BCfxv2Oo9dyo0mO31EMGzvBRdjJ4iS/R8SL
pjZkrF5NIyBhLrM3iYdrD1eUnl7Lw6wsoUmng7noGtRZ2fawD+qxDhH8CzQM
c56EHErtRuzI/gOhoRy4HrzQInWZhdPPx4ttXjFw7++8TzPaObhba8UuMmBD
tDhJlXGch76I1kQpez70tvp8rNoqwGOz3Nqhhzx4h+zvVTPmoOjRZMPd70lu
NXcu8PnBR9f3kcwPj/mY1zbDdsltPo6r7x399/6kX+uEaiXiBdA+Z7G/llzn
l5+ptj7ehANKcnLGFrJxTtNY/L8wGm5jb9oaFlIQHxxP8Wljov3tokGjNV3Q
9XH78XKgGrGL5efHbajHx7DrI5PSOXg7JSCx+3UfalRdnLpvl0I9sOiihdtr
VCbP8pOoT4eRVdZpuZoMpK6X2hPMvIllm9xOyEwvhNCwbOl7HeK7myfvi77G
RK21l5jZcDdC+V5KzuX9CNvoMxL2cABi1r+2fv3OQP5917u5Z9ko3V/Nbz7T
hgsskUuZNgw4HZp/ef5/TCQb7nj9luy/ZofbW+0/DMBwINSZPjOAX3J0WY4E
8fvYu276bT147h+TKHmcBflHv8RUIpjIf3t6yYWL9Wg/+N1pbiMfRnPeLTy2
nfh34IuzPXdopPrHvND2pJEt3ytsES1Ab2NRrvYBLvZGaJ4xtPgCaZuL54dA
wVT4bcudcj4y/zwRmyEmAGOWaEF2MhOjH/cU3Y1hwuyNzpdA5V5U3yzROEm8
sW2Ye/elHg9OHf+xoyvZSG87KadjxkNC2aaYDNJrX/YbFDP9CT9a0RLgUzB7
dO7YzCQKl7yDUjaWEA5++OrV8g4KrQHzbyQRP2dftL+j95tG+xZ50QOXCc/c
YIhXCShoxZiJH5YQoCJS3tHen4c90jp8ei4Pm7aWfO0kfOF4fVHurX5y+4DG
dyJvaMTeKy07+YGJ9Av3PMJUCH8uWFkQVkfmbN9CwVNLGns5vb7OO4nPZn6O
enpAgKoXHxpiRvm4MxreerSB5PuXl13/vn9jmuDU9hM+NMqWPn186zwX8ZGn
1H51Ed5SOsMPmMaH7vN5SkvI/g8+93XORVnC6Yd9mRuFiX8tX9opTs5T9p1S
oPRB4otan22UrEjeThufsrqaxp7i8kVSyeT8zQtUVAh3jIR+js17Qx53jdvi
cXcovIo9u1FtCulThYXVtqSPJt3fFrF/Aw3fNUbO9mNsCPs+eiK2h+RL9Lv7
WhIUXLznFGZeIzlb461SKEchMX2ugR3xQBHL9p+LSM/m50WP9RPu4sdkzfQ4
S6PB61GX5G4+Qkxy1d6dIR584nyJAvERWanJGpLXKfgiKk+N8F/OvTvuLwQ0
Mgv+LpvjRcF/7frZmiSXxkxWSuyPofFK6LzxMFlHycGOk39nU6h+n5eMPVz4
bhv3XkQ8mWdhOyhP8uvB1DfJfRQb3/W8lghf5aD6eozY9CoWAjJXDBwjv080
m/rJneTOTa0rR/59f8RvS/HHWue42DkQO7hsDg9Faa7HjpC801j6xf1PNoWn
IclLe0ZIf2xJn6kfS2ORSYF4nzUb47vpktwmCsfMDcuTevlgya+1Hf3Dha2R
seO7A2x8me/sUkaRfzcbvWonvjPgKLHa35GCkXJ7/Ffy+2sRfRtpwp+HWvaZ
GRFeHe1+dv9edDeqlV9/XqxIbv9hbQpSG7HQ4Wes88wWNH0Wt7p3px9jE9Kf
bguasSJLXPQN1Y2mJ/SFs8bViGyY+VozogLWgY0rfPNrMeOReqljdiMkTpjJ
39nXiIwNwgtnqpSipsp8ND+hDtyPr9bNmt2OLv2MQH/V1zASNTU33lwPwzXp
kU8NazFez1q050kZrs2VrFg5Gosp0pdU97zm4OHfxILIV2ysjFuoHveKAr31
3vdc4p9qyrvvrbrJBe/7Do/LU8g6D03Z8rCWAy0pm2rLFLIOOtx7y39wIRyl
G6sQz8VAuX/nhtM0kp6Xb9WaQebmROLSsrVkPQqnzVCL7UN1iHCfkRHJsebv
8ZohJK9sn63Tz2cho2R02mniAZrxFREVZ9hQsL+5srqyF8r6h3dvXk08ZQf3
pn44D0FHk1Zm7uLisbiaWusRNlR9L+ge6xtA625t/1aJf5+HWffdU7MX7HWq
CruSBzD3UrTI/i0MWKsG34649wGpuTYzu+svQiy6dSxXrwmBhgdtFY99RKqu
6aUHjs0QTD1oQp/vBVMGPvsm8uDC1CleV/0WfokaYUqXX+HkEY+FxomtmB8u
+nfu9A5QD6+piJ7oByfwr7GsYgc2GEnHiXlWYbjpWeXN0AHsmbl1qdoYCx2x
nlRdOBMzGrxWv9VmQ3+RkG62eQ+mGMw8oz51AO7/SY7P+0rDfuRVdqooD4Yf
XilIJtF4ffJ2z8QqChk/nG+8kuXjjbi31Fo/4iHnEhp+ZBHPRegCphjh/eTa
uWYnadw6tkfpVjIHUh1OnDm7uZhdw8lk+5Ecfb11w+JwDio2icVJTeYjP87j
09n5ZP+bVXqsARcFNocXXezkIi16m9pnLQrfrHZsMiec9cxnadDSw3yMHY2a
dJXsyzi7q5HhreTvu2QE2zVobF27ZXaQCB/LkwIcH5O5sI6xDvKopzB97OAT
jc80ijIWMtlWxB98+epPiFdEHpjM6r9E8qhYfXR+NBdC0ZV+eWaEX1QqvvFJ
zrz9gfg9pWywluqv1yHeo7qk+ZEK2TfyEe/vTF1APGnvFNuuD+R4Mna1lBLx
zOOa73SJpwTHeNqlbqTx+wXn8+wePmYX6GV1k/7f7bX8noWzAPMebkxNNCXe
0rDSrFeL3L5u9ko10gcPzvMs1hF+WhYaYHE2ZwAMLxXV53cIf1Qkfl6sz8PJ
zTHtSuS69B6rx0iq5SLE47rEt6F2PKuPru4N5pHc7KLcL3Jx03FGUWwBF3vq
M6OFnrPgttlNhWeei+ELbvfWLP0AxbTxJ8VN/RCqz/TqVnuAI3dblmZN7cPY
pLmKZWf6Ifz94qV4KxbO2/T67yYcuJTjXp/iPoCbb6655yQxce/pLactFAPx
Sq/zVswpwb23+3VEpVvRIjqa6JfZDNEVNpUOpB87NuqYZf7Hx+KTv79NiW7F
nFtXhNwl6+AfV/Yt6C4TeWXZcm+62bh0xiXSKYENl5is5Fk3+tCaGFyec4EL
2f8elXXKU4it7fAUcqDws74xRvsFH+CIheVV8pERtU1sxb//t56z6NcZ4klX
dq15YCMswJCzxowMV5rM13rZzEg+XCyTxs1J/5mOOIinthB/1f+y+szFXtj8
lnL8M7MPmd7vA/xIP8hz77/vIjwa/VPmj4Q8G+wXnDhpMT6ULIySFeL4MBZ5
WZivz8eavDnTFh+k4TCyoCQ7iI/BTXMet5FcZ+qffrzCWIC92iXMqN//vp/a
ZKPBAdJDu4VaVE/xsI6veCAQJOevb71edIiHjLjuDWsrCN/6a8jc/0b6vcz1
bO1kCsqXRZkSUoRbN8jlnSGc7Xyrfdf3EeLTJVPnfCHzz0hqHA9VoOF+4sSk
Q1N4EGWeqdtN5rqZH1GTqkj4eah1lxLpwyRGbUB6MOHHhuf+BoM8pEtE73+/
njwuKtveCRPOLNs3t3y7AR+9aUz97zVcSAYJmV3+QSOsrWzHIgYXZerjPe3n
2cgeOpQgd4+PoUyFIGYyDWMHl13mZH+vPj+w7esiPsTOBZqd1SXrMSGpGaRJ
Y1ijV1y4nPQ+Qq6mb6URc18ICkYU9q1McD5P9o1g95K8SHJeGel31/nto8B7
Y7Jvz0E+Hop6rTlgRuMkzLcca+bjoGaQ8OErfKTX+EofI7z+12b7mV9NNMa8
k2mvl//eL7/bsP8vD8tmz7U+ZUBDJbLy0CE7Doq9PZJYRuS8goq3mS3nw9FE
wce6mHBj/OK/uSRvZuVf8+1jUphU++HkOx6N0rS7et98+UjgDCmtieLBWnY6
a+p0ASqt3PSq8rioOLv2iX4LH5XzQubFhfDhH3YnaqU6jdG/wd+uk+u8XRYS
ID2dwnD7dq9GYT6mR2t7Gl7gYWqfzO7YYgo3BXMXB5H7uRjCN5QiXDHxSyHM
hPBAn92F8gPifPQVCl3t/8RB/suuE+GEF4JKr8y/bM3Dz9MyJ+XXCmBgbftZ
4gSNvGvC3BuEe3JtZecvZ/FwvF1SVUWGRoprxev+2XzQE0fbzQhfum3clbPY
lYfunKveI8Sbqj2dgwMJH/B+TV43ocJBnb37i77rbDgV7xgIvcLCvsUdGolX
e3Fm1f44E3nS17+lvviUNWDZkPONorNV2J4qqrKnvAfsq+qtQqNtkPXPtU2r
/ISscZlv72fUQlqppPBSZCX8Sw0PL35cg7bItQatHh8RkmsUtFC/Gk262eOZ
7gWojFwpGR1cA8kDWt5WkxrBHi4PM7pYhdLVVbG3tJgwblFzi1vUh+lH7a8q
ZnXjDvt97LlJHEw2WnLSupUJdzm1ZwfjeYjq7ll6+D/CUTNfVS0nXt41sCXa
eheFoZy0Q46KAtgfT6nTu0jhWpFo2PuNfFQfq9LdEUMh4PCywPOLKay2G47v
JvOyRLSc727Hx66vHd+lCF9IaPbscEulYZcjslJeg4OFJxYeVtan8c3LMee/
ORxoq72WkSyjYFNbURlBOPpgV8D+f5/nKJYSHjfjMhPztF/3umxiQbHG6xFr
9QCk0wPXzy1kwUAprWXvyABarpSc2qbCQNt/T5lxxS+gMfpqCmNDFYwSmFNO
eldgWtTY6s9fu5H2qTPFXroQd1YdEr3vUIv7j/e/Gj7QhgQx5tuChy04aODn
bVXSjCeO6drbZtVjw4BHwZKyLhT+2r//RmELXn3c/6xQugEJ7NsWP4p74Fr/
fmZhay+6k7hjx/8MQOkhO9fnWzPSzr3R+9I+AIMla5ysXhGvxYLTwVFkXlaU
LBl348Bv46SD1AEWPrMXJh4ifrQuOv9UYS0NF5f8nSIfeeBsnV7e7Ub2t2H8
tukkT7K6xMdZe/koufHuwbad5HGqbKhXcqYRr7z9faQojbMPvaJr5vEh+dFu
t9FbCoxNh515ymw8145Wt3tEePhcqhhvmPSYkvA2uw6Si7PNittukn0R+ZXd
XEv8pWWsP8GFeMZmhrH9QrI/jy96uFyZh5oy+RufSd8ECD6W3//nDz/1M326
aEjnzP9v9i8KmSbPxw70cPFTZEh/OZ+DuQ81VrRmkuvM3Hxv5gwBkjclL9mQ
S0NjYOtf4xLS6+5a1q7kdtUi+YNn/32P8eITl4WkCYcqpKwbH6JwYN8tv8XE
/5caJb1WC+VDSLFFfac6H/O1n0sqNAnQo3PdoT+HeCDvcP6SLXx8svlvm7C/
AA+D1l8X9RVg5oomU9VNJO+8WzkR2XxoUsfuCqeTHApQSwgl3mbTb7cmvpFw
6sX35hmPaLxrYU2Kj6ZR/2bj96hJfRgPfqFQxGyG7S+7OXoHWhDaGHf84Fg7
Slfx5O3OcrGP90bt3jkWQjYWJ1w9WY8713xPjB0rR89/0vcsLrKRc1xov6Nv
C0RP6j+yVi7CxLu/b49O64RV6pRQJRYDwqEp80/6cCFfFB8VbcTCjGi9KUmv
+zGQe3eZ9ale+Cz7HbqW7PsHW2x/ii0gOWH+3iWDeLz7prfJ7l8akDSm8Gze
RT40ioVmORFPP/lFl3rpyEBAcLaEnUYFNvyYVlp+oAF7nt3p6d/eh7NVX6yK
Jph4MLvL3+zFAAK7gqrUntI4+uU3Y8a0L1i0rf6lhgWNbTI+16JcuCj1UYlS
CCX5KClvt0rAhvGv9LY95PFKStttVlJDo1ji3fOmG4RHS6++4SsJsOE++6j2
DgEi/a4vOrmGAfXebAUrMtdZ13vmKkztR9EZeSux70wsN4yx3LKdRs3y9MNR
gxQ26WzR965j4WbuqfNFmsSTU/qrVGdS8FQQmRtM/LfJoGTZDDLXo5NZlmtI
fy6QjYk8PshFi5P94bxCNuZUbm4e6KWx6m22qe+/z5sNG8ha9pb4vHS43Kb7
NLR2aNYvvs1E6ddrjQp7iW9U15r/fELD2sZ/Rb0PD3orKz7tIH8f8iGk41UE
hd297fz6cLKfDITamaTnTxqo+/dd4OPRr5lj70kOSa+vaemXJMdpOWr/JobM
8cjKwdYvXNj0zjstuokL/8DDZecYxLeNUua6ONHoabK6mfyGgceRGh/MzXi4
E/bo2eHHFPq5x1MnSREeWtv/vYv8nHNsVXXeKj50JyIKGyyJd92FlNUQjaGa
2zc3LOKh/MYMJl3GxXB2uB7+vf71pzHfwICHJapPJx+bYEBSZVE/z+Lf5yqp
K031p2BAC919Qo5ToWPg4mlKY3xf3GLjT+S63T+0B1jxkbq+I1lhBR8jtVes
D2jyUFv6c2C+KPF4y0jTJDMubrla5R4c5eGMMH+93g4+7PX+kxkQ42KqVYRn
0wsKp6j8+auCuSTXhhd9Ircvu6pgde8khalyfxt9iVebGFQpWU/mYYri0Qgp
FT4KlklOvabDR+5RV7uHahRqVOqEvxDuDDEXe7DyMhcLrQ/e8b7LgxIryHFx
IgenJkXIHtxCoay0qHt3G40CsdUbruXzsST+Y1XKei7KJXUGpq6g4N8de2UO
GGiwH+Xs8yV52Kd1w5zwvf05T1nhAC5W79FeY0M4aytOKFy6TsF8iW5Bthkf
kdr5ImWKHARaK53qDSXz1f9pzumvbGw8FhXpspWDzutfZI0ecpGa/DHHmXia
ivhaTmEnBfVjUqtjd/JxriE0KimIjbqKYdMgWy62rLvuIkPm1euhiY/+ywFM
P3Bj72NJJqbrLZhwUWyEbvaK1U+m9uAI/1yx2eZONH6d0jH1WitM35QnRGSU
wigyfrpedTUWPOAz5NZ+xJc4lSmlWh24tz/aS3W4CZU+/L82a1rwXFP/9++b
9UiMiH9v4MTA9Cj3ulsHG2B6xHGB5MM6+HzcqWaV8BH+NxXj7Y2aEB6grP0h
muTBKf0Mh4G3uFXj+2brax4CqOF3h09xEKk/z8WayYW3Oj02V5MNC6+Y73n1
PLgusqf7vHhYfNTcv+MUhWe+f41bic8uyWa5+l7nYm9be9noMBNlgg9rbUSY
ePYgyHsim4l6GUHtEooJrQv+18u/MnHa/uK7V0U8+KwzmX7bmoMdU05u+PVr
AOHnFlqNrKewS/uZ8ssfTNzVEvH9ziEe21/0u+YXDxPVj85MP8yDcaChQdxy
HoaH7+06cYuDpPoPWcW3+1C9tOb3cQ8mvARv5/cptyFgspCelnEPfG08Zgsi
GehScn9lafoKwuUBc/M21GFWjMROVftmWOpFznAbr8do9cI86091KF17cl89
vw6aqc+C9ZvLMTZ8Mf04pxKmt6fcyprch7D6Jzbpd7qR7Zesph1QD4uA7tce
+T2Q3yWYeGrRi66OcxuzjHphKkgUHp7ZAdO1KStM9ndjhlvsXhsNFl7buV7R
Jl6+Nd6Ye5RcX+LSWMm3t1ko2KkfMb6RhxXz5EzjCRelr8u9deYEhTFja19H
sj53HoyekyU8bd9lm5KrTUHhtQEXAcQzHj8QGlNkQa4wfsfVAuIb0pZHX94h
3PnE4lEm4evKKpalK/Fzc8WsCz7Eg+gDp0eY97m4VvDm6bq5fPwVWT9jx3Y+
etJOSFaR/aDg0DGyWY2PBrZcwkrCacafOsDWYWLBsY2zRM3J+Rg6PJP7zUcN
m7v+1nketrK/6MuTHn0ok5EWEkKjpDv0tZsNhZdbHpfcryR5PiRa8DmTeHSN
ppEHuR6R1rbs8DAae9Lr5I4TP1l9vWJofBkN/uAa/0LCjal1Kn9C1GgEhjQa
riT7nZpjcSXrngDa7m1qE4QnF+un5GQwWFiQ0Cwhs4XwJMu7es2YAPd3v626
+5V453m5+P5IClnhRYeVGBQadhhHm7sI0DJw5jN/kMZx5+7NgSsFeKtu9uJk
jADCnXHP/G8K4BV1bNLGTj7qXNLj80vI8ROFg8a6BHDsfKDvxid+bzLJajYE
SNF7e73qCR9GUsd7Tnp/xt4pn7nb1/UjKL7aO3obBz+11bKSyFxWtiosKKro
hJedbt3knn60hZezOhdVQcippvnQthwIac+K9K2oRXnbsSu1y/uQ/OTY8YOn
GbCZ1fhu+CALfwbVOhxcerFi0c9FMVG9OBHbEjBvSScEx/NOv03sw3Bhk8NV
ES4obzub81db4PvO/67uLxpLdz3uXbiLhfmeNis4V9tgt95lLFuhHsfdsvbM
SqhG7Oiw3s3SRgTvX7W3urYPxw4tm/JEk4se04RzTA5ZF4kvYqXhXJgWKIlm
zxbg2MmvozKE+7xYD6/voXjwfPZruFWVDcul1vf4i7lwlzh9t3GURmP+CW2v
Lwx8/OH2ToRcj8fI2GeLJiZy1J23PN7Nwt+CY98vSfbh4R0naZm9AzArE7F1
F27GofZ9vMkkX56OnJE8Z8vB9UAJ2dUZbHwR+Xm1cxYfssYzbzaMEl/VL757
rI54p8/0bb3Er458P/ktO4esZ8yKzSnLuXCzPF/q3cKD2aVo3VUpXBgX2OUd
Jb8/oi7h7+nHw+zDz7viSyhcnfjQpZ1Hw+vBusNcEx4eqc1oCyE9f+dG/V8Z
0tNKhz3lSijiI+OnbbIv8+Cu7j47jvhLaTjvV9tp4jUMjYc8az4+OMeb1IuR
fj1wLvi7EY1yg13b8glfmNZ5HRnKZmPHeLDsF8LJjPCa53dW8/CyxtbkzjXS
G+rXpzqQnsh8aSmqPZ+BeI89o032NBjm1p4VTzmYFJ8zOc2Jj3s9T77vVCR5
p24y/IdwR2WQ559/r5cOd57VlH2Bgu7K4J1z5Wlwu/WGy8k+lU6YkP16jY+c
aoGCcj6FTm3R3pylHAj3dgk1K9Bg6pX57VxFQzR2Xn98M8nd1QtLSlN5yNn1
Z2NeDI0wen6rgTKNfEmXho9CPOwrul6f9B+F/E0rjraVcSBiHb4omXDY0Itz
nu3neLgXluVyg3hL9kDXlTJVGgZvJI41zKCx3l19WT7Zf0tWVjXNzKARlJm2
XbmTgyP2OtEM4snT/Z0KAs8Sny5N7pTu5WKR6W6GQIONtGm8m0MneTio+EEx
Q4aC8MiUkGwBF0GKSz3igglHnOUyPTfQ2KHxerxRnwVPS5Fj1QIeTtwUyPbf
pXBGsl/0HPkZuIv2rDvDg03OZIUrHjRGdru2eUwiXJPw894Dwhe8g6Y1qpso
fFh8y/WrBB8xCvVi/1lwEb1K3bOO+NWWR76Tff89P/pwQsu1nYcEHWX5mySf
HCdMV40l0Dj/ZrtJotQAGqbceLKU8KKt8cLYafJcyMV6ieXRNDizLIy8b5E+
ZWdetydz5bMzOUHkPIXP2XP2sB1YOFe//ccFLQYqWctWnJNlYN+snV9vrGXj
ce2zDGbhAIxKjN/NryyByKrS/daJL/GxVXGWwuY22AZ1MDSC8qCRzdBdsbwU
jNQdG1T3l2L8bPi8+R97sG5+Yo3Quj7kt0rOXdPbh6ZB5nFFwwHoGvYeH7Xr
RY7UUseOCy2os1StyvBPwgKfWZJrJAsgudgjtuJsH9aHdD471cpBav9/mFtC
OHhdwaHISg40Sy9lDV8k8xl3+nmEGenpY2vHtw7x4N+/csXkpD7cnGwxFtzb
hhc7C/7GRLTB5uiNi4qkV4d1tqi3XerG4rXCGT5GDKRfXu5avLMdaVqf9t6w
6sQg65p6o94AFls4JDxQ64Ro9oc2w/oXcFt1mSV2uQMi67esltvdiF8rlC/M
kOlH/e7bA+94bFg5ePR1u/GQndnLSEvlQn+8/HfXMAcpUc3dk04yYSDZOGXt
GAXTxRnnvdcQf9p63yPoVz/mJquYHRI0QYQTdmdbdhPuOF/oiHtTh8eBJSOs
VU0Q8zy9qGVpA5bvF9ovuaceXWedF/66UIE7H3sS5ZdXoqo/T9SIwUCC7qcW
U+d6mFpQO6dwitD/Ve9CR2APwk8kKmr01+H5BP9zukI/chMmIib5NyBGtuOh
zJdOFPrs0WgrZCJMNa+fPsqCu4nm4FUHHkTDVd2vmFEwlvt76PcHGidEr+0S
uPIgado2OGrLhs7FRo2i+xzi11+81ghoeD402BBQzIMWP7CrM4qLy19naI2T
Xn4fKz3nGcmHoUu3V5uQ/tS/Lv1tvImDcd4Ks5IOkudHHnb0ZPCwSjp8s85D
sg9vUn4swgNH9lU4al8iHsSO8Rsi+1L2tkNb9AiN8MiAKE0ZHtobD5x8HcfB
/S0y2ts1aTjEPn1UtIaHnp0zZxwl8xIQWOJxOoMPiSy/QYtsGk+nrs+ZqkQh
o2p9x4YdFK68ny8T85iPK58jJvn94WJ5fkWCEckpjcOY+En4I+bU5hVpVhx4
XOkVf/ORD/efd0IurqOw8dDipctpDjbc02noJF6ZbulYs/kpF1LnbpbqbiZ5
GNu+3t+ShmH1rq+R4nxQ7wxGTaL5OD6am/X6Lw/TB+Svhv0gXPLfsqulawn/
u7rY6r2iMbgi13W6kQA5vG9SUmkC2PYd9tR7JYC1fpbrb8JBMSHr+qYtocFu
qPu+bYLC8bHKDYZmNLRNfLNEZSnUzZct27qLhgjre41DdR2+q4WeLt3eg5sz
g7/HKndCim8/pbm/D2U/muqz93PQw7phVDy9FfWRa9zsxOqQZHKkoV2OicdG
p3YqnOtASFVSgd/6VkiOXGiKSMtC9fbeeVpS9QhvdoxLetKAg6ecL6xd346H
vxRyvcnPgCWFBZPuEF+s+/Gi1ooJiRX1h+1nMDFvR4lw384OHPZdfYPWY6CY
N8bfpNgKxsalr9J0W8Dbsu+4cn87xp039yeac6FiW2xhSPg9sbbqVlAcD7EX
M+Y+JX17PSaZYUY8cJlCkF1gFx8M0fuPzI/wsOfvxYMDlTwI54a/nUnmp8XZ
QeK6EBPXVHxd/hwl51HtelErcwA/r/usk5Kqg/9t2RPvxBogpPO6UvlBJ/w2
UQ77y5n4FHM89b4CAx1Fa8YCgvvwaNlhkdNxLNSv9RIu/DCAIIY/o8WC9IWp
kaETWdcB/f4PJsu4+Dk/Lf/LSwFENeecWF9HY93jo+WniWfa8fKDztVxEO7w
oHUR6WlRv8vuigM8tKH6WeRKPpLmchnjNVxYH/k20TyTxqlLS8+vuELmwzq6
2GwRje7UJaKOj3iQFbd0ZZB9c7z6nefbRBo/2xcanuDTENYS8TnBpjFgvqRw
VITC9e0Pn9jrClCcOW1aYD2Fa/EtTQH6PBTfGo+xIvw8Q6dbSoH0xDfrVa0P
0nmQH7b0/E+djcvC69M8+2koSkvX7b7NhvHex8oZgTx8bsmK30s8oFRlznkb
RT4+Xlx+MYBwiNcad80s4gFuc9pDU9T5kJvUzq0/STw/I9GDI+BjrLRKsKeG
QlrP07TNP7josAl4r3WIwiE3S4MaHoWfo5/FzL6RPovrnN5GckDU8fGjnCCS
m8+2++54R8HFo2SHxTjhE5n+tnNhFJSnGJwYMaBw7LxMWE85yRmrT39P7qNQ
/iP8xpswHqaKf8LKOgpNJncsHKR5qJo+m3HwFYU5LTZOz8hxFq73MQlPZENq
LqfYeR0br7bv+n3XncJJ4Rvfh8QofFNdLT9YTq5vxsfvvqSPC27bVfa4sqGc
Kx9zTMBB6C96fZQzBXuFY+eD7xFvT87+tMafcEZwqq818U7N/cmH396ksaDO
pubf5z6//D28aN5BLjaF3jNwP86FXVTEUF06F16fJU9rR/x7neSiUEslPkxe
PTo4Srh2ntlkXbtIHirs3SROh/CgYlNoSFdQcHByl6IGKBjZez/9GsTH5YTr
AjGyjk5P1XsYJC+Pz3OOfzCbhxdb+/z3kbk6Nd279+p3CjF3X+9duYSLBF/j
G2vX82Et/vK/EuKpxn92bZu4x8W+Em7k62ccsi6H1nH0KPh9EThmfWMiyz9Q
l1FOuEGc6o107kd3guec9w/asCBtya9kwwaknRu8uZ1Tiqb4xSMy4fUYWfso
v8n6BazNpTINUz5AuPvl/J7jDGjE7Wi+9bkRq/NucEKf9aDpduKwjtwnGLfv
mf16aRtG8uMWHs1pwNiP9RfirhZDwd/HSUq3HWVa3X+ol5/Q3fqBUpVrhqu6
4FZUSh9cVwZJdA0ykVw1zfL3OAv8N48Cju8mfOmy53iUMxsz+xZtxUYOWka5
ebmErzctCr91nvj7tErDxeZRzQg+n8iNCaIRsnKK2xLyeL4Qf6xkK/sFgkuy
l/b4C2DYWKY7awGNqT1ZmtpkrqQd1Uedyf7QOqF/R7uWRsAl3W/cqTwIEgrv
3B4bwLPBq7Ti4TJUjF75FfGWgSy3/sipkVxUPPXqLXck6+04sOYO6X2Tso3l
hVVkv6+/sXBjNwN1Bu1hDTv7YRtt4HRbh4up26ssVj4txoj4kpcRVBXuLZYJ
XRXeDs21QpNjt5XgsuVKvkxEM8qXziivmdmFa2ddzGtlHyD8zMZTV40+I6De
X2bo6gdsupM6EXuqFqzV7VtyFjbg2bs5nkWH67DhiIlQ3/4W2D7X0vZM/gDl
L36va/MacS+FLaT+uxVDfww8V1KV2MlcEr9/dAA3rVz/tHRS8Ar6s36ZNRMM
7QumH0e4cBwy6C4+RuOyuFS07W/C2VUSq4SGKARI7ng9rYaHT9P6p2z1oJBg
PnuXegIFw/mKk1Tn8HGkrClmuJoHqvmHb0o/hUyVJcGPo3m4fO3qteoDXIjE
x96JsCH7+efiC8ENxHeid/lbnabBcxD5cz2ZgwrmzxhHJwqsb0HRsuR4M3Y8
KGn9SCGYPy9ibygN26jMWWees+Gh33pZrpmLzip+4HvC1Q++BlfuJevpoyRe
sZh40M6Vt+kxkqsaL3O4/kU0UsPvbft6hMbMfuvtswifvF7dccGnkIZW0vhq
J1Ea0nqfHj/dIcCmy1KH9LXIvrRU8JKbzYV84dy3M9cO4MecZXsrjDvwwVBm
zGgbE4ekPvsu9hJgI8tTvZpwulG318hwCRfOtDk/uYmP8S7t/kxDGruj/Xdm
b+ATfvVz/E3mcOk6A64T4RLT5AW1m5WI3/ISJm0h3N+Q0FMfN0DmOywg85kU
H+Yh+T4tG0muRz6v2JwigHG+lOcNio/UGfP+m9fIx+fCed2iJhRa7f7DEcLr
fvc2JIstK4LB0rrF6bqfIXcu5vaS26mQv+cuFL6yGwfLlv2dcqkOx8tN5oot
e4+7TssjTWv6sbr22k8Z1TrEaq6O9dEpxYjagtXPs55imcrHhtcpPdigcWxO
j3UzRhp+NM6eKIFZ/vqPU57X41a+4OGyGf1QV53qbriFi2l3N7X+Ivtgsf9s
tkcCF5IH3myddesjds9z0Fx2qQE3Dy8Q8c9pgbriyl/OS/vg9kOvXYbs8/hi
2Q9mpUxkpNZXnrbnwl5081rvLB6+OuTaJJPcntql93RzGxd5n36v+hxA+Gjs
4owaNw6SlJTfLV7GQHLfQ4X/qphQGZvQ2hXfhBTn9T/fF7ZA6vJn5T3ZXOT8
0HjvdYiD/9ZdV8uuJFyk4nv7zuxefDuruLNRrR8UIyn91y8mvg++8OUu78GB
H4V+ym9Z8LMqrlWJYmKq0J/vjs8YGLofk2y6h+SEoFMucBqFhVPFUm8uYMO/
0evkCluynk6b55RYU9jy90FY0w8KM8+eu3ZrFw+ZlTLL+AdonPZ9PH+RP+nt
gci6w9EUyoTzGptFCA/+cH9cepPso9xcyvOMAE6OW0SHLRngj6Ryqsj8mpqL
1JlmccGfctY7I1WAnrHbhwRkTkq1X4nVbKJRcL/o+2GyH9V1doj8JfslwSeV
37yJj8p122fPXMjFeNMWvwQrPpxT5y9cs44LA8fmnh9nubjlHmgmKclHz9ry
/9wX8rBAx/HrTOLPnrTOg5VVXHxhGdDqfA7qknpNYq/zEXzXL9ZsOh9rX14J
ueEmgOp2eAc0M7G+Itaap8nH1ijfFwnFNO41jZrutOEi4/enkSzCSzfPnS9h
pxM+znDJ5Hzm46DnqYQmwgdOQg18pSQeZk82VJ88wYEfR+pn7WEKOPDxweEm
Hlzat1eeLSc8c2p/v/FrHlYLjowYzf/3vbZn1C32El5fozV88Tkfn6bLzpMg
eR040J33uVAAo/1rjMUekfuLevkx2YkDx0Sr9+35FAY1v90bJBy+/8HO2DwW
H3HquVk35Likz3h7fhG/kSvY2e2XQrgjpuAp05uLDfuWe7wmPC8yqWKsayqF
Bc1xtRYnaYzv2PPKW46PqQKpju3KFOQ+fRstiSSeILHo08EUcv1Hm0R119Nw
8rk7W2oFB79/Xyk36+KhjGOcKEQe/7uyW6vf+g/Ay+dnZ2QgBbEjr3aFMgnX
9Ux3cxnjIUPSmf6fojMPh7KLwzBSSZKQSCEkIVtCKQ+KiDYJSSpJaFMKyVbJ
UpESSVJatJAUFVHZ933f1zHLO2NJKiK+8/3VVTLzzjnn9zz3PXPNDG88C4L7
Hd5rED+JnL5/dokoB5usvBJVCB9th+2KQ2S9o1MClQ4wCVcMCXxwKiK8pfFb
4GIlEy+2LeT5GcLB97vuurJL2XCqudtpQB7XvyMbwta+JuupYscw1xuEWYVf
cdmWQZyK/iOlw9uHC4YfloWqtCG1qWw4PrAJvZIm7lf069Gav989QrAV9vbe
Siu3lsOK75jJ4UWtkG/av6fuUzecAzqnA8xqYWtUv116UQ0Epe3kE8bL0Vu0
ZXuF+UcItwgNW/MVoL/VQ+bt57r/P0dZkv9cAwysl8ZIvSyCndXCs9s+1yOl
cKdX+NGviDNqDD3BXQWeGKunu/IpqI561f8oYeKV7fm2qGA2uM9t9Jo8Ogjz
H0604NNMiJnM/JY04eCi1LjzHpLDKg4t6r8fDEBcjHIqyeyD/XXGbKRJB368
VtDdQ/zw2azY1OTiIfwx2Rl5o5qND8aCtmPNHKhlevemfGIj93TJpYciTPzl
nan5JMxGp+jTs7nGA6iS8tyhvpb4erEH8wjhduvLSYEDhBsO/jVcZzSHBoXj
Ch82bGHCpDbhq5bOAHYd2kgX+8xEyhPVMd7kXpg3mKW4efRBYLrlasXTWmRa
Bsnds+hHZu6ij5Lpfdhm4TW/aLIAMfdvLDBKr8f5aZN3XEeJ78vNmb/4eTVW
NcsFH9zXguFU1bYbIXlQMtJXtixoQcIUn/TQ40ZU+D8S+rG5AU43NedcPfIZ
aVd+MVeElSMhclaTodyCEI3U3TrBPSh7knXcY20v1KrUpNutOiEZQjW8Jusp
vv7KFnOeAWxb4cGw+UGB9W+gxIf4gEmL3h0FXw6sbRlV6oS/tP6WlPQJMHDZ
51paTSkD2slL6+eS/3fDsvxLlzEbSnNuH/1oxMahS+bxWmwm5E+3651uZCNw
r8bS/1+fbBT8yx50pyBU8oP/UCOFcL8DG+RJLs5fVCDTz8OGtNDRBecIL8ek
GTzfpkzmc59PpaEeBwrrgwZdyXk/0rSzWuwthUp1vwNxSwiPmOq38BJvz+u6
xUp9wcCw7mNxAeLZV3c/b1qWQsH66J8mGeIxox/n7tCTH0K2x6Dh9kEGLm7o
qXzWwIC97q7bo2ReYxXbQhf3ceA0GK/88B3hHvbaxOhkCtK6/KtCdZnwaVq1
fFM3A60LYkNkbFhof8ktNHWLArXYXcVLZhhuT47l7OAdQuHb7oYw4q3TGi47
NCM4CFtTPLYtnPgbLptOSjPwSXG9SALhk0+Xm+/PsP/3uoji41soJCtJPllw
lY3Co/fFfn3mINNWNSH4BAcZ77V77EXZSDuzwVJJgeS1gzb3sZccBIaa9/rP
Z2OX0NtQ6fhWvHgsFv/pbgOOnGFJkrJEkEZFxY2QLxhXs1wn3dKJfhm2nFt7
L7YPrYniy+7BvTo5X2v7fsIOUw/mf82H800P42znKsi0j7zfcaoNBiMC3SIz
TTAdqLgptbQBT8aFxqnKXNjfv8v3xqkePBd/3N5R3ILQbktBVVc21E+rHF/j
N0ByYkV/27w6yIhfNZVcmQh27dnH/Ff70HDeMPIjXx0ylIaNnAoGsX6mf2FG
Tzd23Mq+uqWEge/39368MzkIKy4H33wBGsJ59lu/ID5vetlYe/nsIO5mbvyt
m0uHi3CAk5knE45LeuuFZhm4feNp0+w+GiSFHyd+eEfDJi37FGFPClv5n3iL
JDQgdudLtatrCN/dOnj3INlX39Wb7O/4D6D1/LYUN986PGzbwN9H8nDc1Nbg
syUT0p8i3QeI70Y5UZcSipnYcyCjzP90C2Lmm7SmEh+vTHW0mZxiI2WpXArd
jUKX4OoDttvZ6OG3tCy9RxG+3+eYzt2HeecP+2w+yEZq93uViKd0tAofYijM
ofDk9n1OAPHXBXuDW+dk0vHmXmmJVxsLnvNCFgR9paHkkMyoiicbE196nI4a
ciC44IGDhSoHV30a88JnKARR4UeWmbIRWVbQqHqLA+cDCxdYrB9Cws5FUyfJ
ubJ7FOfC3cXERrfdXOrfGEjSH5SLIX37uG7cXtOGDSPTnz5HuQg3PqCOGtZT
KBfs/+wxRdazdGGF5MwAAstDZ+ULyLmiXNMzeCnoVrLEaxazYf7F5g7tHx3v
Ntq+ysqng+dP3xgf6Zn7N1ytVxJ+nzdzfVz6HOmjiT8+q1Q4eKinviAmkvTS
HLO8+gAGeBM4D/b6Ea796KUUIUx8P0xUhU36yCTxon36O8JNrwKWfVeiYMFW
K+kk13c5ovJfTz4bNn//mMusYcLzlf6akxs5SGlwzr3ryMLn4OMvN6eycFFR
4vorksORaWG7Z/woxJtXm/Qqc3BsbqrhG/J7u1P274gVZOGu2lKJXylsrBXI
OVVIeLt2VFxvYx0bji4NgVwLB9GdtS7gygSFl0l3l38m3sPf8PH27SayX4ct
3wtkMeBROCQVv5WFaZkHWcf3UvhIzZHiVJDztKi0WdeCjYax7LvhMRyYrL/9
3JjkjtYJBdPCw2yo3AyP4j3Bwpk9i06E7GeA5u326fwgE8ExNpM5nyjw52Vk
RB0jOaMcI1r5hYn3A1K23L4sJCyx4wn4QOb9hL4WrY+JsYWyokckh7Do/p9j
Gf2EK610flYR/+Ke6+ml9o8FoZBovh1RDPiqO9desOVA32FteYU18aELspoh
UhxIsRjUBnIOvBPdU1Tu0ECvHj15YRcTDis+bVW6S8Oiq6rRKVQHrNPlLvkn
9eL5ZKXLzs3fILXE7PLfubUwsjwRrBhdDfmtHmlBtCaYL3FLKDrUAcGyU/Nl
WyrAJf67udGgDDPe0hHvjSsglL07siD4HXh+Oy/kaNbi0J70P/I3u2D3T0Sj
aEkpMph8n7+er8YRf/Uqm7528AhkTBgtq4F2u0ehS3sD5h/v/bz5KAvXQyKW
15D1emqxNYPeS0ewhcn2k4Fk3WyL99aSvinazf29oIqFs/deWJ24QMG54IHP
62eD6Jnxeqwb1Q2FJYVHzxCO5/tzc/q9YT8O3Z3I/1fDxNL9460RgSykhi1+
ZxZFx+Loo+b73tBx0/r4V13zATzt5w83/D4AfkuzVXcVOjG7WkGQ7caA/0mm
pL4Z4bRrWnEXSd/Eib9QTiAcznru8gCPGHi3UqfBaJKONca7/ogfY4CLy/9d
JHcXhk9Iinztbsd4yk6e3QFtuBEc11WhXgmL88EH25Y0wknh8av5D78jNL7y
0rqKCojq8TgUnKhFlc3d+XYdzWi1cBK/cD8fqzRXiPMZk3w+EB+86mEF2t8t
U9z7oRYqww7uSle6UCr2b2xbfB0c/27JFmzPw5OiHf69OkVYm6gadUG0F8On
VvSaLmzCV5lxxmBdL9xmz+SkONOxIjzRzzB7EHOXdl042zyI0Z44fgMxCj0S
P5d2h3OQsMbyJIOXA6OF8pV8R0kui+SsWT7ORKeUqYaIE/HWcWZXVDobKxSN
c8UJj/I8UyvOHKIQbZ0WGEf2MXv7z011Hwjf77t9+34JhTOTmklGxIt9Lnpo
JWlSSFP3Lvr/dg52l+TMEO5fvmWLxLz7LDhIf1a2IPvNpXX4FUeewhW+dGWa
PBM7evVNu8mfjjb1HTEPKez85hX9fBkFq0eLHYaMKNQL2Ut6rmHBesrv6Ule
Bmb0mafeJhKe9+PWS/SmEKrK8jUkeSrforrI8S8bX1dtmtx4hnBC2Pfg5xMs
TJyXqDd1Z6H5tb57VQgLzy4t5A7aycYk19+XbS50tBsvaZR9TYOKHLf8+EM2
4veaxsR5sVH/J/HtztND2FyRfznXkoPVt8TFZOKGYPVQt66B9EHs371U6GfC
Q2LiZhrn2LC1WnjkCTlPVqb0UFeS3ymHlExVHhF+3/F+RV8r4R5HeaOOfA6e
18vZCUYwkHrJnLXdYgiS+i+VJI4TjhBjv2d6DUJgl3Dp+L1qCAfwmLpHN0Ii
91FezpJmVFoGp/7Vb0egf0u5b0IjZP14E70ym7Ev/vme+U19eDUh/2iHciY+
HSgWa7Nsw12ZieHAS+3IlGh6t7o6G+6qPxVKOZ9wZL7V/mGxaKTesEoaVCtD
RIGZ4VXpVlTu+Xrcf/F7bLAc8ag168e3xa8Xtia2YUflSxuvv01Q35P3/tfo
c6h7jRxZtrQFHpqN9eE36ViwPNNxeoBCQu0l46kb3chdcunouqA6KEzx3+Ze
0IuzGd61NlwsLBbav+SW0gB6Ry5PaQr2oX1RprbsgkHU12t9FNjUAN8V810z
w6tg/ef8Gr9fNCD+V+eexd1g5pybmNPQC+aXicndV5rxm5ZScl6cjS1Vdsoq
iRSGrePPGczvxTcb9xOvPenwt5O8+27jILYZZ1R77iB+WWehfYTk8qjDxij7
ohqsPKwaJOtIeuHEb8lUkttf5A0K7l9n41ty06oZLQo+k1DXHSX7IRwpF9vF
QMeyaF/RzWzMnHBN2MRDznvO4cN6TAZy0g2u6WWQvKZx1/w5zSLXMbOZamVh
zdfheyOuFLyumMcNzmVC3Sc0o0KdiaQfJ7iciffoV5ntOJjPQpAx/2EtKw7s
pX72bjnPQdo5IWn8//6RM7cLptVZqFT7N6jdRce6nytvjVswsGzOa74N7Sxc
qLUXLm8mfWcs3qzbT3w8RWjpu3Lih27ZZv+OsWBo/fJO9DcmvlWH8xz/wUTv
uoqHZiMU3K0E3XCdgi0r20Uuiw6nHucLgdfIeS9+P0c9lY2TNBXhd9vYcLH1
03vznoMJhVn/P1vYsFylnLzpJenPE5a8BUMMbKOEPBzWc3BlidYIlygTR7J4
R0xtWZDq0CrrqKAgFhY0Gkt+7uGC5NX3GYiJTvDX3cJBrJJXEIfMd096Xux9
cvumvS52jQYUjLiWNeux6Di5TGvL8mUsKHXELmKNksf16llruAYbtyPfnxgO
YOOWZ7CeGuHy+oalF5umKJSa2UsW3mGBU1KuYdNFYVG6zPaPkyzIlFpe/W5B
uOxyqfTuLf9/3v6V6BLCIyG99fXt4Sw89586msRiI3lL9SKTaQoXtXLS1Daz
kCkm4b7LlEL6+IOOVGnSr4IJAoeXUpASzTRfs46s5xkZ36tjDJzSi77rW0PB
42/MmzVRTFRLrT6xjPjNI4nXNwUEmGDaXL2gM0YH1+LGqa1jHDyOTFGK+M7C
r0KRsb+9TGhf32W+oYONRz+zW4KFOVgzb7gmRX0AG/40mh4Jb0fp29Ttj74M
IF7l80PlGDZeaCn4qXOxMX1ZPvEQjY2cX9sVGGoscO0u9nDZT/gqUjvujM4Q
ytX3PjSo7sD2iB8yHV/p2DS4UVg3phzlPlvqTO8WQTZgqfCqH62I292c3Xe9
Ga9LBNLs+ltAN3hzsyqpGG6fuHc8NirDzV/W8fhci/KzJGF+FcNzBZ8qldeI
sh2PvCbmtqHngsDNaU4vvJNd39PtOvDq2YGOpZtKsYI9+9AttQtcLFWXV1VN
GP8pTU2410KyVX7TL/Tjy+donU0zLGh/4paX2s6C8/ti5ogZE1zmEUKtK0hP
UE705Hgmqs6+sprjTvz0jDw9VHgQknYenVk+NLic7lrHyiLz1DOgUGVIw9DQ
1wpLBgPVbV6y/d39eKSSH58T1o/a3B0st5/9sOa7GrTOY4D03+4Fh2PbUSvd
4K36bhAawx+SuCUGoFnInyatxQDP32+z/sTzDvlbmq86R0PGy/n3njsykC0U
v5q/twN3LzUIz//di+KLB92Ky+lIHOMrnu3txIvEwtCDzi3wVpkqpV+oBte7
icEl3vnw8ednTObnoVdkqJA39wbGztpcOchXim8tF5bxPm/G5u498i2Shcg0
flyhdOs7FJYFKJxZ3kHyU/tlz7kiZJjIuJyfbUR545/7Hn/acPbN6Xj/FwOo
lC2vrCE8UNX1A/P82iB9t6I8LHQAb8RGbEq6O7DFSyZtJ5lPy2vm19SI/2Zq
TzDW2jJR6vg5IqGUhdH0nJd1D1hgUZfP6FUS3nWPXXT8NeHu5paV3pMcBPuG
vJPhJn2s1/3Gr4AFu02/yi93DqI65k1JWT0LGQfE61/0saAo5KZs+YcJOdZg
0daTLJx6We+gOMyEWyMj49Z9Jq4XpgvUSxAuXn+o9f/vW5DXZt9mjjAxvTCm
VjmXgcbASsGovRzwes5T5SKc3S/y9ir9Lwv1tQbd50ZZEP14xeEKmdPvIa90
5xqy4bkqf5ltC4VggeSCW+T+lqvv0tlZw8DoNqkVorpsKLRGxLtmk9tJPabY
6MvBwPoraxxJvuuIfU79pcnG+FYX00tdhN/3pMtaWNARUvV9Soj4ur12zPLR
ugHkfzm5anaWg7bECP3Zn6TH73oXB/dSUBeItzqaPQSp0vehmaLEy668/s2e
O0zOn/caUaVhCH0/+NTiEAeWdnnX///eQb59sV5BQWRdZw+8mrUagtLZl/Yu
bRxwXZirtqdsCJscrmlbCQ/BU3X1nNOhFKwv5fcHJQ/hXnt/ToE/B9WHip62
TbFgqXPPoKexFr6DjKmKt/lQTxndv4acb86cE5TB8waMuu3uXnd3AOLfDOrM
eWgQOjB3+THbXowKN6/XrGlFd/vLNJn3LVA0t81LzyvG3jb6cyWdRpxZ0/rg
gHYDxrC4KLa3BXuS+DSPKnFwuOqR0eoKBtLSviS3qpXA+gCnbzS8E8N2ut3r
BqqhoB9d8W+8Dq2ROh6f1RtQJdXv8DS/G2L6veUGYUzQjk+UjKtQ2PTeVzLR
vhxNijUal441QylTzDEwqw0zdrxfWHZ9oEQbbn8f7odG5J6P4640KPzO+bLs
WzVy1y0vcAUNe5S+SZp5lWPDcV7liNk2KJw0HGnsaITagxdpbSt6MJEubeca
SsP29YHRfivpiFi22u0d6VXH34xnTJ9O9NdF+l0soeN5ReYusTM0nH/M9e9K
PRNiv4TSTssTzrsT0VO6hQXaeFqRwBHiFyKnHxRcpuAb77L2C8nTro9WC14L
sUH5fuySIj62u3eJY3g2C+tKdF1vDLLxnPddpF8hE795Ou9IiZB9Tu0yv9ZO
OLK9YJkn4b4bTQZ7zWLpyJ0y3RpNOFXWT1j8oCPxtebu5Tu/URBdk2D2NIuC
UB53yAk64YUBozupJeT+mo6mJVexYb1dZef3Y0NYnNUzT3A7G6IzdkqKpE+9
Gz8v1SskPPKi71jhEOFvtnnA4jEKMiKlqgdKmIie5JNYRfikvW0G20HmZ45Q
8uvFLDj21UU0xjHBmxKS/SaIBT29L3NYyhT4DrPuz0sij/tVVsvGBRSuBW6x
kyHebhZWen3+LzZk3E6xSqPJHJ8v5X1A+tX3zsIitdsUxLvvn38VTK5j+BCz
ZsUgDEby0jovcdA51rKK78UgTqzk8/zDT7za9F3LviEmTASvh+p0srFnX8L0
Dy7iv46qwsq7ONhCS/72yJrCbPTTopSPhNdLl7++w83G5j3t4scWDEFC0lEz
4jsdAm909d2WEb6O71aRy6CQW/Dnr+JaBs5EqORa6LKQNeqw9rIjE4lSH5bv
pwhn9DsYnG5hIKPggW2CKAfUxmHj7EV9yF7FvjpvGwfnY3W6m8h+toockr5L
9sHhUMSEwi4KdiGi3Wcz2NC9VSEXOofwSMqaV5wiMg+iHw4akPmw/HdHbNE6
DrgrBVrq77LQ+aL8kt0pso7dnLXfRykYi3TJdVgRLry7R/tndB987Gx/eK9n
otumeew1med0zR7psRk60n5cmHuExcIXnRTeo3vJfr3T/fknnQXTxSyz/UEU
Vn/f7H5qwxBSknVF8nsYyBuLVDpeR+azsu73NjEWToqvjFX6QMNdmmGI/hjh
SG2ui8PjhAteq/2jiQ2iNC8zW+QaAxI96mIjvn1QLWk2K8krR9TcKtoNkQ7Y
DvHk9dxLBpfyldzc3i9QOOFwUSKuAj9u+MmXb+jAWESO4M/GRhQGXWcaxvYi
894/aZXMXszoDLbHTBZCJm9uTUhxJX4/fg/V7HzUxDt30eObkeFf5/GAqkej
H1+4pUgFLq/5u+jcbuInBjbWfbwtWHE/r8n0FOGACDX2tBgdSQm38j8fZeJL
iZVfC/G7B6KRlzuIJ5Y/XbBKOowN9auZb858ZsGt9nM/F5lHr0cqk1m/ejFf
/BdNToSJFpE8y8hDdHSJxHvv+9eFZ1puDTyudPgmFrRMbaEh11HjWvnmfgyq
bXkmMHcA7UmPlH77suBz3uSk1m0W+pRzj10uIPyQeuecXA8TIkU2N36WUeiV
Da6rWM3AFeMVHibk+uzCB2J+VNGgyv+6X/YGExKtz9ZfSerD6SfWbm+qupAy
qBkUENuAOPnQroCAclgNX/m2O7EXaas3/1lU9wQ70s/cnmG2kh6R3HvQPRkO
Rw58m7QvQqDZiNe2pCxwd4yV+G7txCvO15ZEwQIIVFVq5JP8di5RD8ejIiRk
zS1d96gKQeKPXZwkClGen7jGwaEWmquvJr2w6cPtev1VamlNWHGPb+dSuzp4
DiT7bLjVg/z2qL3BahROfi/OjA+jwS9LOMk1lQHn9obNIQsYUDpWFd2jQLz5
wBIb/gg2jhtOvfpwlQnTTrcGzkEKIk5f190XINyl51/zUI4JXcWDrh+k2RAc
FHG6STj8Qum+Mt3tQxgaezvQP58FnuWCWQ5kfQMzeC5t/0vhup2bA0V8ZOzD
1yNi2mz4vftqtO4iAyWVXEL5JA/9eGN/83sQ7+FzHpAl3F0evjfygTIH+7TM
DIwWUrD5Urxb7jQHn3WHje/okDyvDLynd4CFm24CPDpn6Kj/6LLCeQ/xPKf4
LMqI9Kt23NfjGhywirX/SBMfDN+4qWcbDwdyb93n/ZDkYCzyimNtEhOX9V4c
/J7IgM9c0ykqqw90Y9lHoipsPBnjNIk9JTyQau8nUsGExVal5ulLFEZsLlXQ
CL/kMoOv7PIcgqvxukDBb0PQit70oiN4CMPuFfmBkUOInu+97k4dyc+O5tn7
H+jg+8jlI97DgUXWy6t3Sb6OiB3Y4kpy8lT54ll+JoUdM/cUPqiTc/5hmcNg
5wBCR0RfXRgYRO/SwrDWsT5wK3+oqNrTC6eWJ+oOejmI8+CV9jxUhRi/ppz9
ByrRExClXrhxAHzFi+8Y7xoAN5/WycqqQQhn75hzWbwJPFjklLy3FIrOlZax
G7PwhNu8JH/uLYg+3eArPd6EUh+xOndtOhLOih977cRE5ljW7d1WDGy5eznQ
r64FaV+HuGJel0DfhMrsKuuA9oz3vT+p1ZCkvqw5J1SPjuQE+ZnRfszeVJHQ
2EbH8Nzr3A0BfXg6UGh090QbmiOsLxka90Bv3oLfqy3aQdNkSI/H9MEtb+Zo
4UIW9tzplEtqIPwtXW40Ot2KC6+XHPTQrkCt/N06/5gGZITJr6ovqoJ4Stcf
dmE7BuLCnANT+3H7vOVuxY0MuFbeu//cg4a1ZQHyXOv78dpIbpf28gZ8sWI+
kT3MgI2s2vtari7oHy9vXA8OHs156VNEzpv6W019k10MeC+KcOyupcCSHVBJ
ms/GzwfGu7xohBvf7+ade4YDmZORtrJFTOj/Oa3m+YiCiWdkSRXxS+clpkv2
M5kwLozMvNROIXpmMPcn4Ye9jjIiJ+cMYZW7ycCyL0xsNu1T475IR2p8Hnv9
PQ6Oir72eXh6EOOyeldSXdlYMJyyybGGDe6Pb0L/DpN8U68Il/Ah/i2Re8Hp
K5mvhHnBY3uGkLF63YZjzmxk6oxeNS/l4LdJ2CmRSyxQHhvr6u9zUOv8/ptU
HB0ZjrT7RwnPpxium4qNY+CVur3El8Ih+O7gpKVvJ+d5nnPnReKzUhWeMg6h
LKyItDS3JBzkzNDSc24hnDC7cM/zGApsVrh5QhobDmGzAr2k1/ocjVY8sSfz
+aMlY7iXg7K7cls1X7IR+cbfUXr5ELKS3+uoHmKgMjPBvnw3C7glf0/pAhtn
l1dqLysgXmdveyJNhkJ83uXM2r9sGK0YTb/xj4Xx0W2NRrwUWnUPMTf/5ECx
+Mxq929MiLo4KVwnnK6qOSV6to8Bfl3ZK/mnGBD9fsFzlPCJt1KXY1Qy4ZFz
OceZhHvYxypGv9IoqHy3lhkl+WD9JFPvOMmdi8n5I0XE5wQzziyKfcGBxlRY
yWEBCv6TGikXjxIf+HbowlM/NiqPPHiyTXwQ2V88igquMHAtZMw/egsb+U0r
wqYUCKfvSf17bxEdZk8Nii4UEx7xPT1zgvjru4CDkWvjWST/l+qUu7IwKBzi
dUecwhW1mCBB4j8GEWsWhkRR4JiHDY+uID0SuEP8EkVHpYcG/eJFFhxwoGyL
Ah1zpg2ErFeQvl8V0/W5iI3Htl78U2QuJ1S03NyI7+vHHSryiGBh2wnX614P
CL+cX3shJZ+C+ZjDr+NkH7g7PxyWyR9EUuOyNsmXDNSe+Ln/7PNBnKxWUnld
TsN0fYjGyc4KWHf5bN9wowUGWtbXsKcV5jYPI8fntxHPvFU7zcyFm45XrXFi
F6x2ld9Y51iCeKMiryihXlzVV9z7PKgTX7iVH9/va0Cobxf/xujPaK04ODZ8
swi1k/kbfjFqUbP6dkX/wxa49SR8VupoJrm4+HYV8YSZfB790FNNUL//49LU
vXaMzGxMCWxrg+DC5As09/+//4MR3fWChd4NhifW7STn+oJ7//+fN7tge+WO
8HImjOb5B18lHmmpozpy9DIdPcHX6vqFKLR4KO9QnmRg054+metfCd/z7rnu
e5yJyGwN5Ye9TPRvun/7iwbp9T2vriV5M3F21+acehk2fu+ZWJo1y8RfQ36N
+S005M1IPzyW3QveBMljDdMMaB6wo3WrMPDboSBsdD4T7crSAnzqdBg0WNUb
/W3EJprvJeeoaliNTSVivAbT0gUxmQUfwR1TtocRWg/bXs0nfx/k4LdYzWTb
v1x84b8/uv5HPTznP9E4llmC2OPSMq+e1SHoW7X8gbw0RKr/0Z7r2QH7eW8W
2BKOiF12tevRyxK8evnHudmnEYcbA2vF01sw2p14/RwKkZagoOSVXoS4EnUI
5nQiTr8obUSyETlflfv13/di0FvaqYbJwIeiUEMGmVvx8sOBCu6EL3PE7oib
UxCs96gWIbylHq8xqkl83rjI/Li2MQdaZ7N3fdrGxoyDoej0LdL38jsTDt+g
sP3DlV/mkxSK4+RYTnJs9HsMLuMt48Dg4PInvzZwUJ4te8bwBws5OqsUf86n
4KRb6GZfRPJW1u4mrxyFnzHtgm82EI/huL45Uk7Hqfgdh28J0xGaO7bZZD0L
1Vwn28XqmHj+aM3lgCwmtj1vWj62nIHNJ/OrRq6woD5nMJXSIDyRLLpRdpT4
VuZeNVHiUY5Ltj3xt2TDfcS6bP9lDqY7StgT5H4aMw3eydpzkH9BevM/wiN6
u/WmTMQ4CN73lCXx8f/34Sz8c1O5B1lPH43LcNFxTDSCm7+KhaT9Qnc7rtFx
fnfxr6+GFNx+7f07fwuFrJjimxSdjav5uQzubuI/0aFn10tz0Kohla5bQmFi
u/Z8AckhdH9+eGMumX/J7zPHCqp64a84Ha3iRUN87wXxUi02vim4eKa7kfn2
u7vBg/jO3BJe0f9fp7O8Ft85900jXj348WXAtgMH2x7HJcq14mXf6ZQX1i0o
/K61+id3Pbjeq38Y8q7D2w/CBz+m94KfOUlrmGnAzm+akcMJXeAa+s0d86sd
LlxbAn9fzoaioaTBIdvv8K6OMP2kXAAN6alx7Qt1aL8+RzLuTh/+JHy5yRvY
A3v+G6d+eNXhgV3LOaf9dFhEtu62etGLlFe+O4pf14Czt2/1rG8xtD9ECqSL
tiB/TPbgZ+lOJG5OQbskDVu+79ufX9sJ+lv7uHIQHo2RDeoV60LlJ9vh1TXE
y7fWBhff6MLT5nqNB631yHryLOv1Qzrij58vOD9C+j18Un/10TasjOLiy78z
CKHU1hnV+wz8EblYqku8TWnItWlHCIVPCpG9l7QGkbGXYnmTXJsIDFMetGEh
f4V40eIjTOTkXU6I+EY4m/nQQoh4czbz/s37CWQfN51zP7OPBYVU64hfK4i/
rY9Y4tbERKnp+71fPxEfiNH5fm8nDTvmuYXe+sTBuW/+++QT2VBb8vTTfCfi
VdYjui4VbOz7ERnXVMJBQotZ3cEeNk5fDvGa1Kewr8J8YeZDwr97wr3OqVDQ
v2QpoJLDQukc/4mofCYmytSHz0YwYX1hqiPOgYXuCr4RZzIHElpmS7PXMnFc
PGJzlx4bO9wLzxyRYIFvakkxzZ0D7/JfP697caB2oKPw7v+fk/T72dLTM2xs
XP9pbcd1Nrgsh1eubiQ+ve57eaHYMOxcrRLMXjNgFfWTaia9JBxoJ6S0jvjs
FY240icscg4d2vY40xAnW5yZ84aN5hVdS/tcKPg4HC6YDCRz4fg7nT96EKqZ
9LPMODaixiZb60nPTGSLXiz+TGGbcdS+i/0kn7e5i6W6UXjKuFcxEMaCUudX
PncLBrR/CHh0HGajWHirx8ZddCj01TSqzxtEUf6S9Bwpcn8pP3NUuSkk6GzJ
UCL96qQY1lG8kPQyn/duZyYdS8clHjL/McG4zzG9eIYNehifxN9iwi1LZ4XE
X7HwN2VJzJKrDPB66wkfW86GrViEpf4tCu0fOx+XZhOeNjJukRJi4el3nyTq
LQe5sVbfc24xYLrmeSuPFgX3Z2evZyUTf/FKWDLvEAvzNG9ESvox8cOEpqMs
SoP7l9gwPVMKm4XjnUb7WLjPY/iQ84vwga+NzfFWFlbNzo0KtRiAln7/ccH1
FD7rROX5eLFgkfvGIyuYhVNrqq+33RiE8u0p7VfKg/A4GCkmTZHH4fZPdd9b
Cg752p1uPykECrpeyz3LwN2R9eFWcizUR+ovftDxf35F/+aXZMFcq7usjHjH
L4kNq5PfsmCUU3B+ZzUbwoe2rflJeCXTrVGuLJgOuxvu4tUPOVhKe8fvEM5C
4Xjzq8ZIFqa4+hxSjvfg78nxZVvlOnFEMSDXPiQWLyvDGmQ6+hBcV/JYeVsr
+nsle43tGuEc4895+7sMY8scS59W18FK4OPDlfeaoVnVWaD2JB+mBuNtnD/N
8HXf0WBxtQk3aOcOhdfW4dv63+sG0IWc5RuLjo9koNv3Y4HIylIwJYXT0gtK
YXVnR0z2w2oo/j7xt+VdE1SMotMe38mDp2CYalR4Mxa2l2Ss8qWhY3dqSrj9
ILxdz0glvKODufPi4dnDFCxlz3S8J/utf+/K822hNMTu7D6s8Y2B3ui8+MFT
ZO4cCy0syX49+PkzIWEDheV5mpJP+Mn8De+pP9pIfKv8Gb3AjA7tNqW7arps
nH/vvDqsgAXveK+KIxsIB7+VeB5mzoSmPQ93KeGHP4ab3Rd308HLvPXZ4S8L
BiFhX9LSmPg1d31Q4us+OJjdcx3SasQ4s8gw1yIXNxwlLyxUL0bMBU/7Mf9C
WNi/LjVQScMX6YIonaA6fNJ/4G6XlI89GSdMQrOKIHPIuYNzsxxWCnIO+ne+
o1OrrHrp2g9Q43yoGksnHLb/RkJtYCNcVuyWqruTjExDo1fmjcXQ89gQ4a8+
ALPZjdnXnrXjvP0RdqpTLclFuyOtx2rx6U564JcbjahXXczfqEhH2wWf5RmL
6ZB0MEhZPMvATs2k8Sri7W+uW6a+m2LgjdARs+FpJt5ktT5nEt+IzLZI9thF
fKBZYm7BEJkrhwD7uOdsVP8eOusyyAJn26I3nisZKP1wwad5Lwuau+bcWWDC
RERfmKR8BgcdWjaXri9lIGBlL8XWYIHZeX2dFJkvfUp3t0IwG/Ejq0rVCH/7
46R2ziQbX8suKP//etYw15tyv0vEx/vk/3DdYMDSHCW3P7NRtvC32DHix3sK
3xmrr+agePvr+T5z2CiYP7LZnMxxXFdUvRrJB1/+UaciCTYKJyWso4uGMOZx
bp4F8SG1Vte5WqNDaK75+KakmvCyTdvcnFniNarn1nd6MOBidzl9k30PUsJW
xNlm0fHmxwrn1610bP/nJ9V9dAD8LwomYocH0cVlWrk2bQhXbNeJ+bgMQW+O
nNIZMr8tQjasGsI1M6YnaqUc/n9/xGCBxFPihbNLkoWF2XiicrtiLsm3V2dP
XFUl51lw/3SpjiUTq43LKl+sGcI8ldjVhsf6IL5L+PxYdCei+10uyNcysZ17
boRhQwfKBx8pnrUaRPudZJnqom6Mi6x2OCrVgWt2+/3K1RlY9OX56ydb67FN
hU+u7FshEn2ffH0l0ojKrQaR9dmlEEoese36Uom/lwZN77QV4ntQ6Ol+pwao
3e8+3sEhnPxpze50Tjn4+baXfZBrgqjdVbefSnQsW2u27S+N8ErY4tOHHg8g
OIePb29EKz59FdqRotkKwZYQueiqSmgueZK/Jq4LarfrFL1In4j+C0NwYy+y
ts+3fbW/H1yyzZWJAQys9RjZ+5FBQXSsL3jZpz7sENUKOrGkDhmB7fYb7bsg
WHVyznhAH964it2L1aZBcV+tXVEdDW8zcy56EB5UrLrdm/SBcLh/0e4ztDbY
Xx3PVywneW40LHLjHB1BN3fzpRAv11i7UCJSiI7HzzTqI1eR/JXj0quz48BW
ne/ATnJ916fNHiWRfc6ozD5z5hQLe0LydtqqDiDMZrup4Bc2chSvJLmqsNFG
S5HLIx5f4xLknXmOiR11gikinxn4mDR/+osLGwm17RJjzhxYvnu9eyaX8OUQ
zZJax4DitVCJYNKDYaufTQppMTFaq+DzXZtCXt+f1+/O0sClXndcjvRHjan+
g0/hHLTfU3l8VpmN9JfXNz7XJb+/3KP7xUsOOGWRTv4riJfeatCtwhCeXpGz
HdQcQvLDNp84Yzb8nwWUZt2joPTCLm6yn3ih67Iij3gO/kYFp8xGk+u5vu3S
/Ew2lofsYK/mo0CvnKk5JsdAQoBPtgjhMAtL+TcphUzQRW9aRDQzodSt0yN+
l/iw4C7uBpIPTtnvRscF2NgfsV9H0Z94rt2wZYjBEBonH4pMLGLCbZ+N7T5D
NsS19z/+8ILC0qqKjb+Jx7r8Xith/oEDHoHH8dd3MLBy+8OLTYNMFPrc2nl4
QT92zamky5F1fCFVL3pFhIZbxmYnju2lwXPXXGH3xyR/j5bOm9/IRt3opqwY
ISZGDk3SFrH/f79fwOwdG+KzBlG7HeoJx339Lpe6mI0TBx1Hpj3ZoK3ljbi+
nIW1uY4LbTQ4COr61HEsio24vhdP1qcS/om5842L8EQcf1beJDcbBg8nnzT6
kP29fshVcBuF6Guv7GmTNLja/D2vEE9Hauz0V0cBFuH8Yr6BixS0zVadLDXg
IM1LrnuA5E/vjyMucxyJd+RtsJ0XRcOm2xMCEkFM+Hm/uFh9h4Hz0po8JjkM
ZG6880WB8GZfaOnuOUZ0xGYInJ9YQCGXjyoLJXx0nlfd9BjJ2bJ98qNf6ih8
r/r5g9FAvKI4Z+/dMgoXE2N/WWuyIMRUv+XmQ7ylX6tlpRAba9MWZo0Ic7C5
+6L5tB+FdHepv1UhpK+4T4cY8pLzNGvwzW0fHfQ1Kee85Sm8fRqtsWd/J2Jq
922+db8X04XZWkfYmZhwktZ8wdOMhKPvXC2u1eJwauUm3zP9WKCdIRKqXw/Z
RXl2x62LIdrZ92FkXgvupgddl8quIn7oW2kRT4Md3wajCYFOiE7pLKhxbsDE
6qavHueT0c/MiPzZV4ctdTTn2twmFL4p+tZdWoLtgfkhC6P6UThaF6is3YXS
816c4oZmOLrrhp891QH9UJ2C6G1dcNQsiPmhTfpoRGAvK4uChMc9vVEfBnq8
PgRcKSHnV3nhBTUJwk9x2/VLyeMsXKIj6hhFzkX14PfXhIdOvXT7YER4/+vZ
nbdNsjl4/m+r50tzwkvphvKUAx0qZmdajhD/cslT4hcoGQSPqnhFpR7xTJ75
45ytTJQNelz+WUj8IvXHzKPEAfC0Tnm/COxCSbfQIqHnXegs4btTI9iBsJzl
B8T+tkPpYexLr4v1uBUQvi4jtQEml8IrpCt78Lurea1/YikULSIZtj4FeDPh
P37gfiXKI6Xm+dv3IeKQYZXEVAtEmVZ7Pf/ko3LlYbG1Kz/gRoJa8mRTBVJi
ZIUPO5dB++PQ1Xkv+pB5ZWam2KYWHWNRPNfTuuD7kGvlbGYhYh9ed4yWbMAC
rrzUpuM0nNmrv+GuQC0GZU7dNInuh4nZIsURdQ6Y8Q48oktIb082y/4m/vA8
ad9nh11MCHTe6I+IJ9zU2KBJybOgoR63xaSFhTGLtHNMd5Jjju673+sRzmdP
SnRW0aHXYNF9eTXx6T2yqi9Jr2seNXfQj2BhNmkqutyOBavn8fH7SM4xh3aL
LVDjQNAv97rIOQ6GvPcqnGynY9Faj5YkL9LrRyvLrpawcQYyUZIf2DDzOO9f
84MJg+pFpa48FFy37LeuuUauY15G6RviG46d5nObSc/v1Z3dubyLA925lwaq
CE8LRm3xPHSTDYsCAb7PmRwkvVmV8yfv/+fbJWtmA4bwxfO0qxzpAS4jJ223
OjaWZAQURbrS8d14KLJ9jAlB1nmJ/igWqjhGzercDFDGpjKcBxzkTE6pupI8
vcDyphlLDYFnrufRGOJbBk8k/3a2sBHtIr6tZJiO4DDm+2kXBjY560SvVGRB
IIaSiVvGgbPtliWlFAX+LcpnxOTZuJFd3yxP8vwk2zZYW4KDb25y+7feYmLe
lnkmH2QGEO8iKLpJsR/PbmmzTsrS0HKZ51N3SS+0TOnCvz8Sb7RTXJoYMQiW
v0T2pdl27NiuSo2S3rRVsVrZLlGMl19PP9R51oxyAb6BY61l6H++LkLMoxXe
pkmsK8H9SOxtcB0iPHp+hcbebzMMGPxOvn76WS+oyEWmbccZuK6490prNwMR
gvKqz7+2YqXr4/GPpiR3L1Q5TnzphUAx6/crqw5IPGPxrz7YD6V8AdVjb5px
9dC1W4FUH3TLPbmnRPph4HAhca1PH1Qj5O9mriN8+KejOnUzhfetYT8NXw+i
ODZfVvB8J2JXdrTXyfXiTMDq04WRA3B2jRsJe9KHkCUH8pZns2F68q2lehnZ
R79tAc2ESx4V3aM+JQ3g0pbMm0EK7fjTVDyzbQeFlx0uUqtIPgjmRZwo9yYe
dn5Yr2aCCc68x5ljpN+CWnY1lej1gVEj/HiuJR2Ji5ICnL8NQKSqVz9zgoEP
vNxbA////MktC4qWhzCQounpa0Q8kvbAg/W6nJw/kTedK0s5qLPg+jdNejd9
jle9CeFe2q0920fr2VDdMDzvUO0Qli8f95PlEO9d0ONYmkhH/MkOBcZfBuKk
kpxPT7HQ+OF9CLObzJnBdtGMZhqYMx+uFnUx0eY+Oj0+QvzYZz3PwQDih4tf
cpl7cGDAHeXFTTzvQ4NnydgXDnbZp0q+H+FATJl+0ekOhSurCvdwi3NgqsVp
+cs/hFe9weJnbxEOkD/32NuAhW5xkXmNQhSoXf+afUPIPErOXqado2B/QmBm
+ucARruNaYd3Ei5N+r31F9n/2OrwTfRWJrq9N8lkvKFgcdBPtZXMHd95D8W4
vWx4Fq7svqVHel+Tb8DvDunHmhvDM/eYuPazYMN7BeLTmdYzOX9YOBu16o7J
dgqe6SkvzqVR2BjXNLB/CxPMjk/yDzYNYHj7q5R162nYdT3+CHstE9NucvEp
PIRHZA85enxiwT23x3lqlIHFS53e83syEbq+IN1FiQ1ZnAjc3s5GhFry+ooF
LNzK5pn/3ozCLVkeNS9fJnxmsr5tI57tq+BVHpncD2Vl1qH3Omzwbu7b7ZDM
hP3Fm/mSz9i4+qS6eo3DAORWXpaLfjCIqeAFIUHJvXgcsOXcSAgT8WrbPou+
pKAV+bh5LZnPbcp+YV5uTLgn/Yjavpl4Y29Qy5UqNmZMjj1tOkvBTrdFX+0B
hVVFsbHHeWjIWqmXw7g0iErd40viktmwXmW6SH/HIPhYvNTGu0wsML0/b/0Z
woNZwqpCTAa4Rtb3i3lTUNQ8KzE2Q9b1V6uS2U8GhAK/sQs/stGwSevkv00U
mqFTb3mfhRzNKr2ECiZcjQxv/MtjQKzWMPF4EQXloWwptx+EA5ayBS9mDYA3
x6jDVJ2NZvrn71RpL7YqFizlnu4CzzP5g7SIfrC36vTztrSjfEyWo+3Zinuh
zYvPKjNx+826F8e8uuF9iP9K4/B3JDHyTi6w6oTQefXXCGiByc/yGZkntbhi
15aondAJ1YbchJtJfTB+WJYpodONkyecv03sr8eKvWnzxEo/QdFuWmVjXDbS
HmyPCxn7DL6RNwFFsuW4eDVKfPGlHnA78+Wqu9ehNzXaoVqmG/c07AStF9Lg
krRW4lE+hUqNXCeeSApqN4OdotkcKKyQ2Kq8g+TpM9NDUVeZCH97+eSCMjpo
aeE8jvYc9IuKaRYoE16qMnckiowd2m6ZtY8YWN7+SbkziMLhhFZ5b8Kb/jqr
B+6TOfdfSxsaNiA8wWvaI08RvkipUTghwMA/6zULi0e74eNUbzls3I5duUq3
3G834sERw7bFMl0QMvlVGv66GFyXx4dvKuRiXPGk0b8T5Xi4MK7g3rt+iGXu
99P+VgOPFtHpQ5E96P3S3NIUWA1PLqX2Z29rEXg6oLpjXwnyTtpvSu5pg274
n1bF+T1QXXLzzFuDSoivVKhv8y5De0uaWVJPO16v23yp/9IALJoXHElUGcBP
9966A0+b8HT6Q4L3rgEomHMfkWXU4cdvGq9LXSe8VtelOSZ1Q0Gc28L1Hwtl
TjKnLKVZeKXeU5xsyYb937SvJZIUBBxzfKaOscH/+OLm5mEWXq458jGb+LPu
yb4j9V0sPM/o6SicoRC15PQBcBEeX3t7tEiI8HD9ObryYxbsms8uEbOl8Jtv
tj5HjOSU1w5TExYHkf2euu1VTMjQvn+wOctBzKzPuZm5FMZFj8bebCY88urJ
mTUBTAiHal6de4h4M33yZq8zC6bb1r1wmKCQlbxo/sdaFgrjmQuVdgxhdJFf
iloihRyel1JsGTZC+RWu1a9kg3PHXzYgn4XpzeUv75DzIv9PL7N////v93yQ
oCM0BI7EYPHIaQ4WJXwdevT/84FVTeedIkiO2nwRKSJ5gaU1jWUuLHSInDDY
qMzAd9Wj+4+SfFshtI5VozWE4O61Ky4+ZaNWaQ5rvQaFuBuh6SlSHBQL7ntJ
CBWcAvvLz73ZUHT9wPY8zMTPEKOC1c0spGz+/O5uMA3BzkdumKqSvviW1/9k
KRtBdWH2uyfo2Ndz7v5oJAsNfQuisn4xsfvsDgGnYhoqpX6sDNEfBKcH2R6S
g9hntWLjEDc5/xpPa/Qie1G7M/DrS+d0XLaf2FZn3oWOW16JUQ2DsBnzv8/1
qhN3hrUzH15sxTzfr+NLa2lou2GD5K3N4Gf+0jfnbcNVhYXrZjoHsXOu5OEb
8wgvPg248XXN/8/j1shdD2rEoM7Ira3f6mDha1kjXtAB4bi8SXU50ttXrgub
ppF+VTRZemJVL7wfblz8+CENO/P/xQuReZWZWhkwMdMLQ4tOG/GhAVS/lpc5
RrxqcF5guF41yate/pwnbX2wOn9M5GIQDY0PVx+d6B2Ak22XpeiKTjx1mS/p
YcvE07/HKrR2kf5YXdLxQ48O5t/8d/dfMVFeMDfvY2wPPO+vFtWLoOD0vnTO
DOnVM7dXae38SzizTGlrbtUgTmppHAr/TkfthviNJs10vNLdeS/3SS/WSpxJ
6tIbRE9N6MGFoWyUJHBCi0kfRvhH8w5sYWO6yVFgiPivVDK38q47bFxYHFG/
aYzCcHbG++4wwsv0W47pG5nod5/2vZtJ/v3Wkc0jTMLTLxZ5fwQDX82z6VcJ
RxzYTVc6IMWGzi+zJpdaBuzbpQ+tDGZBf/JZ4C5/0h+H7108PsnAm7Gvsxt9
OYhmSV7Zp0V64Jndyr4S8nNa1N5sdw5+K0pPsDZyEL4sconzMQr93JUrx0i/
t7ucO7xmkg3h4PLG9WFMZGwoXJwSNAShAOf6+TVsiO4WW3mNzIl1uoRLkBkb
VYLvt0nJc9A6bLy2KuT/z9dcf0j5HgvbrpzSNNs3gBs6428d3QYhX3j8lqEk
4Vh+9firf5hw3pM853sTB+v5Dq5UJhyjent3QX4R8W3fooVZNArd7z69Eujv
R8R5H3Ursk5blLr7vWPZ+KpirCmtMYhPrc+16wjPj6ZIH7hJ+vnV2ni/aDkK
vElGYfcetOKARdyzfMKz26Suvr79hAll9njMrzAGnF60fBW/xsTdLy/X5DWy
8KRi5YEXNkxY3lv68ifht+KTj0eOXSF+aMy/1PYfG2cF0yJFSM637h2UWKtJ
Hv+W3Y7ey8j6Ch68KRhIIWmYJ/X27ABeDHzKSlBjIGiF9EVdZzaS9E49biO+
dN3YieejRheYc41GeiY42BiefVs+ncKpWuEK288cZHdfqOAJpVCxoU/GAeT6
82VE9Z7QYXlAwHHd3n4U2OzrzXlFh6Pz76TKdyzsoPXyZj4jHn/smJtA3iCM
hZ3XsByYpC+SH4r30vDRO/5f4Jb/uTKtJW8lBZOME1ybbzOhM7z28q4FQ/js
rx2t3cTEn7CSDa6fWVh3zOHImmNMmJtvrBjQZeIKpESLSe8rjgp/K7ajMOJ1
ovPBURZil31+tvIpC+8DDGv3tdHh01LVd3FdB740tNkFklxyql/TNninDOIz
meefq/Yg+WH8WHLxABx+FFta2nYiyfh02s6XbTCv+K5uNNuNlZUHzWUX96LK
09lvV2Udzs259/gWrR39jdvqfi3txQoXMb8WjxxwW9Vsvr+2F5WCDZ9Ki3sR
ob/XZq51A7Y9tShaur8WPP80NjfVVmD1m3RG19kONIscu6wTmYe4+KdLBLa3
gjtxYsXxRa1Qr3DwS5vuh6G5Q5xGeg9uj4XVflLrx+kCoTTcIOfNfnf70i8M
cMIuuFfMkpzPHw24pE8hnntvmX8WE2ctBX/YXWdB4dLpzVz9TKjMo/92O8fE
B/7x7yMuHIyWmc8uXUUDz8WY44ueEs63CtS17mXhx4mun9sP0KD9sHpBccoA
FDsVkh81NULHxvX2yfhWvLxRunz0UT+EhjJ0J9d2gf7+45/Tea3wuZh/3Hii
BSt2/vq4gZGFSzIWi26ea4TCxcc/525vh4znspztgQ/B9aNYzuRsPxT1H6zd
LVKNoDPHxffP+wyHnjnHM6yrYdA790imSSOq1OKc0z83oiaybtVcxSZIuQie
d1BoQkVZRCivWD382hKP9oh3YKXZwIn1hixkVFX1CY8147OTV3+2Vg+mouZY
vRGkYeVg+GP864Kx7MTmtexOjOtoeFmZD8Lb0fmfMYOCjWvcfD0yNxmBWat2
ziF8ePjNamE9BkKfWS2cr0l62cfTbyE/A+90JtMqj1Kw+iFjYNfOxMLpH+Dz
HcSBs3Y935ax8C2c2W18nEKCSbXm+uOk769tPjz9ivz9xOXbM0s5eCOR8uUS
1xBmEofYYUkspL1puCRAPIGHu3LRPsLxMy235NUk2UiYjp1xEaHwZIFI0Pwe
kj8vbPUy7dg4/3341ngmEy4lc58fiiLc/klp+YJcFmasAiVaVrCxYtrUR34h
G09Xpc8mmjBAv/zxTs4SBraJNz+cHKHgcmim2kpvCDvfF9imES7cH9TyfUiU
+IN6Sr9HEwv+soI+IZPkuv3D7r8j3NBwquXkYeIJscsd/3ARfq8145lqkCP8
/5Rr55pbbHis5rfWvkDmraK972Qr8aoQYcmD9RQue1bS9StJvk08q2F+JTm/
oS0ryoxcZ66iYPC/AdR15CkmE3/I6Z9vOX/NAGIe/NruklqPVFPBLs4+GhR+
8u/azMXEvX6PZ/XEh0Rv39aythxERma14UT2IDaLtsiNaTPA3SScllzUj6en
3C87/qjFPOlj/1F03vFUtmEcNzKiEJKQJFRImorykyRJKi1ktYzSoqRhJApp
KEmiZLckpBKyV7L3Ps5+ziHRIKX3fv/yOefwnHPfz3X9ru/XWQGRr+kIeriv
P4/kjoK0Ka+Y3Qs5g+sKkZcGoeFkzJXNHsRv24q2+6ROJvL3mwx9Z6Bii1Ff
em8b9O+x1J3ml2L97V7tMtN86MZPWg5eqoWvvrW9M+cjOBl3bdpWv0bmMupg
VV0HfiqfulUcyMJx10OXIoxpuDY5bCwyOQhVJnfuP34HHi2WoedHs1Dt6eh+
3ngQrJ/Fw8882NCQTB7tkOVhoLXu1DHNBrivfFOyyrAV57OtZJNf9mOZyb9r
dY/b4PqttL7Ql4GG3/l5jxUo5EqcetMpw8b2KKZAuH8/KptsZcxaaFj12Dp8
NfGUwI9DVf1X+Eg3FI/xecrH6NcM7xoPOrZrzOVvUh7EymQRL+W4AajP5FNS
3mzUa0u7Xcjm4bPuyMwFZH7BzuBfygoKr0vOLQp24MLBr6nZJoXMc6VYaxsB
NizVn/wQdeWg7HXQ5NgjLo5avamoYfCwc+xkt60a4cDsocXmpK4f+V85H/yI
A/Ofz1ftI353LlD0w/JVPIxv2XxkowQPPPfMM/kz2Tj8Ur/g3WkW+MHUz0M/
KIQuX3n7lisfabHlyb972XhbtiZoN6lz721+/oUZJK+8LgieI/05++/CnOQr
FG5Xdq3ecZuH1d+8f97cxMOlf7vVOXQeWAXtLIMZPPSJfr04q5vUoXr+xr47
PHBe9TkUX6ZgXD3JsFvGRVf5np0qW1nQ/OYv3hVCR+LjTpXcBVyEB4UwjhNv
V72XYa6sziF1VdWm84TCOd+N193/ceAZQdttfYSPnf9c/pU/5OHF1bsMlywK
fhn1brc1SD9v0KzTLeVj2T3NaxOZLCRFscZ9pQl3dWXvPU18uZpR+mSbKxuv
5LOFR/gc7FRN69HS4MB+ecix4/dbsWasPanrHIXsY0XvfqszkJicvHXfa3J+
157OuUr2/53pa+Pb0ynQBRzX95M6kr00p7bWhuyfa2bH7W086Jov/W1JvDhy
8zS5chcKH8OE35UasPD3w7juF7J+Fk9X8jSdjf6Q1OlnFNjIHcnnL6tnorRT
cF8djY1DB1I4SxvJPOjnG/69SHj+kr1voB0XMwun224iHGXd2CAacICLvImK
gUXexK99719K+8PBX/m9L9J3cVD+kAbDNOL9GdLvl0wwoVdUy5tmwkaqmW3z
Ex4bceMhwXVJLNgbLJMPJPy0Kn/+PcdgPhZHqMxxNiOc8GV+uRPJsYT1607F
qxBPFXy61t2Ih6vpv5efJuvNO6wqOZtwQut4wZ9EwoNQl94oTjzmuLvlisNv
Ce/YH15x3ZcDfcUDUyuEKExIXZXrd6VBt25TrMJ6Jopib7+1TKlD3a5FA7/q
+rFivfeWE4oNYNBWzPUdrYF2xrPVZsHdiJqKPhH0sRnz5ehrXoq24IWQY+EK
jVbkhglrR1eXof5LR8QWlQEIBZ3N3LyNcN+C+F07X/egY4bQVFLMB6ybXHkn
ZXIAwfL+YsdUOpAwlcxY9acQjMDJlLToNhxhJs0U+vEFLjNzH76K+YiuqAmv
FMluWEq0BFsY96FE9Nk8N8I5txQruef3MyC/5KPBNN4gXgQrPKl9R4d/0ZXi
bZuZ6OhqtWvvIXUu1+SoqsrF641phZEP2bBZZrHyK7nsv5W5bmgdC4k7Pz3Q
rCE5fC6ROzrCxqMdYnsv7OPik4bcx2WBpF9v7WiakmXh6NOi3xl0GlYoSjY9
vdoGz/jXJza2V8IotC5sugYd9xlxnfGX6GDECTLWmzHQqm6gJuHehxjJBm2v
li84sMTJUcqvEe6UipjK808QcW4+8OBHP+p+Vl3y/9OM1XL6BdtW9mF8N99l
R3ADtPae2/hoYxHUBtS54YHJWFW7faz6Vwtc9v6dqX0+DQ5jT618Hrbg8tgD
0x+P+6B6w+JBglMFso49n9q2rxYO4xXXVL/lok41a9HUu0bMaTSMLyPeVt6v
3Dr+tB/HlPlXzCoGUWOw7fNiwt9fTQffVGfxybw6rbDpBvHkjKD6mcGEb697
7/s6wMaIXuWI0GIu5GfV6N8jdQU0d1/YxcPCjxN3pLrYGLp/bKsqh4mRaRZd
DywpvDihqyfWyUZ0j8vh+gouAls/dUey2Ei/VPLJbT8P9kPWt3cuZsKt8gLF
estGpWjSpwZBHqJ2GGktX8KGcfJgsEs6yaODHvvnjFCQWM0++zCYh5dB8z/b
6nKw+PhGg8/EayQEOz71ET9u+t2y///3+0uUfRq5asRBsmnKHSc1NhTS9gzu
kiDHUdhQXmfZjvakw7M+nBlA8fwt+plLhwgv5Pu87yR9ldxVpNk6hMtJ40IJ
X3nYl9Ur9XSCi1trbznEEG7ucTmfPVDLx7bHi3wUfvJhb287tbu8F6ub+PV1
O5iwF/BPNrg/BNd8TUl30n93e3O7Hu7k4613bJXqDzLv/4S7OXwh+zK16UOw
JMkhK8MT93aycHrTHy8dHRZWVbpV6nyikLX1/fzPt9lwvnbgyYOxDhw5WMCs
jGfi52vnu3WfiSfMXjSN+Z2J5PEEzqV8Lp7TTfLdYvhIFTxhu0aGhgVZa7OE
TrIxmPNgmsUUD3oDjxf0PyM5efnbMxVlCgudbL4/cOrBq5S3QoPldLjM0y2+
w2Vho4Hr2LkMOvbFVynu3s4k6wyureluwdoIHS/NXx/hvmxGs/3091hs5J79
27gM4rekBsx9U3Dn1q9LU/yXiLm8/7H819co+jaHZbG7Fmo5n+0unsrApOeW
/W89+kHjOGu7NBDuF9I0DH/SjsG5l03qvCmIxW40XMtjYoHzbPWnggM4NXEy
XO12AxL+xeu8s21Fi/zxEcnnLPRkfNvP+NqKDo/LdsuDWejSHXIJWkuh4+u3
RKUUJp7L+ZYxizoQtUp3Vs3OcjA485xk9bMwomXlsIjkg6dx3Fv6XzI/0r26
/3/9c0H6HnPb9F4o5BvVfT3OwgZO2qpoMj91X/6+akXmGX/5k+955jzYcHBh
rgmFiy/+8XUIf9JL69W+reQjz6Eh+N5rHtTGI3KO9hJP9Dqhdd+ei9RTD6Xe
raQQsyTUcu83CnXCA+N/SK7Q/syQuFlL4V9A9cM8cn2o2qKJVorwqbi+0sRc
LqrEJTi7iN8H/TAPTf/OwSLVdAU9Cw6Clqjx9f9x4S5+eXWRJxd7RtKW3P3O
RZzqpRR+IRsWn16kD0lQ0C5nv7aIpiA03d49ax0XehJF/o6lFBZpe8iHE99O
S7vx+3ghH4P+nk9Fcki9/L09MTuFA82qhrLeM1zkL1nKqCOL/T1Sv7NoKwVp
Hy+XJU1siNo4NrnO7ceug+dEVE6SuTQlvv/BYy6st+a93U045mx/4AOP6zz4
P9WVeJ9D4aTs3Ni/yTyEbrVU7pKi8NMuN7Q7noOKDL5XrwILrnXnklVtuThf
7vmyheznkXOBXrXgIU7cba8A8X9LltaJceJXh/bf0pctoaPhw1G+55FBOF09
71pCvH7enqWt7tMZGFPd9qNElAnZne6Sa4kX9xza8pYXwoOth6SJjxEFmV1r
j+iT83D1vPe1A6lkXTT/T+JaXNzpvLC95jAX10RWxIRLU2gYDlBX1WUh93h2
7RniPSc7c4XH3Ml5+u4jFL+XjY/WuxmFhNvYiVduSNTQwJnFDLb+Q9Y7J75q
t1c78mTNJI2CeHDavla/Wof4h5lQiLkHBbPly40TCU+4f/xhN6eIhUnxucvu
GDMhLvtw9SbCDTGU75viQ8QPOj4daNOjw6/xJecW4RPRg6+C/5qQOtJ3L7mo
yEP/8Lr07UI8qCaE3TTJJnMrse/LPkMOxGcpuYsZs7EzNdJPhvBeV+3t0qV+
POQHJalWnuGD8Xa7vNtKHhyKfH7e9OSgltrmP38uC7H35MxryN/35Xk0Lqhg
4C1mSzR6kFwdmK0sKsDEdZmulreHBiBVfcbUk9GOKMfFtQ+8a+Cx6SJLIJgO
1RdbHata+6G/Xfo6r54OnwNbS1t7++Da46Q3K6AWitbi75S4DQiecXfhcsIJ
xdMPqFptG4D9kl3PvjKY2DDy/BBz+iBe7vx1qOzXZ6jcPKdiFfABj4PKVz7/
WoM9IstvRon0wGS+ATtigMw5/0nL3/KDOPJt0Gcz8aDim327N16j4bf5GaXK
vd1gZt7aW5TVD4vYmrOLn3bhjpPuEkt2F24PR3pecKGjeC04LSdYaEp4sfvI
8n7o5A6KDAsS/2Au+j0Ry0DE8nlhabvIZb05mkPjfdhkVajBnzkAowbtuNse
PXC9Fhyu8bQPCW194UNLaSg/IHXB/GM/zkZlLprpzkJem1vVrFqSt9delFJv
6dCaa6Ko+Z7MzbMfVov4DmBVaht1gNeO+QW+ZQ+uN0PruVOIAfcLeA0Dqh46
7egQ/7Vl0/Iu0MeVLdqusCFUw9CL/t2JUrlbS1Ucm5Dl9FLrmm8J9vh7Wkg3
ZENAYpfw/vW5WHPpvez2OcTvCmVC/zAaEWLqHiba04THd/ZZbz0ygEHB6N1B
iwZR+uWF0MwaOgIkWi0dI/ugU7M5ZBnJefOCB+aXY2iI6rrW+/r+IATcM99l
EK9dZFAivMacD+Wg4C3SpA41Q+0dvsaxobVqU8JGUz5kbxeX2oALn+RiB7nF
FPJejNQLD1EwPLjHtoH4lu10CS+dD1xYbCsdXJVPwd45OfL4tCEUs0+cmnac
i+/BBbobT/Gwyzt4rjSTD/nyxErjITIHS7Slw1x5aMqb+BJCeDpYoFed842N
WFZ3WzfxF0vtnPEEN+L7Nhl9WsJc7P6lE/WLwUaMf42snQsHSqLLBX5RFOY6
HkxrI5xhOrlSwWoBHwPVx88KTJJ8rTqcHUTuv9bmWnxYJhNXVIaC2mlM+IpW
WjxgDEE8ccSzWoaPfQa7t9fsprDOKq/MncODa/SCiahl5Oe9JJUuwSE4fY/Z
0Wo4BP/QxHMnjPjwlD/QM8+SC0crZek1W7jIUW8NaNUhOZsd2uVMctbAt/zI
z34uopw25Z3ypUF1VvA89evEpy7c/nh2Owsh9CRBAy8GrHTtGJOb6RAW69x6
JpuOVJGDVxf84uCIWIVWkxZ5nHUffJmqPPyWbm1yAAfGgzeUz8fx0bTryN0w
wltdpwpCDbcM4n5Aq+/9CQZ2Oqeoez7hw8LhT2AC8YWSIpfT93vpqPmw/4+Y
CgNSb+av+ChcC6GwRwIOITRs+1bw/Qz52fF+zoCpBgtB2naLanxK4bB4110R
g3J4HlqT1qFRiKb9BQV/bcoRo3Tsp65dCUQvv7mbyvsCq8/MPsXKfNTk7fon
xiuFeIHIQ03faszyWtnw/OYAooyvxGcoFyCcZXBlqTADrN0FuWems7ApWCH3
Wx8btp6pfwRkP8DsVtQiWPdCiu4zbC/AQNfdzBuM4D5smBC57rC/GWyThSWZ
xKcCWyNO/iX+YHaHdXRmfCv0A056mszqxdcpYZGZlWz4PzyzTcGEgdoe/Uvs
PQMoG81gLUzhgzXpGvA3hYEHqyqyV4ozcKsgtSTgFhODX6SdffdSeJ/ucLIs
hUKNcbazGfFJww0DBtV7uFDacyMm0oCNSzI2wyZkrmgsv6P1fICLlf4DB0Vc
yRyrkflu50RyXuKHlP85Phw020ScrHlQuqJ7TLGS5EEac67mBQpnpDPvT//C
hkv+yNF8XTI3FpZNXpDlY5VwgfeuKJJTOveKPLXYsFezMiogdR776WqmwDQe
ClekZMzM4ULcM97/gjzhVX7Y30UVZM79nrH+thbh0eSb7ARNCuullr3kpHHB
+mn9y1yej1fWanKvujhQ25alWp7Pwd3jLppLhfhQ++x8sYH0LeOEa4rMGPF6
tekJn0YYyC3U/ax7jcLQyVQZ5cdMmPrcmRhcR6FoRuu7l8SvwqnIxWfmcnBM
6Uvq9lYOuNYxOWsfEk5WS408OoODa2v6hOocKQRGRezaoUChNl7ce5MBH32c
f9mPjSmsyra6sd+GB2Pbts5wYz7cT41Or3Ll42xdxhlDMg/tt7lHbl/ARMYG
m10yV9nI2T7fbdpPLnYdDlmwp6EPomL5N/XluiBrlL9poTsDEzZj2v7rWXDR
chnrTaTDkNvqqfuSjaZT66iLTaTvWwuXdT7lgBXH7JQjnlCoPeRxhEv4rPvV
1fMBFMovql+VGaZweZWHY/tnNmTSqKZrzxkwmSa8z96Z9L1tlkp0Ahc2P7VM
r/Qx8d1O/2PeazrudUU2Wd/qwpL1peOSh+n4dtlJLXWcjseGB9pV/diIuE0L
agAdX+s13/xbyIRKu2xDNofMA8rD4IE5E0FBa21aOAx4GD6I7yHcX+Ss6iJ9
j0Jcu4DEdxYFhUAlz5o2DpyXyPauFyT8spM5k3WXwssruZ4dIoS7Hu3/cJVw
e7iA6KTxRR4krq0e6Ywbgip9tpC2OQfD1EDnVBEDTbN3KYW+5UBd78e1pldc
7Cyg877S2Dj9/qOzwHEmRqtuLPmQQEfm0vFy4QNdMBX8dN/ddQC5MV3vP/v2
wbtx+K5OXAcyxy73Hj7Uh3mreV/flrMxOtwj8PHeIPw3G8lZnGqFKW3D3Nf+
xD8f33f2i+1GSXOEkM+0RsxblLXq4t4upBlY7No8owdVIT3D67k9ePLJZdr+
Yz04eefWCnWqAccqvrwrO90ITufSwynXyb4W+1PnRdtw8k/1oR35RfiTt/yN
6fMeJD593bn56yCsy+MEG5+wkHTM6vW2Nwzky69L0DhL/NOt4mbMBi5uX43j
rI7uQ277/OyLPoPosuIjkzyOdVdPzSuOakVP7g1b6fvvMEjM/typZgRrR9Z9
lmzGVKsuO6C/CyNiqXY7pTvRQsluSV7KguKGG7k+vxk4FSaa8WZgEKwIydCE
iUHUSs9t0DLjot3XIXpcgYa3yt4HxpwY2JWmmb3tAAtfMvU0fot0YaCiv0ms
PRP2Sba7JNVasLOpfTjGtQY/xbzeDLW3I6THsn7nnCYYHQi3XJvQjyN3Xi++
eTMb9l5Ofr8bW5FYrvJMndcGt0Cn7HHHHpj5P3l/1KwRi6a99xOx7oDSpUcn
FOQq4dhyVVhIngb3v8XG12Pbwbs8kjh0gQ1Jyfspi5rpCBTMVZvks+E27eIx
jyPt2ON83sznPg1Ssoy6qessXDvq5qhvT+HOrOqsu2MU/G2CqNIXFE59l9eJ
YnOgEF9/N5vwzaBuqlerNw+/ap9tjyE++5ybduXv/597L32TeUeCj3g5ZWv7
BxzEdC55ObCEj5P1/XSVCJKrRiWTpks5cEhP/hdSyceM2Q6PTALYmCFccF7d
jA193a0pp0nePL3VfNG0mnCraNNW9woecj5Mj2Cqc1B3/pb03hoKXgbm/vVm
PEhrfEv2Ivk5TWjP35otPOwJ9vuhEMfB+ITaQrEIHkqXeRaq/SPe5vlKNT+c
hdUqn3xd53Fx+XP06RUCPISY7Hxw35qCb25Lyx064Rad2DLdPXw0vN2Y76ZL
4axk/1nfq0Mw6gzbovuT5MbunalYw0EEI7/jVjMfv4MfjS5N5OG07tX2iht8
HJLPyRq5w8fPY0Flx0p4+LSp+q1SCB363lUu6UdY0M0RKrfrZOP31rrT+ie4
+PVeYEh4LQslntYjgerE71I1psvUcTFHvSYk9zoN978/p7mJkxzLWsGc/v/n
qjjqFenN4uJz3jnJuUJs4lu1mXt2cVHjXt2r/IGJ929Vcw4N9+KfV9ra50JM
BCw4eVWfNYh9vVfLeUIclNyOXW7WRsPOHcusbDvqIVtWnveJ24sAneY1xwnX
f/fKmOW1Ph/iwQ/3v80qRdBih18M3SKU7K0v0Vcsh8ClbTN9F3mBJfTw3paJ
Ukx7VaA2ot+MO+Mh7lYmJfA8eEKD8yQXmf0vfSW78+H5Y3kFs7IQq+e2tV41
bcauD2HSuWsJRy94L2dxiIGOv2efdFkycJttc6DHqBdjX/TdJyNpuPMoZZ3U
+1qoK+TQnIMbEL3rvvITOzo0dnPe28azsWf+Z734yBb0eh2qONg3AFZZx4eJ
ng4EhfbmsmyZqOEP5lcuolDoMPprRwYPdYs81c6GcOFwwmVOdAuZW+mnr/65
SWGJpqMp8ykTm8V3BJVb8FFVbvQpzY7kZee2lHHilXra2wqTdxM/7bKwVrpP
jmPyWGs74dCXe940HWPyIKC3Yet0Mt/Gl+b1FX0h83eHW8TDLAq/C05/WJFH
wUai6lFRGEW8qC151mLSB4X/XM6l8zArvEZZfyvJdbfVN3T8WNBuXLB/K1iw
8JpcqjzORsJivW4TUgcqR0wfSZnw8OWEDyPuHBPNT49m2eYQz5OJ65tBOFdI
7vwrsdsUZIs+3zrsT0H8vrKKnRsfnyKbmmIN6GDp3JrllMJFk6pJoSbp52sB
T3n5JizEqJ3cmLB3CB+OTZ/+//sM9SM0G546cuAkMjLfj/QJY+1EqHAbBe9L
Mw63vSD8nz7sMJ/MVa95ikrij1jwfc39ZkSxcSLg1nFvcj7OG/dIDjmykXbr
9UK353x4LRR8rLaXhZSjl/sjiN8HxZ2NvGlFcuO+RGJTBgfP1Q4mrNpDIUfC
Pmr1NT50+dwbrWIU1H7Yzf72g4uI+uztMoTvXcSUkzb8ZOPuMqGxTDoD55b+
kBomvOZnNjerL4GFnpqo+SZDdBT1jLr5JrJgv+rlOQEXCtuW7vhYdJCGzrq/
se9a+RiuT6yWkeTDbO87yw07KbwNfdO9V4MHn3N6sz2S2DDZcmnR5Ho2jhue
7/GLY2Kvvc3UGjYXl85TfhU3eMho3j4x9ngALyRtbt4kHhuxemm32EriHWsj
gvGZialGv1Bs42Ptqbync8GGRNWDhPMxbFituaK+atYgLieEHypV4kAzME/W
dCkFCR+nR4svcXGz68zaJWTenzBvXVpA+OeI/a7hwV42hi9MtArqMfHuyekg
oZt0hD66TCku4iDvcKf2x5tc2J78+8ruNOE27ZWKPR8opAvsY84m9V2YYnhy
YyQPwZ4H9p69TOrXbtfurFweNBbpFS1yYaBETF5vd1YL2m5cnvixiYvTLTvk
fwqS439nLEiJoyGFfeCJ7eM+TBldkJ0KrIVlqsv6TU4DCHQ8k/TvdQdilzeK
yErT0fi99N+M/haceLVH7M6xFlgGzaxp31sOq8nWUq5JIfzz6R9OuDdibZ6y
oVllFTLFb76AQwFkHjIiZwqUQfP4HOGgDQM4WCrOkwvrQN1F31vOcp2omZzx
hrJrhvxbrUW5ba3oWvhqx1hdN17v3DR84dUAfm/p0lYpLIaltEGku+oAfj46
fCyN1MGgWsQPNeJh2rJR407fB7HzxcJZ8mu5uPP1+ZK420xs4ZgL7Y5gwvC5
/Y2zowz4+CW3hngSPlIK20zbQYP0yf1/lKNpUBgOOP7rdBt6+iQOVzr3wWax
cLtvcQ8aVef3ZZrQcUX+cm9CGg8/1itURgqQvr0T9NqzggX2wA7fWZfYCJ/4
zdkYwMS207PpUyto8N0087RDbi+s/nXKdUsXQ2XfvsHJvAaskpgS1DnUCkuF
+sTwkh4EeUr2Rc6vRuGJRN9dih3I3zJ7o2V6Ae5KBA4Zu1bi2JvLLt5ba3Hk
xKvWRcdboZk0vEVZgwZvBZG9Z0oIL52NM4u/2QP9pyP+GXO7sK9QvW8Wqxs5
xmnnvplyYKN3Rvrn/+9feC8zX+ggF1qaRyS8yboUDwQd2fiegeQ+LHYhuSSU
HfLQ4yyZm/d532h9PISyXLf8cCY+7JOq8rOdC8UrFpM61/n4G7PM+04lE2M4
PvNpOA9X9NIDm4ZZ8O9wWT87hXgN54Vu70IeDIsbN20u5+LiOT/DY3Mo0Nqn
HUADyRfvlmNdpB8kfBmbO0I4yNizg39gJoUMlYo/lmQeR9PWt+10oBDreOmd
Via5viZihZUgydOKVMtvejx0BQhrzQ3nQFRgx7F6Xy5Olr0e+xnEgc6vfvGP
33ko0apY8b3z/+frmbLl+yjs1lIS8XxKwWL0/LWBSyxE716yUvL/14eeqRal
vClsnarnfZ3Fh8u19sFrr4fgm36Jd02Mh8HtGoVOJLf0dPa9LoslfKMtGK4a
w4On0JPPZ+p58A02HF9BfGJ9W5Lm9C4ebn9Zw9sXxoNkzsCb/ckU4pNXO4p8
5SLU4tin14kcTK44s8joNIXM6LwNlY8p3FWca7ViVT+U/S6WPgnjwp+t/UVo
OQ9m/2iTa1dxsF5thcupQuLHSVmbrchcCI4ypE1fwoWIq+RE/CSpv2M22o3B
g9BvOrb2khgLta569gkX27H4wfJyvZ9NuJMusO5RzQC2Zc/zyI5mwFd/Prcn
kYlWOeG5I+VMKPE8DQefdkLtUgnPxust1Ay6vj9Nf4HCtxzHmSWlyIzNX/A4
8hXSh7h6HKkquJ/1Ea5bUglZy5svrruVQDwsy+wg+wME+i4st3J8A/3970OV
8+9h7UM5rlxVKqJ0M257zClAh+haoctCpXgQuj5dksxf13exJoVJZN5y9bZn
kfM8h1fyqjyZBr1U93JLgWY4Dqw6sfwqDcsOGf2cVKcjpM9y9gL9XlhL57YU
reuEkvXNhifRnRDYNpo2VN2LwxvPJJ0R7MOhrGeuPj2DmPlH+vTzHAYWz7jQ
XvqIjfEpPevKZCa6ntav80sewLclhz17J2nI8ZlINF5IoWJ23m0exUH6lU3X
MwwYiEj0d12qMISF8e9Wv/3AgfaMkfMPZfjQsjte7zuDjSJa93nPDjYMVb4p
3B6hIHUxZPTgST7SZzfNLP9K4UplaaKRPgeX5eK2T/3/+eyzjGbKJHKxdR3v
i+YkBz+XPXpqQHhNSdpV+voyNqrfTpzbu50JMUfXDctmkTxbGDhqy+DAUHbO
qb26hDOLSw4fKqDw/OWM/sKrPJhyLG/c9Sc8YHPrnOJiFsxlOjUt7bhYlTu/
s/o1FzlPvq/jrOKhNlLNrjKV7LeJ34PvpN5MVp8MCyW/p1BRjHyDIawPP+Df
ZsCEeepa/fggCiN0Rf2sFDamnLejikaDhtiNey8XcnA3R03JS4CNyS8hbbu7
BqC9vPhzx2w2TAMdYua/48HmdcucmIdcjMvXKchLc+Ebr07LmcmF5r0LQXcM
uHCqW5WYTzhhQK79Wi3Jj7r+cnMfaR6YGveMFmtQML0tOPN9NBtnlZp9NSzZ
oA8s7w74M4A16R0m5m/YWL1zhcjmKiaOLqtwv/6HhZCOo541mf1o2+JKH+1l
wbBUyKrvAg/qE4MrBw8z8OPXHDelV0z8magbyZVkIj1j9rNt3cS7kz1ORL9m
IEk7QHLKgAJz3aWlhbEcmIyf/yql14ODKQUv793hoiPCVOQy4aV997fHvCom
/BUSHa6TzcH7y08OTH/DxNeGT3rK/B4ksRI9PYRZcPAyG2Kc4UDu4q8++R4m
2kZt/DOu01HHyzjiUM3Ao/USMXpzmdBfpfBd+B0LpW9vZj/UoRD0+ZJ0phQH
J0x+8GobiU+bJ19o3c2Ax2jaPs4xkpfHHW1lTChEeecaemvxcXzYstXckw6X
nXNile5QsDIQnFUXwsfpq9mZWSQ3ItZbW2ft4eBow0G6/igXiweW//G+OIT2
PSetn+Wx4eSct33xji5Mrb3+ZJo4Ez7KYkK2eiz4RS6O2HaFgcwVwdPXlw1g
5qGVOhf3MqEx0Gd6uqsRCWOFB1/d68Ou0vvPd53sQJ+pg/PxiyXQ8K4/VWPY
BG39M0tCBOsQOdnsYKrfBFcj2QVxb9sh/6G2d5ZULdZdF8gQW9sNm2n9NxrT
yiEnbnL0ifIAMkPkDCd4AzDeTwmXvmlDmEFqg+83GjJSyo81TqtBwsPTK2jr
e7BrXXtAIq8bMkZLfr1qr4edsQG969ggPNJr4pZP0dEcYaJm84oBf2PHP2+Z
JEeOvUlt3078E04PGkTpiN77Q+M88abcu+MSoecGsOr8xEFBsk6hx0rJB2xp
qCp+p+5lw8B6iUHvBBUGxunBGkuMWLj6/ETQGOFiX5n0cwozaDiXOSiy8gDx
/lRv8zQTGmasi9vWcZDk7ql9it+3MlAWk7whr52NsFTz9zkH6YihWtR11jfh
oMr1ryoLaPD0nJ44mt8DWcXGYAleM3bmKH6pXNeGmJ7Zt7y2vUHV3N/EG5px
pPyQ4KaFLeif/tqesakDiScXCzdq1EJ224b7K3y7MeOseIa8Ti3eb3t9sr6m
BZw+W89MkRKcPqGal7P6E05F6Evd2DyA2XVbn8xdPQDf39L2cv/YyPl1oMlZ
hYntV35PqzCk48+tgivnBxgQWLg6peMUHxJN6vbHxdl4nFT/s1aQC2EH84Bo
Q9Int/99PvSZh2nuupJSCTzops1kTCxhYqknTadtF8m/Pzw3419c5KWnabWa
8/H90eP7WQ/5oAc6FzOiuWhdmO5zjPhEZL/7fJo2D6d03UxOk/7kPowIaucS
nhYK2/r1MAfhpf3H3pD7u+lvoyeizcfL+/ZUWDPJNeNGrlkTF/dePRl7mMxF
5cWDYse9uKBaDmXt0/r/89S8XJfYchFb4p7Y583BmXGVPPpRHsS9DFPW03lI
v/sgf4cd8Xfudes7ujw83Hha5P4TCowF/q/VlpE53G9hkELx4RsWRz/eyYdF
+/boLaMcnNYIPSjkwYe6ntfqm348KKZ763rpUkiZ/WsHdZaNDOUQsSRzCkUe
pzRtVElOa6dVaIix8dPbrSuihw+r2uFcmeVcGEZuPPBoIR97lq5dHObJhm/Z
P7nhYib4HgotN2hMvDp7d3vkAzbYbZLnNznQ0dOpZPtIcwASPNrDX9c4qHxr
Vli7ahAXHt/dG5/WjVjhlrurr/RCXbYt8+lmJnTKWXeYle2Qsa5zC/mQiatJ
25pf/+6FufVF2UKrfjxdze/gkXwSENvDHy9uxJYLP0643hyAUo6Kcs+Kepho
FR9DRQ5WDQqveBRQCcZPJ9ET15vQ45ZgtPf2RzTo1Srav0rCMV/D3L8rqxAo
VHWs6HsgZsT3DN0VKMDIPe5YRVs6PF2yO/8m1IC/LFoi9etHqOjGO9fpfILq
+ieHZst3wjhIshabhmBt1Sr4ipwP0ZR4Xd7yIWTISeS5NDORkWA0X4vNwO7U
OpOES4O4yX5sJC0zAHkP+YWe1zlQ7jqlUdLVgD16GxomBUpQsn2sYktdJdS2
bdYdk+4C/4tcZF1XNWY1Lb36Z04zsrV02TcMBhGZ0CmhPtqNA/TghOrxAZhW
XqRv0Wai5+WomW0Z4SwhmS+yRUzMNpOwD5Xg4PYUTZEhxYbPgmfSOT6EC8wL
2CxfDlqW5ojuWM/Fc68JTVPiWQPeH5snLMj84y0bc5hN4fTWS5oSTXxU5xSb
dhDe01gzqK1FePDnSXrazxN8MEQpj0k9LtzMMtavlOFgofir0E/3yXz9fT6s
yZ2D357HEm98oINyORUtQrxXxfpP9pI+Jn4Pv95brsPBzC9s5fxrbPxlfOgx
VaKw5+is29EC/7/OcdY2cXEeOtvs+ZdCyO3RH182HyW8bz5k1L6VB6lF9bOe
DHARl1Z56C+Zb5JWorvsVvKwQGpoy48lpP7P66y+PkFH4tnximlPuDB9beXp
cZuOJv2rq+f+HUTepWW53sbt0F3/tF28kY2JLq59zzIuvrmELxok/smVaSh6
f5zsW1TEPXnis8NvRPpyDlKwXjjh//MMH+aFSqpv9nCRnX7EMmMpD7Niq1kn
iFfnpBQ0rphPoZMj9M7oOvE3oxdqf9by0bIpWdWzdxCxXbFTvEtMTOv6kxP+
nYXvx8+rKygzsLKy+xXnJQe1MoYtCroM3H3YQtW5MxF3WvuwtC4NVsOmbJF7
bGT/KJ+npsPGH+f3We9mMuEa4b6l/hfxawlua4YSG4rSdI2cHVw0fbZ8cLSe
hs8LfdJ6bXkoDy+XDNxPw6a6eUX/HJmwiU/e+IvwSbVe/IY1XgxcO5C6M/we
E3f9dTfc/c3ByjkLfjTuHATzzYN9pZoMpOofTZoVzET21eaaS9/ZGLubL/d5
iIl1k5vDWD48sJoXHProSuHaNF+ugwkbqgKLcj6XDaK/vdFkvJbsp67fweD9
DFSu46w23sbFoL1ilHU+B2uLpl1aqU/yV0uLqfSJh8sztoWc3M6H34I3Mfvn
cPHGLum3A6k3z97UNfaiHARPNa6ZQTjw6rPBGdFRPKzWNFno+4XUveDs+vfZ
7RAyUFH/8JyNNwYa0zQDGRh6+dFhu3M/7irYxn8LG0RCRWF57VoOjt1ZVeGX
14KTQtrdlxZ0Yr3M/aTMR/UQ/6H9MFe0HWeHe9usK5pwuX9v2Lbp7TC5t3xh
WXEnTi8WiHo62onf8zd8nx5eBc57wb0J6wfg8m+K+mpdDiv3H16iCq24UKlb
9Si1G+FmmjIP9avRN6uksae1DjIbvyXqH6mChVBDlUXzM7wcc3YKiuxEj4uB
gNmxAZxYMxzy+UYPnC4/4TeS+ujrgrRjOg1KZZO8q0lMVIzumT/5gcyxso5F
fiHET6XP8Z0oNj52Pp1+LZ7wrauUt7NDLzhCZiGPN3FgnjPr65EsDvbMGb/w
cHIQ1ZUSc89FdONLl56XxUMaBE5lXfbuIPNkYJ9xOjlfFsZU2a/TpG8d+zVW
GXJQxjpgcZfw4M4T9+4knWhFYpTB0PbRRlDujXE3q8rhu3Z21pPYd5CWNzwh
T3iAdfzzUP1hwu9iq1Wcm9pR1SloMfc8Hd1av2KO/uxHrGGybu9gF6wrZv06
JVUHsxnXT89Z2I19fI1903Tq0WcUdct8Tz2MWzLv6CvRcNn6sn+MIQOh4rd7
WwJZuPxyf+sS4j+pk2qVzycZCDca7hPbTXx61i2hAcIzWVLTjosSPza/rpHX
tITkgXTm7PkVPBRt6o0xUeRg006RVeceMeGFX/d/KlIY9PKrqt9Modewv+aG
Nw+ykW9/3+/jYSWvILN3J4X3hX9m3y0mOdfvs/4RqcebEfcSjifzsSx5LEL8
FwWft1pIGebBnHFdb9KWwh/pn11bozh48GyG0cWTTNTK7Zyc3c3FxcKLGsKk
P26qejgPvaZQ+3Vi/tZQGpzF+FeGD/GQJSZssfQXD0GOc593OpPzsfTMZqWz
PMxInxpWyqAguXFO5eBnCqnHhft2dHEx2/uJwdMiwsv2YVmL95GcuTEVd6+W
i8hmj9XP08mc7m1oUJs3hA4Lrrzl0iHcSvHotm7gw6GiXtC4m4KG4sOzI1Y8
qNlr71Ju5SIzPs7dr5LwRcKvffR5PKg+GOIbP+JDI4geUDTFgV25h+/saibs
PaIrh0romFDq8pO+zULih+LT7Z84yFudJGlF+jnzu8apQX0KByfeG9zbw8YD
rVHT24/ZuPWX8eSpAFmHyhURRREW9mdfGN/RRGEGM9vVL5KNkJ37zQ8RbrMU
5J3YocJG9MWg0RX9XFiaz/v0UIKGn8/eXzI0r8HsJfmzpYZoaBz312zRYcKh
/0/1aF4bfipMzT2ytgu36kSY66Z3Ibn+2VT/xhp8/FshLaDZSO4nrF73Rzb4
xnHFXfu+ICF9QXfYlmRk+mZ/jGE2Q+lNvtg6zUqsWuBxtjHxE3rahOMzmHl4
rjn7a9C3zyhaN2Si+PgjljyTmbBK64KPlGrW53A+IodVFdPlhnAnvuPqlywe
aH5RWVu/8TE3wvnLRgcu0hbULTdez0Dd4TtjBnMHoRAclqZWz4DWGpnQ/D+D
OPDvpKH+/UF4Hnn/9/5uNhqm0l5a36BjtozO4pBlg+geiAvjvBhAh4RHqNSs
Iow+flmjQrxReXz459jBAfyRGsnumcGBte7F+9NjOAjzebb5wUIG3hc9O/NM
homPZ8LOT3tNxxkPtc0tlQyUbj0UyPBgwjhhwRM/Gx76Kn/tmefEwrMLlrVG
6cRr/14PaJXlQD9E6pMU4UPNFFlpPpuCa+Hrg2orOBAdKe9cPkpB3+nrjz3q
Q3DpK7b494CDjC32zw7co/Dd1tnLxYKDVwIz6Y82MfB71tuq66+7sDH06eTn
CQ5qrqj2YSUfuxbwgk6Q+W95yfqW1gEuBKpMAt4Ys2CTX6LBWU3Bac947dX1
LAQGvvj06SQd+61Yz30GWcjq/zb2wJKDO39dRob//7/Wj9aOe+M8rHmn36ZB
I/6d9QIzZlKw0ImfHuHPRqRLUvgFOToCWKP+QZZcdOsVVqk+p2Oev/1cf/d+
JLqaDFqncXE/gJmxPozwTePQSPcVGvjf26p+//89kOdshbmkL/MPfEv0niSP
SzLVx9eZD0p5d1SiPA88wey7r06y4bqlJ/Q56ZeysxVnlAN5OPlA3vZ5OQNt
gl82tpnwUZdy0PnMAgZoIhJfrPcPQPTrYXl5UQZ80lYP73Hpwe2f7i1zmwYx
O2/T6s0xPQhyDi/PI/5c9CROW+AsF3e9nou9GaBDITa0+pY4B6ONzwOqZ1Bo
WLbU/NwCJtyrk5UjJBogkKiQ/9iMC4ad9P73AVyY9z/0nN7KQMOvB1KPQglX
JeWvM9zCRarL8KrF1TSEGyiIBhiw4HuaE3qGz4TMmcLtvcJchN98bLdJmYlh
+RZFdR0G5lMdHokiDGgfW0x9cuJg4zZPZ2HCAXo6pVunEW/y7i1IbiF1aXZf
M2/aUeJNckZLG3lcRHSvuVlexIfcxt0XUxzYCFr49ZvZRg4++R2HDKk/lS35
w+Uk7wIeLTCZ/5kL/evfvo3+4cMntO4Cq4oL2f6AC6/IcXytRxQOk9xauezZ
5qJbbCQ0Hqh8eYKNM6Ydjoe2cpD8er+rcmkT1lN7Ruzy6fB9c8T77802HHTh
ev9dw4ShW+cWF8LDhlnTNfZP9uL0vXirPyolUFuzhvPmeQ+s7n/pOdRQDhMb
TeN/f6shdUHLrK68GXI/Or99ym+G5opFevbeDXCIbqKORPSgt/ST2YzSdphd
OVS1c34Fei+s+Jya1IhpMhI595KyQG2LWNqpXoLg98nRr8wqEe62uO+f22fs
f7x9WagIDXH+nTfqzjdi+kH1ngk7JkTKg57kkH3UUDoRI6nFgeq8mWYZTxiQ
+nFN/p8HWWfJzc03eHSsdl2nWBvFRlRxZ/F6Qx5kfrdV+hlQuGD68OXjhWxc
FOK1ipOcvWZja5bTQMO8gAsZuxN5OM/W2Rh2hAOtJzkR91mEz5+fu5dUzcIZ
MYbQmr1MfDbQFVnKoqNjC3yY3/+vn1WCp9Yw8G2dhswWKyak9jaU525jou6V
4HQxsW64xLUGTZvMxqKPHW5HOmmYNPlpWfSwBU5hYy3PCXflFF75ufF3D/70
8bwPuQ0g9Hd/T9nSftwJurX17bcPKIs/0LOt4C2u/W2rsT70GTa503buCW3A
VRsJ/83H27BX0E5Q3n8A9wefy1xjD6JZv9ylfhqp8+j5q6f+/z7tHXN10wQY
2Ph3Xr43jYWz56d1fLjERpXeh3vJORT2bz1i80p0CFbWUbuyAylUGjWoL6X9
/z2TpyIz7vBR9OxtfkUkH/Jm94pkCP8E+tVYx/bwEKpyKKvHi4/1tAMnjHMI
b9LDVhicpQBm+E0PET78J6JcvLooGH+VvnCY9H/bB99XtQF8rInrNXF0ZKFa
4z3SCvmIXT78KOc1F2J/ObY9kRT8gzfXNPexkZdwbbmvGYUlhh0v5qSRfDVx
TInez0LQzCBdlhIftTc402wKKbx65iZFKROuoAd8myVBcmjw5o29Rzl4fyxH
/ALxtMtiNnUNhDvCJtqjvNR5+KzX/2BHIlm/5cZ3JU/pyF+dnSl8hI+Qka7H
bseGIFK2OX7oNQ+DqUmf8onfLbuhJY+5LByLV3zPuc1GhKPtCzfCPU7hpleO
inPRskVR/+taHsw2a69Z/56C3dPA23uqePD4uHvDV0E2+vhqnVcestDl0hYt
+ZLsX2N2T0YtD/sOLVq4cR4Lrc8FVpjGsZA/WrfDJOn/9wWtKb6b+//zWZ/j
v/Tz0aEV6ddxmAOV2TFZ8xZQMCkctd93l4eY4zJ7Am7xIX5GWzKScP+1uVvD
OYvJ7aUWlm67atDz/Y555KlKFHu2zhxbSocD4dmlIuT6f45jW7Wy8V26T0Qs
8x10l76wDDVowGYZZoVhcwcEYvLajarf4+ypJ8fd7crQ1m0g0m5cgsX2O34/
XfYGZh9XbJUZKUODy78PQSfaoEjPKRPdmY/0PjW7JTfe4LL88tvbAqoQ+32W
lgHpF5X0htWRN/lQL5+tMak9BNsqq4+r/vHx23LnrzGSdyvOSgqs5Q1A5sr9
w89DOyDKcKNriNFR+e7saOkV4ustW+eORtDBkPvyo+wXC43yUqN6H7kIjYna
cvNdF65ZXIusUeyBi2dp9DNOHTbsXvz520s64oYST83t68HiP0+GWfdpSJYv
bK0M4KBee+TK4eUM3Lz/OGW3BQ1/lHVOje4fBO/rKd9r5wgf2Jl3LxBkIfWg
YLXbai4cPm5/uDicjY6jH998JPs7/8qM44a6JD8E2k7eaeXB50nFLPM4OkaF
Am7H3uPCarpBcBqpQ9fXtxoGfTmQ7/GJFr7OQpOnpN3uYRqW2PSe7CX8m7Xo
ZX3PXTJvQrjRVcV09AS/W6SmPQitLl2fkxtIfUqJzLOoH8QRzZRJwZksTK55
YnWc5HlY4AWvmTYUeuILLDgRFFSHHzuyfTh43HL1s4oWE9ZNq/avI97XMf7Y
5UcZhYo5tS0MPy6iAq8X1IvyEL++XcpxOhczFAKTjo9QuMW1KpkgvN3hst7g
GcmPcZsaq1Xk+IvXna732kOD5dizPzOJp8x4314n1c6C3+kkRbrIAFY9y/Ix
ZjPw8p1RbIwQD8pL9Z10pw1BUef5zzEpCn3hvm1niFf4DnF9VaaTyykSsTVf
OSguyfEyIhz03MnytOxyMu9MrQ6ILOQje4ezk6kWD9Fbe5z0ejmoW/vVbfGK
QcRtyRDuJ3OgIFLIr6OO+HSvleEFBgMSSVdCD8owoHKsJvlGNgeyIg+H6hMG
UNOefiCO3M6ZpV2XHMbEudpdnwfqmchdfTWtUZGNWK97u5oEOXASpQZEu9rx
zThGq+wvG2t/phZZnKbw65b319v7uVClq33dokTmxj43g9svubAWPLrskV8n
NH89WPTwBhNzKJUHb0QpdPZ3C4t+6MXa/Gy/q+Q8xlrOX/NVgo6Wv3m+Nxaw
cPVn6cdlNl0olGu/ty2VDsf09D4TMxo6pt02di7iwvng8oTg+0zUmGwsWOjI
AFfJeexKAxdXnFyFrtXxMO3uqI4X2HCRM/nnR/o8SjtB30mG9PtLZV7+HD6i
vYOivgQSXtF8rh2hz0HilnjZ+ZM8fLtOXf5RwcZ+mldCWSgX8il2fpF3WKj3
fnhFcoyNaSs7HZ6lsTCSd1F5mR6Zd8Lt77VmtmGexqe5Tuo0ZNLK2nq1KmEq
X7Xzg2UZphpeCPraf0FUysC+3X/ykMVKnVoeUgmNgzFD+f3tGLvURvsh1QGV
vq0PNLa0QvS1VOXd/HrE5AQa2vEKwaMx20R8esAqyQ1IdCuB7v2zL9P2f0Sq
J29HWFEFND61vRzsqMeLsV8Bo4u7ICsWnu9TXgnzBz2dxx/WIYgm9ttjZTWq
SlgPV5C6k1Ja3R9M5rPK80lnviEXb5MEJi0pCraH15huluYi9uI/Eb95bNiO
NNqdyeKiTGVml8I8Pi63TI5dOMKDodQvQVY0A5+XP5YJeU7Bvn1ot8EPwp/3
grOvfWFBPijl01xXLpKXK2dcvsZBX7HgJ851UhdLnynECXBQsv3loaufiH/F
v1UJXkghz3Lu/lzaIMaG1/nTmrowWvEi9vq7Bjy80n7kHcmx+pglf76yO5Bo
pH6crt2MH1OFH1Ya02Dx5fyMp1m9GGjmqmeS+V9ntf/MSos26F20CXeYasfU
4LU5JTeacdL6+JvLgi1ok4vzZJzsxMrpRc6fHbqw84dX+QOTJozvXn45/d8A
9mySyvhB/OQTS6UXxEd9Nt8dSvZjYnyd7Je2eC6qlMqPvBQnc3gBXbH9OgV1
13tCitV8hNb0TNMjc7pnJXv12TMUYmu/rJv8//vNCkSrAmK5yArIfCEQx0OG
q1VZkzUP1/etODV3Hw8OwVZ3thLurs1N0jXfzYV3/79bNtFsqD+z8ehewYN1
6dvyGUwKZ6e2G0szKDy/lvx9xWcO4qY//Xijio99fjGxKRJ8DOynO+jI8FGy
edfHeZrkuFLX5x+6TuZ37GzTlD0Uks9LXu57ysa7J119qqQvSlIlJ9cEcrF9
6dNlJzZTOB0w9/L1d1xIdJ0Q8K3mgp+p+u9VFQe2Zimi29h8ZGkfK+dvYKF2
qLlyfxkP2hcXDmiKkBygc88d/Efh5JDRzVrWEHwEl2ZaGA1BaPrW6x/tKYS3
tNOqj1HQNcKcqD1MNLRfTbr75//nR3b94n7g4iZnu64VjYKE3qEBd/DgZkfL
WxbJwiHOsPbGHaSuAk0KXQe5qPimdSbhCYVC3Uvb6S18RO2Qt9z7kY+TA2HF
CjcJr7jmdsftYIHPtZNUbedA+Kn/4nOENwQK9Qp4dcRflEYNk88Sn2pnuraH
E059+Cy/p5GLsVf8nRflSB7E7lRW3NkPd+OqO/vD+AhUFT56YmUnohadVin8
14TN0x5r7bnciFt2BzRfXqrCWjf3m18bixHK2WYoEtYFNVd79tuLZQi96aj0
faoAay5d9X1s1oKohF1XLLTeQXGf/8uj+YXoUfS7rrE9D3oVF44l2Fbhj+GJ
KKWvVYgqah0dTSwGnUr1qz7SB3+F2pvjGhQ8aKfS9AL5yFEYvWrtysPQ4slp
HSZknZr0yUPEV6p8MzecC6fjscD6TXYqNRDY9Yop309H4JPci8ZOhWiM393q
RxsgOfbdXTWiEaIXrlSeI7xk+MNQVmxDK+wLNp9YT/Yv+LdHXXDeAOKeHrC1
NG+GeyCu7J3LxcE86eKX0wlvPXIOjE0hPOCpc9Vn8v/PmTRVDjBgE35VCJxK
YaIgY7znPJ+FOccLj75JYiH9cEhJuxEHv7/E3p14xELhrZQrkTYcbKbVn8nv
YiP/UXVkr+ggzhrTFvYTPw2xbdu3VJeJP8s6S1XInOk9s/bdJSkyT3/YjTqp
kLkz0h72TYH002/Fwg5THur07q2yzWDjfelG7sEXhBOnXT16QJmG6BevN3o5
D0DaMP1Hdx0H/KRWs4wOUn9ZmTsvyLLwZLz/zeFGDr67MIU1SH3yZru2qsST
fi0rMNPN4kHYtO9HpgULto9dLkdv5kD8y3TTAflhzLjiztEW5eO1ztAj7ftc
dO05VFATSoE/286F2zWI2qTUyes/WIjOHl0w+YWD6LGRq7bnB2FlLjxpmU8D
52RHgXMAEyECkgwLDSbeSyjpulmTPh5SHV5VQYe6eV6v5RYOhFTSune7MeHz
Uo/zcgf5e63LPNmTHNRkiuqHk33YmGf/wNSQDlme+Egw8aS1k7s67FYxIffX
fUTOkAWHhNyFYw4siH/zFImRZOPfYdmGrfNoWLEm0ayZzUaK0crPDoTfrw0V
525qIPlt2f74Ddk/lsWizs6KTijn1Czw3sYGbay0dQlZx57vLM9VFzlYVBYX
/iuUiW/VR9ybkpg4a+0YVRzFwPUrU6fXUFw87Pkh5j6PcHt6fUShJRunaNaq
Ako0BJX2un2aZEAh/FPbzRMccIfP1czY1Q0V1YJ9/3+/L+v1sI/pnhaYlSv5
6IKOnWqZQRdKB+ET8G/AX6oLeWZts0IdORDLdh7Mr+dA7ugrZ7O3bBipyC0Q
9qPhP4rOOxzLNg7DJbvSQkiSSoqQRIQLSZRZkkRmEVJpkLQkSZJQJMkKIVFC
Za/svTfvXlJZlep7vr86Onr1PM9937/rOk/H65Xm+3IRq24CUhq0kL8s4vxY
3D0iH8zApcUXrKcJ3p+d9LhxYYAFeZUTKC9hI7XdmmJEeGxI/pec/z8PavaQ
kcwLaSa+GV5TyW8g7jsspnRWn/AZxRjZm64cdBgxbwmfYWEgIK/6MvGcL2Vb
jhcqMbFV69fbr3oM3GhYvXHoIx0L4gU9v0ybEHaZ+0ZsTiuSO6J8VxS041tB
WdkR/Q7sWZl67sObHmxWrw9ztR7AEl0DxqqYTigyd/BXRndi2cVws4aiXuxe
dazzm0Abzn+9ubpH+T3GjjzQL9NugIH+h7EOz0G0ePyT8k3uhEJcu3izcSt0
MszPbNVqxdnjm26cVWqDcM3I8Gu7UshoHpx8xE94x1zHlq6jnxDUzqOUy5+P
+u96vXKPRxHuL3ZFw46ObdNWMTkyNDzPFBZz30Dk+RRbvv47Hem6Alf/f5+s
1Jw/41MZ4V3KDpaSO6jI36dLqhWk48KbjJPHzZj/50Yrm+i3D9EnFZ1WkeDC
2vMu9QkZtjo/+YaDCN/Y0n9gOIXom8vrJp9aMZBzdfj6Bwod+W+ui1p4UpDi
nKeZZEWDx5XQZodYMri9j+8Mbv0CsWVi+8cmGyFISc2+1N8EwZvaxlKcLyhs
Hsz+QxoC8s7PDsQOgnmC4+VW04pLh+bd3XS7YfpWW+zTjQmcFT9i1xJGxkKA
x9J1vGN4I212qrpoFFV0B63/vx9mwdh9qVqOjGc8HwMfMcYRjdP/ksdJkBZ9
t2OglYEVLt+E5JOoiMyWqvePomM7KdxMW5qFoIQnj0qYdDDnw/uVVRnQVXvJ
8TrPAfejZinBGBYE7eXT414ywGXfy5HOpGLxW4Xq4KMMZO0vPNE7R0Ptswfd
1l9ZkDBixCpZsSB8U8YuIZmJFcl2kxlEvv+1aEvrqSL6X+HsHsV6GmwXjU89
0yU8qWh9XCOdjY2lf83mRNnwOf7kLb86HV/jtj1Tdmfg6OiOstJADpwfxx90
5KPh8PAa1uu3bMid9KlMTWFAr7TbtyaIBcebk283BDIQWq81+4vI47htcmdN
WEzcvvd+yeRDGn6+CU9u+0twjJkM681HJnjnAs5c1mcikuRrajRM8E5XqHrB
QxacZQIL1pIIzmjiX/OQmA/J5yyDjcT1w0x2ro4s5RA5rcR4tIEJ5dpjwkoG
bCwcc3m4RIwO0UMGPq16E+jvO1p3R5nI2X7HlOdOTOTmKwxy5RO8OHLSfynh
T6qnXlwTUqDDPfWEUIYHcb+1J6UuxBE9YOkTIbJAw8pV/hKdh6joqj794o07
CTELlNs97hMwf47yhhX9UGykq6kGk9ESp90RuIyOAzNmZ5KMmERPRtlKWRAe
rW3ONcLPQlqETqnEbyYs6GY3lxO982n5eYrOv0EUPDk+tN2JjG1l//ZO5U1A
q2mCO42dh6dnx1bt7qtH9bPDmkuYxLk82ijgF9UP2616UfqfO/Bc7e25sG0d
mC1o8/e9UgtJasJhu6oy/Hr5TrRdpAarcyMP+zY1w/3KvZwtOeVYJm+7andW
NyLqrykv3pcL/rCl057T7Tj342VQNx8b0oNr3XS6CA+dSQqSFGGic9e1mx3E
3PK5TFlbnaYhvq1XKwpDCP10NiFsWRuG23Mc40/2IVol2mnuRTH0uV69XH1h
BDIyd/h2FAzjQ4WGVozXCBLvLkr69XgAK/Yn9mhWjaA8OHXlfk0aHndP789W
oOJIdNza5800TLrulm08Q4e/WbEtPXkc2gdY2SPf+2D1V7X++hQFDhdQo6dC
zHP2+OcV35g4bGVuLOLKxL780T+vmjvQsXHJhMmZcbDcLf91vKWiZFtmrdo+
FsY0bjx0J/r9pP5NwUmzMUTMxX+LT2VgMQokZIl+r1T7+FdVlY73pw5u1Pai
QiTzpmRjJh0vt8ZcdmsneiLbiNtUlga3iMyE+840zOUdas58R8MVXqX9NivH
ceM87Y6eNgOLdl9ebfeF6LGIl62zBjSo1rrM7RVkITliyv59NQXmXcmq3r8p
cJ64ZjJfSAb7zapwwx0ED6mLr+7yIs7r81hfzxuEHz8qf9ivSUHph+M0WX4i
V/Yw99Rfo+Oow23PqpM0lL+y/s6nz0DH1/hrxlZUbHwwfEpEl4Ij4hu/RxPr
13m4qSqqioWCkpN9o3xMBFBqbMsuU8Ax59vOlhqHmgAl6ak1E3cn3nZxb2Aj
MVtTqYPwLllf+7kpIncEH03K39On4teDZSVr5/ux8qbI5I1qBpZvuNp089k4
rp26NSQ0TvS9a/juv6sm8Fxjb3ywzgT4+28t4nalIcnzQ4jzh2HUCdmtS1tO
R8FRc+8bOhRopRcr7Ypiooefa0lLCPE8WazPujk9EO2W3yd1gY6a+OyDsv//
PH5TEXPuAQtr8/7NmBnTwGN84Qo5dBhulYbl/MR52SOZaWJoQYWs1F/H1hwq
3kl+C721hcidl1tuFE9Toe9y60n6GiYo49s5k8S5mm2OdVj0iOBQMzv5h20k
9Dz7GvbkDg3LiIhOPdoPM34GozRhAj/1FKXtpscxxvVvmxbhK7Fvl9oU8NJg
Z72qaedWgo8Kv/7rdiU8rY/HZe4yE+oFvokm0cT52TvJuJ9Ox0ah53MVawm+
U6LKP/hIw+4HLYGniXMSZ6Pd7nCKyDmNdyJPFrNwbJ1Gpt0JJurCsrVlTnFQ
tu9cLp8xC6/UP5meIDzKseTqmkdEvlm9It10KOFAX3Gs2JXwpkk8kw4KZaBK
z79yiNjHEx3XCt6N9mHF0UsfHZaM4+r+3qygLePw3fGl4FnoEH7cObxYa/kI
VtZ1F6S8qceFRHWbWx+7EMbn5XF0eS9UtkS3hxeMIuyLmsKtCRJkhb23HLje
hys/M5Qm9UahMmC1UPTmCyIPDlVlFXSjSPQj49ODJrxVmLBhbxrB0imupsAD
Haiz0+qzEG1C5ErzvKm2NhTNH/8WeyEdsXdJia3e77CybelCXmQxeMcdi0MN
xpDb/3xx4ywDNorrmTdrWNDdKj0/T/hXfDTt26ZMgk8nLJo/PWNBf4v2ddoN
4ly61HDXKjHwtODX6gtDdPQ8vlOW4M9AScv9lwahVGxuzvGLIXL58XPNNa9T
6Dhr/MwnMJqY35EUZ2/vCQwNaFMsZmhoO9D8YOMmEpQvrbveX9QI4Y7XHlfq
38O6tf6+wKpmFOUdpFxry8JPa4dP/CHdCFmZqf1UoQHz64f/9b4vRu5h9fXn
1Woh3VXx1JXSiuAHd9vdSqj4kzhzRdKjn/Doh98X7RyDkfhuG4HqXsitUkwV
zHuLqrvLdmpyEfN+0T75U/AELnSsQo8eE7fASB6IYSBT7P6dl+sYkAzlzPY8
YcNF67nPvDAHmtRfhf21HJi02HufbeKAGrdTNySGg+ci28WxYhIrxztlBQju
4TaR5JeNqUfWGrfLWcUjsNhhXqewbhj+vxuKCn7QsD658n4Q2Gj5YV3ybpIB
/8GXj9WS2Rj+afzhF8HF0o0bXT/fYsGGX6BqjS0dfndVztxpY6H0p3e2JuGr
ua0YNXGjQ4iiwptKcO7KMEuP5c0sbCqp3tjNw0HeLSMh42wWrPQi1QwJzm2Q
PPr9D/F1kWLv8oVq6Ah/7XLH9yIbdz6v6HtG7KvULcsPDkeY4LnA8z6sngWT
UUXjGcLrO9bK86k9ZCDZUeb1/+83vrvpcp21BAODfZe8pBqpuPLmyZ3NwXRo
m83ZLX/FQHE9d+nW38R1WrutfAlfO+Rb8SmhlYbVHQE043QW1ANyuRmOTFjH
Wo9fInpj5OFY8bwig5jnTUuSCM/5ZNwbUH6JBsnq2rfSh4i5tHik96iKjOkV
z7UuzVAgpnXaPd+aAfM50cm9PsN4p+04zNrYAvJJ7VNrWorRMqi6LTG2A/xv
1ONFDPvB1fF20FOSAvarw992mLHwvvYXHw/hgzsSfHcZB7GxLPnAvslIBraf
lni25C0LaiXn7mSsGcByaqzIOdVe8Mc42S5z7QW7526OsmQxim/ahZrU5QLu
bfGm5wdwYuRkip4DBeHGO7hLRlrhHKwWtlq9CguV9n1yNwsRu+XSlEtCJRaZ
zE7vI+ZSebFjVsiuDPj9oCn6nKzCtPnFr4fe5GNsK8lrVvMTPC7U6v7/uamG
kqpXfrsRfq/8/nbhPBsX+FISxSJosBSs+7PHlYEj6YUj+peYcI9Y0UbfTEXR
CYpRYegYhub7FuXY1sLu5k/e/Bd9kKhskEtKHYLqQ92rnlUkzK7m/Tm/jomm
yzLlXILjeK8q9Sg6nwyvi8/D9h9kwo43v1WjhwEDzOcdjmCho0H1t9QfIhcp
h687J9KwILwnLTdkHJNqnUqdM4QH+8jWxF9kItl9SZbPTg647or4q5WxobSE
sv81pQdhW1tCZ4qpCJNNFNpwjIIdXHkqmcIURK65nlH7lvDk9ihtjzAqdC4c
d0uYo+LkrrirmbtpCOHaVqT1jQHVJwG+ia+I9TCcclF/Qkdb/723E4p00K2P
ZD8hzk+p7O4I6j8S/tz9NqP6kwqZ5GWnfaMoOKC6I1WtaATS1pJThf4U5EQK
MCRtWQhTzebzJPymlnbs/h2i33cPLHEU2kbDk6Zh67pDY6g9m2b3nE5Gv9FS
K50sEoSU/OTu+9Jw4v7bQ1d5WLBICF9gE+e9Iubbj6FsEkJCyy/QsqhYOiqu
oSs0Dkac1hr3UQqSyJFmd//SIKBKyhjewsasp/bP2utkyIzPXQpMZuD4q1hb
LcLDO2fGlj1qHIaa0eWnn60Jjr7cHPBgHQtUS3GNH/voWCsTd/0tnchTcYt3
fcT8aV2UPMp2YmNCRTxaiVjn42nbqAPOBC+EfdcbS6Tjs/6ET5IaMXcmEQcr
Kmj4NjxQ9ZRY9660R/3v0wkfj1l04tWPDnSnWA35W0ygrKnh4ymCgxUPv9Zf
00vG/pmF2XWuVCQ8oxg1ylJwPMM+Q3iIiSTfyF9//akEp47aUwWoCFBK/S6/
hoTAkctpUXvIiO1Np/Oto6G6VNJjB51C5N/54ONeFPAEauxR+EbCIju61IoH
DBROO2WQjlBwd3R1y/enhEcU0q+p5v7/uZJV6gOdJGgasS4EtlPw6S/PN8kx
GvjaluaSCon55bFm2XeOwTukjDFD+N15FZ1qc8L335LuC+8pJuPSnEZmbzUT
YR5DK8wLmHi/2oLMfZyBmE/PWx+0EP4wf3/KwJngyb/1H/Z5MjGvUimS5sCG
+a11XbHZDAiubjmQ70H4gF/5aZ6lhPdor+v6fZyNwL+Lt1w4woHtTg/ZJSOE
N+yzkN90l4OVCk46tg4c+KWfVhLWYcOzJp3pv4OE5YNT+/TDepAZPaphmdaD
3DTR8RROHzaMqBdR/hCcPmBd1a9EQ2LlToNj/X2QWpa8ztt8FEUVPC9TKyew
6/KI7Lnn/fA463b9dR4ZY1NOpisUOhHmknDmT/kgurVey8+8GEdi5pqAqi0j
sBZeu0TIrx9/pWNIs88HEXT2DcOG8AehpiVbTPa0Ide7Rme3exaGqI1NpwXa
MatfGvRVoQYr9XP4uJPqYS/8VrH2VReqD/8JPsNDhefM4M0jOSz8FNnzqv4x
HdzGfRpdLlREbz0YnK9Dg+Ouj08HjBiI5p7cWU+su/jmd1s0q6nonXpwVKSR
jE7FueDfxPnmr2WO1/CP47RD/elhhT6MHfI5onerHWGvdtj9MC6A7uedGZft
u2G7h20qeLMfdUYndDeuyoVy5m83h3NdELubYnpKug0tD5oFq5dVYtn6YElN
1MKIHqii5VeOAzqK8tw7OnFyAw/f4r8dEBW7ynFZ344iJ3u1sYBuFHDxHv4l
OgThRRMljLBBCBXzL75l04bDriGqJD4SwLvKco33ELLdqt9XvSTh9N4OYz5x
GqxtvHIsKlgQejNzfVM/C/vb6vdnNzOh0tIeJFTIglfQvpy+FjYWRafXeYyy
sHzeyU9AiINXp1oChF5zoLLQ8aOinIPtTddrfu4dRe6mM2kf7aIQax/nv/ZP
K0pNX3cMS7TCUY7XRaWzHRYhzm19ExS03T9SsfQY4QkOJWv4+egovzcx1ULk
wZrXnxVfxzNh2/hGhLqXjdNt1oue2LJxS7kySPU0G0Npb6tEi6jAIvfD57OZ
UEuTizhUwUDFkovDB87RIMoTUi64l4Y7RTaR4j5M5BxplJBJJfI8RfyhuRwT
lqHaynLqDJRtS3PgJvhAb/LeGqHbFOyRiF57kJiH3bLWB878ZaKhppQu+pAN
o9a7d15494H9VojknPUeoW5HgvyODaL5nNv48mHiOeZ3SOIaB+mhik1/M9mo
r+5Sdid8QFpg8dFQyf/fz7Du/pduFqxfSR15S6Ggf3cAJdCCgaKTJ8+ICDHw
LdDTQ+EGwdV31LnNrjDhmNq6cvMTBvSPq5vco9FwOyF2bhmFjPv7YqtfbSSj
S/HSWub1ShQvfFRLbW6EvtHjhvztZMiTF929xBzH+aJve378o8Hvp5CWXeso
Bl+xZEw+taPJ8Lz+08VDWL2hYubmtgkk9l7XtOmj4Hmvp/yPByNYpmqeMFZS
j6nV26UkWZ2QvHZ2L+1nH3T5ewyf2wwhv2b1CPlXD2zXn90e+7sH8wurSPed
iD5vzrtEeZcP6WE3f7XAZFyqunl/3TbiXPv6u8ufz0GRx70m6esN2NzaYft8
thdFxuT0jqCPSG349il0A9HbRbnfXhjUQT+OO3jMgYU2JfbLO15sVEdby6KW
jt6RQ+O0ZMJnDnzR/KVBrN/tRgf2sSHCX1Yc8Wtvx8ItmJpmt2Gnzfb5mlWj
KBxIOz3GTcJBVlNM/iYq5B/Xqp64QPDwTpW6eEPCn/f5OCVS+7Hk9BoNqYQx
6JvauxywpMDESp6z+R0TFWPZke9LaJDt+vLGR48E7mHTrbvlaZjRfc2Jru5A
dP5J9xtXKSAraiy9vIgFtqmTWs43Fihc02aUxEF8mZlafnon8XUjruNx71h4
98Dp1ZQ/EzYXpBrjYpnw2ywauz6bDFnz7Z1vrCjg8jDPetIwgXvxY28D11LB
z7ETLiX8eVLJaKWTJBXhL87F/iL2304w7mGU8hBK+PIp3huI85939ZhS0jBm
j6Ueco1gYO3Kz9e4Gjrxhq6WPfRpDJvanoSuWUTGvzof46hVDGwIHdwsfYvI
14KvOvyjDDyJ5T8e10HwZIbL8f56Evw/RWz3FKPCanwoplCXhr7d+bcV+2lo
0K9akkTc5/axxf7zAQS3/yGde13NhvKRNIMXhK/yN16+cm4XE58cVfUSCc4s
X1vsnRlPw9DMrdWjDlSoDpvTstg0+LYFZWOUjGOUxct/LyPDTHhWYwXhxxX1
5CX3B5monqSVuy9i4mxiv9N5baKv/qUPK6myMMGkOisSHPL5sORmncNsZP54
KjEjxUHc1NdbWYo0KB2Kdg3LZqN8g/eIQBgbbRKGhz4L0KFBkp/rIfK888l4
TeKTcUiX9V18mdyFx5F3367dwEC1ib3O9/dET+v8k99C8MyFuoiFqJExSL2g
1C75RsWSA45mDYZUlK4t0DgjR4WdsGnQ8u4JZLy4HrBj2xA81COQlTeAcdPm
x1s6GbiVJMyXfI+JGwvJzIAUBlavfYGaZ1Q0P2kn8RL9p9C8YB14lOCPxo/W
ESOjEDVx3FCymeDK3sBFaxvHMdipNtZjz0DQIGvgXcogrHRleGxMe/A2xI5+
9dsI9lb7qLgkUuC/z8zlAZEnQUmNEcsIL9Uc2/1sWJOOptDLXfe6xxHBe6rw
wT0q+q51Wjq0E7118PpxRUsGrh9do57HxcTlntH94auIeWJveHPyEwtvdV/d
Xt/JgXC0p8K9GCbEzkldlVbiYLLEXMFyLQtMM+eIY0KT2LYt+VDOSw4OH120
7cs4A5Flg++dCV4v3Bia/iGK8OCckRsjxLk/euyaTcH9DvQdYr/8F1sCj+/u
0XNfqmAlJ+XnYEmGd9RI+I/INrQfTJQ1ne3HrPeIcnrZAMyaYxIoh1oh6bVP
OOjs/5/7eUxA7sQ4SgcQ+pA2AFpseWu72Ahejo8qOu6koSp6OktZcALTpjuP
HnUogk9okpKDWjnq/j1KmxAuQpvjR5oYN3H9muHv2/kb0bbN/gdvWCdSdW2N
FaqI10+T/ASav8Cmz8U/VWQMtIEQmlUECYLcyoFR1yhwiF4u76fPhDPO+yx7
wURI9Bv/H+l0cL38/qJgaBixQx1flW92I+Lf7QwFZgNOSjQknfveh/Jv3QFy
E/m4sll0R6tmFcovyDvtPpMB6ZJyUfXdXcjf7Kqj7deGc0oyUzq+bQg88qyQ
mlANs3J3dRGjGjh6hi/cFIqEwmPmyVWKFFhLMaU+fCPjnHj29d6KAagYFBuK
a9XC5NKMl/+FbuT8Wson/HoIuuYH3l427IGJx0PDKv1eDLFVv28/1oegAtsr
HSLdiI1edSh+tAcSfByt0gUWBLbY8vRq0bHH7X17FOGvzTWmc8VE/unupZNK
2tm4Huzu9IGbA+fNmp0BcsS8vTmc9O4xB4bHn+XK7Z4Ec746dd1DDiJPlGtO
VnKwLtDMM46Yf9uADSPXVtYj2YF0/8SVDsxls3fnE+d3z5K7AtKzlcg4dnsZ
vbgCgzeW8a6RGYPCBP8ulYN9WJpOunFEexT+0d515XZEHp4eFt0jzkLsvs6e
F3VM8CH/cLoYwe1X2QcTtnLAXZXjMUJlw70xDZ+Xs1B5dWjtt6tMcKssLeqz
ZYJaa3Pi/G5i/7Zor2FlMlGfoyn03ooJA5sApqQwE4dnZu2+NFHRZFpxY58K
E6XJV3RfnSNyIYVt8ZTg9rKkI0bHXtGJ+SEZecrScX52k96Hr3T8dYj/8yN5
AtLSvFlyqxloszm8ainhH4sWs/1liogeqezzOi3KgmVf48HepcT6HDi2PZ6Y
V6MNAabzEyzs9HPk+7uYjYO/WEU7xCgQDMiKo0RTsbNc543rChpePWe31yym
YoOr3M920gQCG3TSEvWp4PqeSbkxScWYSb7259k+LGHxpwje7kHOhElxVQQZ
HXmrP8qIceDFHTNne4+NldTI6OY0GrSNOj62VpMhXBi0RWa4Ao4H2kcPb+/H
upcR7Pk148gVclp5VmcMG+Zato4cH0Gun+47h7YKkNlbmIW9ZdDebcJ0XtOB
sdL9xT+eJaM8YujTXe88JC/eLpLgXQVh+/vfjfcVwKKypdp59TNcuvzF9XLi
RwRZHF2X+ykXBtQ9Bp5qBfA75ZrZKlqActfssdDiGIRQPjzgGaiG3z7Nsscl
byA18qzoOi/hWxlf3Fp02fA7y/1IUJ6JbpNf7f8us2CbMKN1/8E4ptg97qNH
vkClbiJeZckwgsQqbttPEf24OqhDtqoPBXsF2z+rEvN5TMzWvLETbMe3wi41
YwgITyiXOj2CRJENd42lyQjusr804EiFUGSVatw4FffZL864Bvdh9PiZcqOk
CQindsY8WkdG/Y9Y5iXNEchK327sJHwq/fsB8c1mBA98J00vfUjCwwddXsuJ
/tclu56rDiLD9a/Xrt9FDNAHll+695cK/bzp9kdH2Gj4+vSRniIVbubGmjYe
vQjfsi7f2KYfY1pOjpytg9iTuH7g/RQDH5TmdvrLjGNPWpV5yt8hbDHVeX9s
kIaVXCKXjxO+5LFWxT3HnYKnZZeObIwnw9DLSCZ2mDgX1LQoAU0aPNtdnEXD
abj+8STVCnSYeKuHnn5ExwEfRFdQSNAby2SEkSlQ2zRx2JLgK0XunfT1SUQu
u63tpr9lgFf56Y0JrQn8CmmPeZROwf7vdR9DUmhwjSm/LjXEgJiLAzv3NxX+
Jf3FurzEfOzb9mnqPR1LJFVWcrtRkMDaOlq+h4oFWYtbXhITyJaOPSh3lozF
E7FkN3sy/EUmaxig4fDaP59lV45C9uG3z74mbJhU71gvtp4JrvEF1/08RH82
1janz7Fg5aHhNipHh4qh6NF3yxiI1RcZUSfuO+Nt7apMeTZ0z3KVvw9nIPXn
1zZfRTqqRkT1DDdOoJxbJEzdlIUIxt6uC3IkbAz+UK1aNYaO3OCV32dI4NXK
uRbB3QOxuvgMxytUuEe3x4UcpxNeHbr90WYaLKSHpO8m0KBVWbHzrA/x90Ma
l+VXDKBx1TXZtslBeKv3Z4lajmF4TG9O1ogMrXhlOxUiR9yyLAVlh6hocYk6
kClIgrDr1+JBdzp6dtRSsuOo6GI8+XeyigTRn1dNY+0o+O13rmFNJcFLRS3W
XvvJOFl/69AZjy4MzTXGmzuNI8i0hnX7Jw1J52UvW+8nPCLj1L977VR4r5Ds
bnAeg7uy37wvMb+2yz2i8hMosIvlErA6QuTUAfE1RnIsjO2abTizguCo2abm
mlSCp7eOuHr8ZKAhJjvp5FEGnhljT0I2C/zs3X5pTA4+T5xZm/uLDbLrm6ni
dWykXo37a0Zh48ZxnkfVniwUX/M8WR3LwXv1Zy8HwxjYztPLfChA7B8ryrHU
mYWF791tf9YxYMslNKfTNIq/auXbbkx3wqB02Rf63248OlTcEGYzjmJ3yf6A
VX3QSsm+63atFX5l2xR3bO6GD6lkFV2V4OitptaPkvqgZm6stIOLgm3WW/TE
JkdxyaCal4tN5N3CuDzJl4PnZyRUeDXG4Mi1NvSq2zvIDWpUHb5Vg1uhlQpG
ab4oSvTkNex/DeVn7z4kuzQijLl548Klj3Bnrr5kJ5wF11LTzq359XC/erSz
VrUMzmNLLHeXtOGKn/hwN1c/vHYGO6tebYXGZ/rll7qdsPp9KvF2dTGoyjwH
mKpNmN5L0fDhr0TmWZN7X7jL0fa6N1/ofi0iyq8aT38qAb1QzWbctArKLeIF
65c8B71pV+PyjAZk3OkQvLOxAtIp6X/a2/KQTa590CGXh4XHpmm/LfKgO5Q6
ZitDwqGLnzcdlKXAYt7ryJLXDKQcPpeqGknC6DXD3oeRw/BaHQXPxglwTM7v
WhE+ATml31N+4UN4Si9/c/toF1betROZqSmG2D6tzuwgYr7Cg0XHY1iIEqdK
5IuwcN7rns6TdDbOB9+m7nvBQlbKQmIqMVfzApVhVekcTGuXupsQXqsbGqRm
f5+DNyEZiT+IvrcSTwrtu8yGB9fzv180iXNi4vd91zALQ5sm7O+9IbwkJFn7
65U6yB7gYl12rAD1mVLVgcdtqORqr9rpOQCLYm4b64xOGN4UtbPp7AC7KvvV
3hLi3Dt27g16V4f3j2BpKt4PZc+X7lr8TOw/RGqyWMnG+nCBiQI9Nka+LL1Q
McxEse6dfaZ5dPwKu7YvkOhhw7om30OlBA9zgriPuLDxfum6DSf8aJA2SVLr
jmTBPat89N0IE+Op4ivvfaXAQ+rW+OlCGuYtzXurwujYnJCqsT53AkEX/W27
ZmnIDzprfp94fp6JOMb/n1+a06edNHmMgYJV5D/6ViRc2f2I9ECCiQ2WHwrk
qHTMHJc3+NlG+KvEC/pAHwfByeItT25xkFTqHn+rgI34PE2/K19ZWLcx6uOu
dhbu3PjqFLCS8MEb2exN9UNYqsr7e3bLGFS8XTgzG2lovS13cJLw+2Onbibc
CCSjgf7t7lQwBVEuWxJ/0kdRWuC6uq2FhYMTKx/0GbBwX8rZUIy4bsjDm2+e
XmPjyfyjSPZzFtQXb5CRYvUjn1k0bbG/E8yDn439sghPjjc9YyNDgw4o4TaC
ZOQJ+387v2cCibpXv80QfSx6rmWG7tOJ84YNMZ8p72Bxx0OBZpqIIp35Rvcv
DXDfskTSOCETiiUTb+4ZVoLbfvaehksxyscat/r8yMTmTHGVMrtcVBYvGbYe
aMP0+/znT73zUT60pm/yUwP4t/tlu/ZXw2riXA099SPi+P72BhN+0diqq06t
ZEE06KnTzHkOPqRwQgUm6Fh29rqz+YYCpKrofFo2WQ+t68KtNoSH5v143z1I
GcGKmESlT/zDhO+IfNCgD0M70LxvcXAbeDXDjXXGmmDieSE7z7QTfQGtCl8s
iV5YHzMoQB7DjS8+9Lh4Bvo+rV14H8BGkXfrEX6CPzf63a57LUzk506nUlpV
L376ea9ZQqYihLRibkUEGwkrol5XJrIgpjeWqxbNguMrxVhZBh0xwdVjEodp
aFPffybXng616l8im9OGYNOfPSr8k+jt7PYkh1IqkRvT+vozE/hT39XeVUfC
wNPcpa+8aahfzJOV9YWKT4kb+YesR/Bvhe3ps89JaAlQp17lo6AuKkys9/4Y
dM+r1/x0IWORWlOxlzcdkRaLnFusGeAPUrq0fIQOBe6E9IN0KioL81Rf/yD+
v+c/Qhp4SEi8uVidHUBB9yIbkxd7yVjy+3F75ac+DBymRT8daUbp/t8P/4pW
4+Ki7tnThwmuqXnOqBuaQEKJnoOwHBmixxX3qbQR/m127V6ENNHna17EBx2n
Yp+pw4W1xSREbyUJaxLPnx2wVHloYRxpss2TL8dGsIW9x/YdHwl39e5FGQQQ
PnUu7OVefRJGBCROjGsxMVD3ADe02eAdXbvs/BkGBkL695J52fByq23Y3sNG
wEvpXdRgJlys41Z0X2DhpLlQ2rMhFhJdwkIWXGjI3V8XoJLKhKhhg0DZF4Lb
L93dyO9EgfAr5X7uADJGcnU7Io16IRGmqSDCP4Gf6xufTK8dxr7CJ4cPEz7p
z3f9l/avMSTvfzN4WKEX8rLXN3MeEjzZaEXjXUXCDa+uWy8ujyM9ToZscJkE
BXnVZwvE8/286tyf00BDE23/5Q9bmSCTu9zWE/vaoM3n276eWAdrA9K9fjIM
cj8EBHgzEfNl6Z4Rawo+KC/5pxpDRrfC2HlbbhLebcjy183vBpI26DcTvJnq
PMTdTMy1WufUQWUSDZSeyZNff5FxdCjJagWHBI02sqkA9ygseC+enspioNTq
ls0+Yp+/iix5bFfAgGSC4QqZlUz4L/1z2WovAw9PSNpYexCvm514/FdhEH6n
nxYE0cfg8ZHp06jAxuwBsojU/7/nvGOTyo5+Nv7SfQoe6BN5u+aVTnc+C8On
BrYME94lq1gVfvYGB3vG/sioebNx8kOWme5JJnZsflXzI3IcgV+0oioaaWAI
KxkJu5GgNfD8b/ajHjS+3PBAgUqG9PIQRZmHHYi+rqelsakc30vbRI8fJSGE
URg1LTEO5ZU7dmmfoUAs45VURw8JEiFmV0tqaJgySZ1tdmJDZMt8ipzuJIZu
53XJjHYgwJDfnHdXEcFXlQIyJ4qgFSZY+AM9CCHzzFxc1wFDaoL3tpZuyLYr
r906U074s0atf2YJAo7FDI6uy8OlE6vu/t3xDnYOG/kOW72DwseinHjuEriq
fWMFXKoFvdebKbWoA4kzY0/3OYRh/NsjsQ4MwLEobP56XB6MNufW1qxoxpXt
JfFLWJUwGjCT+bckFUWm3zV8judAtNzmn+jbbnRk7slv762F0c5x1jLLHEht
l3bZ/qsG7ofGq9QvFsOvVf2rkVMxdKN6Ag4KEzx7L2/vB2KdmzMCBYbOEzzK
dZ73TRELD7ct8V4+QQZtafitA0NjEDOVPLsgTkGXZUmW5xMK7h5c2KfjNoHK
ku8io0TvB9zw+MrZy0bT2fY/F4+xYSHVKKhM8OFTntdGM2c56NYYGdZKZuOy
3EeTbGdi/511eC3fsBHYLWPvn8hB3/7nC3NpHKjsrDlLS2VD/aBGRvMAGzdT
eJZ2EP0fKr6seNMsB6rDi9gD/BSEHjU1f53RgaYW25xHY+2Y4rkj2NbdCo+c
kZRDlAFEHnWo2Lp8BMrMdYL8LQ04UzlfEPymB/Fugl5uivnQJWXyZfRWQFVF
/semlxTEskMOBh6gw0tR6INUNANwmSpL2sHAyn4JivF7BjLs9Da8P88E7/Zv
V0ausLBH71L76c1MhHVM38kZZWNQflkH05mB5Vv378kUIHxfOWnT8u8MRO5t
dq99xYCO0r9vPG/oSAx13OND+Mhy0yhxS6J/vPw99pvM0OE6k9PPG0+CrUyQ
bPPtbkwspizpuNmFOYm9ZXlELiwV9h9po3Iw494bfr+U8//PTeS6hRDcvHi1
ZxBx/b3UZazHxPrEku9Mu8WwcUx1eZEUsb5Zvyf61kkOw17gvJdqZzea9EXO
/05hoXwqbSbv/+9fhCchu4MCS0EvvqQpYv/1zqspd3RDRXpt7sE8MnqmjdUp
chxIT7+9uJjoKaP5Dx0K6zmoXv9l5scmFvrWKq3JIHguJXf7TXdXGlanzyYk
nKGC7tp9dfQMHec2yygwA4jc5Ls+8lyHiZ2KuzuX5kyAPn/5XE4pAy6Ppu5v
5WdA1CCo5rNbJ3gXvRWJlarEeb6Bfy821WJRufhSbKhE2I4C/d/NrRh7FlmV
bJgA13ODN2LkGtBWOu7M3V+I+GbavvKJz6hTj76u8KMCHpvEWPza1bAQ9pTm
Tm0DPaYtlT9lAq2pH+1SxTkYGNX02n2QiYhFRlojNWyobnt5fNOhIfBPpoz8
Tc/AdqfodPNVVQiKjpchsxpApTDSdWqHQG4qar8bWgfNrHXacSIED3erV709
lAzOujUfNnp14c+3nnNPDpGQ9ii7JFSNiXuK8ZJ80ROQ1Rv8S+qmIUA0/7nE
UyZ8J90fRFiOwyzC1EHSdQJ9VmfTzYgeVX02t+2zCh2ZUqY/z9qw0HxcJyGO
8DLhhmlTsVA2PH1XuTSGDEL6tUTuZoLHyV9ZPqfsaXBIbc913TaBcS6HGUYB
CdnKqfU3CM/9c1Hp8b7PhI8/rDKcNqZhu4s2b2c3Ey/0M8f8zwzjmv/epkOy
VJSrjje/SyZD5XW2WHHlOIz+LPhNX6RCovvAj/TrNJTxM37UErkqeq4ze83G
foT7Wl08VzgAufW3x2+FD+JZ0KYDQ+hDzb3bShtqRtDzteLCR+o49p6ps+9u
7oWlQWnGb8suUJMjqFu2dCO6JtiXNtGGRy46ui/yKTi5yIX30FIynm779/oa
wR3ffuW0L0+hQq3bmU/VieiZsh5OA8FPShNJ++NKaTC9FWoj/43gbZmf45Jf
xtDyO47Vd5MGc6V/Te9sGBDQP7u4jvDu9y5OptIDTNxperK1fjENgbc3UEpj
aHDvizW5LkmGqv2O0QD9AWQuDXE8dYvgV1bAxziCsyOcdpnd+dMNQ91/Mq2X
KPA1vS8zQPyJ3ycSwkvHYRnmFdQiOgKn+MDouZvjCH36x7SunArbZ0XTfXZE
jqTGmhs9HoGi1LJB29FRnPYxrjAxosLuY6xuePkQDPfr/TIgjWP75oyhk9JU
CNHP9dhuGMY2rYtXHfvHsPKY6j25w3Ts036Nvx+pWOYlNU/ayoDd2IvN2pcJ
T1iR6rDyLsFBmg5KgZ+pmK8+fCMxgwL3Rt4MEQUKmuW7BngOjuBAlx7HkJuJ
VKtdD0Udib4PPdu/yqodxVmkH3kkEn6u1BgPlxgB2+/zYKkSGcqfzm3k2UgH
62ig9CviXKmXM1vtzg/jSaSMUfUoGdZVoV7SAv+/7zw7Uo9B5M8xjtmBCwy0
hznWmy5nQ7nb0+3mngEkMrLy77IeI1ffagdtsgT2e4PllOzY+DUumhO8m4PT
L561r7YjuEopvGpnIJFnkZryp12I/Boh/WD2sBCsUPDBZYiNw9OkBc47FsJW
L99VcZMNuWaTj20idEQvfR/gWk/4mRbrjG4FE45f88RYWxiI2Fa6l296BNoi
71dLGbdhp9Kcvs63QTwWOUPb4NmPYcr6wmTxcVw57LM7/RAdzsa8jHBLJk7P
KtgUC7Jhn71eKGiWDYFZpW06xH2VpCw/W8PVBUUr5/wQj1oULU35vGxLFnJP
iuqvHIpCnVDqg3tdbyCFNA2lk+VwVImKDW1+gu/eR7/evFcFE/L5qb4lH5Aa
pf33S0sFhL8x1HYWNOBvc9GlRXmdaJK/N1q7qRHP1s1dUk7tAL+bUOO26gYs
+6G/2MCzELkrcjrFj0Zj3iTKqd+oDWMG8u0hazuR8L2Oeza6DY7HPphcfFGK
Nsnq5jSuFOJ1jw3qdLIQq7BNzOd1HtLWFa35rvwFbc18uyJQhvJR47mV7W+h
8Na26oQe0UtHh33aVCdB9V5hcX4/G6tPf+zg2s4Es9Yn890cA2r7x460qxD7
ZbNr2YIhE4aJNrr8b5g4eGjzsX1zLFxRjJm2rSA8Zd1tIbIMG42Ba6QGCB/N
SHyk4K/JQdtuHt3WvURva7clSHpwIHde8cMvwncrhUQjXohxsPZcUI2y9iRG
pjcbnHjEge/O4vS4HSycL5p2UorgIHLt0hhTFhtbHHzSZZ5wkHlu191ju1gw
aPoTeMI2F1PPHMfERUsRKN44uGqgCu2kAK23A52Yduw35Z+og9CLlP1x/h0o
Im089lziM/oexzrGHs3HIkMDsdTQAlSmbAmcVeuCL/8WnRKndgxVqLS2HGUS
/rNrjZA4G+mKaUtbMonztzj+iMABJhQ+XzTLWMLAdMCkra4VC1oj3wrT04m8
fm3panaKhmV7PCTuTHKgaG6aIEpngPu24JZDRN5W05cdP57MwDvmnV+agWyc
627MfvSVDvqroFHHPDa+ZlC/Wp8lzmnuVKHR8S7ELf774OQ8cV51rv++eZAD
BaOnGr3PJtF3TOx4aCMHTPl/91j2HBRtSFF9cJIN6zm6kH4NB4+UZibVWgk/
rBUT9D1Ag+tGJ2ptbQN+Rg9t2zxMgqjOkUyNGyxsOcKae8vHwOprLSl8w0xw
67e9Gayko6gglOQhRQZj58+PgX00XL++sY2H4AiFTgXuujkmVKut1uvf5sD6
sW7UJsJjpR6GThXxEzlsdIvWJcZE8uAH954sCh6yL3eY7qHDMbXpS9R3Jrz+
PvbpbWBCXvnrD8tHxJzKnm67snEEWm4U900KDNCdb91ZYTSM+8LCwtXbukFe
G7wh0uUTIqy2jJitzEFomWxyx48qhEqsWri5qBmOJ38N2Qe8RLbwSW3v0TJo
LmxaOO9ejWMr3HdsXNwBI7bDhdUjH+G52qajm9hP+ZidrIF6Np6ybkvZ7WYj
SLD6+z4WC29PnXZN1mBiiXbTmZ/F/Qg6Lfo483ghFNxMjqy8lo82TwdquONz
KLaZhfgalGPPSaax4/EaGInSy04wWmDmoSR3W38QTIvl0v6C3TD6bOT54gEN
oTX9HQbtxHMfDznf/YqKTeUl76qIfUqTaBXIeMYAp9qe7+5lKvT3xW279ZDw
Ts5up080NjbUpFx795uKj/fkW9MS6LhR1e9nY8XE5EG1rLfKw1AU+FGv/XMC
lneVZJ58aoevxtWxnrR+XKLrh/uWDYE3d234y9wxpHwsb32tOYFtFKpoHOGB
8eG7b+/bSkY+r/GpOyo0aHfHd51oIXp+kZOUvWQPIu4mZLV87oehhwZNPImK
tBNGXeq2JJwu0DXf6T2G8n0gYJmO+HR3bz+dMZRoHiC5RQ9jqM4irXQTGSEG
Sfvag4cgy+gOqIqkYXLHrZ93aBRobYnoWbWTjQPhGyXkzCcg0xJ0MkR1DFZL
B/cvL6CjT0fQZf/BCXgUr3epDaJCk3wt4sNeGlTX39tM56IQ3rp68PlSBn6e
UBMfbGNhJm589KY0HVfpojW9bTSs+YCLfMT1Tpsq2rMNqRCzubhHXY6MQ+XS
jKmKMUwV35jmJviZOcE8apw5hqfpWfX5qWTsdul6KfSRgjjDh/YjmcOQv74n
9k/TBGK1Juo7ioh9PdW+esfLVmTJDRtfquhDVhwreaPyBNiykjVdxPmO83Q/
HU/0cmNHkH+MJAnhnwYEBxrIaB0YZ3/7QgK3eeWNqUdUkGjl5rs16PAZ4Pb+
G0lFoI3Oplt7e7Av8M7GSoIPlCXaLgRFMlDUwL6pspKMJoODfDe0afDt93ZZ
8nQCAk7HV13rGoOOcbWwYhnh+dXqGZx6OqTCjUw/Elw95UcpkRykYLjRqTjd
jODqC1+Tms6M49jtYg9RCSpqxar6ZsrpuLkpvUxdjoZDe49KmlkT+zAyynD/
1wDdv3J+M4Jk/MLe9pv+E9gjfsYi+E8tBGfazjVakMBvVfRlLz8diuTjFu1P
CU7+63DjniAd7gE642kPxiH2fLfl+cUtEDMx3nwtqgFaKe83Gq6rgO/2tTqK
Au04KZDaG72/C6/NyvZyPetGgO9d7vfNdFzkSh5hPCd64LjJq0wi/5rKXzM8
l3HwtlY9u+cEB4J0QuSGOXgcVk7TuciCdNnRY5X5BG9IUhYVEj6y/cgO1/wv
hIdUto4667Jh9v7WkhqiF0yN+u5PPyJ8aHqLMD2EBdG8yM4DSQSvbNzZEnKW
AWYS/4mAJCZ8Xlcq1rex0et5gLasjgmb4evLbluyofLp2rMMdaKHGpT0fhqz
kfpuKCT3KhWVI0niTP46cM/Hvp6d6ka4w6qWdXndqOapMiTPtEBI8V+zxnAH
9lTeu8qzqAWr5ha0HVT7MdX3WEPZ9DXK2bfNlhbmQTLLqD+3rRBS9XmGR7b1
wmJ45QVt9hu0i4x1Hs/pwEqDypyY4scweBTW39/WiWL20tOXdHKxeVtJ7ZH1
1RBrbaXum/0EWxuhwVHNCkhWzXTNKpVic1ztlW8FhbC96b4zO6MCi6RKjjMo
5QiutWs0PtUBP2+5C7bMMrjz/NG4uj4F6RKpqepkCiLu2Uv080/C6oRnGTmG
BTZNK6NtlgVuRyluwUIOLpMqWXxEn8lw9ejMf2Ui7nFL3k4K8e+rdjWfG+Bg
fRq35S0i5zrSGk+RN3FAUot/f+8oB1+X/8iRqiD8sMvnWjXhi+0fWw4xuzhY
3rvPo5OLDaHltTt9AzgoZvjc2KXOgpStRGtfK+E55IPGxU4c9P3oLvfvZ2Ih
5uDCOVU2LkWOxHRbsxE9Or7syBkO7Bff3xXrPIDhNWpelTuHIOmbG1G0vBPs
j+t6zSZqsHQ735tNTYR3PCy+9jJ/GH79D754Pq5CzYBZ4fSRLmy/ffzXRvsa
/BV6o8lQroVCEvXB1rGPUD8QNSg9TcJq7QeUc6dp6KdkNZ6SYoGa9U7AUYYF
m7s/7Xkv0vDp+3nZrVfYOKPCHfuY4CXl1MawkDgGyp13G5bsYkJ4+6L98QQX
fbd95Sj2mokuz6hhCzYD0uTrYM+zILY6+PlsBwsmmQsDCloMfO9OLLuvNAw5
nijNp19HoNZ03Xn4zyDMzGQajsmzsEf5vpPiBsIHGZ/e7p8j+otH6PrEATrm
L9r/shmhQ28gvaQ5gQWF8sfhnjwU3E252Lz+O3Hudc6Ye74agddXo1Eu/X6k
ZgfQZMit6DcYzo7+QUZul1uDwmkOll3yuGCQSXiCTPcHy3dMJN064PKB4PM9
h1Y6Dx9gQ5KSnbPLkOD7QdKa4f0cqIi+vj2fwAYtnc5lWcdBmY7iWzoxV4Fa
3/7yzlMQ2yx8OKqZAcf7Ov3mGylI/b0zJPQlHSKnztzPSyfh36MImrwoDTZr
j8qdI+YyT+OpbrTwIPhv70mSKa5Gch3P0ar7VfgUGmocHd2Azax7z88Z5sGi
Y1PT3a6nCPpcrif88APcSYwPFZ9rUL0+Om9rfRWUEyerI1dm4saR+bzLehQs
PD5UfkuajVlLVpg/7//v25C96ESjY5vZovVXu5h4+iZh6M4lohcn9SeszxeD
LGKbUvGrELK5yzRTiiow0s+lpny2Agl8Xr6Ox9sxlTR5QIjTiEQ7g0ePJUpw
KWyBf+W/ZvjdivugMDqM5Ve2rdKIH8IVsbyu0s5R1JntNFMg8sXt/VntiX4G
4uTbZs8Qfrj/iq7S1mdU9HK91vTOpEPu5UZ1rQUGBi0t3y+foOBnhvKWSDIL
7YGavnt/0uBichwXCL66qaLOSNcicllT+1j6nUYcO7Qm50reOEwZW5+e//9z
aNaq7ChVJKONEjS3eGclDL7/nB+IbMWUToOVe9EQppPfP7AXn4Db7VWF3QTn
5bxLabhq1onVu8xT4lkVeFw6vNT11ChUun+7Du0go7d/ma13UCc0D+yq/yBC
wYq27m3JphTcMvC8sX8x4V/+33UuryT8/eqlxSW+VBRXugp5T0zgUN1qrYIo
wv9pT/ROuYwhNltvVHm6CuRA29f14p+gOrCTh/kvF3xUiYyP+8egv2N69lrM
OL7aJvc12lHgLLbKPzeLBqMv4dpaz+gwDPIY/mFOR6PM4Tx6ywAOjU2utJRn
QP9C+csj8XTwhKnWDR+lIfPIrecMAwaeaKqH8rqTMb/d/F//CAMbbuoFsyvI
KKB5h6dZszCo+efdbSYLMWdy13b2scA/vTc79Dcby8McJSRmyMijSd+h6hOc
9fCzD8l3DGykUFb50fBAKCjJrG4UC0V1fJgkwaZUcmueEA3hr2ZXxU6SUWsh
cfsShYoDi+8u2EpSILzope8GdyYu5S/fuSl4AM4FsTaeZ5ux6tzM4oCvY1i9
hyaVrE6F76d7FesKSVj8uWisqYgGqwvRXvIrWEjeIDThI0+G/YL79Y0SdHDN
DiT7fCHjau2XIx6CY/jyorWs3mAcm2vYmXybKFg11lbTXzIKJ3s79R0So+B7
prtu979x+P4L+GbkNo5IR4u8274DoKuUbJvtpkGafv/CifsMBP8cPL0+ehwF
2xlRsuIk8NjNxbp9GMDDxU5JbsspcHu21O/KDgquDvhsWW46ALVdK7irWrqR
OiXc/uxiJ+yiDu6wNy+Famn5sooVn6EcHRm8tyQXV8oMVXrj2yF2S25TpsV7
GPw7u5ZyJxeqtadW+KqPQ/DUtK+eGgf8s+Kj76aZMC1hjtsQnKzl6812OMuG
14kYp3V2HBTw3llj0cfG9vc7ygTAwdZSkY7gt2wIVpqQa7eyUKWXEBNhxcEN
b6Hnn4M5OFmhH3jpEweT22Y2N8dwcLBsrCcnmo2wtDcLcy84yM/SK3lylvDe
pX8fshqI6735HsuS5uBEYXz10b8cUPdct5j+xoFj1vb7lQvdEPLK/nuUpxIZ
Al7x0X5fkJywMT9VtxINKYtLux7VI+TIJovblxqRahNoah71Hl39Iu/pC8VQ
8DwdbX6oAq4FgcfevM2Fs8Gjhk+nmqE6/oslKVGBkCy7yZrxN5jcrLChMmQA
idQSJydaKqSN/hVWH8hH9THJ0aiHNdDXEX4gENOF089m/vQXfkHLjysV0Vm1
+L53ddkfSgOkY4MlzxH+kS1/2F7nXCPmqY/svhpXwktkXryg8QOWnVloauQv
A9l8RGDaoQLTPnq/kMHCojgHnpSASWg0+Oxw/sPBz5kjkd3EunG9OzpRuGgS
gSqKW0eeEf654Lm2cScHuysPWa57yoHwx7g3D4n1T8hIzlHfxYHuxtsiUS9Y
CPr3dZSf8HTVvXuLuXzYWJR2ya6snlhvE05b1E6C4xJ3LJEheEB2Zp326gI2
+C0FbtT1stGyuSWrXJcDC7XTEKdzkHB6wGgd0TeHtxy5XyJN8EZYltBG4j5i
x26JMRwIPtR6oKDmRYWyUeYxfesKtFTsVRVJJta/5VUGM7Ub3SKefRbfOyDa
kv6d98wogmMFi6unhqGwb3Bl+K4hNK2pSRzRfQ/HpqXTNg4pyP4pEuks8Qnl
VpMmPb+6EFy592b/QQYW1cbevHaeBVn14lc2mQyw6pmvWITXD0JtvygvGyHF
/1F03vFUvnEYpmhIJRkNFZK0RFkhN1EpQkIyolCSEUVIaUiKJElDoZQkZGXv
TZK9xznH2UNSSRK/9/fn8eF1zvN9nvu+Lo7Xck+1SRaC9j66NKTPReLf7lPT
CRxEq1rm3V/MQln67fDjDDaMlz9Kyshgg938MnOmg+Bowf3l3nNclJ04FcNe
zobBfdF2JuFZVlmPOip+Es/vwp2Ffh87UP5R30hZmgKJt4prTj2koy3tsdKG
WDbyVDOnezbRsGXPmptlRE5nR8doueUyEb27R2XTOTaqZGJ6rOcYiP2p9Kjd
ahRJLq17Seq9kFQY4QoGDiKLHcwvxByGZ+IWu9ogJnbXuG86vpsK29+jwrk9
TJysNZMqW8nDBaHM0qmHPOLE6eatLOYQ5zLVPCWceP6O4XfnBMbwYlxkV8UO
wmvVDjvNkyd4bpvjVjdfIof3faA3M1i4WzmyxG8+E0nHcntubh8Ed9bghul8
Cvb93sNn4UGDhpjb9xtMEhK6/XS69dtRsckpe1ArEGHvT73USStDiPOVLNU9
Jej8UaTUNZEDs+WpN0LvfsGg74Nhsy15OHLmWlfO0wG4e7os0jpYDnmu6c2Y
ajIYphdMX4zwwH67dq3EWxaU2tbsPriLA6nta/RM1LmwcgoJmhoZxeQxkWcG
GyqQdtD4N+VEE2YSHweMjhTBis4sTRpoREMzOVfkVTYkgmn3mtrbULNHPsxx
fh8kbArPDmvRYU43vTvWW4HLmXbms4dImGD0TFYFUxF0S1RnZpKNKZtJLZIl
E9cv3RqVesBEQUnNxMetLJjVL9LYKMlB3RHv/jdLiPlb8S359IuNE8UNio6S
DDj//Zb/rIoKzx/J7TYZHOQpPNgu9oGFANKXydlJEsLMpRNdplvh2HJ14Vvi
4xS9pWGJ1gzouKn1OwzSkZpbcmKLUjdU9qhnFi4YwJXBgIyzK4cQ6PvtJW14
BHMvUwKU/1EgqEvOfFFOxuSC9B83dtfiGW3uPKevH3MTa52XEP6qtO/4HyOX
bhytOh3dnk9CeFbqZ48oOjjhScNx0zS47A3b+ewjDe2/V73VUKSDv9N3z+tN
IzBhB4ePJZJB9fuy/7N+IzJPqkcNSHVi6dkK/2UNw0icK+++21eBghb13Fdn
KnDrbvyB78xuRFQoV1ZvqsaiY1Lvsku7MMa4Npl9kYkWCBk6nR5FxPuJj76m
LNxLD/olTKbiyOOQZ3f96JBxeEIJEKRgsJhRd8edgdCYzXeXvGXA9XPd7xMX
6ViYY01j/38fEbc/D0T+f18As9x+vw4D3zLP7JKKY8Llegfmh1Eg3fpy3a12
JvoN39C8xImv/xd88pwaGSNpw+LcqmF06zieErk+iAjfMDPdaSq2vgxyCQxg
oSi4x6/kJxm+ty08HXez0BIlFn9alQFS7U3ywxtMLNvFMD5cP4q8HRttxvfV
wfLS2EjY3lEkqG6d/LuHAW/fH7yf89iw0bB302Qz4JA9nRFM8FaF6T33Yk8a
rHv8sk4+puGtbOyxLSmEn+hl50cQryO2l/y89W4P9rSKGW4jXsOya4fDzRZQ
kWq+1FO1m/h6xwX280ap+LeF2zlSRULc0Zi/h4pouKb12amceJ61lUl96+SH
sHcs6IdSJw3+Or86rhPer/JJZNvZBww01ijvk5lPcAmb9+HPwk6skyMdaGrt
RBjTdMOLs7XQc4hNe0cbxPDwFGdsvBdOvz8U/Lo0gvikL3O2fB2wIe9U0Kmv
wFBwdVSD9hAqIlZux72PkFVzeGEwOYqfK+2F9C4QftlvaLBEk4PhxFQl5Qcc
2ERklVebcwmujHm4g+iPtItQbook8ubPximBPzxM2qxP3xDHw50DfxIclLn4
rfvHwn8/l8izv/mti3mIMG+OHUzhYn3mzZXORP8XUcrrWojcPT5n5/dZ5BtS
GucZapWP4U/Iej9RNg8xwmb3/tryIJC4ffbW8TGYCL78t/snwRNdLRqfRodx
4fXptszBh/AtvGpOZreh+9N7H4mzNTgZzj2VMt0EV7E7e1qXpyJ0x2lhLd16
VJy4fjFHPQWtST6qbm41ULhhdVyn/S1yDQbtstxykeviEhoTXoV9GiHLCrfX
o+i59pYbvjW4diYjf7N6O2KdPE0SZGphmGrwJXRrA/iUg/e/u54FoXtvRDwy
qpCxPetOvmoPdJ+YdkUFF0A3RKQyefApfP5K95a1toGUHWS/7eUHHPWT5C7J
akNmR2zLXEIONObceXsCOmDLpuucO8XEhHq3ux3R55Y1cXuLr/KwXJqs8lqH
hyC7n5Uey8cw5VU9qefMhcB+VfvGci5E07XYj9fwEM5NaTTSHoPSUP6M3wmi
Dz4q3Rcw5iL7o3xmZAHR5wc+6eUd4OEMvXtVCDGvhrWL5VbkE32ns3/BUmIO
F1xrawU3EnOZ+RUhpjEGaoJ2oU8ZB617inKCiL6UcyiYLZMluOzmpNp4CReR
4+wFtGIuLqVFRh/3GsMBm8CpIgMOUHTleEdMHxrSd3Yv0S1Ad+rzN8vdPkN7
2YJBTZNy1J0OmHrQ0QnZuZL3b72q4L/F79mFe6Xwz9rPbWT2w0HsQo3UnW74
yuqZlWsMwNQ9sUNjTSv4m1voLzwp0D6Qv7+3mYNjD7X9Pqsx8MY2U5YdzcLi
qW+ehx4TuR11RrPg/37Ncalmp7Fw2vpq3X0XDrxrCilqJ1lQvih8b5Dom97b
N08o67LQdtZKq0CdA9M98h+XdjCgsbBsH5XDQK95SdHJvlHs3ng5pKBiGI2W
QXNJTqPgu+B1I0yf4I8dtY0XlnHgLu1Z/sSBjTL/49F+d9mgftjidCaQjXMu
zXYaJxkwduH3DV1Gh0Lx3ZwDISzUgbNVmZ8H75DvCnVBJDx05d9euLIbKWHd
OeQDbIzWTEsOhTAxdeNcaXA5G4FRcb7ncrlYa9Bvmvr/ffJCKA4XC7n4uPJW
0JA/DyE6RzlBRB/Z2TgrZC7mov3CipAgSTbq7bsX1hGPk6V0tJZdZWCD2z5B
lxISutyHQma/UOEjTqm3Dx1F18Gcbd4BbCjlHNosf5ONue+15/kPsUEpvCh6
K52Fyeu5/x6/7oLr/Cs7L1s0QbG8LmWTeT2Mw9rqMgk/nSFN6uUvKsBhy6rV
+6sJD//uy/S3K8O+odMHDJa3E/l/zcQqjYvtNZVOQYeYaPZnFz4j5vfvSjyt
IpODeVc3vnPispCV6LnO6wQb2hY/vBmj5YhSLr5AUkjGm6FG75pNn+Bep7bn
68VMPIf/1NvPvYha1ZuEDgo4V74fVWmhIfBS3uW/ISS8a1/4x/kZ4VfjogJ2
76m4VONl2fj//SLNnzR/lGXDzGfsqUsxFQorP+ktCCBy28257yyRcx+DP8uc
+8tB0CfmTDCXDZftJ3VN3zJhdUI877JfH+RG6p4Ezy/A2uJI9WENBnbesMwy
KWHg5u6zMuZXSKhd6SJ0z4aCjYPCVk9yGbBciEXSf6hYLfv2eM5xBu7PZq4y
NWaAk3ywURpUzBNJ3uOfMozj5ObNN1M7QF56/VXWrTZcbtI3k1jXjeiV/mT3
8yT8sh6vOFZBxtdXAmPeQ//fd/TnjiDzYTSfGFN8bUnGlEnJzaL+Toy9PdFo
O1IP9/ByCZ2DbYg89Eb03OJW+Cs1LFiwvgEtrKo8hu0XjIlbD0vsaAG3eU55
kzgFvUHybWG9aVATLBCWMauA6InjDjsNW9Dy18l0xJ2JzZ+erXbI6keN4Pa/
X6eK4J9R56ZxoRecs0Lhf2/RQXk2l/7/+2Gfz+P9pZ2m4nTlTcWC0HaUfk2J
k8ocQdrucWVLoufuXF223+UHHfN520rb3Fm4M/uYWy5HRuczKTkJwofnFlXw
iS2g48C2FRYuigwY9Z/3YOky0HJUj3ruGRNn/N/wazqOwv/SSSFN3X6807J5
dtNnCEEPdmx2Wj0AsYCed8PJhG+bFrzfO0VDzcak71+7ybiS8+d6tR4DHx5e
UbOfZOBI+LNlHuvomD7PHPp6mA6mjtzZe2vIKFq76vqaDRQYzx2gl7MJ3rZS
uDFC+LWH70Ib20kqvlsGbi5NoiFXN5JeH0jDUytSrOdzGpTFZw4aGZDQUxCs
39NDw+m2m3fiDtAwZ0TWG7tJx1r5oltFI1TY7NT9rBw9iPiuwt3VgnQE9Myu
bv9OhrqK/6jr2Aj8FokpLE4lcueodfxgIB1sE4/m8LRBTFqaVampDMOFI1P6
hOANvs38XzgmrXA+JUA58aUOC46p7SM79KFqMOaiVR8NDTG07BfCHZjo2m7i
UjIMR2FbNYvOIURTdiR47mjDwW6Tdz3Gbeh/JXUlQqMKcoU3vcN921CrcWCL
wiEugtgOTJtbXIzZrktiNHIxsTiSXF/KxR6RwJ1mTCq2CykGvW8m+N1xr87L
MxxIvK/zfR7IgYHChJe1Iw812+iZRz2I3mnpFzC05iDr/ZBrqRoHs6bHCpeb
8OC6c3mUAeExUivad/V84cL/yuPr1CzCZqq+8JqDCJ88XzNpvoiH70F5Nayp
MTQlKxtdGOYitP/3YQWCL1ZS68hrvo9iveTXC7QlFZCKvi76uTkf4+ul8oyk
qlBz+bSM+YlKNDz9vrhq7hWiuPxH1DfXIJt3/+M1uyqIHXLeXPmoC2a7lY3y
xfMgxv77dUa8DGH5Ej9wLg0fChdsF1nXAfeBjgB+sU/YnuB/2MEyB0suF2Lb
og5M90WFdww3QunnbMbRs29QtNNBZ+Wfr6Bvku1HdCXkZy73HOv4gne5rPnJ
2zqQydfhedvvLUj+9WzJbdl4s+mH/CmrPPy4qRMWq90Gqvsicd+UYmgmFuz8
FsSBSr+hVfANYj0cXrgqzHCR5xD05HYmMY/ELRu5dmMwO9gnIKEwhoyGaEvh
YR4ChXmd16sIL/++o+j2Lw5EPd21dl8meqE9S6DLm4sFsy9kd1py0C1UfOCQ
NA8iyWGDDD/C5y0snr06zEFJodbEOhUe1GhKSpZzbDhXnVM4dJGLtI3jD674
cLD+YHjebMYYOg9e6+p/yMViawuRg4HEnNp0thkQPXS45DsOkwmPPqa8dcNl
DlYl2LO93RqRbNFpdb5pGMazQhquk9XwSdUYKddrgNKYlcSk+hDyruWeWH3k
M6zlle58U+/Aqvdn59w2dkAx/a1PE38NrluQDMdLPsJt01o6w7sFdLvxTi31
Zqx790nNUp0Oo++cq+0FbJQELe3wk6Ch95bp2R1eHMRseS08ZMDGPPHdB84R
vf7yupqotyMbtPReLe82JgK9pl0sCX65YDD8+f/7mJfcyLzabcSGzA9u2srr
xL6KTTeb+MDAiuKNKzr+0lETNaJy7D6d4NfKncImbDy7Jcj/gs7BZrfGinVx
XIS9bLQ5O81CbpV445LFbFyTWbfgZyoT3g1fqS8VOPBU/PKvLa8Wun+ezpql
V8K9wMNZs7oLF9YGhBjtGgXpbFrxCcLvXxy//9toERdK5n9EfwdwkOl/qPtN
CBd0l7glS4l+5rMV5ZjXcGFxtzDreT0HRbcfahUTfC0nPVHbSszrdM7oId41
FgSLh1YVs9nw+xbWtJXMwVuyc7pDGA0HrCxEmOZdqMqXeirYx0S640a7+0Qv
K6Uk33Pr4kL+n/B5rvIYstVOy/iIE/MvqTre2UXw9vyFf3+t48Kv5JLoRiIX
l93l75at+Yzds9frfkV2QOwFK8IkswYzhj8XqCwqhCvHaek6owzwvWx0ciyk
YNWEFGNoLQfspYtSApcQnnheviMxi+CcLz+EnqXTYW01x3N8T+wzImRcDZj4
lxUopPKsDUz389Ld8oWYq1ulNlfWi/VLVO1GKR0ovaIyEXpjFLt8uor9NFmQ
L7h+JaKSiZr4fUIcUSboIXIiXz6OQM491+1+NBWHewafR8bTESY0r2LdRzaG
P4Wr9NLpaD614PBRot+WXmrn+EbQwMx36VI+yoDtvSM6V0IpcNvNiU48RkPG
CY8ScU4dkn0VZCbXU9CQOPUxxoUKPpPRP/df0cHQnVlk0c7ApxARgbVvBqDy
eKfIryMMiHCPqSxlMJESpLlrtSkTfp/plIvtJHi6/xIsi6Xj6s8dm87m0LGV
E7S+4doADqzb4Sfo2YPRb/HDXseHMLghYXXZQiryNGK6Wou6IeUdDImOXMwG
Nj4pEm7FmVjhfpv9HYi00JQ61F2DTr4BtxVVX2BtQLvCzW3H9uHx7Osy2XB+
nnuo60MJtluJ5JJmK6B7oTtwW0Ay/Ol+ywYfZcLRzO1Up0w1/mjN9CW5tcPw
UPR90ZRXENKwoL082QpNLaWlnH0MFPVzcrKcqKg7uo6y830FLmRcYJuKjWB2
3w2LzSbEPv1gkFeZTcfjlSsYSbNkXPj67W5dLwOZva7C+7ZyYJvl5X376ijc
PlSd6ZKswy0h6x9xn4he/rUhYBvB9e1rsw77E9z9s+7PtPxFNiS2/NalJ7Ew
XZPfSrLjYOtHJSpFgoXqedfGotoYqLoYGn/IgIVdff3ly352Y07l3NUtfv2Y
ashJbP1Ng4jdao9tZ0Yx1z8n+qtlAJUizu4y5cRcykkH6j4MovLY/OSIPjr0
Q0/p6d2gYSmPyW1P78MvkdcmHq97Edmpkfk9kozDKodbPE4TvOLEOe62k435
aTq93qMM2K1iPnTPYUHTQWJTH5WGloD0QN4fYt56Lz/17SeDKRoT4KhA7KMi
j9Qla6hIslhwcJZJwkSLp9cgl44GyV0eb8U5OLt7P/P4BgYWiGgNBiwZRHm7
Qpm87yhea8kIa9RQIPfTMTuZTUHozRXv1nJ6sJ+aabNCtB8llC1bC5tpWPa7
1SrgMRnyLveW0681oSFa5/z9viqM3fN4IfunAge8RbX47D4j+1XB1AmvITg+
1RY2038EOdXtj/+5NYAS+k1vgslC3FtNcXo7ByIfTFPWEH4iT91rWLCNA8Ob
ukfqOom8eVznpxfNQzLr8sKHn9joCdFvCNvKxeOIiA0RqzgYnL3dX0jlIPSX
7f6+FVyMynResqnnwWnAIUBPkwsTebnz/Sc4iFi0iGlVwUVH/vqeAiUenF/2
l4xFcXHNT8dIvYUHkh7TtPACkTv3bii//c5DrEU15y+J6C2m7VcfIp8OTv6o
bhWgQuDGvJrnq7uRGGPsvjOnChqdT24acwrQsM5M+GBgL1LmXxG9/bwMFp+f
n7kTWwglq7ZIS/UmWFwpOPj8YT0Sae99Hp/8jHkmui9e9dfjkrj160eOZXC9
w9GPWpeD8YauOI51PjJH2hf497bgzP2Kz6z2BsyTCD2y83MnWrtrSUn7EzB+
jrW/I5jw+OfBG3t2vEK3aHMvtbAKPrbVWnuWtCAwYeVEHHH9U7Vm/MK+rXAT
PX5SofMzxER/tCccrIDdtmsB1RuKoezjdeWoOhkWxsKrNQj/vyo96sn/lIcp
7qbh6hge6h7SL9oa8pDKeq+uzeGhX+nlF0FpIv8/0w5Pb+KBYh8meMOIC53l
GXKC2jwoGfLeWM0Svm7RwJe8m4dmY+VbXge4+EuZyL9K5O/sB08e25eLAqNH
oWlMLhSV+QWalvDQO+i7QZWY9xvNutU8Pw7M5e7G7ZLlQHGs9/18Cx4C3iqG
KBZycMDcIJr6gwvl2ky/xW/YyHq3f/UzjEHk6/0J2bRhXIiPuJ4x/Bavn+m9
6qI0ooRc/+KqHsFpxvzSX+tKkarIjeO73oZdChMyhw+3YmJ4VlVy1RBKWkZv
Sf1twIMzOHZCsAMRUxqfpw3qkH1b3ONgJrHf/U7nzb74grl5Dj4d43TM8q93
vRZPcM6NTnH/XA6SR6Ljt75iYe6l9vRZRTZSDjYfvm/PwaX2SD7RYyxc23xU
uUuEBdk+qfaSKTZOvr8vL6jERaq8RNmgDxup+nnO6xsHkNO+PiRzJRNhDg4d
nMdczKzZ1ur9k07kpXYEpZKORUf13E8bsmFoZe/vrsaC/qkb8xt3s/HBtOrf
wSMcOMbJt5QLEeuUIHziKsG/Nl864skd/QjZOR7U6kHDkqv6XurhdKye27LJ
SYGB7c22TqJEr20xTqoeecrC5TpnL+0pDs4wK9cfsWXBmP3dZHIpwXmtae1S
/hzkTV/ezyB4J4iz/HU/mCiyDfitpsiFLl+n6NODbJifHJu0lCPWQ1qcmf6P
hdklHkbpDC76Q7yatxGcttA8XPD4CBfNypX+o4vHYLfw6GPpO/9f993ztVs4
oIzFxm0/x4NG1pydyDIejC//CNLS6oXrsU3yYw1pePpAK2W85QN0rji+qy+q
w9Pf7ieYp14TPnnmkPTlDqS98fO4eYeBafe0uL29TAwHMzruxnIQVlt7Stuc
ONfSg3d+rGVgqEH6itB9NoJHW0sNuAykDLX9fWeZBan9q5x4FU0w3z/MKrlE
gd3Hyyb85lQUZZx+M778//dl/YrsvMRErvYPjV9OLOh0enQ6hFCw7Jr5uzWp
xHrNu3RG6w3RV0fKzUySORhmhRVKbWUis0yUEnqD4K2EDRXbHtNhP/7EreID
C61+OVs2NNERJUhhjwgOQXb+8Yan69kQf7crKaB4BMzOszGhTl2Y6/3su9au
D4HjlpFHU5iwWW73xdW0F/ItEfluQgPYqTns5vaLDNrg5qLITIITrqWJHQph
Iim3IVfReBTiNq4FBm85sBP42uvP4ECSqfr7M+GPyhOtfd+SKSg5WT8x9pCO
edTg6klaH8yHvmreNWjB5StGb2LnEX1iNcKJbBzBLtbMd62Ur0g7oXx5L5H/
Yk8cn1Iay3A66flnN4Kzn96zsZfXfIeg4LSrR6yKEOFjqr9jdzH41gif/5mV
jn2XE/tkf7XhgB97cU4MCdmnVcxiB3vR8tPH1/d3FSq0+Rppm4rwlC8uOKY/
CXj8UPA3pQ/CbJvqmBIykreciIrPbIWDWq677DwSJL4xjYSDGmCuEpDr5UpH
5e9hQ6EvTLBTjKQpBNeOHdk6yb3ORHY7OeP9HAV8/TbtPUt7wP3mpTXYTobt
C4O1md69uNe5XDb8cCeEmEnOuXpfcWHZ/FSKWw82UGxGt/kPIuN3XPmHE/1o
6XXYsTKAggn1C1PPQ0bx3ifId41/HxraV42meHViT8b1tXxWNIjN4/3orB8G
J+iR/AcKHeGaqmXZPWxcdxk/ElxFg4TK2qKX24awuf9PM1eNCQnr8WuHrjFw
K7Hvess5GuhPTQ2MNzHwpf2+QloOCWPX5TfVBVIge+pcirBkB36Ib9Db9ZMJ
EeH7JIXfJFCogt5jCWQUfaldk1HeDps+z8s8IxJ2zV0aDt5Bg7NB5UvFcipO
9ZdlrKugYdikN0XSqws3i3cIHKd3YlWTBJ3S24dF3J1BuQVMbLb9LSetT0Zm
xMx3k8ou5Cn921FC8OPIftsbApUUhC15laCYmgaDW0/X2KrnINKjf0RQtwva
G1MkmEaZUDhG9qQsK0aZW51qrEI71G6uek/aWwtZvZQqAashZP/+u69uxRiY
R838Ood4OG/7fLsyMS/9rYdkI4keDvPcEzbj////4bLZX3qfmGMs3VXgJRcV
HL3Xhoe5UOuyb+c+Z4LEPX7NLngEjZt25G9YxkK9/d03MT1cMM9B8D2Rh8KT
dcEjPzj4GepoJEhwhEiDmedTW6KvMngX2A48dPvFtUS7ctET6/N9yWoubp4e
016twYPp1tJA9U1j2P7vh+YZmTHEZ9vFuCTT8LTup9aZzgo8dVax1lZtRZrq
21PeJvVQbrbUbc9rh8ClF7u0A7OxJrsn4fVMHVp2V7v523TB53RsCY9WD2eh
Sf0vxwrRdPVPYXVTL+6QLe3H59qgJGnoWz6SCj7Zv/rL38Shorc3Q/EP4W8z
u08mWbVBmubg3niV8JxNzwPp6RWQuudEz/PMgvWnGAFvajq0KXXP334oxvWT
h07esG2H6dUXdwYWtkHTaMPot1/9oHZP9STRK8DVfd+yvLwOYrtXJ17aUwWd
q6zZxatZUPCKMrHaOUZ42bkEWRU2njzf051P5PW+IofNzHVjyDTRvDmQzIPH
Sf/QvXo8tOy6k3KWeCzus93yzSoeFN6s3bn0GheGBt9vfT/DxbihXMlZHR50
Sl8bCz3nQVv7jZHqLx6YUX0z5HCCq/dHFn+14IDXNOu/fB8bTUdiG5S92WhN
3l9+9v/fMscq3NUh8lM3kuolJjcG81vJzB3EXEndHNbEGBduOevGN94i+GLj
SICMHDHHwdRkF0s6kpXLvVSjPoM5kij0fV0puHtDF2z8XAJ52u0j5at6UbUx
/eReIqeuGY9cSvKqReRA3UCuZx2qntUUCVn3gu0gPtraVY/XMVr6j+K/4My7
owvynGqg9lqrY8fJr8gZq93S+4+EqBq2xtZBFhpo1Y0Vm1jY4H2zoCqO4Onz
IqYHfhE9pvlQe9SVA+mBRwLKJWxEz9nvaThF7K+VZ4VTw9kwqyWXrfvJRoxd
2TjnL8FD/o9DX0z3YCd5xFV0GRN5ghN5LzZzURfzeP1TwrcX3z6wXCCXBEEZ
ey2KAhlvZfNmFv+m42Xy098NG8awQ0HTNp/GhcjLLvJRLS5UuvNXpjnx8CV2
zObbCR7K9tnc+9fMReGae4baxDzcV/6wbFXkwNX58h0TXTZGzE0Oj86w4bbi
76y0Cxd37T/uluInPp/2jT9gAxdX9vA+OA8yEN3v3EW2YKGzwrrdbQ8LJVpq
MXVbWOiXfcbYHcHGw7hM4YBWNni3YkIGiXMkluER+Irw8ON3xTZ/USDOZcXX
7BUE95yMKHkcKjiGw6fVk/UvEnywq6/riScH2fkr9yZu4GBZ/IrrtCYmTDw+
0b73kiHBk/lZqlKNyNKPD0oCamAwMyUUv6EK3NS4bwW61fh7Xm6QxaBh4s7t
04v12cg1r0js+8JDl+bNrBXvmPBR09+dR/jGyj2vLhudYqCB7/366BUcxOcl
x6iLsCE3/ODUKlHiPCUF/nAlf8DQfpeGjn+jcPj0W1VwehS5GxgbH0YQfbsN
k+2pxD4Z3aL6eYYMtvJhj/v7WYgyELE6dG8Eme72CQ76dCxO/vbRhlhPAf7A
+rs9LLx8suXhpmYKrjoI1cpaksBMES/0SWej+Ive7yyiBwWa+eaTnjBA1Y88
n2zEQqK0T49FxiiePl/x+3zDKFSuPe46KUDDG40Psc4vqNARMzPROszGwaxj
u4T1qTjDHyKj0jSAxy0fX+0jnvfQzFzIXS4ZJ+PfmBjtaUVXTcdmybxRXI2N
PJdfwIDyQ4Hi1QvpyHt6b/adPAUnPapXGK0hQ9NiT8vzSAZedLw8s9yZhANt
Y/zbCA7Sl8vjl31Dg2lks+LdVYNQsw65ICbXDZllg18r5QehV7QpdURxBGEP
5BRPfW7GTHRe2eNfpXg6RK5JepML7Ydplq/KyxC2/ADT6HYiZm7d/1nq04Dl
0poTpqEsxAavN5bqY6JJx/jCgv//HmGP+jHbNhKmPsvwZ1nk462V8EPn3E7w
dZwqqbVPRb/f9Dk73hCqTt+61SRPQ1eR9K3LvgxY2c7bW7GS6OPE6Uyx90wc
C1fXnT5Mxp3lRkMFVYO4/rajzVViADIKu5X+JZJAFvtbdm5xF8SMVm5rnk+H
QX+kqqMWGfO6qt0UWgcw6XU3Hvt6QHLuTttq2oGmi9mx8yXa8LMr70QgvRqt
q9+Nn/9Bhp+4gPyo9iBqBxd4H3hGRdzq2Pn3q0ch1Lju8c8HA9h246aq7AkG
ItaI9Gip0UAWGP/krUFDaLd5m6YnHZqK70+HPR9BifrQ0ewzDLRu8TviUkBB
yw/hoDJjBt6PHVFIYVORqXSoIGacgcnZqyVrH1AJrkm5H3KnnThnV2aaCH4p
UzWy2ZY4DNHCqudH9zPQHTG1fPEXgl/rzQOd3EdB01xGi7Lowa8/icURFSRM
n7qz7V5NH6YyeAu+CLMR0nFfOsaXDuM5kvamcsKLMkJMu0IZ8AkwX5j4dxRR
SdVnY7TLoLFF3KTAJROK2xbwMi9+huZvLme2qBoLd/YlrzvQC4UvXw1fnn0P
Pg2He2bOVZh6b82djC+G+RvKE+4FgoN7zCM31hL5EL4odD5x/qfNxRqfWHIR
mKo3S13Hg9mkz80JJzYo3vaBlZ5Eb+zPEXzQxsXrql+nvfu5SKx5+8uXyNNr
9dktt8O4KFux6ORCSyJ33/SL0ghvKjsWFu1HXC84v9wojcg7Hw3dbzcI37Sh
FHslhBAeMH8w2zqWi0U6yy9ZvuTB/3P+t/x5PEjtu2jMkiC8RFFEonQvDzUy
tk5mo4TfCC7d5CnEgGF6+ejtXV9RRFEfP/+lGnXPfFy8xZsRc0RrsdfaRohJ
qtpVfWqCYS6jtV72HUiao18frWzCFFNhL8WlB4qvrLY8mKpFEN/ipH1Xi3Ei
0ORfVFIftj4xTNl9theknnvzJQ+WQycyPXY+rxNud/IsJmhfkZhsvdnMIhMX
Vj31jWaWwVO3eGYqswLX7cKtmiglWFXC1SiVa0TiKQ9zv56PuLZYTO0PtQ2r
XA0ELtQWg95+eFTtYA8mpFfpWqt2Q+Xxo5PPCnJhnB57IcmagzV5zKuirmNI
mTz14/kQB+ervXw2JnJh65grzuXxECKzTDmc6BEuhWGc94kL57jc41kthG8+
uP3bkcjx2/5/1566zIXSyzvPFr3hYdfSd05DU8S6KizYuFaSB9ZYcHRpJQ9r
Vz9+J/OHg3f0tUVL+bj4Xn1L4kYlF3q9c5rnqVxYN7eXgXisO6gy7woxl6nv
hrQzFWxIkijS5zayEdrlFz9EfP+YwM5JI4LX8qt3fP5wk4falW6NhusIPo5L
V44/2QbBU5RKiV29yPggN74+pgUVKw21XxW/wewLWblJbYL/zaii725nQa3u
8PT2fbXwzv4ecvEwCcPXd939frQBFxIpiumcRJg9cbLwvF2PNX20x8ojBC//
dBTdyWxD0E5/29bbRF6nrp9+wGKhXMw92SyDhTM7Dj08fpbw+dG3Ks0THDBC
irB9JRsVv3ZTf2Wz8Vz5qN/8uxyI1zIo+T9ZkHx07dHrtUSPjpzs/PuVDuu1
S/7Es/rx+oqQ9kZHKrakKS9uuU6c393+SdLqQwhXUaeXmLFQOvMreYUpDYG9
235k/+TC9eogZ6EbBypSUatNid4tWyzyWUeDiw8GXxO0nLlY9b7y4sEuHlwz
pu37s7mYt0VbpE2Ei+FEX8HLXILb9p93fT/NRrPE++8LntJgKXvKcj+Hg8Iw
8m49wst/ZgfobwngIu1kY/kNgheTy6y9/iQQr8vnlL3EWQaK+r7ljK5moqS4
u6V/mIP2f0cP/hXiYLCHs/C8Dxcbl874T5jx8GHcUOfOABsLSuzD+69zQJfO
sqdYEf3/O/ZftiwXjsa/fsYTvW/AEVXSl2GgaYXMtsKtdASqWqflTpDQuyZj
4FRcKiK6ldSVJwvgmhd0ojCyEa91/G3INRToKAvuCbvHxnqL6Twv4vqkIIMt
B45x0KW4OTLTgQMfT9q7vVYMlNHdtO5d5SEm1HzPGn4WrnnopHo874fTfXnz
i5V9oNb6/Hy9tBPzaqyasqYHcHWXsvTJFxQUnfu8e0CAgtkdlifUp1hYZrDh
yvEIMg6W2ngt8hvCykVHf7d10KBr5mf01ZmOsIsTEWQ1KsysXDldzUTuvZrW
Cy9movX4RMFq/V7ggIH4DyoJvy+nBRQRvRdvcz5mwfNRhK1v+3jeiYz81F6h
PTQqJrft31YfTcel6v49+9yG8cW1tq+InwGnjeTT3ToUCNE8d11vZ+G1ECX+
XTsNwg/lhYr/9GPYW0BxjTYF9c9K1acXMjCzJVJZ1YKEJc5Cnmf3UWCvQCu6
+JyBDd173QYPdqFdfUG7xDQVYybZ2yRT+jCt97TCvawbz+naG59coaDz3q07
mX796KjXtQyt/f9+AltHa8+1ojV9AfVIejucTwZWr1StxPWkd8LDrpVYM49c
Ue3egIbFW5feCiuDc7OLYVB6Iabbleekl9ZC5Mh7I+/bZPTXTqct+v//VRQJ
X+xewoSaxyL+u4+puPYyzWSfPsE/T/TvhvJKsd2r6b5i1ifs4wzs+8Rpxmqz
UqNNV8jQV3Lf8HlDB1QE1LbT930BVW3Tudu/y9DoWxVZ/Jbw3a2Sz6OG6FCY
PKJkIEaHxu4VnPT3JVDTWrBy6dd23Jyabd5+h4b2E93bQ3044F8gK7m8mwFS
yOmBeXfYiNqgd8bXggnDvYqXqjaQEdR9s/FjfRM8tHNc4u8OQtjR/tB8AyqY
0ZJ/ZGdGMUVKU3QN6cKTYmrZQFYP0sS3BNXVDGDBQ7t/UfJdULXXbAhqo8PG
fJvexj+jWJUX5DDbRkYytm6lJIzgsMNwtYIvBamBXRpKLSxsX5pdvG90EMod
i5L3vGLg4LfANYvZNKxKUN6mcr8Vfi30S/MOj0Blpyrl2Wkqgvw/irjbjYKv
4mraxBYq4d1/OkvFu+AotFuzt68V1AsH9vV5kLApqVnbdY6GqzrngnqbWAhV
9Dtv9ovYz+43+ZkGNMjqF0vZ97cid8eTJNvzjeC2Sge9rW5D67lGWZmpHKTe
LrEV6ehBAGXZSwX2IHTtP91uHHmBpuVFaZ81a/Ho+I1KrfkkiB20592/0QZK
QpWO8zmin7fyZQj/46LqHLdQP4mHa70ivhsJv79L9irXHuAi+luthYkSBzX1
G7729rEhr9LA505moveR+PBuIsdWnYz8FuDJRfnxyInrJB6WhNmOlR3nIceC
/8cLBhfmAoUP52EMa9B7Rimeh7vFbx94JfBwfMNdXsonHkav+CYPWRJ5eK2Y
02zPQ7QqfZuhDQ+dwpUeSy/ywGgZ+ezMIfxH4sa/q0T/Pbs+YN32mYap1493
1CbmwH3IJfybQQla54wSThOcWzK142C8cy40BOmudwRLQfrFWnz/VA2kaib2
Gf2pAIm7dGjCMg3uR+bLGET1w4d9Oy2l8AsStO+ljLX1o6bK/3WeXitKtlbU
xyXlg1q6Ro+flIkHeV6GngYkbF1VKSBWU4teDZX1QjmliNo2mapTkozrz9bo
phn049u0aLlrdjtK9ttdzXCsQasYx3LFTCkCYu6Mh19uxeGYwTwhtyo4rq7W
lEltAumRaTX7Sj4iH0ldOrGKC2HSQEf5/++TlHARcQnkYVFLTe3ScR7O6jLI
oiwe1BYpy7y+ycXW8GMf9t4mfDtqxrGe8H7Rza8zrqzhoaqqK+EOwQ8z34NC
1Xt5sOXbmWOyk+j/2xv4s9N4yO7POt6fy4OEotvChd+J9da68ipUfgycjICc
5xVcvOjyHAk/QfT+Xb6EnDguBq9Ubsw1Jfx+gRdVYTXRZ3L29qZEzxl8XVA0
IkP0hXJscjPBCfVn8weqE8dw8/iaX3GE37HXMTaR8+uRtSyvZOuZdiQOeK5h
HfuAhvv+NyPuJWLKr9t6a1EKjCVumHy1zseleiffpIFqZLZbhMg7NSHl37io
4OYaOD/dqErzyoKQKkvMbWEdZlaFzR6WqMZMdkzXT8kBSFL3u5N6evHzsvu3
rGEmNAfnyUls4mKsam+/qTEHcjvLKhdXsnAvjE9VYZYFe1FHadNRNpyz7l+W
I3ggd95l77REJjw92u6aSnPx111tgE54m5l4w+KluRRMsCmel5LIqEtDImdp
PxZ80Zd/9YKBqYWj9OVqLLSololltrIg3e4gf0SIjUtTJSKHLnBxgEtS3JBP
cOyfwyf+reeh4JF+egCx3j9a/3ZGTHFhIdjx/U8bD5ffDGQyJQmOu5O/NpHg
4n1bGMUpc2wcOpwSLbmXgVi3kBHFR2xIFI/EGQkSnLx0Zb4Sj4lcnx8PgmZo
yCjUky1XYmGX8c5L/rYEf3ibR5y7Q4XzpAirg1iHDJvQiWgKB9JfdY+WE97P
TRYe4hG89rJiwsMqgYNtWivzLT14aGru8jahcWBTUllSn8HFhTsrKreXc3H8
wGj0lSQ2HK999Z3JZ+DvfYvvSm69CI6IEVgvRUFDZsKy/G4OrDfnLTTNYCIg
4IH/PnU2ftct8o0jvFve8nzKiRQGmqWWHnFdyoPumd+y4we5eMY36DphwkMS
eZH3H2U2DKqrBWf3sfFNXmFYUo+EBecmOs5JMPHAZafW4TU0rFlt9Wye/yj+
CVonnE9nYlwqzH7/jUGk33plzXYjgV/va/5pDgklqpmr36n3EX6af7TqVB8o
eZdaHynSsatbKZ7znIbCX5YeFhsGQJrjtj2Zx8DQwI9/6y8Rc6xUfX/AuQ/S
Bx4rbM1goPB8/7OyzQwEl4q90ifyueDXcG6wG/F6N7jO5+QT63v6RMz353S4
+kUZ/Qwohd2n7WXr7hRgy57L31ffoiKq3Dv253Yqxodv1qkqMHH+ws6mnIFR
0AMuytc+oMGJ75nQ8yEy4pQPippu74UoQ6/v4To6Qs6sXL32CB3NbU4DvzpH
sHNVw8bRFDrs9CMz3jIJboiru8EnwMTrnf5WDiIUODneczzqTfg+O9nTPqoL
NU0/2LcjSvEk+VCKfko7Xvestbr/uxJKGprCVWXpSFX8oHLoYgUkRtV5844S
3sx8+enu00eI0Kcd4l+WBw25f22LLxZganqh0IfeBsjbrgs/l/AZmT87zH42
U6HhNW+2xrgBCav3qkrykfDWkzb/sHsrmJ8CUyqXvYb0AKNVwZXI48T6wgjh
Z+iciFxavTYfCsL780MOVeOFk/2dE/uJfTE+J6/TwcDqw5/Vl6ykwVU39thq
2wFE9ziMd+8cwUyo0MioyyjS2o7VOyxkY5u11XTcHzqmswybf9FYsCV/uJ9N
eMzmpyWZ6gwOqO+XFZ6rp2IqTF7vZesIlr0N+CV6phdlV382Uovp2Pfpmuqo
SicGuqvmHw8iIddk+VrpzgH4n1aziPJlQJZ/19POboIn2y5X5w21wIOScUT4
3CAELjBvbDrSgX+vk/TGCf7vKjvCFbzIwOkXWU1/aqnYYbVm/twqGnb1SwbY
S5GwSOO7dYIHBbFLQk7QhPtxNJ6XyA6j4r271tKrJ4ZxJq12zaUtXyB9Sdv8
fCcZVd6pxi9FqFB0eBaZ95AK6Q9v+f4R101/6xrzoH8AeyIF+OoVW+Ht+EhX
b207Vg3tG2oluLM19OkdqiYJ14e5tdDvRnt3y3jm/C4oZXfmxOwvwmCVS0U6
jeAF7dQyJWoB/B/tjBudrsWmnf/f8ZkMgw7XDtY1HshTa35NBBF90KsX5V7A
wV7h9AMiwmPQqbXTom7jINQ5jnWfyCfud6HccwEsWJ+5MBJA5MrPt5FDOms4
cEs+8nCK6O2qbTlc33g23KKHs65wWWhXsf8j2vu/z5T1Lg3n4lLcalENBy7i
KyeX7Q7h4pZlOuwJP/p6ZeuiA148NOjwK0nw8ZB61mZZbDoXv3flvWob5BGc
zzOa+s3FhO+30eE6HnyXPdg8bMpBauaWBTIWvQgr1bNaGlGJw6p7Z6oGepBw
KvrA6eIBiETPoPoFCe6uoqnjs02Y1uH8CiMPQfGqSCxnSRsm9m25xuhgQX7h
nbOdJnSomNibiLi2QEp4ed/mh51QLB0y09eoRkP2Gc1/fxPh+LH/acxcJcLy
vog/1OjF2WiG9rJzDHy+rEdyu0nBzJBGSgrB3Upxn5soIl8heT5heNU9CqqS
np5i+/QhfoPY+YW362DStaDGU6AVwotPC4XHdmH78g+XqvdXYF98sETMShaC
9Gobiga5GFEaZ0flcJF6UyHi4SkuSpbbaQVE8qDOEZ68/IPgp8EA2ReJPMSz
R1t6V40hcu60yNYSHg7nCBS83MrDhbpwz7RlY3DfGy3udmgMKQh8UTLIhmqC
5wGz1xwI/Ng//I7wvI8P3nuHurPQkP5quHE+cY5il90O02HC7qBqw9UbRI93
DvVzCB41bFtl37iPh6lFVyu85FlQ2r8xZtp+DPc+LjrGPcdC1LyUq5nzeJjc
yGjR/suAa2aBeV/NJ2T2pEvfvl2CrCsWuV4anei976+3rKMFimLrrSTbW/F6
3tw9XmU9uq8PHV/2oYHYzy9/349vRcq83OZTe6oR8vXJrl3iOYiQIp1qlC+B
Zukxyt7LtSCZiiWYqQ1iwebI2ExSI9qjrfnkj7BAGtVrL9zKxT3p3GOyBE81
bw5LedjDwjHB22a5oURufPcrFG9kI8RJcpTGT8cF/lc2ER50rJSVShnOYkD0
+W6Df000eJufPpDZzMDu1xpeFlepUI5TW7jajoISdR2b/pGvECUv81K0ouGZ
rnMSi8PETEWStWYfB+ZYs1DpBhcn3ljEVJuzoHZM7UW6CfHx+MxglhQPmR0X
TOYv4iI8jqtgLEqcO4uB72eZPKJPtvSkP+FAm8/4wYMxwncqzWyjZVgw6wqJ
FyUzCA82bFFez8F8HVfFFn6C2xvlnH9rcMALf8EtKSL45q3fqou32XgUdGqE
Ns6A2GctHteHhc2Wq5fyjXBhr5r8eXYhBzojNuIjLgQvhO1qkXFiY/Oa1fHn
BKi4rWJovLCdCaXbkptcCjn4vuVe3YNSwtPz8u3evGdhwCBKmWRJ9NbRtfA5
NQTvulY5g0kWTA51dsi00GC2uCfwFeEHPvM2nPg6S4No0WEjiYssNFszTro2
cEH5FctJtSLWZS5PlCLDQ+7OWz7V3TzctNC59P/PEy+NypwqT+UijL94nYcl
FwonajvLKFSYHz9TvcB4lPCQ4Femf5hgi2p18ZkSnKBrVnj8PXFuhzUEuWw6
gqUpF0fcKUje473j8LtR6Gw7f+3BAB0na8A0DumHb0okZdW3QcjLGk47GbfC
IzXv0IOPZOybtE1aJzmKxqmNG7uUSGjyt/okdq8LM8V5Ps5eI8gLVzpGPzcM
t5Micv/UKbCYo+d1raOiUsktw8GZie2b3TVPPa9HWrls+McPmYiUOB4nblKF
Qu/hmXsfhyBjl1/WKEqB14zQXxfWANJqy93vR3PwII7c8UCESfiU3KbuyB5s
Ua33SHtGh/Oq2gzLPYQ/vhnga27ow7i6qNTLnSQICU7YyWZx0Ptho+SZx0xM
chcWFdWSsfBnBGlNSz9iL2uWJOc34bRZYiOnqRLmLybfJ/N1oMGtXe7YeBWk
wpJL9juXI3FR/tOou+nI1IxV7xzPgvSWcsnvRN+FFQrf/2KYgcQxg+z1xLmb
XMnnsCyhEUpf/iVbHiwEqcPBiWkejyzT1JrvumSsZ/cdZBlSISejlUSqqMc8
YXuhRUV1aLEyXCv5qB41a0eGBVQKUb1v877d6p0YZx30rvLvQNPNiWKLp91I
8f/9b7cF4emScqs2p5Cwk++Pz/PdJNCXZpD5X7Xj2zmfhHsHRhB6+7DF2nY6
AsfnissesiFEbIUpJyKnztiUPlal4cy9DpeTpWwYxqWfPuvMRkuz2eWWMjas
Ese7Zf1Z+JWi+GFKjQyOWYqTYhkZofO1jsacICPJV3S3pMkg5p6tmZajUSBc
9invTykJH33X3WW+Ir7v1hbJ9pARxOVdKQwWISEw0/h8cSsF0blhF2sFhlD0
YmGU4rxhRFgF7kpQo+Kn3kWNEIIzmSo65vrPyBgxVJ9z8RiFrqJ/cM0IwTOn
0k0S1Vsxr3jPfM5SCh49Vfl0VmIU/uLnxF8uHkLCROaW9f3DcJxp2xbhQ8Ys
afzT+Xc9oKeFFH6dpMD4/N6+ocsjUHhZ9crPpgEN6qomlkW9CImu3CXE+QTu
pUdWBddzQNqxe/Vk13NY6d3V4+rXQof/kktWbAuuM23GjFUKYPTn4GADKLDJ
aFJ8bcSFwCYHt3QvLnbssP0qI8bByYXm/eXrx/DVNiUx8TQHX9ev+aG+gImG
c2Ui9+MJzs+/XVN0lvDy6OtHbebzID/0KyFFgIuOVU5n6dFEn7TyDuTWMaGj
1Re/zpwDs/0O65w0uXj6bJdyAdFTmtvtAlb+4GLTvQt/Tw1w4dhztLH2DQ+K
Sx6nbif8dM31Fff+zfLwYWdpxPfXhJ9qTjqcJDigqZtP0XVkDEleflnPHZio
1JVdWlk+gOmEyy8Zw5XwL0mcS1HJR8ms7/gBm260Gj5uYohz8DQ4QNs6oR08
qUdRxiV9aB1qjMxML0fTYzt6qxIT+ta6JxczqRD1vbXnXiYDf0qDpclp3aiY
YGwKL0uEvmtLVtnGYQyH6SSdPcVCrUj9Scs6wgv8bl9tMeXC+Nunj9uXloCv
LOinp2Q9FJuUS98YEDyYv/9O0HwqqJJxF6/11GPQ7KzWzpgKUMJX+91oG8Am
mY8ubpNUZEr+ieu8UYSTrqVvZqW4CL69rjeO4KDXbcIBG3R4OMmttZsKINaN
spr/UzMXDVdbKMbEeqTc9Plpq8VFdfWm0G1pHLQ4PHvL+kfwVp17s6UPB0Wt
bseCL/GwzNeN91eXAwMrt4g6VS78m7Q2qRJel/t4kj+U8GDuWLQgTYAH/wvP
HV7KEutcNDn3KpMHavAQX9AAB7STfnU1yjzY2/q3/GYQPRL+sHRHOxdSN+1e
hMZxoR4u6HjwANGzis1HL2jzsLHeeoQvfwjdWfq3Ig3qYf7FV1wrvg7br8Y7
d6l8BedR/U2filYY9g3qe+Wkwl+nyW30bDXWD3vxrm/sRlrchpkf69thvCif
KmvzCb3Ol/Q3RJdjWfp8yVV+HTjcd/m90eUG5DUNRmS61MNavHJRyIdEzF75
[truncated: 2,507,334 more chars]
