# Supplementary material for: Colors of the Sublunar
Source: Iperception. 2017 Sep 29;8(5):2041669517733484. doi: 10.1177/2041669517733484 (PMC5624368; doi:10.1177/2041669517733484)
Supplement: Supplementary material [file CIE.xls]

## Sheet: Ill. A
Relative spectral power distribution of CIE Standard Illuminant A
l,nm	Standard Illuminant A
300	0.930483
305	1.12821
310	1.35769
315	1.62219
320	1.92508
325	2.2698
330	2.65981
335	3.09861
340	3.58968
345	4.13648
350	4.74238
355	5.4107
360	6.14462
365	6.9472
370	7.82135
375	8.7698
380	9.7951
385	10.8996
390	12.0853
395	13.3543
400	14.708
405	16.148
410	17.6753
415	19.2907
420	20.995
425	22.7883
430	24.6709
435	26.6425
440	28.7027
445	30.8508
450	33.0859
455	35.4068
460	37.8121
465	40.3002
470	42.8693
475	45.5174
480	48.2423
485	51.0418
490	53.9132
495	56.8539
500	59.8611
505	62.932
510	66.0635
515	69.2525
520	72.4959
525	75.7903
530	79.1326
535	82.5193
540	85.947
545	89.4124
550	92.912
555	96.4423
560	100
565	103.582
570	107.184
575	110.803
580	114.436
585	118.08
590	121.731
595	125.386
600	129.043
605	132.697
610	136.346
615	139.988
620	143.618
625	147.235
630	150.836
635	154.418
640	157.979
645	161.516
650	165.028
655	168.51
660	171.963
665	175.383
670	178.769
675	182.118
680	185.429
685	188.701
690	191.931
695	195.118
700	198.261
705	201.359
710	204.409
715	207.411
720	210.365
725	213.268
730	216.12
735	218.92
740	221.667
745	224.361
750	227
755	229.585
760	232.115
765	234.589
770	237.008
775	239.37
780	241.675

## Sheet: D65
Relative spectral power distribution of CIE Standard Illuminant D65
l,nm	Standard Illuminant D65
300	0.0341
305	1.6643
310	3.2945
315	11.7652
320	20.236
325	28.6447
330	37.0535
335	38.5011
340	39.9488
345	42.4302
350	44.9117
355	45.775
360	46.6383
365	49.3637
370	52.0891
375	51.0323
380	49.9755
385	52.3118
390	54.6482
395	68.7015
400	82.7549
405	87.1204
410	91.486
415	92.4589
420	93.4318
425	90.057
430	86.6823
435	95.7736
440	104.865
445	110.936
450	117.008
455	117.41
460	117.812
465	116.336
470	114.861
475	115.392
480	115.923
485	112.367
490	108.811
495	109.082
500	109.354
505	108.578
510	107.802
515	106.296
520	104.79
525	106.239
530	107.689
535	106.047
540	104.405
545	104.225
550	104.046
555	102.023
560	100
565	98.1671
570	96.3342
575	96.0611
580	95.788
585	92.2368
590	88.6856
595	89.3459
600	90.0062
605	89.8026
610	89.5991
615	88.6489
620	87.6987
625	85.4936
630	83.2886
635	83.4939
640	83.6992
645	81.863
650	80.0268
655	80.1207
660	80.2146
665	81.2462
670	82.2778
675	80.281
680	78.2842
685	74.0027
690	69.7213
695	70.6652
700	71.6091
705	72.979
710	74.349
715	67.9765
720	61.604
725	65.7448
730	69.8856
735	72.4863
740	75.087
745	69.3398
750	63.5927
755	55.0054
760	46.4182
765	56.6118
770	66.8054
775	65.0941
780	63.3828
785	63.8434
790	64.304
795	61.8779
800	59.4519
805	55.7054
810	51.959
815	54.6998
820	57.4406
825	58.8765
830	60.3125

## Sheet: Daylight comp
Daylight components
l, nm	S0(l)	S1(l)	S2(l)
300	0.04	0.02	0
305	3.02	2.26	1
310	6	4.5	2
315	17.8	13.45	3
320	29.6	22.4	4
325	42.45	32.2	6.25
330	55.3	42	8.5
335	56.3	41.3	8.15
340	57.3	40.6	7.8
345	59.55	41.1	7.25
350	61.8	41.6	6.7
355	61.65	39.8	6
360	61.5	38	5.3
365	65.15	40.2	5.7
370	68.8	42.4	6.1
375	66.1	40.45	4.55
380	63.4	38.5	3
385	64.6	36.75	2.1
390	65.8	35	1.2
395	80.3	39.2	0.05
400	94.8	43.4	-1.1
405	99.8	44.85	-0.8
410	104.8	46.3	-0.5
415	105.35	45.1	-0.6
420	105.9	43.9	-0.7
425	101.35	40.5	-0.95
430	96.8	37.1	-1.2
435	105.35	36.9	-1.9
440	113.9	36.7	-2.6
445	119.75	36.3	-2.75
450	125.6	35.9	-2.9
455	125.55	34.25	-2.85
460	125.5	32.6	-2.8
465	123.4	30.25	-2.7
470	121.3	27.9	-2.6
475	121.3	26.1	-2.6
480	121.3	24.3	-2.6
485	117.4	22.2	-2.2
490	113.5	20.1	-1.8
495	113.3	18.15	-1.65
500	113.1	16.2	-1.5
505	111.95	14.7	-1.4
510	110.8	13.2	-1.3
515	108.65	10.9	-1.25
520	106.5	8.6	-1.2
525	107.65	7.35	-1.1
530	108.8	6.1	-1
535	107.05	5.15	-0.75
540	105.3	4.2	-0.5
545	104.85	3.05	-0.4
550	104.4	1.9	-0.3
555	102.2	0.95	-0.15
560	100	0	0
565	98	-0.8	0.1
570	96	-1.6	0.2
575	95.55	-2.55	0.35
580	95.1	-3.5	0.5
585	92.1	-3.5	1.3
590	89.1	-3.5	2.1
595	89.8	-4.65	2.65
600	90.5	-5.8	3.2
605	90.4	-6.5	3.65
610	90.3	-7.2	4.1
615	89.35	-7.9	4.4
620	88.4	-8.6	4.7
625	86.2	-9.05	4.9
630	84	-9.5	5.1
635	84.55	-10.2	5.9
640	85.1	-10.9	6.7
645	83.5	-10.8	7
650	81.9	-10.7	7.3
655	82.25	-11.35	7.95
660	82.6	-12	8.6
665	83.75	-13	9.2
670	84.9	-14	9.8
675	83.1	-13.8	10
680	81.3	-13.6	10.2
685	76.6	-12.8	9.25
690	71.9	-12	8.3
695	73.1	-12.65	8.95
700	74.3	-13.3	9.6
705	75.35	-13.1	9.05
710	76.4	-12.9	8.5
715	69.85	-11.75	7.75
720	63.3	-10.6	7
725	67.5	-11.1	7.3
730	71.7	-11.6	7.6
735	74.35	-11.9	7.8
740	77	-12.2	8
745	71.1	-11.2	7.35
750	65.2	-10.2	6.7
755	56.45	-9	5.95
760	47.7	-7.8	5.2
765	58.15	-9.5	6.3
770	68.6	-11.2	7.4
775	66.8	-10.8	7.1
780	65	-10.4	6.8
785	65.5	-10.5	6.9
790	66	-10.6	7
795	63.5	-10.15	6.7
800	61	-9.7	6.4
805	57.15	-9	5.95
810	53.3	-8.3	5.5
815	56.1	-8.8	5.8
820	58.9	-9.3	6.1
825	60.4	-9.55	6.3
830	61.9	-9.8	6.5

## Sheet: 1931 col observer
CIE 1931 standard colorimetric observer
l, nm
380	0.001368	3.9e-05	0.00645
385	0.002236	6.4e-05	0.01055
390	0.004243	0.00012	0.02005
395	0.00765	0.000217	0.03621
400	0.01431	0.000396	0.06785
405	0.02319	0.00064	0.1102
410	0.04351	0.00121	0.2074
415	0.07763	0.00218	0.3713
420	0.13438	0.004	0.6456
425	0.21477	0.0073	1.03905
430	0.2839	0.0116	1.3856
435	0.3285	0.01684	1.62296
440	0.34828	0.023	1.74706
445	0.34806	0.0298	1.7826
450	0.3362	0.038	1.77211
455	0.3187	0.048	1.7441
460	0.2908	0.06	1.6692
465	0.2511	0.0739	1.5281
470	0.19536	0.09098	1.28764
475	0.1421	0.1126	1.0419
480	0.09564	0.13902	0.81295
485	0.05795	0.1693	0.6162
490	0.03201	0.20802	0.46518
495	0.0147	0.2586	0.3533
500	0.0049	0.323	0.272
505	0.0024	0.4073	0.2123
510	0.0093	0.503	0.1582
515	0.0291	0.6082	0.1117
520	0.06327	0.71	0.07825
525	0.1096	0.7932	0.05725
530	0.1655	0.862	0.04216
535	0.22575	0.91485	0.02984
540	0.2904	0.954	0.0203
545	0.3597	0.9803	0.0134
550	0.43345	0.99495	0.00875
555	0.51205	1	0.00575
560	0.5945	0.995	0.0039
565	0.6784	0.9786	0.00275
570	0.7621	0.952	0.0021
575	0.8425	0.9154	0.0018
580	0.9163	0.87	0.00165
585	0.9786	0.8163	0.0014
590	1.0263	0.757	0.0011
595	1.0567	0.6949	0.001
600	1.0622	0.631	0.0008
605	1.0456	0.5668	0.0006
610	1.0026	0.503	0.00034
615	0.9384	0.4412	0.00024
620	0.85445	0.381	0.00019
625	0.7514	0.321	0.0001
630	0.6424	0.265	5e-05
635	0.5419	0.217	3e-05
640	0.4479	0.175	2e-05
645	0.3608	0.1382	1e-05
650	0.2835	0.107	0
655	0.2187	0.0816	0
660	0.1649	0.061	0
665	0.1212	0.04458	0
670	0.0874	0.032	0
675	0.0636	0.0232	0
680	0.04677	0.017	0
685	0.0329	0.01192	0
690	0.0227	0.00821	0
695	0.01584	0.005723	0
700	0.011359	0.004102	0
705	0.008111	0.002929	0
710	0.00579	0.002091	0
715	0.004109	0.001484	0
720	0.002899	0.001047	0
725	0.002049	0.00074	0
730	0.00144	0.00052	0
735	0.001	0.000361	0
740	0.00069	0.000249	0
745	0.000476	0.000172	0
750	0.000332	0.00012	0
755	0.000235	8.5e-05	0
760	0.000166	6e-05	0
765	0.000117	4.2e-05	0
770	8.3e-05	3e-05	0
775	5.9e-05	2.1e-05	0
780	4.2e-05	1.5e-05	0
Sum.:	21.3715	21.3713	21.3715

## Sheet: 1964 col observer
CIE 1964 supplementary standard colorimetric observer
l,nm
380	0.00016	1.7e-05	0.000705
385	0.000662	7.2e-05	0.002928
390	0.002362	0.000253	0.010482
395	0.007242	0.000769	0.032344
400	0.01911	0.002004	0.086011
405	0.0434	0.004509	0.19712
410	0.084736	0.008756	0.389366
415	0.140638	0.014456	0.65676
420	0.204492	0.021391	0.972542
425	0.264737	0.029497	1.2825
430	0.314679	0.038676	1.55348
435	0.357719	0.049602	1.7985
440	0.383734	0.062077	1.96728
445	0.386726	0.074704	2.0273
450	0.370702	0.089456	1.9948
455	0.342957	0.106256	1.9007
460	0.302273	0.128201	1.74537
465	0.254085	0.152761	1.5549
470	0.195618	0.18519	1.31756
475	0.132349	0.21994	1.0302
480	0.080507	0.253589	0.772125
485	0.041072	0.297665	0.57006
490	0.016172	0.339133	0.415254
495	0.005132	0.395379	0.302356
500	0.003816	0.460777	0.218502
505	0.015444	0.53136	0.159249
510	0.037465	0.606741	0.112044
515	0.071358	0.68566	0.082248
520	0.117749	0.761757	0.060709
525	0.172953	0.82333	0.04305
530	0.236491	0.875211	0.030451
535	0.304213	0.92381	0.020584
540	0.376772	0.961988	0.013676
545	0.451584	0.9822	0.007918
550	0.529826	0.991761	0.003988
555	0.616053	0.99911	0.001091
560	0.705224	0.99734	0
565	0.793832	0.98238	0
570	0.878655	0.955552	0
575	0.951162	0.915175	0
580	1.01416	0.868934	0
585	1.0743	0.825623	0
590	1.11852	0.777405	0
595	1.1343	0.720353	0
600	1.12399	0.658341	0
605	1.0891	0.593878	0
610	1.03048	0.527963	0
615	0.95074	0.461834	0
620	0.856297	0.398057	0
625	0.75493	0.339554	0
630	0.647467	0.283493	0
635	0.53511	0.228254	0
640	0.431567	0.179828	0
645	0.34369	0.140211	0
650	0.268329	0.107633	0
655	0.2043	0.081187	0
660	0.152568	0.060281	0
665	0.11221	0.044096	0
670	0.081261	0.0318	0
675	0.05793	0.022602	0
680	0.040851	0.015905	0
685	0.028623	0.01113	0
690	0.019941	0.007749	0
695	0.013842	0.005375	0
700	0.009577	0.003718	0
705	0.006605	0.002565	0
710	0.004553	0.001768	0
715	0.003145	0.001222	0
720	0.002175	0.000846	0
725	0.001506	0.000586	0
730	0.001045	0.000407	0
735	0.000727	0.000284	0
740	0.000508	0.000199	0
745	0.000356	0.00014	0
750	0.000251	9.8e-05	0
755	0.000178	7e-05	0
760	0.000126	5e-05	0
765	9e-05	3.6e-05	0
770	6.5e-05	2.5e-05	0
775	4.6e-05	1.8e-05	0
780	3.3e-05	1.3e-05	0
Sum.:	23.3294	23.332	23.3342
