# Supplementary material for: Colors of the Sublunar
Source: Iperception. 2017 Sep 29;8(5):2041669517733484. doi: 10.1177/2041669517733484 (PMC5624368; doi:10.1177/2041669517733484)
Supplement: Supplementary material [file Sand.nb]

(* Content-type: application/vnd.wolfram.mathematica *)

(*** Wolfram Notebook File ***)
(* http://www.wolfram.com/nb *)

(* CreatedBy='Mathematica 11.0' *)

(*CacheID: 234*)
(* Internal cache information:
NotebookFileLineBreakTest
NotebookFileLineBreakTest
NotebookDataPosition[       158,          7]
NotebookDataLength[    637524,      11541]
NotebookOptionsPosition[    626986,      11280]
NotebookOutlinePosition[    627396,      11298]
CellTagsIndexPosition[    627353,      11295]
WindowFrame->Normal*)

(* Beginning of Notebook Content *)
Notebook[{

Cell[CellGroupData[{
Cell["Sand (example for small, single image)", "Title",
 CellChangeTimes->{
  3.685884640461976*^9, {3.686825200749341*^9, 3.686825214281426*^9}, {
   3.700967152295354*^9, 
   3.7009671675570087`*^9}},ExpressionUUID->"d2825f67-fb0e-4e8b-83a5-\
d8943512c69c"],

Cell["\<\
This is an example for a small image, so the computations are fast. For large \
images or databases of images the computations may take several minutes.\
\>", "Text",
 CellChangeTimes->{{3.7009729067770643`*^9, 
  3.7009729691917048`*^9}},ExpressionUUID->"791dc7eb-3f27-4048-a31c-\
b995de9792c6"],

Cell[CellGroupData[{

Cell["Import an image and set up the database", "Subsection",
 CellChangeTimes->{{3.700973075244234*^9, 
  3.7009730927961607`*^9}},ExpressionUUID->"113edfe2-a03d-4cdc-af11-\
af527ec4abee"],

Cell["\<\
Import an image (at this point one might want to do various additional \
things, like stripping off a transparance channel, cropping, and so forth)\
\>", "Text",
 CellChangeTimes->{{3.7009671718106813`*^9, 3.700967242867165*^9}, 
   3.700973097492091*^9},ExpressionUUID->"9f833618-86f9-4a4d-925d-\
d303b061ae55"],

Cell[CellGroupData[{

Cell[BoxData[
 RowBox[{"image", "=", 
  RowBox[{
  "Import", "[", "\[IndentingNewLine]", 
   "\"\</Users/jankoenderink/Documents/MyWorkSpace/Manuscripts/WorkingOnIt/\
NaturalColorGamuts/ImageDatabases/Sand.jpg\>\"", "]"}]}]], "Input",
 CellChangeTimes->{{3.685709416529168*^9, 3.6857094241784563`*^9}, 
   3.685846182749391*^9, 3.68584649275611*^9, 3.6858472968098783`*^9, 
   3.685866756220728*^9, 3.685867486906693*^9, 3.685867669485073*^9, {
   3.685882177870078*^9, 3.685882179795998*^9}, 3.6858849449224443`*^9, 
   3.686825137909183*^9, {3.700967107056967*^9, 3.700967108126994*^9}, 
   3.700967139794593*^9, {3.7009730091038446`*^9, 3.700973010710834*^9}, 
   3.700973061543138*^9, {3.7010071516183243`*^9, 3.701007208106645*^9}, 
   3.701007264898588*^9, {3.701049061182149*^9, 3.701049084084907*^9}, {
   3.7010585582505817`*^9, 3.701058584480988*^9}, {3.7010624906606903`*^9, 
   3.701062505092342*^9}},ExpressionUUID->"9efd645d-4b5c-4bd7-882e-\
fcb562c32245"],

Cell[BoxData[
 GraphicsBox[
  TagBox[RasterBox[CompressedData["
1:eJwkuwdwI9ehtQlLliwrWJIlK4zyKEzQ5Jw4wxlymHPOOQcwggBIAkQiEpFz
zjnnnEECzORwOJysYNl+z7Ll5/f233+rdmvLC9dWNbrQXdXVt7vPPec71cAX
XWNVfS8AAICpVzKrqk7w7cnJTmj1W5mNWuDUYD+wt6cQON3b3zt5pevFzE7A
r/7/z7+/S5HksA1zf1P2eEO1ZuxWwT4XQMsshqGkBerXdVnAH0ubXlcCy3iQ
waBXYnfxVegmeP7nqAtvzJ36ddPngIaz7zZc/Iw51hixjBux5T2XD8Ermnxk
nIkIN1GGbAs1orEqWOdZRHu2Gj0QkZJ1i4ObBlzCNK6Yq9KhoAkKQjFVP1N/
17h4Tdb7Ibf7wkz9UQWmyyEA0ucKU3rYT3GMevYSoerYyIWL0rFh4lTNYsPt
skMvcCb7YqpJvwqcVC95FfRERB320XiL2Xphi1MzoYBVkxZqpfD2pa7DA1cA
9NaLEU7Dpr5eCT3NKHxJWXeU33hMMnDDBO1LKnlhJYM1UK6ayLNAL4/f/u1o
8WnCYA6o8Ctg7om+ysPA2+/Xn/io4psjHdcvduafssthesagbK7SMHvFhCxh
QwsN0gW317S64XHpyfdcNq+Eq6EQidB2JLCMChmyc4ka2lzMIP0/HtqsEpJR
TQ1YFA4+wyckOKjQIKVfOneaP5QdZsKiCpQEVcWfy2cMXSKWfSAYLaFMt+pk
zB+ePvj5xyf31+MHa569KHtNi9pwojdDiu1U8KcnD/ajFi+rzYHIUVUdD8gF
O7GwGYMIsyBb6tbvTSAdvIzcf4wNyuWDm63kVhurNu3FrvgocTN7gzYgH88X
95e7cWNe6VhINOWjzYQ0C2lZrxJ2bkvV9zTKCzskyU3vL5tBD53gZJNDFvNW
MrG/t3Lw09oPP+48Wg2mgvqgmbjsh25Zp7zMQre026kdNjP6fRSQbu6ySzyl
kaM5ky20znLGdFWAVRxnVSzd/GruDEDefVQNyjUvFnXmHgb1tKZcuqg/7KDR
KSPVZlQ9a+B6SDj/wEBc5TXFEBW8jrPCicvC3ktU4BUduQM/PfjNywBMZ7uK
OKGjj+34+D/tuZ7tRGIGsWVpLDBz2gDJMWmmf36yRWwt0lBbf9jwxShUetmr
MVqZf+CbIKU4Ih98HGL9YHVYugoCHPiKdWbFivgxof5lTW2mdOC7mxKyqZC6
a80wF2UWKafOx8XQFT1yzUkJSDF+Tge9K6/0vXfqv/x6trIc1ljae+NTN65u
RXBd0vl54W/+cP7lI1oGNxq2CfhzuPFKZkc5viNv8NYRHnhy16B/4GDFzeMO
TPXy0uymWrIpFfhJIDcbSC4/Ov7BC1Pn35zM/lqPzONNX0G2nPEyG9cU9fyB
r42gqwrwuZGKazlFNfV1bVz8klY9H3HDXQZo1Mbf9Gr0rFbKyDvKsSwxOI82
XqQFV5ef/mCm4cLUrQvXAS9SOioizDLN1Ac9x15D5B6Flb8LqrpAGm8gT5Uh
+++AGo9By49xhwswnWVcMEqJQzNhY1oOxcKZhVaf6s05juy6q1oaUdGnSNMN
UmSzHFlgINxRTp8itX4tBl1T49sep3zbCYOONx1V81w60XYynYg4KdixqF60
amE7xTNpt/T+lnnDxY4a+Nsx5+OU5vmG98ft1U0rWYGqZs3Wp3VLBnK3mFAn
X2yl9OWo4bUHeoSX1eTRoB7eSz7fjf14z/d425ZwKPxKko0zIUE1m/hj6TDf
Z1zSLw1iaq9jC9/y6YHP7/t2bHQz6dsQ/yMrEaCCn6d1XGP05MQoIHZXPh+Y
6+UMr9kYKTM3AO+SdF+lXn9TW3xINXI+rVncsUgd3FnH3J1V2DXN6PFNF2Yt
wP9xz/7PPc+yT/Ef+8nvH8Z+ehj+bs/36H54LxXY9JkTbkVmhFrq8LJrxsBu
02MrlMSvZZgzktGLPunglgnp1EtZc73knjI2bkRPmGQXHCJdPcZvvevAYJNC
JqjwBLkvyyEe31kL//PPf3sSdVmleBt5Qr/YuRFib+vnjTPZRngWsS0H3XSD
O1GCGykTsedCTouRz9ZIuWtha0BF2rMRfwxQ1/X4mI6SsFJ1hGo9pnx9BW1h
dFR9AuCBb0vA2YutueS627jrv2V8/Tan+9WUY+qX58v/9f2qd6nvLuA1YuN1
zWJFWAhKachB5VJcq1sx0oLizk05OK2c0i7W2ondPk5fVD7qEo3YGVW4geKh
ylLYULeCipBhxlBNl1l9345ceav74judWY08HHU/lfz5+b7XyF6arkE0lePq
CvBl2eCcfP50vZHTiRo6vpD37boMsqzEPEuaM2sNtILcXQtvzB/L+ljcdTxO
vm2G3QqSW9LCliS7cYXZZV/INoHvykDzepPd5Y2sBK2rcevDVf3usmA7zt4P
opWz1yhl3y7cfK/hxG97bmcpZ9qXRpqobRWUlhz5eBWtJU8+18OF9clRQDmh
lz1fs9CUzR4tIvV/CSl5rf/S7xbqz2Oas4wC5sH+asori+vJG0EiHZ5XfvKV
i0f/MNNbqWbDrQqUTz6sRV7TIrIU6FINHqvFwOGt53ADp2WLTR75iIZeZqR1
O43zT3f86QBXK+h7tqp8ECMkrQNPlhlex6x0sUY4V7TuHEu7xv+yo95fVmhE
EB17yCYBWpgtRmqFlFJHAFXw5qoNtFo//7CLeFOGLTSLoU+ihicR7laEG/Hz
t1diaZeGP9dJn2hxCZAmNogL7WQCW5TglrAFHA3QYgaIHlHkI2bZF3O1yCrl
QvGKFHjfgvSwoHJU96oJ9yCg34tKgnxESE4zI2eC2D4rptyJbldMdPAWOjzI
Lv/giehCeVTYHjKjVgKaiB+1HuL/sOvZSSufbukeJFT3E7qEmeERwk3MaRWm
DdlRqiDkhSXNcU67EXZGNndShq3mLbZayENiwgQXOkEGNlLmgQrMgIeI0090
yCl9Px4sexVi0dx0gJarhr0Y5MIeP9DthbE+Wgt3pMiErvdLGqWEcsH0JUZv
mWQWSOopMrKGkzrmSsJ5sLHy7H4iHHXEozq/keIVoxyEUfbgDSejxSYYVqLq
+dQmKuhO0duAc4cA3dmH619+oebCR/SZ8/Da95HZr7IbD8XMgyErxMUblIJP
4ypKaa03NYhqJRax7U3//Gj/8VY0vSoJsoHSrvMufK+F2CSczLXThx38Rg2n
Sc9o4+OBFNw0jTRIRrSyZ3u1OCC06UTJhx+UHj+lFij+/J9bf3y8+tf9+49X
Iho2GlFxnN1XZ+fNPtHhgvDO64CXbgEOLU4txfxol7xWCCqQjJdLwOcSckrY
IKov/ojZ83qEXPTUBHlgWNg34e+b8Qcu3I4FsmkeXVHMZnx1a3XlXlhxPy68
Z8e7aY1x7dCPccEDV/WGMN88d3O++ZyVgZJCR1iQDq+EGNGg3JJpFXPAxEU5
+CyrGOyRIrTUKR5oQokEscEjc0VX52+8R6kpZM0A92PxtaTZo+Hct2uX+eCl
3jJQTfutM8eaS+/4zMKEn5d2o73cJjOmxEft3lrWPt10y0gTaursttMQ0lAC
+imvrp+JPL3YewJW97YAei5tw96LU3aDkAdObEIGU5N6DLh8J+m0k1NkJeaK
oEeM8nEje9xOHrSQ2gkj2Q3XDp946yV0T4FpoUA1dKXv+tvY/p64QRTRQdNa
oJdfaRRUrSV0+6uBlJsbkS9YSX1bWpSTNuvgQvXkZqcYYtXNqpkwC6bNgavR
4trk+ALlYnVA2HUviEoH6THPYkwP3rfjtu2jNtnYRlISs3GjJopLhdhzStws
qlkvi+hZ2MIT+OojGRIzGJFRp9CmQUfsi+te6kaYthZg3otI4mZ8RDkdYA/a
sX2isbsTBReqj36Bby9cbP+C1fWldv6kkTVk0tJV4C7+fAsOVEkeqguwIcLZ
RqsKK5tsJg7f2A+pwhbhRtwdVEj0sC4/atQDuuiY/MgmBDr0PJ9gZrH6TM/X
Lwzcek080aNEj7CnO8WoMZ8AEjagHiXMKac6FNSsJ7Vi+rBXi02qaAZEnYdW
nlAPWmg1lsX62qO/Kvjq3Zozh/M/eyfrvfeLP3qj7uz7x18BoCeHonxaQD1i
ptXwx+6qxgb5NBwD0i6BVfEWIHtrm0+fbT64H9ndMLsogxNnXqG2XdRh82WI
cg2p30KptCx1aiiTCjpOyCIpxbjF6R7KJNDIgMuozdThfEI/6vnqw7215b2d
2A+PNp7di+6l3ZPNpymNV724RhvsppfSxQOVdh1/2yqYe34gi1mAVnyOuvNz
ce2hDflS0sHRYMEu0pQO1baiHlg1Dyyb4AkrLuVhPVmL/3VFmWLWeFiQbSdv
x9TkIxWLal6R3AKYR8/sKstSqmPr0hMbmutx280VO8XCxy8BywJa2NOUfTeq
tKvnvGr6lke36lEE1ON6HuYgEf+fn7b/8d3OnlnQdv63ovkJu45/P2a/H3Ys
e/hJJ91OGVctVC2rYA4OMqRlrQVlCT8j6SNGLLD7duQyrS0oJWy5hStO4fe7
wWdbnt2YJuWnxr2zVlY/tOLGbPFZTGt2yiDZi0rXPdADL/LAjIyb+DEpyb6U
G5G3J3hEO2pchKyLULv9+CHGSC1tsgHRWJT3/pvD14+Iu7PId1+VwqY3As6M
OFWcWi+n2jGXg25+OaIhPl4x7ce0u07rQ6fWzwPZWRgtlWokQq00eCYZNoIW
P2fGTBoNmxhhI9dBntVg7nqFLctWhFs8Sus/C737mh6UIx24JcW3BAx4n5Rg
FiFscohXNa8VwU0MaJA7ZSKXWqkDBvVixEAIaCgm0ZxbNePVTKbcCzHjvFc4
EhSOuCljZvg0bzgXkvOFfKF7N6hbUyix1XeCtCPO+atyWpdgMHss+xvK5Pl1
J+GHCOW+tXnFZ/0/d1I/WHEJTr1H0hH30U26uVX3xENVrw1+i9tSxAcWpzJJ
Z1bgS84N3/4IePEEuu+mCN2UeWS7bouGOG1CDXp5aL+SbXIybDK6EN5mZTet
aEGbhkW/ZMouH/eSRhSwSljusf6LH/dkX2i5dir/9GuNZ4+Uf/5W9cuAqF74
eMfoliNMnDGHevEg4JVwkGY5gQQtH63Kj5jVy2lXMm1KxJmqhYLpvNMCaO58
4x+A136/1Hh0qeNY65Wv2dMZTEVJ2CSFmBi1if+yEbjvIUW0jU7+NYdAsBVP
7q8/uLexsRn1J62qRxtBPblXMZXF6y1KqhYPgqR9DzAk7rOQStcjM6uypi19
u51UgCv84L6E9nDZ8/125Je98KaDqqHVZzpypnGE9IL91dB///zo50e2IO6m
CVdBnLwE7/3tYk+7EdLILP81t/pVZudh1+L5MObbBPWbkOBURNzv4c3ExDAP
vd+vGPdpu2ysYgW2holsZcCqyO2/N5P7H66K3UaIQzwZEUD8TERQjTArEXEv
88G2YzmpjQZUKbfZycFbSIPrBuGzZUlQ02ug5YU141tB9rYHb8Xnq5GtcRU2
o7GfDjx/f+L6ede45yD4+N0bHnlQK+IujqW9nKSFmbTQ9zJpFXLF9ISdoHLT
Y8xg6v2QaD/hCqhZ/MlaSfsxNbxViBwnjtfjeu+0Hnlj8PRHA9cOD18GKJgj
G0mGXVAknDtnRp9Wgz8MMEes5H49qYi3cDplRNz3meNGScQki9mU961cnxQZ
dRujHq5fzDiIx3442Hq85lixMQ30QR2pxS+t0hMLfaSxEHVSDmoSDucbWQMG
3qRfwVCz8XYeVI9qFIAbZcBaF6fUSztvRTU45FSHAu+UoeJSrF68aOGNOfgd
VkadZCZHBqvPqFGHg8PrPpJN39UvFj7wE/71w709M00CPs5oPyOFtwth3Spw
kx14VTudvytuCywC/uuJ9f/+2/b/2hH8Iw7/0T+1pW3R4C6rEeeWin9FarwZ
DEjkFByuo9KkXiIDW+reBbTnHpvpvi7E9CpFC2YRSsvB2olor2IxZOPZrQQr
D2snTWrR5X5p14oV7lKhPVqGETkVF/UH6e3g/LOTRdkDhSfJA9e9hEkFEj95
LFc4VhDPzBH5/GrKnAg6dwJSA6LfyR6zCbtQXdUq/GzEIrdqWWb9vGD4PHGo
kjl9t//GS4SSz7WDp6YL3h8ovDDXUmDi4CV0hEmJ/X5L/8BNMqKKtNBTfsyl
tIa9E48/3n+ys7secEg5mBE2pUs8nW2mtO/auN9tSfdCUxmSiRgRXn5FlHsr
JC41EG7gO49OlJxbMyG2QthIgPxsjZKxfc5MuRhW5uePPwlb//f3D/+v/0z/
fcOg7AbIBu/0X79Rcui8BDUSEo5rwYUKaK+RMcScOKbsvxhA5S/TK+xzWfyO
i07ijEeBc+vgNtm8kj4onGnGFdfjq9pJHa3k7vOKmW/HrgB6j76mnx33y0RW
2VJAibQpoW7L7PaK7sG6a3/N/HzZtu/E/yVt3DLj5Ihi0ex1E7HYRm+yM7ot
5C4ZaTAzR+wGgUYCVVMHIiKgn1prXiiNW3H3lhWpqPK7ff93W/Z1D3szInz+
yJFBLxcXGjXjkgHqg5Q07GKmIvoth9i62GoXYuJOjZw+y0f2iyEDkNJ8SEuF
cWly1UXfTVLS+sEQ7qoZfDrGn932WgM8qpcl5IBGItqerWB/SAtJe0R8yiR1
qD6gNq2lg3o5xSZF76bCf3q6fj+sDijwaQfOyKk20fL5s7kWbuejNNMpIupl
QgN/gTSUxYHWOw38uF3g5Yz6xOMZqtGBbsi735Lgmp02sVOH11FgBtJQ1CoN
yYjQlnMxBdCCbzZTJpzyJSEezAaWK9FVe9pJH7ZWiysxMGr2nKwVKyLkJti4
kGVZX2j0nOrKt/LcL/W1R2LE43+Og5+6Bn/yjvwt0vl3f9vPrqa/2Ep2mXe2
jYt7CeN/bvgzaavhLelYS2Iilj8AtLBH/ZxxM2nYK4cYRTAFeVLHHUmHRGEV
1q9A6ChTSfWSSzzl0Uy51eikRWyiDLhpRbzxb+GNJ2nDt/GtZ5C1meWcVj6h
ZRK5A0Xy/tsi5M3NlOZJVLGu52inp3QztdzRs372YsrEFMG7WBPVFGAWp/4U
quVizRcvAG++x5g6x5k6je+6KB2t6i69wkGD4CNdfCxIjh2EVZ3uOfkyu+a4
HnyYB8mPqPU/PH20+XSVRJ/47CVA/bUPFsoqWfPzPuX0lnnaK4Cse3UPkzI7
BRJgVkj6PqY0/I47cks3327AHfPwLm2am8WEc1zIHVxL8cj1k5i6i/altnsO
9LMEfdM2wW18mdR3h7/UtjTUOd+Zyxout4Hv+Gk9bkmTHH7TPFeQkEKjWrAR
3+Wm9Aclgj/thB7v2lcTtIRxwUGFepgLz7zqe0Ezo690/BqA1XgZXXdRweu3
mLgW/ohbM+ZgN5tRtYqFWo9qfn9VsuWdS4mb/+wUPDTig5KZnTD/npejm681
QopT3GG1dGErdfDLL7+sr2t24yq/aBzackiz2BITEx6F2B75tFMGipgXHAqE
ggN3WSjaBYQKBhSjan26ab9+2CMf2glrN5YNGjUo5CTFfHSrCW2ULlqVXLue
peeDoorZJ15kysNO2EQxQkcQWbntWNqOCXf99sy82wqbE9ahDWNNWtZrIHdC
BgsIfRUGFW9nf2tvYyVmtwT9TJ9tQZS5lqWsNdmkj1Mihx3RY0r19O5tH/Np
TP0wqAm6BFEH1a9GLLs5Bla3lZizIq1JqoDCiWJ2VyUC1crnTtBwfSLqmJE2
FzOj9TjgSNkllwjiYU9n9qz5TSmH3idBGyj9MWW/CVk/cf26aL76YYL5PMJ4
HJn7xUvwjeYZ8r5iXPqEcjNLU3nDB7n2lHdrT3XhvqpqT3VnR3X2sST7J+m5
P2rPP1HeSMoLIvJek3gm5dLtub3bYadfLk4Kh+LUa+K2jzSYehl2TEKFKCgt
cQd428AKajEhM+2+T+kTzu34OA4JWsec9qgJWnSnrq/ES6+yoYuU7UVOFliK
whjFELN4PkrrC/OybdRTdMglTPdJj5GsBtcSC86QmyvcWqJJj91ekZAht8Zy
34f1nSHWneU0F48Vl3LRs2JUMRN4BN54eqg2V4YfZ83CxLQFEb2bMlM0VnR5
pOJzdNWhnuMvwBoqkkm9zku5VX4U8CLg8jdn4KNTIaPQp56NySX/kba52Vgd
t1MvGssYpqrvvBJ0XAw+oYUV6yCXZLDrYUIp6M77xYd/3XLtM1jdXXRj6ULN
8fksAO08gHr+deTNL6E5RyB3j+Lb7kLqByZLvyQVfsqeyfIw7/jYufqJb7AV
7yrQ9cs66IMY/U97oR927I991BXFUEiFN9I6NeBC0XBRb/EhakujkUAcqzpK
Gb5Lne21ypAWBTFz97T8GSOxXT2WvVD4Bq72dfvc+XVe+RPNyK5p9j/upf7j
WexJWhrkQXAtp42QfoNc9PzevX/9P//8+9P0n7b936VUIRn0kVeVCUQ1ok43
f1E8fJg9dkrPATlMeJ+ZLCXM2bRYK3lCRq52yftlmBqfQ3CwaoxbyBmPTTuF
CRPOoycELIqgjrhpQzzXLu4FePvRyJ82Y99tmEOKMSule83G2HWQIorZ/9hQ
3XNTFJgOLxeuRo2xJpqpiGGn1vjs0da//t9//s9/f78S5qXVKONYsQZ9Wwov
tKGB0uE6NaJmzScI2WQ7Cd6+Q+M3KqKepUchkp8NgnfeMmKrDKPvSjCVfhZJ
QidUNdzsb8kb786hwJuMCzOE4dPVl1/iz41nCimvN+9R2PFg1bdrxURNA1FR
V0g+aaCN6TkMi5a95R2+H2y+Z63dFTTR847Nnz6Cz7omK8oyt591Yc54yKWr
1KPL/PM7ktuPWGc3GUdStG8OuKcecY4eUI6vUyceOLU7Pk3Iql9d8YQsxgDl
rg5ywg5vN6JGXFyQhQpzMTLtps4obrP7KHsr7mRQd88mXlbBw1qghzfvlMID
/NmoeNzOKI8Iu5eViGUNZttIXdOPHKjr/kg/ur0IWGHd3bEvpEjTFmYLfaxw
KqsoIuTqxWCvbuHx8qKGXDxZcnGk8CKurcFCQhnYCIdiSUcBtWZ9Vfrt4Z7y
MvkSwsAi2CVku7IPP57devOz4bIznTePZn3+FqytRIRqL7394Vd/OHf72JGK
w4d3fZY/PvbtOsEH97QxSfv0H34FLjlBnK8Ns8kJ2Syt8yVK4zvK8bMyyF3Z
dCMBeLk5+9uFwTb+Qh+25RKtLQdRfxVScWIs6/Bc9TXiRJVLAY8oSGtGWVDH
lywNmaj9flqZf+lb/uAniwVvwm5/hq0s9CBalkV1e/b5uAnklfR6ZP1aPi3j
G6Sp1v6a0rz3AMiiHNNiD2n0JnWsK6pTpNzCsFF6sLfzdD/u0nO7K3O0BKSZ
MBVkNa/K6zaXThvgl3/aEG94cH7JmIMONNDA6x5fKu3//vuVX35Ox/2aFZdp
P8M8LsyjuHzDT9dRGwWQLzjjnyEbbghmO7mIMsFChYZKSNlNay6pljbu5c2Z
8A0aeO+2fn5FgYl49MsGqpfWm7m6mNv654PHz1aVO4GlB/d8exv2vz1a39s1
rO5o9pb1mbN7lG1OYauVWaTGZLmo3XEFetWJNUqGVAL6XiyyETDoJXCHcSFg
IniFWEL/1brbp7Qc0rPVqIuB5Y+3PAzwNv2UgBa2ZkenI/JEUP5sRZk241XE
OVJ3PqcGIGO2O0wcn1nYWnXj5PEP2xrPt5d93lyUXXn5+JsvA5iIyS2NdNPE
/GNSsymCGCGfeZi3I6Iry/qesAZrlBI0QkJIPh2W3tqRXnVOXgEf+wPi1Jec
K6fUlVf5bV+p+99CtN+UQXJX5g5Fpz+M4U7GsZ/HcB+n8Ue2sRfWCF8n2Hf2
fLi4gShCDCuW5vgssAiSx4LeWTMsBVkg7kSuDFViYtSaiT3YgteiyqlnK6jt
wOJBjOJTdvlkDRFGrRd51UvsWOGMhAWTUVnFqvHuimsk5W0JmYoC5BuedoDk
wq+jzKp7AfB9H9qDa2WAgR6RcHfNbDMuGTmdG/oCEej4QtV5SMNp6ujIupGb
Nk8aqD3E8cbOvLP9BTn46Sm3Spxhv20PjYO82Zb/Sc31I+NV+cDqpsrzZ0G5
BezuBtbopBE7xezNofXe8fH69ewuJX9AjqgduwOoP/LRWM4VUPU1/RLSKRpH
NHwyceP3nMZrASZlTSvBDtbzcTizSm9S0RXYTmLbbXjtxenSrwaufzxy5wNE
08WgYHTTPr/uxpoEkytOZNTS5qecCUCPKVqOIrJO0BvuLtM6tsmlscWLvN5v
7ORqDWrAxgeHwpL1Veuy1eBQ4UyIxtE7n9PaD6lAZ/2UuadBTdhKDLjlD/dX
vr+3em/DOdRRE1MIHrn5OzqYAXxJmv8ho+lbyWK5nNCtxY2HM3J18R8+3nxw
sP306b0H+7HHe7HdZd+zLc+KhxrQoULyoYgO6eD1opvfITSWGpYItPFGTN3X
Ti39L0/XfngQd0gWt6xMM63PxVn6YWM9ozS/VbNqoLipA2beoFU8um3HJVTN
VlFX3IsJa0d1swVqWGFIDdWyRwMacVAy7+B2pHWT2sX6oLTNo2gOmSed2imP
iHpv1b8aMJcc+QLWVpjBMwEFThtuvHXkQsrp3gmo2ZNV23LIU+dwUloYZtWl
1aCtgODPB/7naY5bBkr5ddsBeZA+bFoaUXOQERMWOVTwCgBw6/iH7Vffrb3y
TcmlL04CAC13L1u0LDWhS0nKc4saBdWfifu/taEuGzBXM4MPu2UupXDHIfMR
mt2Ir/gDZ0Y/f33uq7cEd88gr3zdf+V3zK7PUHUfUsaazNOd8kKAZ/BD0/gH
rslP9cMfuEAfWKF/kA8CpKAvqMgaEabt5OuAF34NqCw8pGWPaSgz5KmGpgtH
yj5/hT9zI6iZ85PAHtSJ9OJra6xLCXt3TDq0axg+sEyklJUpxF0fojI027Mx
dlPV+YoLlWOYvsKElErBrbTS84tXv2UPHnctnY9LiiwDFx6nhBsBnd8uyGR0
QjfmZV4cuPHa3d+fb82+EuVjtqSdirFPmT1npivOLAHLZKgBp4YZc6n4hDEt
tXyy/nDhmY/PfvApfXpEyYLxkBMiSIN6us4+16hqv7h0531W03HJaK5HzLfo
2WrCxET+J3WnToMbWmf7b+DGu3TUcWjXifJjgMarhxNyeKZmRpgDGYszS2A6
BdwmQmdaHmmkFlxyvO6D3w6f+v3IYQD+xitRfIGbVenljTiYFSuKATdjSAbM
Ms1VzZR/Y0dW79CvhWFvumZL4kr+hhb3kxa0y64MisFJD8nEm9ILxkQj10fz
Lo5c+Eg0VGgjjViXGo3M7qSFueGkPk8yYnoYYfxa6TGAg9Sbkk7ze0spWb9n
dhYoyOM6JsREhgTliISDvh2xJoLGuMeWDlq3IvL7cfGOnxXToIMSeITYoMdW
BIS9GnipHg1cswnWbHQrtsnD7dz1kSxL1TbGDQftakzYvxZWb+7Ilr3anbgm
HaXLMLUqWJ6dX+lhVjogeda6F6StAGbvEQW+VkMCiWY7NaiO7+PS5zFO0oSI
WdEiynDAgF13I5zMjmUeLKJkrAW0y25WWAqzUmDhjHG5mPcdOLeL92jHth/T
2lmYZS0hoe9L6cqi/FyXeHo7qX287vTJJnXEnqiR+d2u/l5YlOEHKwPhYAwL
IWWElkZkbd1kxcXGa580Xjmb8a6a84elzLmwSeQRw13sKmzZO2ZQnm22RjZw
0kLvfb6z+cuzBw+j6gC2c+EsYPzWuz1nPjr9O8AnvwFkvf27ss9ewpa/hy18
daL0k4wpGYbKsGcA1PwvKAXvyuqOqTtfVzR/hL/1cdZLL1/97HfnD//6y9+9
85sXAGe+elVARxDmgNDuElR7N6SmjTvfbmaAtPQBJ63OAcpz9Z/24++mGIUp
dd2yY3JLksutednYe84zVi0qObtw813DRK6y7RZ5vIA9Ua+F1XsF87KhXFbr
i/rRU6L6UzE90SKcW7bwPTz4qnrRQZiSTLcY0D1GBtzPHOH3XIPc+Hz04sfz
ZRf40C4hZlInwiQCSqcG25T7asW5t/JOHustqyODWrWkQgXtmp6fywd9gc95
BXX5fWz+R/O3ALzxPq9SHZGLbeQxaPHZmduVLj5FCB1dmgQZBfD57msFR155
GQBou/WlF10tGj3mpdbwYWXchcYVA9uvUjoNQh1vYb6umjtUGgTXLJwB8Bt/
r589F+FUyhFZcQX5wYovrFNvx9SpgEyPrrIMA6Tdr3nYM6txlRI/ZAR+K+sA
LPV+QwQVECYLwYPXFmtrO25dajrxGnswN8AHWnElKmS+jVatpZTJsTmY3q8E
4GZcTwW564p6rNqKHBKN5GXkJ6CNKqlNVvLAdyHZP3Zkf1vhbfklKQc1bSUk
tQsuTocBX2AjlZkXK7VT17itn3JGDrGR17yqwaRi7EloSs3K9ZGH3EywYmGQ
P9vr5fdn7PcgJE85yJrJO2HOqHC2+frpD2uuf4KvPa5FNK4q8Y6ZGlrF58z2
MxkntOooKY94y8gIcm95sK8Kp07NdRapJZSg37ASsViExDWTIKYjrUcsKT85
aSi10i56FZ0RY7+Heze9LH+06YhbhRE9Z9cnyqR5SltqInwZEE+thZkmBU5B
btPgGiJyZsot95hRZuOcSwizsGcy+csdrIRU3Sq78kXh8ffqj37adOEsqqrK
SoV4bJyEno1vvIUfaHQTuixzFcquEypYzdNty5Mda9SwRGo8Di38er70bMf5
j2999sqtQ6+WfPPRxU9evP0pYPjSuambH1tQzUk1WjtWM/QVYPzCW1MnAfOX
AHPnXsr9CHDri/dy/vB+fVY2eHIM1F6Q6U0Ro8gh5m349M82knG7415Uv+UU
udiQqAocMowsy3pi0pkY86ZwKtvOIROGejtfepU336+FD3V9+fZA4xXScBF5
/BJjrpnWWiAdK0zpS23Is5TuK9z+Y5zuK+zOq5yRlpgQkVD1xQ2ITTdh19YY
pOdHlEA7mbpvN1OB16uOAZB1F4TzQ2GzLZOw6zGtmjezMFjZVXSq5volPmqc
OluOrD4tg+QPlL8Pqc6Wdd7E5n0+X/rZdMFHrL5G89KCktEmbLjpbW9O0EB2
/AhpuAczMuSUIBc7GnKOn4S0N4kg84bpKsN8sYc9IkKOc5HTUZPYY9ZZ3dpY
XK5igiO4Dg+4gdtyoesUAFf9pZd42k5u3Q2b9nfsYRvmXki8s+rWcfBG2Lga
PaTmQNfcgrh+0TBbNX33TfRwJWG+BTFYr6CR9j0SCxeoQNZZ8YNqdDV7/NhS
/zHq8PXFilPoso8JpWdhVXf4s80uRNk+p9lDGLIz8S692qpkz1SfJ7ZeSmuH
ooqO7+0Ct2JWQmijQyogTZfcjBHVXLN4vFw+k0NtvrRY/CV96LPFsYsyQu22
psPNOCFCZytwgxpKh92hOniw+2DH/zBh/qO+6yk/Z3PpsgtZ0PhrwGuAFwCv
/aruo4zn5xi4I1ps42z5CWTnGQllNBXR7iTNGeaR93xhRHRosb1i0njQxQu6
hWmfPalVruqJyxbco317wkWP8gts2PecwpyAbsBCrXPrpv79rjzJWfHiNy2M
IHlGOlrgJ3Un2dPbToyS36Pk9mfQPWXmu2VIrxpsZk/pSV1yZBOqNbvs8G8q
Dr9a88171Yc/yvvoFcZgfUqKMFPmE0ZhRA6SZAKON6rGDpmRLeK+W3JoHRvf
RkZ3SDFTsMLz5O5jhJ4rHTe/vPXOy2WH37/9+RuX3gPc+gMA0nQhgB/TTZfb
ljoNuHJo3jHLfK83gxMLYN4krvrM5brjb1cffne6ocRlwG3aNR4JJiQGbtlo
+2vGf0NswHI/adoK6TwWXFw56heP6vF3HdRiydzlqIq/ubWTgQ1i9w2bnKTH
gyh953moanR7Fm4qgy4dsLwj40VfCgZP8cYq4V2l05UXMSVnAwqeXSWMmjBB
UVFQcm2Zf8Y18qoq/9fo7rccHOSaE6XCfzVw7ZWBq7c3ze4df/D+iu9+0hA0
cXV8Fhs7CKy/y5rtli21zPXnEgYrqKOVxqWulGiE2AKYzH5j8PYbRjomyoGw
h3O4bbfXiP3botrw0oVNJchJHnQSpjTEaeRUA6PvtgE14GFPCmfvsqcqnCJK
BkddasqK3xyPGJNhvlM0n8YiZCM1wsm2iZJryukGD/aaCtzxOGpzG0hWOjTO
hVuUVJ2F5FSj/Cp6zDgj5bQnLNC0oI7a8dZ8Zx6PMGDkDyY8mA3tVFQyuOKk
7sUcYY3ExoEN3P5g8PJ7XTmnhnKvCifrHITaTVljeqnE2V+Ku37Kipx8vBL6
4cCpRvRhKnLE8AoBvmPd5LHIdVap3ipUAZvKx+qzjBS4CjNKm7qMKDoKvHay
4+oheOsZcNkpI7xeOZclAN1WY6cd9D6dfPHvP+z+7XnyIEqOzADsZQBz4yer
+oHl+TsXXgIc+fqtiZI/MPtLdPBe7fDVxdITI6VnYGO1Zg6GBW4crf7tYNZ7
+sVOLX7Qo0CGLcIH6dTBajBsoWe8fcNJjujGHLx+01KdBHRrSw7fNpMEiwMa
5sCqi/79nnVvx+TWcffc9lWdeMMtTiqJSfOcQ90eMhEPIhG/BGnEF9iRV6UL
fcSh2+CCQxMX36FVZ4Ovnuj++lDbsS8qT75TeevturxXOPCmiAwrnynWQ2tt
jFkltkePGTIQIPjRJuJcn1NFTSlIiKLs0iMvNF37srfi+o2PXzz5HqD21tHu
U99ce+sFykyBFlWmmKuAFL6NbbsmgnUGefN+MzMR1H//fDfApw2ePUQZLpWT
Jhyiqagd46FPG1gNmQrpFAPtUrDbzHFbhF61nN57E9v3jorVmMkRZsd5nxz5
v/704F9//0uaKVvIe1PKnrCJOSE2R7rIoPdUJsR9f/LSrLACaPH1+fKjESnC
ziYguptZ3S1BmyhjswkZbBmTbx07Im77cCnn7cmTAHRFY0RCWNP1RvBnhG1f
LzZW/Oda+u9rzt2EWsWaSjsdyaDNa6fP9RVnzFxGaOcjB9VUsAHTqp/uifOw
Xt4cvPXcnS8AJNhAXEewGufUijHW6HFNMyA69l5EUJHGX3fiKzPPTkmqW2zJ
Q5RUKInDoM4T0Lyz8La7UkKHnty3Y+X813Pv7gr3Xkzz487Kspft1i16FP0x
RYF1sTDEQD1NMh2q/oyww2poMMQSS8c9vL51NWRT2sfCVTn5Zd75O9CsD0CN
ZToulD9dZIDfWtGMrwinDMJphxYa0VMCOhpvvnQs/0tg6QcyxJSdhfJSKlyL
5U4J3+e0WXkz2u6PPQxU0LrIm6u0ogc09D6zhuXSWx0uu81udDntTpOqI0MC
c0NaFgXcUwfJPqYYy13qulB87MWaI4c7T36AqbugJdTHrGwnB89EXfDphrYT
ov0YZYVVJa8+gf/0bTd5alkO7jt9qPyb32MabsnGOhWYDj28GFNzhgweCUWc
XOTMrdcAl1/8TcuFQ6zJ8wpcrkc5uJcWPNo1bqZUfhvVrkNuise0hFI9s9HB
brYTB5MSkpY4EFWSl4UwF7Zm34I0S6ZUcmDKz0875GkffdPF2PdPJnTFq5a5
HzYCabsowJxRjl0kAHP8AlhSAbYS67yZfjQ/jC6+OZt9Y/LK5ZxPP/j05RfK
r34hmu8WTwywgI065kxIAPfx5/0WnkYya1BMr/ppAcpg1+lPXwQArr759Ru/
eunTdwCnPv41fKCZPVQ/N3LRawKSh0+NZwFGi95d6L+uJfRaJcTlhOfH3dX/
/efvvt+L7sSUm3aRmQ2LW5ec0vmAdEBD7ObPTWnJMwpiX1xPXQ1LtzYDMjQX
fDV3Lv8N3tBpcBbAroD+9cD9y2ZYj25TI7rDMtpuyPnH/bUfNnafhX3Lyo4d
TUmEfEZe+xXozq3p+s8c6gmbFuu3CII6RdRBjRgFAdXwaCGg/9xbfSffAt34
dkU4/CRKTMtqrVNv2yD9//7lsxx2z7OU1qN9fFjcKFlL+DaXrVhggWyhDjec
JyVMCnE97XkvmgjUPx/Ev9uQ21kVZWdfKjt+iDbea2DhNDwQYvAyOPcst7rI
MpytmWvmg0Gbbi0B2IrsqCQOVRP6Kobzvwbl3ZhvuyNG1Cmm78jGW1bNVAWt
zEMlBtSMpJ6yqiYEmGU++p1MdV11SoIemmpxPMinrigFKkJbVDmfoXEtpYG9
UGEkNDKARbD2LFBT9dLsgJQ6Cqw/pUKgVlKeg7TNyukQI5v8hgW9AG0TDZlJ
9T5OiY1VbSS2zlbeUqHQKac37VILwdWYKy9PnwfMl/4G3XLWJ5hJmEWJoM7t
djosbKdRbzbRXA6xUoJEgRtXnTzl4mzbjc8Hb30oB56ou/Hi9OyIXkiB1Z7L
KHg/pV/zaaKSBSHsSzW+I8AaC1Ov6UFXtcCcdU5PVDHkZo9ElV28/sP6hVIX
o8eOr/JIp+5v6/Y3DAk904CeXmy6rENmi2aqtKg63szlDCgmdRNJ4+KKTezX
U/X04YAcbRNM+A3sp27K9x58PMxNeGRBG2vVx7UwZ7j4fr0BZREsyDkzIS3k
Ry91L4TaEdcFqC1pI9pLGPAKWOSJUX5Pm4PfHTQD05qJLR4kKcD7qTOr80Dj
fK4WXD1bfLnr6tdazDh/fmhpokNFmZFzMEoOxWVXuIUzu8r2DeEwpvYTxtRd
DbHZJwbK0Z3ThVdbMuVRBCNN1M03HbdMH168ebj5vd80fPOiaqHHz8dY+PDH
98N/fbD99HHi0T3vP/62+edH7m2zysCdSZtJEXnzrp/qc9mTLrudQQ3pyDtJ
4YNH6f96thHXsLWzIAsMSMw5PQAAMFvPSnpuoCp/7RcyUy7J5oZ5a3vtz88e
7EUlW8rytPtuGJ+HyXpz9tqZtjc+RZSdpM3d0GtnQibRikO57saK0E2T5Vf7
b5+49gZAM5/9THkjyjmkX3gTWwUQDN8OiUB+5bRP3+MWYTe9is2oaS2mFGOr
FDMn7egrMliWBNGCqzoDunr2npkZUw5zO15mVnw9X3WVPVI3VVrEHSlKk3NR
WS8Tay862XNOOduvRsE6C2NqmldBVpNB4pl+PWRIDS1BTlaLSANcZLkK08qd
buDMlYQ182mT2iiF6nA9xtkqH67URZ0MytR7MdeGX+1XoGUYoJ3Tz5uv2bTM
PvIiE9quoHZag6qQwGuZsD45Da9gTupoI3LscIaXfvlu41na4+TBzJQuIWLY
Jp32ysfEkJI1WYUDc2mh/mNMbyVxesbKWjIQe8Sz2ez+iyO33sM032q6+Ts0
sNVrIUe8WotGadcovFqdVy+xayWZks4jTEsXR2jjjTJ0c9+5r2veBNQf/5VS
Ro3EjBxcW8rJfrKt+2nDvmEicyG3/ZxxO6kLWvmaBPixsv+idPKUDn3RTDgb
oFxUjjf7yMMudpWT0Z6ykv9yELqfVJh4CCVhnjtVGaEWp4zZz6KNCWWhk1ai
Qt+gjmXveODr7skAp8EsJxxsOp98F7yXZKzKW6J20s72+mYytH4QS7v1CsGU
iV/rk49FpCgDoyvlmXsQ7EnYyqy4Qkzl73uOvohCjjBodAF0gNJzk9H1AaL5
BTOzKahEOrm9Xm6Tl1UVlfZpcR206faAii9cmtdL8GoZOhl1baX9VhXWI7q+
Iry6zC9yE0p+ik79HB555hrZkfStswacrIWw0+VQyoxixlJdGaL4GKatmIME
WrggKRFqFpMfJiV7W/6nz9NPU/aQfswnb3Pzmzio0oS2yc3P84h7fG5FRvYW
3FBANedzc3ZW5KurGo0IGbHLo24PYwFCbLnmEOEy+CRB9G15NGse9UHM/TC9
+mjVGuEWxEmvO5CvCGuO5v/2d8Vfv1X81YvjOWeooArM5B2TfElEHidM1ItR
cwElmz47sNBRzASd5A29ymj7Ctd4hTpYp1scM1KhLumAmX3drxxK2Zb2Y+p7
QZYAVEirO6vqy1JPXkWVfQO+kKWZ6N4yT1oXr6PvnFjnj7vFnWFj/aqx3UUq
t6DayV2VGmSPcK6EOZ03Vfthx5WX9IiuLTfTq4PFTIQ/rjGfLI+FhL0h7nxc
MWikZFyuWQhr3nER9ny4tBcqXSgjNOdoMJ0BE3V1ORj3q+5H9FsRsYU/q2dM
mlizdkZLjHd7W9uzahv3sSZN7G4Opk3LmtYxp83cBaeYupcU/dd3sR0ve89C
dJM6vgS82HDzS2jz1bmSG9jOj4ZyDuV98aEcS90LL0eNCjNjmjR8kz7UyBqf
bLqePd1QzwaDkN3DHrHSo9Sa1Ga3XmhXUAXUCcR4ObjxIrnz2mLNMdPSUFTQ
Byn8FtfTZVeJLBpqSIX/Lsjci83sO6bMzBsybKGLWabG5eP7Wjh9DSP5Jyfu
nBv4DLCY/Rk4640HfvdPaX9CPeoi9KWs+md7aw9TQjt3UrgAp40Oa6DlSeKX
m8KvPaTjy6I6N6lIO3XbC79KKX0tirsRpVRvGYiba5qoBRXlde7HHc/veR+k
AwcP7v+wmrL/G9RLFfCm51H1rhm3a8Gn1WUe9nEd/OgD00yE3iAmDvoTdrea
BOsqJbeUXXkFoKK1LrugAWGvi1vsEzTFVN1R3UymKT9OxbQCot/FubdtfPLA
mPbgI5Sybdr7m5T3E8wv9i3df/IP/2xueq7pXsfm75BvPdVPP/HrNiLuva37
mcPJsNshA8SnmTFyp8NmiU2HDrkX1lfsT3a9MSlNMD/x779pQO8asHUayI2E
GrYjgS8Lx54uK0IaypbfEfUbvWq626uImPARA92tRYXthEw7yDTBdEjmVoBT
Xl40ZFyPO9I+t5U+Sq17aan5uGliFHv3/NDdo105R6Zrs6EFx6lTF0gzN4I+
fjKo8agUNglLm8kyOlSEbR2sOHr10PtDBV/D2nOM/EWLCmHRytNOkxF5ORO+
K+LBlLQnwu+x4rpFwBps9SV2e5YA3BnnYf60Kftxi7LMKSCXnPLQ8g3CC0rM
MQ3sCz2sIq5WRYIGs4VkUeOFSxOksZzhyksL3bUJPdKvnNSyWjY9HQ7KJd/c
3Qea2Yi8384eN5GZ2y5lJuU9S23qhduysTJ9JlhB76mg36bkGIcYbpYvbcZi
9xLhkFm3FiVtOJt100eNI6UBSnlCDkxoFqIqaFDSp6fCHWay00aO20Trq+yE
DqeZKXPMtXrQKPHoML2rQgeebL556uZnnzRl5+wnIv/46flfvnv2fP9hxOPc
TTrTYZWCT0wF/ashk14osGvVWtWimYayMofVS3AcqL8x+2rD2cNLbYWz9Zf5
sMm/pfg7NuROVLcddsYNqqiUsa1YSKubg4w2Ay4nIBiWoK7WXgeYaBgHhYId
6EP0toyUfANqzIG03tHyZ1ZMaC2qlj1UtBpibG4IN3wUZHe+GDemZw55GA2y
ubwob8K9NMkFZksh5x3YWn5f/mzuNVf/9dlzr5P6FgRkrY0OItYe81ORW1HF
o2Ti8cajJ+sbKfZQlHbHvFipYkPCqsX7bmbaWm8AfS0veX2FDNhUf5X2k3bj
gaCJbVSxMjWWOtVr40I3HJPLko5VaWdUOhKSDCU186smVgY8rNwFswDKw3bI
iZ12+pAG+Cvj0AviIYATN7TrYe6qgSvkT3cEDSHoudDsGfnA28LBd1fMSz/d
S7sMdJukJuGbClta3eTyiIIbC6iSGnxURb/nYkW4I2Y2IQP/SVbbrqrVDSvR
E/P1sJt26Os7jhG/G78XtT1cNe4n/S4hzk0riStG3ILeFePsjmtsRTEQUU3Z
NePrYcF6yrycNm2l1/zcJUrPuZjH9c/vVhNyU19xNm282YSeIJQeZfZewPfn
bm979vc3Hx4kkn6zgorUM8Yli/2Y0bIbXwLGq1pmemshw5eFGGLcv+o1ECUj
l6njp0PsJjvytg93J0RpYo9W6xZ7beTaqGQqaWY/3dI8sEEVfZ8qhntiCoRs
Lt9BQT0MGZVk0LKB+Tjh2AiaYlaxg49W0AkCGlXCYouWxvRLgwZ0j36ukFr3
bZg0smHEGATQtYD3x/u791OikHLIhq/14psi3KokD2SG9UtGig3zPRYWNOji
HWyuf7e//vwgFXZTTJxsPzbX1Hs5PNWkn82Lc1sfuTDLJriGi3KayW4TNWyj
xZe1ux7xCgeyTaPv0xFPmFPsznOZhsKe61rsKMP0tTmMap/Pkgzonx4ktx5v
Hawa3YIxO2Hssc9+f9UkE6H1ApydA4lSoRzgdT0RZJNgWdA+WneJAw/hIKZ8
+slfou2PjBU24YjPTA/aBJsxzbId66ECLfR+J7tWRygA110s++ocB1jLBTVK
YV38iXoTAUQaymVNlkv6T1HLv+j9/TciZJ9Z2WtQVMpwZcTJprBb51EzUbV3
dMKxhI2YMGA5M63I9lzyxG3yRCEX1kKpvU1szVtOpP/5P//aTccyg4GcB+io
9Q/jgmeP3AePtlZdqMjMb2KkS3oWVKuGpwLEpLKP2/wiPjfHBYOoewBpxeLf
n64lTGy/kq2SwG0G1qqFu66bXVZNxNTAhBGUNC6sGLGbzqWgYtYlgLoFMBqo
IaxYDGnxYmi3nopa8YT/9v29v9x/uMoV4O8eFfYew949Qq46Bzr/zuDh1+FN
n9PGb6FvvhRjX0rrytyibJekd9Ot/i7F29BDhbOXDZQWSvclFbxSPJnvWqh1
0gsjvGFWY/Ficzmz73RU2hU1oXxKoEM7lgxytoJqG6XNw2tISnvXFS1J5aU1
fmlA1ezmdoY0sBUz/d6G/a9/fe5Tiddd4n/99x9/+j71eGNDtjQjIg2LwT19
F95RDlZP5uWnl+1r66FYwnBvNZp2SLWUPiMVbGKDpKCFhCm5t+YTIRo1U5C4
eFG2UEitvg7r7YyolmJCoGrimnku28Ooc4mHQxkP11K3DJTvvZK0jrClkf4U
1j1NmKIuR1JJWtMwUrI5H60lLh718SZcHLhxiRK32HYjoXvJpM8kos204hsL
Ge3ZAVpNTFSxImxfVvX/5cDx87Poj2v8f1cP+ZxhqYUwWRUw6sJuQ8ShOFgJ
p3zCmJfybHv7H3/c+/OTSMxC5ECqTOi7ZsjHtv4zrNpjpOrfmbC1q2Gx18ay
MZEOOtxnGF0J4t2KIT9/4EBBvL84sTrZKOmvnh0eD4rwMvScmIDXS9mIyXrO
Qp0W2x2WoiPmBQGyQThbL0aP6MQLVjPWoIC5FfQAvRff/q0A0moRk2ng7qnC
z0QzdxX0bvLEEfUkQDL+kUOJXYmqvVaiXDQT9OKfRA1eLS+gmWaCLs+3HkkI
akzzR82IRq1gnDxak5lHJOCNgcpbanirhwMLi2WrZsWaT7fsEJjpcwoi/P+j
6LyD2zrPdI/YTuw42bjEduy4yU3Nki2r90qJYhWL2HvvDWABCRAEQfTee++9
994IEuxVpChRslwSx06c3bu79+6d2Tt74RmcGfyFg8H3vs/z/M55z4e4x+VQ
MPXETpem2ywAuZVACbGEj6oU4iunuu+x4C3i0duczOdo+HMLiXjEK50ZYhYA
sEW/Znb92YnLmjchlgXtrkqAqfKlCKnTLgMZ4HkO6jV64Wsup/V///TPdb+R
DWqUTLdllj4kYzmVyqBZ5RONLtshadt0Wj80awPGjZC0E7fix8zaYD4VfNEl
3goZ5hx8j4KwEZF9/zj016+T/9iJP3JpNyREzeB5O+Q8u/WIHFgzcf1YxbuA
9ktvd2W/A34boKgCxDhf2YTXLJyaoHzISL8So1+Pi8lRvSRMnIFdAXDuvSHu
OuVU9KWsvLiamoF3A7UmU/lxzcScHhhW9QZE46sJ15qT4qVnBygnFjlHk5xP
d2UXPcordvS1mHIixB/2sftTcpgK2/nzN0v/78mj7cWlZxurvLEeIbFGTW5k
jNTNCkhqEk4jwS/FvamQeW1Wt+hTZCpZRCxX4ic3XaZvdneePHRkVCKIv0Wr
+whZ9mGAMJZwKzZS1lWPJKP8IfbYiou9v2BMW7gaabeNmjdLu/vYIHoYYzxK
ch9ERHsrK3sLtqioTTt22Dn9hRNzVjl52c4e0gqpIbv52631fzzderzmJo4X
w6tO8rsv62BfGqGno5isDUXNVgjzZEG1aB7WEe5loo6GNcDG1mg5M045MaKn
JPRsr2rCLG1IWJSzLqaZXT2Q+7xxGhwW8oXDNeLWk/yWoxZwtZPcHVBC5kxE
D3UoUyE6TIV85taimbruoASpt6OwXG1HqWYarBKhlZgZtZAvkXDMYkpYQlox
sKzoxu4zgL4rr2AbTgknyvC9J0Sgahelnj1apKEOGdC1upEiRsf1sFawOevV
EPsl0zV0RJd2sls33EsfyvgI+bv9BbeSGjWQl72K/QWphAw0CLr7Sw8WHALI
Ia97iCcojaeh+e9mrCGimWYj75s54HUf7vGS/cGmcz/l3JnXrSeEThFs2SNN
eaQqDpQ90+bQT68kWBnC9WmmzHyeWcZdnQ/bbCrVRIcAOKpgclJhh0/MoTWV
gc48x6p/V9l9kZ3z7tBpAOH8c+zrzysvvcC48boeVaOnDC9y6ieOvOWM6r/d
XqIhIU6J2Kki23hdAQ1l1q+1a1E8dL2J3CgBX1EMXWf0nKN0nRdBCvTkBgOz
06OArUSke0u2x3PuLZvAwYQ/i1r2DKp1OmmFjNSM9yKqb8BzD7ddfAXTnD10
9fiV3wEaTv25I+sw+NLBzKKEudUxfsOGWzzP75I1AbSD7695xTtJhRc1OH3j
ffC51wYv/wtjstDAaIvKYdKRUge5OqWfcGlhES/ZZxlKh1hLdl5I1OwnH4/w
TgeZJwOkcxuUT1WDn9IHLgSo7faZvJnsP9a+BeAC8/72w8Kz3fW/7O09TljI
LTdE0Hti8rBfq/RpuWotXS/gxq3ChIkbt5C9RrSY3qnmdnhltIcJ88MNt8Nw
1ye6GOYX8nrzEM1HWNiahI2X8jIcsknGZGfUJQmGOTEXwc8A2lGt0YES093n
QsNfeoWlOmKzkdTvs2OTlt6gocXGLddO3KXXntBAi03CQa1uWs5CBM2mn79O
BHTjGkaTmtJCbSuRtlUkuC2PnTPbGZG3UC1aoEM+KsFUqLGDan67VgJL+F0Z
XQqpBPMGXsYU5iyKLZ89rqUowIXTV88kaNiERR3WS5L8aR+t30octeM7LOB7
+vFrOkSTEVUdJ1UI+t8NckcfuYle3AUd+KwG32wV49MWv08mCdokRh3aY0YZ
2F1xPVRD6i49/wmu7IpsuIkJyg3xRtz4FkJV4Z5NsG7jhhyjEXY3KOcV/Ehr
zK9fcFIS8j4VqlZBAOnRYA1i0CueCZppCRd32S9cMPOsjA4+NHe86fZg9RFo
4dn+q4e0yGZ2XxV7MM/KLYqJW+30Ft1MuVsNmnOQNwKGpYR8MYBP6IecAmBA
L3fp7Q4VX8fuDdKbE+KMh05EjNNRs3wt7FzxGqxsVjhisvkCdglZw6y2yiER
HhpdVAQvuuBkNBpn8uD578NvHsFe/JRz8g3suy9wwDVzHnZETRVPVEs7s0cr
D977BIAZuKEQgw3kfFz/OQkRzRUotzZ2HqoNg4feptdmtX/0Qu/xFzpP/kY7
UWkl9Auma/W8nqUIfT0y5qZ0zqlFaS3LOtXkGuzKvAIiQdgo7jp3tuPG+dHi
G13nToBunZsqulx//ktU1ck53diKDphU9jyaJ+1axmVNX/F7rqTstFn1hLQ3
C99ejWjJBl0+DMw6QGj/g5rVvZwOpwKugKDeyBoN2mY8jDIPv9GpJGVIGVP6
kgJ+MKK4FuQXrTLyhG2X2YPXllC3lEMnu7M/Gio6LmQO/vjto79tP/vH/tdp
tZzZd9JGKfF4JOvpYDJkiidcDqfZp8W7iP0qciuj8wyu+QYdMjLnNK9sWESC
uzb25yb4Z7jmPyHqj0pGGzEtpZLuu0ZUoYnRqKQ02wVAH3ec1FlogmPSJlRQ
0ObANNrROQpILnvoNrHrBr71urHmt67xX4U4RbMuVcgn1fIQLMSQjNfDZ4z7
JFj1VLkKVuFk4AMyalg1oJi+adMO2FSQvXX7RkroU8OSVo1TJc5o3bINFzYT
o3691SxzWUUJrzpkFy7ELRvrrs314EbQ4ubhLEqsRjnzcE333Z7qpxVsSgAO
K6heCU5PnkG33IOXfGDG1aZFYjWkk9r6Owu0OMEDWbm9Vo14JZ14+mTvu0cL
RsEgB3ZXg+tQ4WdscpFOSQ5btGsxc8BICjIaJKA7ek7f0zXOnIu06Rrw0gpT
MkxcTV7VIf3YFhel2MTONSHb3RzUslvtE+IjMlxGcrbi/A0n1a6HcoZPDlx5
afDWn0VNx5lNN2dGc8yCoZiUsqDDP7a3R5AHhA0vhMntXhHcKARnot2yC7Vu
BsuxHXY7e2kr4uSTZvElypF3lOi7BtpgQIpwyWAqwqAQATJrRE8fLu4vR58t
202Yq05+l5JY71RyNrwiP6/dw8jB574HuvKaEH5WCTqPPgoQdzWtxxVry/oM
3We0C1Nys+bEoan2q0b60Epg1CntWfQv//DTf/zj579ZRAwFqX5WpxX2tPYf
Oj5dXDBee1ECa1BNd1nxVRZSnXz4vBoDXPDp/JhRKrjX5LbtR5NLAadfyARf
/oo+VGjld/GHioXjoOmWqqLTr1DB9XHl4EM98Gt994YkP805bUGeNXN6XIxB
ec9NXvdJ8XChqeuOpvjj4aMv9p75vUbL31mNby37I+RJ0IXfYpqPa0a/MsLP
ZFKEXzFNLT+BrLwkGr1nxl3Sj51vPPQysuRNF+zS1LXXRr76A+TWAcFY6ayD
8u32wjcPN1Jc1cR1gI5ZvLkR+nptbW9hOSMdFjXOiOllgavpoIqx+2fpE5UB
Ne3pXGg2aTHjeuPk28Tyt1tPHnHxZSvx5HY0Q5xdekz2gqpJPn1fiQNHDHgD
H2oQEx5ELOse9X5Yv+0YFQ9c4DTlyAZL5ON5qu67vwwbwyqW/PKFRUU4LAy4
GFYVKmpXSUl9+L4CeP0tHb5n2c50CSYM9NqEutylurPqZf9jP+V1UuIG1YpV
5TST1y3TCT3BY2C4DHK3nu83UhxqhttEfBxWf7scf5J2Pw1xnMy+jbjs2Rp3
2ZCb5GRFxDU+UY+b2x43TLtUhJRLEfJZ//ObJwkTdvjWr7S4biMTOCcEqhh9
D6KOv//9692V5EZIzxmvY482RRWi9bAnGdRszZt/2PNsBFka4pCLNk5sPs+d
uJo0gGyQU9iOk98uOvZT/BivmHTnN4gbv6VNFC5IhteM0P1ZQybAPA0KdwLq
1bh9I8nx6OFCcLNsso3XfEHYdlUALxOiqtI20sac4UlamJSM+LANRki1Fp5v
QhcgKt+TUOofhsfiqhYLC62lIkOifuNktg12WdV4iNJ2zSudsHPHrLQpw0yX
gdDs0uP3d7f/+jDy84Mgt+8wqfmMg9RoE2Iezy/sxDkxdslUzmdjVz4DZ72J
a/hMzgc5WEM+9m2veng5Yk+ZtDoc1Mae1uIRKybws0D7pqny3x4u/8///UfK
ABUN3VxS9W5q0QouesEk8Bl5DGyvgDLCQXczuq+Sx26Tum+aCIPzNowVVR0Q
Yv7yZPPfHq5uRKw6eDO88JRousqvrLIw7zGhlaj2i+j2U1tpxjcR4zy/PYw5
6usCOKsBoqoXzKhT2pHL+MpPSK0nWs7/jljwEukKAHn2FXLRh3pxb9zGikk5
abs8yGaNXzsyWASwcYa9nNGQmKgGlYun7tpw5SrgLXnzaUr+27WHfyWEFHEn
izg9d9EFJ1vP/3FqMGd9M/ztkz03FYMtB4TkoNWk9dulYNKGpsEu8FHlqJLP
mGNtNNAIGlilJg0kLfyv59UmM0Iz02Pq+0ze/PF0banXot9eCz3dttlEYCGs
Vokr4aPbUgGSWTXhMXJ1Up5DOZ60E2ctsJiiTjJ0hXj/CrXhHDj3JPjuVXDO
GXprxbaRu+ogxmwUh5S24nR9tx2PO5hRAz+qomvJdWZ2Z9LMCRrpcTFy3TOx
ZKGljcioDLigl2wHjOsBdVSF5yKbAnq+nj+T0T2fEBaSjnImSlBjJSkXL6GB
6ydyFMDieQvvkXXGmgPgnwcwb/xOkg1QFj+vGrxj5GEfPFj56a/ffbvrFeM7
rLRhPWNIkglpRJCd3W9iDAZcmq05905ML58ZGi4p2g8nvl1PLCVFyyHTVkTP
HPtKTGgMSHBy0DV62yVG29EqwFsGXH/QO8TqP4W8foPeCrNyiU4KUNyXFaL1
7iYydBP5a0r0zRx3e0mWqfBUwrqZCfYBfUAIT2rpCQ0iIqdvBTQbCw6fhZ30
WyMeY9Ask1Pa1MQOVEceve6Kuu0zQfuniyFpLGEaqDjVfuL3krZTk9d/25v9
fgbTgnp0xgU8lFoHqjiDPDGr7vuFyLx1ePz+81JQzrKkxy/gbqcSctQUse1t
8CXAyPE3hi68MXwboGTVB2zwqKBj06f9Zje0u+T0yCmZAt51UpcVNSkBYIn7
4p5z5nHKxhq8ZEHfCUqqYpKGKLLZM1YqQzbb/bSwk8eBgAXoaQ3ql+3d2P25
qvFyK6yD3X1vwYFLGPFxEcFKBmH6yoXYFi3urJ6YZaA0qKdOOvHXE7PsjVXj
qo2jAp5Qtl6VVdyn5eSy6/Lrjj0/kHdorOqz+0ff6Dh5FJr1Juru64ib7xGG
Txj5JZns6tOTlv0ODQQowne75Mi0kvkoalIjO1nAi+qaT63lH0tK35y8+lJV
9od2Zr6bWB3itblY7UMF50gjpTsrtn99tqKfQsMKfrVuQPtFQw58iZeXo8ZU
6Yj96vF27siAioWSkDo0UzWZDCDBVUJB+dPNp9m178vbc+H95U1tWYOt7Q4l
zWdna6RkNV+YsEr+tmGP2vCryWjAJx/uPq4hAROy4SC/1IwvRDdch9V8UnL4
9fcAr0w0g+dtunWTaNWIdIpHhET2dztP1ucUIQtz0S99EJMHFFMeBXwradpb
TO6tuB/P8b+fNa4pJ5PM/AVF97xq6jsbez2gsPAQRvaAhtIin6nQIsoEA7kj
dw5PlZSZcaMKSCW1/Kp6ZHDJb9308o1N5/Dnfztz7BPyp2+Qjv1WXHbSQhld
XV/59x9+3l1yhyz4dEwfc8r209o5y7SNXmKidvp1lEUPPaaHM8eqlGjoo3jg
+x1/NIxadeJSarhg8A5j+EpQNjqnhUJrDraceLf/8m0rthXZcv3I8wANDPr9
6sbOWjTlRgSEg4tW+m5I8vMs768uxKYP/WzPuLugeppgBDTdPn6vTQRdC7Pn
9Ai/Sv5fP337rz9tL8/5ZueCDx4+2VlLbXo1Ecm4nT0gg9cRrpwAfggYL/6C
R6Z31TXV5p4lT3Z5Demw2ecSCZ7G7UEx2EysNc6UJfi9Kj5sqPwjbt8H4Ct/
FHUcUk29uh10Pf3rasTEwnVdt8wgzWMT6DsvSSdy1JMNZlyZVtz1ZE71/Yoq
ZeXq6YPkrssBXnVIjEuqsJsGekRK3girllyMlAUVVgyrIKX8ox+Qnvv1xPmj
NiV40UdQyWkOpzcdCdnVfNRAU0acE165AzHU+QKg7x1A16kXLKKRDOipMNDh
7BPtV58PMjriTGCI3pHQgjYUqBinL9OwiXh0PRTeDHgyb1xSSUdZTuvdT8Bl
N9U0somNFoKaZu6fxQ61uPgUP3/GQ2+PaYg+u9Sn03n5YO3kB6L+13mjV93C
GdKdrO7nAQ2vAm698hyw+L2QoD4gbp81tSkg2ch7Xw6XfbC1Zvg/P+5ZeQyr
oHfRq0uZsUFOn1s6ZDGgwmLafsL5w6rPJOlH1XxEa7uqIoFcwklg/TutJw9x
ugvwA8XwgbbiwrLjn+XGDJ7HSe9aOvLk64wwT6f9jM1UdGPO4VaghIQ+TG+x
k9o/rxjTYAqnm84T+25M3q/GjI/67HJfxhdUI4uGfu50hVmkeLQZTQbJOsFo
wjaz7MY7hPigTrCRsD5eTm0sW9bDzBXN4LwiLyK/Py+5rR0CBGF5O37ypp2m
QORzRs6PFR+rPv3qSOFXMxWFfoN1MSxmAG/jKi+GxIjFEHnHD5d0n4WdAtCy
XiVd+BP54tuCmy9rugu2l3f/6z//ErE6XBZO2KOJJ91mCVw4+BW86mVM+wku
NN/FbzHSqlkTeXE9cjXKScfJfj901v/LrJqFM8SbuGUllGcwv+XY8w1HXqGP
jiwtadFj5ddefkHSW5XSjK84oAuGHh32UtI1nAkSs9haC6JtMWR/upPcSjI8
hOs+avNaDB+W9s5Ki6LqKjO9ZX9OuupjatBViqmCHZ/s66Rl1ykOsDpthGoT
YVo6VIeoKHSolMsbKyj45GhLg45FnEsn//2ff1lfSH79cNXj4Du0xBUnBd96
EFxb2H/9CKf6Ss/ZtyaLvjRTa79dTe4+TG8/DdmUzN2V1eVIkNR00cqo8LJq
9NBm1lShTjViFw36YbX4KoBfw02nXHG99F+/29pbW0k6RekgdnEO/2CFtOHF
rOq5KR7CBuzJf+lFTP89j37Eq5xWyRmrPkNMRjTw6cseo16MNvOQwzc/rz36
Wtmf3pNz29IOsok8gGmrNUAgnqn+B2LSnpQeRudFYL/RY4pdTotHpUjZdfPx
1M5CPJ2O0bFT6K486XSvlDXtsxBMtHEtcdhplKRdogWrRAW+ppjO0irH/FKK
nTnoBddyyw+6cY0xMUIw0onparLK8C4lH9l+3cHt2naPBCjd8PqbBinCLOQu
mqk7PpYU1+22g4L2aStpPMru1TLuR9PMZZvi203Lf/28sOenIa7/3socWLAq
4koYuqWg9XIWG9KJGuuXc6URv6a26LwA1b8SVQStWDGuujv/Nz35JxaimvSc
2KWjrQUxNnG7id0XVTXrCKcEwHoLhh4QyiMBtoBegQPdZIJyp1tuILuaMxFj
3o21KPsdMpCW0p7Ruk2/YC0oi9tkD+cSuyuGqLFDMvGKG3Mmws624q7KBgq1
I3f8ym6/oA1RfYg3eBF879TlN19oufYhrb3B6JA5jAgO8Da79w4HXydglwun
LxO7jqhavkRd+x3k3Ku4rHeZOa9OFBxLxMOPns7rqXVa9qBSjLSqEdypRtJA
gY0wjO680194yEAu11LyefDsoHpsOYRPBWFuS8eCoXPX0WcX9pgZYD2uHFp2
TAacMAuFduGI0zRmEFdXHgbMXH/TMvyFqPM9UtWriDsvm5kVcXG3HlS/E4k8
fjI/F8B5OJ0OCTRipob9eI9+Mq6ty6REGSqLPHo+zu+yIgoj1FovpcCEK/Ny
B5J6nk/HNzFJWtaIU0+ZX/YsbsSXZl0ZoY5JSTGXai8d399MLy+6Uwl7hmi2
lxIc5EjDsSOI0s+ozSekuAoVrd+hmUx7cAtupF3Pcti4q2Fj0qzw28kxQa0R
1W4TjEasppTLFBRAGR2/mS75YN6BfLYTjNm4DyJSv4dtUQykHZ1764j9FcKa
dTLTYmsB8jcuZlKFNgvRA0WnGWP3ZPSRkF2omRnxGunbC95gxByO6mXoSXBV
1qK2/2vnTJTSr4LWh5QaAxWjmylfVREXOcQoozsNqlS0X1BxMXa5PCBQu5VK
qZimFTMZCMhUW76ZhLTQiQZGh47a8Shpnw1p9/wGPaaL2lcgAnVwegqV0y1B
EzedjMVcmsWkM6nge2WMoEO/ng4njGIFHWEXGBYz5qKUh8w6l0+cSnpiRp4X
ViUdueoQD2QYn9uVJx/8yoLO8mh6HkRMP62Yv1tVzgknSKWXKOP3ZYx2ISyf
PtgvwPfix7p8SsdswpOKWDwiqUUAd4kalsxQO6NWgiohj+dL8W2Zr7rh5K+5
x0O6EiWxyMm7zxg9yQDVJ7Sm1bDTYRfzaBNpdzBocIA6eprL6m0aYtSPN9E7
FPgmlwAcU0LtzPpMz847hTvp6LyT4hIXTZWfpZZ/oWo5Qqm5w4W2qxC9S4GZ
mGJIPHYdWX7y2puA2x+9eOh5QOPFT/jwIQW6E9OWAy4vkCLgAtggebCcPlYd
Ro6boVWY/NfJVwDwM79jdty1kWpk4LMGSIFivHR6qJLZXUJov2+1E5I2mpLQ
IkdDolqEilqhIjeHVei9GG83ioib6vesrWllXVyL2Z/3rHilXhFz0WJ8tGgL
krK1M/eC8il2T83MlU+ms96ezDuMLTyAbywJypAyaJGPANoNmqMOKBN62kYE
Pk55f7nlqu5PuWd2lvU/pF1u+ZRNAXs0S4jo4Bpiv4FQZCUXh1Qj8wFDMuZN
uQxzLkrSyfA6GBubtkdLph0Pcs88tGGeWFS0p21DRvWwWcdYX5lL+A1G2vB4
zTlcbzsLVKkk1sak00ETYtGH82qHdYgqq5z3/cbWv83v/n11a81NywTdVYd1
PRl8nI7PaXH8weujJW/xpmuWPPJ1N9ck6FFKQXJy15yyO7OUUUWXCVkUY/bs
2tBrKvCycWx7wSgb7Ws59i94SEkmkPhFIJegO64hKhhDHHKpUTJlZWJDM2WB
iiukO4fVgzfUhH4ZD/14TfrXh/rHSeM3K8JNJ9cG61FO5LIxnSYJXYSGc7EE
IZJGgUATdm3SoHkSN4V1+PWQ89s5Oxd420UqoXcd4Qw3Kadahf35Zio6nVQu
Ljp2Zj2PtpLrEYfFzlmKWrc9HiVuWKcnLIZN62FvKuiIBA0Bm2Y95pwPcP0M
oJPetxCURI0K2uCYENLtIpa72S17i+ZHbqCPlK+cLEd23G65dayq8PKxlwAN
V88hm3MgTSVzXtvetjcckYaDpvmwKiwZTEpAaSNi1odxKZomCj8EXzuvnWpK
KhqTknuKsTt6VLFXgAsbTOlI2OdQhUxEC4fxH1//9D//9b+TXq2aNiwmthsV
6O8DpmUr1cxvs3CqLITiDODMGkkbi+akYlSIvtJ09WNCTYEGWCSoz+N1V9ql
+EUjXAQ+bYXfE/VlIxrODZZl0cbHaJA+bk8u9v6n2MqTShhkwxxMW3WUsRol
pC3InPA7ppCDVwePPy/qyWVNtyumaggdt8TDWcrJO/iGfGxFDqm3YzYuS/ko
fvaoQyILG4R+NcnGQfuE+LRmescx8sg58FDXERIgNi2SJ3PaB6uO9Lx7Yda2
pEK6Wl9y02DpKC+tB7GbMvx7Ujx6m9VVK6WOJaxYh2CEDW1SY/sdmG5U0Ve0
mguz4rGkeMwMvcGseNGKm1g0KWgNF+NsyHYApsAVyuE3Yqz2WWW/SzcVCooS
QWfcK/LJWAmNIGoRbUV9i/qREPODWfo5M/tqhH78manVTx+Qovtceu4v2wAO
V1AnmhcioQdxz5yd88BM2I6yVlwci6hHNJElpQytLPv++ZdnP2fqz8afj/mW
EqmH4URMjfNymt3Ue4Se214Nad5tX7SbUkZcpqmfeBkbGqCT2b8Tc6w5hcrh
dp+8N8BvnWOWmLC1WhK04/ZRRFeeV4H2Ea6sYM4IOj7nw0Dc3j7p4PUgq4jb
fqse8FzT6T8O3/qE2FGwlGT8/bF0N0jcduJWzR0BcbNh5sp47nPVN34Lasmh
IyFKhcQk4AjpuJ3NuUfpbQOX7gpQfvghFRdjmXe/kraVMptzqLXZfnatitko
5Q7N+Zjri4GVVGB7XhuablCSajaW9Ms6HvneO2xBTjrOXAgJ5oLC5Zhg1omN
qCdN9Bo+vIY0eMehnrBKpyxiRFSnWJdO6YbvBjg1lI7TqPobNPC9lqITlNGJ
hF0+0Hel9Lnj7O4eKrTVzMElPCQGcyThF6yYUWZKC77jEzMlf87YEGCUmTGd
WtIAfaQU3XGB1nweU3FIOAr6Opn4eSP1IChwyofddh4W2Jp0m/7y/dxmgrru
JjilqHkf9y9fB5+tyV3UVjU4Wwarn/VqV9YMbifZq8H5pAJMTycN3k5BNUtp
E34JMSFGrgfUfjlQR8sJWkeVCjJmvF9DmFTTMdKJDmV/iW28eVPLfRTTLkeE
4KYbjSffpnTm+aiVtRf/JOwutbNum4jXzIQ2NaRSVHMBf+8rTm+OaKbeq0Cu
OnlWzu2QoGc5KF2LyKxSnJIJ0nJbxcR8p7g1ooDs+jQrYdVa1Lrm468HzLtr
y9/upbc9ppRKuBWUp12jKvhJ/tgV7UQjD9zmlJNjBmZYDly140MaKh/dxhjK
w7cWQOoL5fh6BfgI9soL7PxrMkhnQq8ysHs8ckrSYw7g+jNM6hPKYqyJsAAV
9yjWYsqIJ0OU3LRPkrCiw5oRM61Ng6110SAmcuWytikm689or4UzRUUNGRRU
KxMd0An+9W8732/Ofvc4vb1oX3bwU3aaidhlQOYQR6+woTk+CUxLb+IgKrYX
3N89WF7dDYSlaDuxTTfRSQWWO/QzG0Hz+pJyNybfX5AvWWZm3awfH6X+/d9i
KxaGFFGkBl+0Qa5Ruj5XTB81IiotXOqyx6fAVCRE9+1jh/B5xwSQZjlhxjqD
5XZdg1eeab35emfJJexYi4ZJ3XRylvXdHmGVl1hgAX1Obz1MacqB5J9ElXwm
Aeax8N0mG99p1Ticys25wNZGIO3z7T6IrAaFUQ12PurYnXWGmMNqLDyqQDmV
BA1rKmij/fTjUiqgi5imxFPXHASgZLB86ubzjIaDIcGok1y3Nst9Mifyk0Ee
AjDCRGI7LisoaNUUsOGzVyg9OUY6ZMlnCCFBk0deJJQdhNRmw7vO9V57G1Jw
XcGc9tuoPkkJp+W0lQbViWFkdDOb0APuvMcZv6QdPjCe/frI3deo9Z+zWz4S
dV3w40cdrAERtR1aexZW9akAXBTWsKIWVlAx4ZO0GukDIuVERgn9HIgcU2Sh
3ksqJzeCyvUEO+3oDinaVagJExPGnblv5+JWIl53SLgVd6/4HVsxx0rMLGKj
HXrF7mzYK6QumcGLihrO4HHOZHUGlnU0FAvSK0SNqTmDFHiLkTEcN6LCbnrS
hpss/rT58xeK33y57OTLRR++2nftJLn+Cwu+Tk4CGwTTiMovcNWf2jHVXll9
UNm5LEGJQJ8LgCVrcVXQjTDIeQmfx6Yi2aTIB3HZt4uxb1ZMXvXwTsj8JKnY
D3p+XIv9uDP/l4epr4PCiGzAgC/TIfIELSeZE1VGOdfv1C6HDUtWrpML9xvp
SibQTGyn9+SKZzpDomFD56fc/KNhXt8vGzMqsV6VIeLSzbk0Ib0gmdr82z/+
Z0FvkMKuuqWMlF+5FfIs2w1LFo1DMKOijbskNDsf8XRWPisbWNIMPvIjd6yM
bQs/5TU8eLDr0DL3V/V//y66kzL+7VH48YphNyRZ9JJ9oh425A5rslgwVIku
+jT3fUD5zQ9/GckwiW3scR2yy8PH27E4aVudtu3+ChPmUY77VMCMnLKJVd/u
ev/70cK8Gz1UAEDUnFbV5pD7coXdZ9zgF92Qc2Z8tU2IwzRniwZrtNNQNQbE
gbTomQObIaaHOgDOApDHOw08nt9oDGt4YcqItf+AsORzfOlRHvCcmj7kEU6b
qEBe+TFq7ccs8pDJZFkLRB+v+beTIbOJG7PBHvhoeuQdPb5mN6Hdi9ATkkm9
mGwXkMy0qdmMwoSFKafQwQST6w+wh8/4OJAEh2wkoyMylI3URa1/Jy4snmVU
Wphd3qkmVvddGaNkzSv2K2gqDj6d8mw/SO7P+ZTdDbXPATh9dXLiCHemndp/
lTWco6JhAzqWhXmP2HJcg+x3q5FhF1lEHsAPFFOavoRcejMjrcA7H4rbLrLq
zsunwbN2mU015LLSnWIcD9bChw8EjASbBMIFl3DHyjMo57IxlfgBM2FEhwPG
JMgVi2DNZ1hwSn4pHsrEWtC1v60x8jtnlazvFyLf7od2Yny3ZHInqdxcEvME
vX6PdjEaXgjKY6JSP/Iiqf40rKmGONxNh7Uz0KMGgUBEHsNNdFDhg4LpTmDu
wYnCIw0XD5SdPwhqyZ1svV3/xaf04grrMIhFQEjwGCG2jztaxOv8xDj5pZfT
JBjPIVV+MXLzj3r0RNKutCvQbrX60fLSYtQcMjF+3NT/vOyfd0125ALUkx3f
LKlWIsx5O3jbS3w4y1i2NksgV/h9WX03Dpb++bdDFdcNKpYv7F+ZjaYcJg1z
NGRBSIldEngTc/Q+B9qlxE9i7n6m770QEQ0G5V1+btWCkrcb1ny3at3xcZZm
DT/9uLjrRJrgOTY2OG7APbQoQjppyMifldF2PPqUV+QRNSbwH8XJR7xTJx6Y
SAbeNHm03k6Azonhy3LEPx4vPFq2P4wr/rKu3p+n7AQIv1y6VA4ZpwupFUcR
5adKzl+QkalJq8bGppDHq+EnftfzxTs6Wl8GxwwzDcqSj6PtNS5wLW/8uozU
yaW0eqgg0UAeqfNy7Z8BQjzcy8VpRBNmZD/vK4DycwCz6LcSaCNqsNjIJ26l
fEErP6yZXFV17ekbk6JmIXQormHvhmOJaMDjmFmQVztGszO/FX+qmQK8K6V1
xmRgv3TANF1f9yKANVO3ver7P8+2NtNmpxSrIubzRz/QElrCsuklq3wt6AhJ
JoWwXBm2QYiqsagxm15R2sedt1C14wU6aImD1B5kt7n5nSsxzkJMKYDdd2tn
jIRu1E0ADVyUUpNUDAgVcSOqJmwEVU+fLPzwzdbWg+imT57gY/u/PKpho51m
sVlL1zDAzMkBn17hM7G0tCFyZ828TLjt0n63ZpHg67pufoItv4QsPVl9AlD0
2XNTxRfE0AoZc1irhNkNI241x24QZJBNw0bABnNQ3fnM/lxab4tNhvUbMXLa
lEsj9pk4CTt7M2h+vBB+uOyyKbBxe3Ajc2hBc0baD0uxoBQS4Q+a8eX9ecc9
3Jm0iy5jdvsN+OWQ0KUYCQmmxMAy7tjganzJbZS3lB/DQ+7LKJDR1kJEwwVu
T9bYzY+n7x6dqbhaf/dEd8U5GqSdT+0Vwe+vsrsy7D9Udt2gEwXdWkZfJavt
Mz34lp1YZ8W2kkqzOc3X7eT+hAHlZCAiEvS2T/k0bd+MTe9HRv/qwaUVo5S2
fB0OqmAA0yZOmNEVFlWGTdOzlhYPtcI8Uzl0+3DVjSO92afVVNTaxrMfvvs2
4BIw0Q28mXoS8L6ZPuES4KnjXSoU3k7oVfS+Zm47YR894YRdn6W3zMtGY07M
TsAU0TEf2jGu8a+MyG6DEhxTgULcXpdGuRCPrDhV6wHl/m4goQR7+l815v5L
pgKnT7+dd/BAzYXjfac+lLQVLxkQj1O+zbBszc5+GpI/cOEX9ZNxNczO79Zh
qqazLzcXZxOgMxlr1opnSOONVvWMBd3uqDzm7j0eJ3cQyi5gTr+uOneAW3qS
NJSjgd3RT92V9X4gGbkgxTYTa/Kpww1SEhTTelfBx4n6708DAJyLrxlIPUkr
6eGs8ulSeC5CdYoH4rjzhhqAY6zu0YZrLWEPichOOVTee9cDPOSYKfnlaR1S
50j+Ae74rV0zOiEGLsvHxAM3+r98QUgYSjsERkqfg9410fp5VEv8x+Pwvz0L
/fS148ed1KM5pZ3b4GO1eNgtD2LMlYAgI/5LXmkmGM96nLM65iyvN8LqsZOa
LNz+gHTol0uUdKh6/N6cUbVoEPo0FKUIv+qW/rjp+GHPs+KVbUS1s2qcBtWM
r78hIYu9ZrlRRrBJuSmb2anAsTCVGYdKmVCbrqkHPspGhGNkt3Vcf4fbdl88
WDl58w6vs8nNYQblDCsBnEmkmZBjZiAUIpRJgrDKUTL2qIExrkPni6H5SmaV
T0F0yPlOrTBgosrooGW/7uG8d3POlGnVlagj0+9yfKtbhlhwi/jgOljeF5ze
mrSc9iTMfRIlr5ohC+pKH/WsB5O9bBVH1HQ5FbG6MLe6GGdBKsEFB6pO/nGm
/isepEoKre65+fFA7kVUXTGs7AK85RK+645Vjdh1sWwjpYN/fn7gzCEVEvIg
bE/JeHPKfgOmVALLM8w0Gka6RB23aE2f6Emlc2rMfkTw3/vRvy+Lt0Olm87c
NU3XI69SjegeL743VpylR4wuydlieHXIOGoi1Ezd/7Dk8HNlJz+sKTnTfPuU
Xybcf7AWcnJ4qF7SeDkD1eNXS+xsmJne5xBQgh5l0IrWjt8QF74mKX2RW/M7
Qd0X/LrrhJNveJnsRSN/HpytLTqqhAJ9aolP0GWg5oW1oy4tKB1lba7ZZmcN
SafKK4BQv/w19L0/NP0ZMHT748rj73ObbqZZ7U88/P2wb8fHSmuQW3p6SjoU
lbZ4eS16akXENBk3KwJKSMyBRHfWt195TU9tmDUAbbwqeu4rS9VvBOsP6JrP
D3z5Fr27WUFBGuEt8uHrzI4vMPcOMFuvKmDZrP7s/sJzBsIwDdrEHbsfEI86
qBN+EtgnhG2E5C7pjI03pYAWw6++MPYhYODDFyjN503CTo9gNCQAW/D13PE8
ac8tTvdBbO+VpgPPZf0RYJExkzomtvqgkXNRP3k5Q3C09nJczz1M00VEzcmJ
qoOP45KfH2ifLUn+su5+Nqd2i6pt02fM5NsZflkzK5dmHauRaNwTSa8u723u
zQUCcmyZdeykvO28vPfEGr9kgZYl7zsSU9OezSYT2Im4CvWPn//XP7dT+2vW
pzuOhaQxbRb5uOO8/luklq9qrt4STLfr6f0KbJ+ROmGnzyBb8+YMkB/m4Bvu
Uq+iyGOYXvRlAg5GPNodF9K2vfonCXXabY9ZVIv6aQejse3eAWRnqYkFUREG
A1p52Kv3mOgBUceStjqtq0/wCEsWUcZ95iyMdNBgllE9Yvh3ccmPyxYvb0LH
6Bczh/x2EnGk1E6BLGmIm3bZTpg9ax1L6XuSwvvGsSN20Kcx+LEUv8pObaGB
Kuwykl1N9bCAfmzLWPHV3mtvWhioZMAe8wr2IjIbGuSlT1Inysi1F1KTdcbh
0j4AoPvYR+ymKha0ngu6YyOA1+y9j6IdDnaRDtvgZw74qEApJGtWD/qPJ75/
fTr7/RpnL1y9aLi6Ym9Y9k4/S1uczL6rfwB0XXtHNDW1Hg85eFhG1w1w9sHe
q++VHnnt4idvXnjvLchw02JS61AgiMMlnO4yCwm4tebKoJyN2a1FVzmE7HRE
uWovX+DfheX+QdBxjTdUyB7tSci4UuS4puBXvC8BzKzPhUXnmRU3U2L2grTf
gfnCSb1opdx0UCuXbQi/dtQoG477yDI2QkUY7rpxeKTwGrOtIYG54UP8zkWu
2HEw1g29MUlznNMdYpca8Lfi/A4ftznAK3bKWy1jd/jgPB17FJH7bgB9cZ5R
oINcGc4/EoVem4UeXxs75Kn+U4wB+XbB7eTP2ChNbuTt2wDA4OUviA1nsfV3
O28fQXWfUfFAJs2YXdL6wA2JcaEseFsoLIyL9eyBu7iCdxl5n4g7CzXoScFQ
C/Lal2MXXjaRG574pR7D+JwcRSv9eKIxG95bihzq9kQVAZdKQsVRWnJH739q
4vSryb3ktnuIxoujJZdRuUeFHR+lWbVJcUWE2qyH5s0U/h508x1kHUBKblxd
jIQ8vvlAfHl9Y3lpfSHiW4wHgjYBH3SQVwkw9Z70Az/wDf9eiLjtU5GiSp57
LD9hZvz3f/70NBbb3UgtzrsiMV1QjOZDK1Ft10Zbr+b++Q+XPzh88eOXrr0O
AN/NEmOHBPh6D/dqTFY4KxuKyUW/3CWxqG0KmJEzsT/v2ViTzkcpUatsNkP/
0PoPXv7tnwEAVGuZgzRqwfSH5cynu7M//TC7HWbFBdVubL6HWJG2EGct2Dn7
TDwoXEk5HgR5e17Ivp+6YsRE9FPzftF3W/6dEH/RTAxrx5ZsyDkbNmigxM0k
BaJMAWpQDtbYkNdZHcewNSf5I5UCZDNzspTSm+XjAC0SGHeyIS6Hrvroy0Fa
WA6ijxaj+op7Cg5N372hhN0T1X48euc3lPKPOMA7oskKaNkxJbLegLm0om1Y
cdZlXHXJRH26YFqdk/+wLXo0T/1xTbSgazfjj/qZtzat6J2I4IlHq8LXfPhr
wOk/A3qKcpadJg2eyB5pZXc3zVTf78s+WXfrwFDJ1aBXFHCxWBNtktFmXsdZ
MfDeil9iUQ8s21FfR11bSc/2nGlRclU79JZwtMTNR6rwA0baaFLHTShRrN7T
wxffzDB4WE9TQQaAp3/lgOX7Zj63E5q/jwS3VTQlKDcpGw8qh6WYe26Xwq8j
BBTTSi7WbWEEKf2qljwHodDPvOYjn1DPXLNjK7Xw28Kx3BRz3E+vN4xXykc/
j3EG+OWfCdsPlhx/V9x2QDXyOezK+5hLH6n7rht6ro0ffAF++AVpwXHLTLeR
2MKqP4zquWNHQ+o/BRS/B6i48GZX1iFU4zGHDhz0MzMxLCquD3I7LVM9UTsp
7nT4OARJR766Py/Amwxb2Tshpby/pQIAEI3lrodFK/LJdTvEPVkCfjcT9fse
rCyGo9qFqHttK7QQEFMacsjENr9GGiQiwLnvDN37qD/7venaz/hl55E3XgZ+
+Wt0FqD4rZeqc09hK8723X1OJwBvLFoSiUQsFE7H9PPRUNrpiBl5QRXHMdnk
AF92dh7TVL9k5A9nmNFImYbd+lVMg/j++8WfNtf/vr/3IOXzSafV0BJY1Zfs
6eZwWIltKZpouJFz/MOOO+d68q5TwaMi4iAbXuGQMNNOyVpAaxGNC7CdPVWH
LALwVlS76SYHjeCwkW2TUtmEkarrl8fyrvL6inTTnX5qvYF8NWCeXlngBzWD
zL6z+KoTKnRlyMNYTEj8ihmLmDgXMM36ZGGPIKyCroXoHhVIjm4IyYZ8yoGo
mrTh4jgodXbWTMhMS4aRxKlS+mSnTULwG9h6PlyOrmfP5BHhd1qz3kVW5oXl
bJ8J5eXDHYI+NboCU39XBhlUw1r7rn1Wc/Q4sqHcxoZoqLBfhp/b7njEo4sW
jpIykXQLo9IOMyZrsvHTyYZLmSy65OWsbfm2UyIvr0o9+nEUXhtCtfrot1d1
3fuuiYQO3Fzw8dG3AFcP/brxxsesiXusmVIWBsqdgWEH2/HdNW4iiIOtk5OA
SuyEBgsiN50XAC9y+k/UfQmAlJzNYOCzzdR3eyvzGvS2MG+PcnWRBXJJSRpa
r5ffGTCA/dxJds2lqevvh8jAx0HFvIdo4DeHuDAdtMwthWyvJDfnUw9jsR+X
FrYiUodiyqcgbIToez5uUEb1mflhw8yyHrjlQodJpfL+0xJwgX6qZLr2bS26
kt14h9N72Entt2OK3NSmILVJ2XiBVHJivPAKs7ag6vCfPgC8fP+NN4sO/fH5
XwEALwBeBPy6DvAc6MSBQgBAQ59ecosRvfXwnvzRoiNDF96gFWe7xdBFCz4m
BS1rSfs6pB/XqSC02bXImI8VMDCXrPyIEuPXY9MhloLaKRkvm9VCU/LBOKvY
gT8foHQmBQPE+qyAChrUsKNWtsdB9pm5LNRI2mP6ejnioU7dP/TRcOGNvqtv
TFafpDaeny75FHL51YnbBxuvnq6/fpjYfJ7UfA1d+ZxajNlaXFv1GXx+53zK
Z2VCBcOlC37uvI+7SGyiHwRgPwFIx665eWOshmxMzsdiyK3NLf0PTxJfp31p
Pds8XsVoOdN//nUhpHbWQLWKphTIclLzOW5frQIzoxUR/A6OU0vWCghGBULO
qJ0GZjc3nbn11fEgm7GsZYdc0rCD5TaRtQqKXjzKG7/DHyqWISuJvZ+E1ZcD
kks6RJuT1W5kd3BHh6eqrzCaS03svpCWFNdTwzZMxAZP6IcXTCS/k7luYM6J
8Ysm+bJ6ktXxihhYMCtH+vSkeFC54FT7JUh43fvY8isJozJz0oiBqhXQOaMd
4uHOrsoi9Bh0N6z52wNhyNVbcAowcORFfn9Twsu3W0F6dLNysDlulEQtmpBV
s5vypw2yRb1gy6+ImOnIoXM6OihuZHFR1UUXPwZVly772P985H2yqn0YpnBA
F+KiTr+wWwirdFJy5nnZBkRW/6Xf5H0EKLv2h4ILb9/45HfIoWIiZhiJaqHB
xzFDrTEdJCrqUM3Uo/rzCaBsKSiHM/jlTOMHpME7KjJ6KeBcyqyLCffAOrNp
7nigO7zEH4noeT4eMEqosqBqjORO7vBNBjA7ZBhPeeBRea+L3RhWktIeRUCD
XPFpn+2u7n0XW97Q//I8nQ0yxxl6POfe8PHNnJ6IlLijnlzWFj0K9O852HZi
p2pySDrURG+6jmvPZQ2W04vPOEVdS9ZpZtZrW+g7q4rmNV4jsfLU6P2SgcqS
getfEHNPH/sV4MrBE/iqMmnpjeH3Xi995/nehvzVhMGsJKQTjo2onT3ec/1l
QN6XgFkVOaGGBgx9USs0zumzQe4Jp3+ZKJhL2uY9PCM219pxWd5TIJgu4oFv
KUZKF+W95o6v+PnXFEPVGUJ56KPrUaDWN/5Yeg5w+fDzN/4EYAxXJizeebPH
o+IZFcLUgk+nlwMrsgQ9VxxTZ7lNn/fe+hNp6KQQfZ893c8lApFNNwiNZ5wa
zuKSMbmYmA3YAqRJesdpPbNvNUJ+NE9O2hHmsSJa4W05rkiD77YTes2kiTXx
jH2y1E7vdQgn2MNZY9Unh7K+yv38lYbLHzRdfI0xkGdG9/mYEz4RdiWiX1tw
xnxqswKj4qNVjJ7h6jOvAACvAF78/NWPlIjRpIEYc8vnLRg/HxRRT6adIybi
bSHwLLvv2vClD0BZAEpL42bA5pCNu3jTT5OO7ZQjHfaa9RCnhZKOa+d9oyH+
SR3s7ZS0KWIdMFErfcLmn9fcf5nj2ciVcuhAUoULWZEBByoTPOIGhBLTNlBw
ko/uk+D7NDRo3KVcsDH+FuC4qV17s8n/+afn7/Ody4EuPbMF311HGxhEdORL
hq9FKa06bJdbK/nx+6cPdxb2l/yP7cJN+YQSViVGwTLBz0DrTxlFa2G9SYRc
8DqjJs3XG5bvtqyzpl/+/kaHq5SOVSArTlBqzpLvH+u48T6zu1o22tZ4+Yvq
i19eO/DuQHFxkISiYjq5ZGTUodfwcVo+iY7o4SIbfhlpQBYQWyvtNPycjhbV
ouM61oYB4UEB9gVdG7xrEc77HkFJUIiKUrtJhe+0fAjovvIWpfgovvC9FfnI
ggIcoZVLx68H1dN/XfJs+tg/rJkfLri0SoIA16SCZmlHThNrXxdAC5zswahm
asMv3vUgFg13A5Krs67x9aBhM+pfi8dCFjVxuCjjenYqWgyrZDad3QKfW4dd
FrVeiGBLErRyflsZO9MsyHusoYL6C9dLL1yeabvVdvDF2vffOgZ4ETF44lmK
83DOlgxQfaJR5UxjX96XLwIAOgHVL5rUky+l1FULnM4wrkwBy80Y0G5El5BA
OGde6nn+hbZX/sCuPcvuuUsdafXL4VPN5ydbC/1axJINoaDcnw/SGZOdOR8C
gC2FfZVlVhpUryTbdUqHmmUVImcD8uTsnBaC4DQe8JEKXWNZzN4LBk6RnZtl
F7UmzDN2GlCJ4+6nt+IyhJU0oBhvETX8ntb5joXX+cg3sOdv27G1xwTVIcmk
FddoUbavRyb/mWB/71by7x8Y+/QFZNFbXXcOVGcdK7/45tCVzwZun4OW30D3
tOLae4NsUlBI8Wu4G3OOhyt+p37cr6c9CNPV+LaB4nsd+TfEqGmbCDlvZa6F
tcsW3LyCuuHn7kTGNzWFpoFPx794R9WWqx6rcTDp+/Nzz1YWVkOWnUTwfz2N
fRtzybFDcgo8pISGyHcdI+fdo2fD8M+DjJqIAJXUgh+FhethdtxBn3WJZ92c
5ah4NSLYcBGwoCwdk2flSbDAVkjlZRK4gAcu86KLI4QzcdHMf/xt88kCyQ1/
QzNwOsDt97JJyZhdyBmv/j1APVksxtSH3Oa9x6sPH29ncuCWBfzUOCUYbPTw
mY8D3IQGMWfmPpqbX40G9rdmf9jfWYw7kha4gw+xs0ATVcemKj8ayvqXu394
HnjpjY7Tn8imaiXjrfLp+wZU+eDtq6VnDws7SxmT5QTYSMCoMktZNoNJLxSo
qCCbcmLOjDJySXMW06qVmbFgi5gcUHFXtKxFblUM+Ypx5BM5+KCq/7hjvIXZ
nQW9e/HGuy999fyvs94GRLlTcT45LBhJm8dTNui6hRmQ0RNKipsJYY53TjXl
tFz4ZLrsvmCwgDF8V4yp2w7jk0bYIz9mQ1WSEmfPOTuWQvSfH/ifhPRONgzZ
dEEy0WAREtwYUBhetdF3jnHlOUrzDTmoah6duzh1W4FuTSqQvIl2XH9N1Tuv
FgL+UHb4y87Thxrv3zdSMHOMJjeuiAvOdpEHtIge2nDJ2L1jNglLyULguy84
0Xnq4VsxbnfKNLKsJYSokzJ4naDoFOzwofaTpyez31EwgBs+F3moabA3Rw4D
2hE9FkGnHFvg10HMIgKbSFLxcDzssBY/GBADH0Y586Ju5p3f0AZKXWqJhsBD
1xYxr34y8JvnJsvfXdYWRNlZLnrlon54NWp4+uTxftwmm8zj1N0WDnTRa961
UwY0M03e0QNR+okgNcc0dMoAySU2fMoa/iypvb3vqFtQFdiJdbL6tqFTgLq7
79Yc/2Cq45ZDPYNsK+3MvRkwEtQEuGhqhAAc1YlEGiFeTQAHqH1aWgMHXjha
fc+CJDC6bhhZM34rK66GrVi1j6O8zYjwQVqTcrTrES+RKwC04vMeFjADZUk7
fH9RtDMv255X+1Td9J4T8Oz3MCVH6V2XYuwS69BRdcdJasUbkhqAYrpt0WON
GmkrHtViTBxygFmT9wJy4kKYuZtQZ7ARCTxJQwx4dWoGrIc0kOPklHmZV03g
O15i25bXuOf5/xy99Xubd9av65nOTGmo05lpp5gypQ2DkzhxwHZijJmZ2ZYl
W5IlWbYssJiZmZkZLMnMlMRpk9K0A++88+6z3332uc51naPuf0A/rO9an3Xf
j67n+dJE/S/jil+TVZzxzTc4mdNRA9WhRMUkKCt9yIgFmZXcdNSUiiiW/JAN
T8mGsTIkarPyarT0tk2HZtuj3w1p14PSBxvWpw/iBzvGzBjGZZPOhUkLrpU4
dApQmGtHj8GKPkXe/gh6+4vRSx9bSKVpcbFxegA3BqeM98MabuqpID6y20TD
xI2WVZc2qlvImGkqrFuJyeNWfFgx4hWCVvxSvQLiNlD00+WsumeV4yeE43dM
sxUZEtBRAcrZopbzr5d++L6dOhWWzC1rxIsqzHF05tAL2ggLv3n8+F8HDzST
3YSmQlBpjh4POoq7jlwSNa5j0cnYcWOWFR0HlpEnxs44v+rQPuhmlpjg1cjC
j/WQ+37ioBbV7xDQ7JqFwHQrN/tFdPYrC60FmSxSjdTzLv9MBbynIo+M9JWS
QTXYuisFz2bd/8WvGl/7xYaR8Y9t9+OwTI/tVcPv2aebRYN3M0NHnWwOsmdo
I6UBFckpgKU4rfuyvj0rYF0GSFLafAoyc7xg9JXnIedfmfjiFxoB6DBk1WFH
oNVXZlpKWN21rN4SwUyDGNHNgOQvrvvTXkdSZdeOD6lv/So9+GdDU5YLkWPE
VCd0xs1UaNmsEA9UY8rPhHAtfuKNjneykG1/Wo+yj9ccx8tJnxBK780jDxdr
aAzGSLeaMJyS9Cyi79sIXQcB9Yqdq2+4vXAlyw4/xRv/JAYvVZe94GINBdgo
wI0ToGvvlP8xS4K851c3B6TN6okqlwQc0UC80i7OfJNJQNIyF3w85AMb0Mq6
D6wsZoHAwHvZ03nZ8lmYVtCb+RG3DLPnVXyZVO8nmRpWNWfytgE7tWiWuSwk
h3xqyYEImMYcqqYMxxrRpaiaC11Fl0h1hSFUS4LSCsx+CXbzFWTpX+bKXqOB
SuJmRlynerwcf3RgNMm6zXTYXkyxFZcs2WRe2ayB001CFJARXRnX9qlIkLZL
FkK5nzL8zabzaIXnwxZPvPmL+bNv4O9/7IFVKSF9VgI4U4HVwMyKdnrDbFn3
ydxiphrfoUGd8i+c3BDkLvJLDQtNG1H1g0VbQDm9YkasOqYCukGdcNSgGdAx
ah0MqBpdp1uoIQ3n67FAF31otvkzC/yuEfAx6s7v+P1fqMAXrKQptYTnEFG1
uMwUlLHhLT4F1yNkWAU4NRtu4sx4bZz1GM9vnA4aKGbmuG62VAHMhde82Hfp
Cq3jPnngi5gYeOxlHoewEXGtYeYivORtNaTu2wh92wlLaggZZtiNwo6TlP0H
mn/+e2MnKhQBc7WA2+DsV43gyrh83Mto+ekrFnTwqml6TXI5wT21Iq51Ckce
eMAWUIET2rNhYO37JQklTk+BJky+pFNpFaIiDLyit3Wq9DR79C6j8XL32Zcn
Ku8imiqlqG79QhUdcIMwU0ada4S131mWQDyskoC4Z88iUsFzJWPXRKNXKX2n
zAxwXIXS48fXDLiAAOjlAtzE+8vEewl6w4+8igC50E+ojuLKnO2XbP1/9JPL
gkqknTYmpoyRMAMu2ULESEzZ+TG1RDLe4dFRlpYD6VjM5daatHJm2/D4z7Io
VW9EaPlmbm/QKIlYyCxAS2KhK0YuYXffmazNgzWVrAeNB6uutBwt7C7gdGXP
T9UKSAAaqHW4+BUuJNunbo+E5hYDzEUjckk2kKSUO1H3NGMFlCvPgE88R2i+
KkG0Elpu9Hz2PLSzUkmapg99MF//4uS9j5PK1gi/alneHBU1uzn9Tj7kKEk4
3gDt+fBLGkxaS/Tzx/mAm7bZwQC7I8iBm1QICa6FB6vQUEciVpBV2MyBd6x4
2Jthqlsz4tWNbHgXjvwIL71oX81eVU4j6/9MrvtU1PsJtOhPdZ++3Hvl9fny
d4mFr05Xn+aDuqN83bfp5RW/aTUo+nIterhu//te6tuVwEZEuuTk2SSjFhH6
UcqxEjFEDPjB3OdpQw0bCctm0JRSoCygZknRR4DzL6IuvWIC9el4CzbmkIdd
7sSXyhnANb3YK5yijJ0W9XzgH3zDPZilAfx6Q4P5v74O/nM/sGYH7XhrPfxi
Fa5tquWGhNIU0uHSTpNDKbEKZ8WQCR8ZR+mrtzOhq/JKE/y32PqPfvr7u/Ai
EwjhMeBKMkRGmuPODfBIcDGPwSVAuYRpi4IlwvUrEeNBBsgvmFn1W5e8Yiev
gzySV3z5jIbICpl1E3VlUVb5Fq8uMn8dW/6iHpbL6vnCRO17GCYf6ZuOLcCU
lZD2o3Zs81sBcVIJ0c9X+jgNKWYZOufnk+eyUFVvKRHlJsqw3yTM2MG+vGCJ
/GmMWr1jJzy0z3qhnR7EwJoK8yRKW3cSLfyFXS8/Zics6nkbdnNMSpptr0AP
lyPqXuN3Z0t6S+d7q7kd+YKhy/Og4qmBBuL8uF6BsQr7LVMV0p7z+olWATBb
vVAuRpbSpwvMmIpF6VhABtsOsFcd2IAY+NOn56pfNQxfs3ZnaVuyAoh39kST
SUjBDuLDRUy2fKY+6CQl7OKddWvmNDnImnRalXFD/QLUyBhMO/Qxq9skoj7d
W92yOrhF1bLmi5b29/y0Mp9r0sWptcNKndBqU81VPvSmhTcXktPWQmyfpj9j
di7ukKCtlInsc0klNGifYraS2lUUN6LWo6INNz6uG08qeiLEdicflbJZ9RCA
sG8IWppHHsyDVt2D1F53Oblhk1qKhk1XlKqIkwLAn+3wN42jJ9UTd6Iy4prP
sO6FxOR3o5qRuK4/ohj3SYa0uCLt+F3DxCcp3pjXhdSzmvSYHjsDuGIfEkNu
wYpz0yJSTDZiljS41IP7Qei2pTetqN9SjXhx54idH6Br38DczUJnZwHPvTyW
9x68LsdFAXPnBpWEebeEtmYSfOUzJgzTD9OkBx7xgzDlMMzaTCsWfaK1KP/B
hjluourFwKmGdxH3L8f0kyGrNG0TLlr4SRMLXXOSVfou7vzv2ZMlETNzy8fn
40vd6EL93B0LvsUrmHYJ5uyENhPgYmKuLrAA4EAbnJTGmGg4KGx18+9vWJBb
Vs6WjbX60wW43LjX6HfrUwGdiQFVzjf7BFSPBqWZ/71m5G0OrEVDHGH25o5W
5lnFVItoyihna8QzbALEq9etBLQxG+UgpUxaaTGLYNcv2Pawd0Lkb5Z4/9oQ
6OhNEjZpyed0e00ULJA6dskKKxH3nOv6+LfYhr/wej5nTZR6Gb1h9C0nPGdJ
MRmXT8hHbymBpaq+q9zeG5Seu8LOPEjOX7pO/R5fniMcL7MyZ3bTvt2oz7/Q
pup63w69Z0PkWAC3VaNFVmiVb/ruI2XVvqXpgXP4iatsS3Nu2cTadEs9+ImM
FEuIhfaZCh97yChGeWUUv5oQog34Zko4I6edlLrjRaZf2ONCtSXFnDhX2H/z
F6SBXDW2PKGdCJCLHKSmRf3olge04gIu+ohOKpia8yynN9u2MGqBDkibc501
f/G1vxAd+gOn/zJnpjMonksZWWsuRlCFoQGLA0xQwoB1k9pjVphHjLMwSRGn
dXtzZyvlD7Fg9Ir3fTJsxEB3KXEeYod+4gR9/I58/K4Y3J5yivUUAHv6JBtX
FLPObzhpi0Z6SiFZcepi9vGtwFCcVXVgat4JQTf0Y0H6dfn8NTV3OuJkJxx8
n0blkVKFU6MZ+EH1lcAabkjme+iTbXIcxKES7trsSmo1qfo5yJtZ05/9UQYb
OFx1ZPqfVPuZl99iV3REdHMp1ZyD2uCartQPvBdFZySLvesb2lIPbUhqA/h3
5vNfJNUWubg4HbVXBGvWEtodslr27Fli21XXZKG1/wao9KPGLz4hVlcoJ7pl
Mz1MQD2sttQsmpHS2wM6SSadnNy8Ld0dKf68hn/9kbPXI77j501uxlcP1hcf
HyR++C7+t+3QmofLpw75RZ1eTn5YRluNeZZWFD7jAmP8Tohfk0BXsAbOOYXg
oIMelkyowQUpwMUQtyuuR4TsbBkPIyYjgmruskcmJA+6IHmLtKZdFTcowG+6
qFt27qaBsWukLLn1qyHr1qL30aZHzu2WswAu04zbSuWPV86d+ZWdBN9JmIXo
KTKMaKZTPGK+zUyymejI/notakyFbcf2XfPyhtXMLj93cEMPtuGq9tSAQ02r
bu4cbuSekI6LhpZ2j3aO9nwZ7NfMDghm7k/Unmq4+NZY6SfM7ntySL2ciFDQ
52gTJfNdRcihdm5PI7YqG1Z/ij2Uz6vLJ3WWZOCEUp1DqPqMO1FvE8PtBpqF
1AzLz8LWfsJteotf84p+Os8238zquBSmFOxq3l9iZu0I341jroun85bVCF3f
Wcz9P6hnr/oY122mnlhEHQlLFiO6iFXkoPa5SBUudvOWaSrlQS5baV/vmVLC
+albWSJwo43ctaK8Gce+7YG+Habdj6s6zbQyjwwWMgvMTDSfPGlSitQ2XUy9
kGINh1lTbj6aj2qnTw2JMF1xw1xECVKyYS41OsmcVI/kmHCXXfRcuaDXJKXu
rLm/erJxHAmEdeRVOfWbpOFpYvMoFPfwYYKJfmrvvf5TLzBn2wJKZkilcLLo
CvR0Zpb3LeavHiQee1Up48K2uWnD17JtqVkTD2R6ad+B8mNa8I3Pa3BDPhPL
b+LHPEItnyKYG5mtb5hqutHWc3mwOme8pW6go0zIGEq5DEl6s2Xq5MCZPwIu
/4HSXmAlt4HuZhEarlhojbsmzG6Q73b2q5htasywgVbjZPT84B3ad1Qcefoe
yM6u4V5kVPwePTUkF83Mj99T08ibnkUmrANU82dy72kRoILUe7vh5Iuzfe1R
jTRpnOdh6wWICuFUg5yyIIPfBtw7Z8DcSipuJFTnAvQPVYBzetR1N672SVL7
7YPQwZLpq7XwN7uLX+46jjd0R0u2/dicG/t5AF8WYIylFePCucuKyb/o0Set
A5dsExe15EYTGRqWT9vJDfobb8589DMNJM9E6tFnek/FjIigcSXSi68/nr+W
xFTuOuaXDaDHfupR3HCY0D+1EfQy8IbVux9IORVYLaPJpye4naT1eDBuZiOK
nic3NR9F1U46ZNXltbvkbl1mWUjUEpSSh0pZFyLCSSOyHljw4XjJS8qJbCOp
xUAc3dWhotzmyVuvj1w5Od2cZ3Hw1za8HhOdi2g0YloVk9VzdbfqL3/UmfPh
dP15PrSbBemkQetYM3UCdIuaglVzoA4tUc0cM+Ba8K03SH11SSk5JZhOmOaT
WnxSI0n4rA42uO+LXxE7zvpITeK614yQXDmkZKEvz00dWoNXpIdy+N1X2TVX
vBppxKHQzDQpR4odcxdWtYURTfuigfPNevQwKImpIdva+h1xtYXSIkVfDmpJ
T5Oe710sbOUL2MK3zLh2g3EubCMb8YWG6asaNtTExszWXaagmj0GRkKnVWtw
ci58yUByYbt9pLaHy6ZNG3zRyEy7LToWnD3+XoQ7no4qk7H5h2ZGijzoVi1s
R3Qm8YxbTw1a5T6D2CpDrri4W17ptluwnFL5Q86kiRCndMjHztGbbimA+WbR
gsNlNRo48ZgitZT899//17ebKwcR6SM/Z0fZ99RZdhwaPl5RbwWo+xYcrfs6
vfk6pvc0E12spvSIcMO0WSBqtAYP6mgrLwT31aF6O0vPX8o++7ZGQ1lJWo4U
kIS+1ydvIXQ3RSwkK2+s8HcvK4FABw/nZncb4fdEQ+flM3lyXKcGN2FCTy/y
76dEb69K3lie/7m1Kav/3Cc6FsdoJSjohJTD89ftXbtgdLr9Bd7EBdFwbee5
NwZy3qJ2Zosmu9XzVarxYhX0PnGqQS+AEeA1ec8+lyZeWzNlx+QVAWaeGpFL
GczmgSf+/eXRP/96uLPhOtz0P9oK76Rd6zGbx4J3accD+Pth/H0x5I4CV8mF
5RgGTjvpwzr6PGfkPqev2EbFRgWjCWQ25/ILgycvYNtuixDtci5RzCc7pVgh
MHeXcDM8no2+936CO6ybuS0C3QpoMA9WdFEpREIGpoymRYPaq4J71T0+FdKp
gZoFeC1iJLOzxu9ehFVdnR/sCrtl60lZyIZNGHSHa/7HOyoVftRAmHTRxkmd
Z2Cl53F1xUoRMurnJ6TzOmy7XwvVk3tV4FotrdGqJug4swbaGHemXQxsMk43
8mENTt68mw/S4UdUqClsexWxO/+niwnmu9RYwLJDnLSyEmpcQkl18WkHIfH3
S/j/2hB/vWkzc9BLLo6JMYasuy6BtQSZY/iyP/Hq3srk/0FUe+CQ7PLIe0Rk
aPSeEX5pOa5ddatYyM6QWOFYyPHSLirG3g6zO1Nx4aafEKOeSzEvhLmfeLmt
RnaXeuRqQtIu6Ls6euX1set/wdRdDKgJHhlDAG4QwGsNXKhCOW/hEfjQYZcV
n9RKVSwEnzolBH+qAPzZQ27Y9YD3ZB1rYcrjNW9MJ7Kx27+Mkh8meOnAzE6Q
sGEA7S8Jf9jzHSTsab/+MJhUQhEpMT2mIx2F5EZcl144uLcZPPQYQ+TXAsTT
ZkK2GNOl4yz4HKqHh4v/+Pbp14df/fjo6MuN8NNV/l5cuKyajTNrwrJ+NXlI
j2vwM5qsCrqVOjtQ+D6m6zqi8aqcPqamwGF3znWVnYcBavlUyqJ1Tc+2Sznc
REC57OI/Ci38uErZtLZFVMQn66aAqFdLGk3Y5dtxU0g52PV2FuD3WY7xcgsF
HDXY1+Kx1YQ7oGt2gH7Lqv9o9tIX1e9fUXDV8aXwSlTjVUm2PVoWrAo/dJkL
vtp+8cUbz75Q8e6Ld5//w2zDOWzXlfHL77dfe+7TP70/2dVw4/PPbmT9nln+
mmn2YoQHUCAbVJgBOwsd94oWI/K1Vd/aaupoe/lgKRCzS0ioPhGiLELP0Xe+
rINcDWlJy26LkDbhZMKjWuFW2L4c1DkleBFyxDBbZmx/U3ztT0LMdERN1+IB
ShY14HftpKwKZBf65h/g586HRPKIiUdtu1z5lyzG4F0tqUWALMos9BW3YDso
SdvRKka1ltzvYvV4WLAAuZsw1ovrKtbAuzMr22qEpa20tFf1ZDMQNMwIpvL8
xEYdpiUsgjn4DdjJruOl0P5G8PuH0R/2PV4tOWRnBnSzbjHASS7zq0UZDl8y
Qh2CGRe2xzpxRQqvTAp79HPlGvyQCIdVYOYgJachhV+EGNiMeofU3LhVHlCz
9sK2h2nfTpDxMDrx79W5vz0K7gadCS0raqRZOZCQArHtoDB6ctAlb3Amyv7j
eONf64v7OuGxkhAfuMZuO6Gk9ZMnqsNa2n89XgoK+pSEDq9iPq4np70UB7Mq
TjrjRb20Rh/Y1DYbaFX63nPCpjfgZ7NG806NtN/0CzAZz/Lo1Hz6DKXujBbW
6hKhAyrSYlCV9oi39JK0gmASoG2kehuj1iUu9Qo6XZO31YzGpFcVVmES4oYD
e8OivkhLOh8T1m0bhtPOsa0Q6yCp4dO7rGphwh2JqnWrioW4BLSppoZlqJQe
HcQ2L+FOb7HubUu6DpeDX+/tPdhY+ubLpa+O1388PvhhezkiYzvxDWZJj43f
ZUBXidDtDvHCkhK/pqUnPfwUb57RdVc83UsZbNbgwTICggcbgVU0CQiArdWl
nZXDZCyeTAeDTllcJdOxGlLCk7GFhqhFuxqi6mCXTbhGn6HrQAPfs2HTqhkl
ov9xxPM0FfomFf52yX+w4QkaCdR7b2Jyb4mqB2UDsyaheSPk0ig4Hj1fSQRS
AFV6UreN2oCr/wx+43TrqecJTTXWjHyNV+EAXaMNtfPDjQo8cLLwzFx961zF
XXTx1SAFvGzCbLlVO2HP0Y59KUSxqWY8ZlrAhNFTOjD9ObTpe05ShXr0zfns
LB9teCvue7yU3EnbVgOGTZ/86w3Dl1vup4fheFzIAt7QVr5h7MgTLoDNAlJU
S01ZeQEDPewU2MR8N4My33zdraD75ZjW88/35bzWcf0t+WS5evK+ktDpVE+5
pOMu0bhXOR4SwpPcVhexJpwJBGwXH9LAm+22qekZPDjwq77dCe86OcimE7m/
zCI2n5HielYsYo8YtBhy/Hi4/PXW2o+b4f/c0KYN0279iE7aq2ABfKzxVZd4
x8PfssCWdP1uSO7spV9JJ/PptZ8T6z50Mhu1DISbR+MMVK8LWU/9IbcWHTKJ
QkZ53CaJGBhbHtm2h+kXdTu59SkncSesDmopmTXqlE4vmReO/OK4qE+GHt7w
S4Ia6LJh4chI+0Y3q2k/3fJCFrYmjzU99MNG5K+P/Usx86JTmV4O7G2ZNiNa
/Wy1aeIPNtgL3zhhXxo7jcA/JfH5W5YW7vhFPnR02Wn7djm+6BYu2qQe5CDj
5M+0qL4VhVADbkrGWUk73iyHbiUc2wHlbkLGmsiL6Tq/CQE5yKo7Fz8bqSkU
VrzsGzv5pRkfplb5hXd8opZtVmtGUZfNs8KF8p7bn3PBFZsOcUbTvOyxDTIg
wYb4WBOclpuo67+0gS5aF06kOK3/799++Nf3f9/b3D3cS+7uuI+2kt+lIyFM
H2/oHH30noM5YxTMbMaEG1ZykAEy0qew5WWQG+d4w1UicLd8esiroIb95sP0
igYwpCWNrUR0Vh1Hr2OaXCKPSxzQCH1CsgXfYp8b2lnUh2wgbNEz8s7LLl5D
Qj2Q1uOWfMrj/cTX6ysZJky6CfCJ+3YGIiicILTlcu4XyvpGjryyo2WtVQRj
IPodLNKuVaTFdRhoI1YW1EYbiAm7ncRyLb7YxbplY/V4XUyDFK+cqxaBz4Zn
hh9FXRJSowVXYEJXeWTg1aBoMyIOG+f90m43u1GNvc8Cnpmr+ROz4xR/JIc3
cHY8788jF182YYEPEq6vVlx7K7ana7ZokGdjQHZDqsM1q11Dk6JrpF0fcmp+
epYV1tOcqnkbd0yG6rVLmQ9Woxt+C6K/Rz5HUk1Bpoqz9RSABt3fnf1nQt91
Fw9glyBiWrpXhPRpO82UGif+VpTdZGN1OulDgtk+m5ScdHJXbIzHSYmFP2rA
TmtQ5ciik9jqd9cMc7t+oUsEOUoF/3t/7Yc1d0zRSe39nRp01r7QHFPMOFmQ
ZRXIRKlP6iArZtiaot3Uf5J2772FxtuD7/+B03p9UQ10KPAxo4A6UiQHNkdp
Mz4b6asty2ZQsOllb3l4e175YUARNxC0jB6vYohLqDFLwJkMXzTSD/ysLwOo
fU3FTpy2n1IdBTWPwv4NPXVbNCzrv2sY7XZS5/1yblox+3jJs7ub/moz8v2j
9LePnEkn2wnrVg+ekQDLA8S70dkrBsBn5NpfOqgfS+F5PiVjP2raiXCWYqpM
WXSVl/G5b3p05H882N01GKSEn2SBBso/3FDtxFQKap2VUWJF3JDOXK4pOpV/
/bULb2XlZmX1nvi5bLSUPXrXwLonhp/kV2TpJi5oBi9NXjnF7CuhNZfh8l6n
3fyUXPDJ3Pk32QNX3YxmxXCBcvA+D1qkl4zH/aatROBwY3ljaeVge+PRwdb3
h3uPvWLP3LUd5dielXi0pEl62atGyoGZxR+v5vXliKfLoVXvTbd/QZ8uk83U
m+i9G15KUoiTQq6bmINOLdgsAaq4IL121qxDeZSQR1bMpmbex0dkuNFJa8QU
fiEZr7dxmuzMqgS/KyiF7CyptsPSRSd1GlmX9VwWarRYhqiSzrRoEG0aytRD
J+W7mCETUIypPOXM1IpCDKnLtrCAy1aaTzrlFQLDolI79QPXwmkXqcJMBWb8
gjVxElP1Nn0wV42dEC2MbLjxirmymHHWZ8JGjZCgvFsze0syclExmktrOUWs
+Rhd+hHu/mfwmx9M5r8LvfdWX/FFNRO3F9UcbDqOVjQRGztooGV42CVhBu3q
hIOmGilAnfrAo0GveiQeFUiNaFRP1Xt5A1tOil0C3F4Mr0WdDjZGP92qR9bY
6F2kkdyxsjckmJbdgGzJKNtwsIL6Ot7MLfr4VT8LGpPOBFRkjwYV1mCTZtiK
C+mWgFx8GGG0oej066Cqt4XdnxunbvPBlZy52kP3wt+SVM1s1d23sih12bza
8/Plryrhl5e5Lc7ZYlp7jpHU7pKNWvHNrslzpIrfdua+ix2qJ4/U4trvBIlg
XEOuGFKC67tJB1YsOdg/rLP3/aDMvHyXtnyX9D5ZcW0kNFs+6uM4aStBSZoW
du2M7QjvUQK7KMxJEM5v6iczu2kv4PxqZTOjJ4v8WX7rBR28wSQnW6ULRlRn
Qja+5acdJTXbUWPchBDDv5ANvKZA5T/00oPIwt6crLbc33S++ofqrGdLf/ay
nguIB2gB+XzKK47ZJuXgu2t21ddb8a83lf/998Ov99cTYqBkojQgwFCQ9fi+
dzzEu/j6t7pv/bot/x14Z1V/ZX5vXw1tagB9v2G06TobXU6tLC175hnUZ8/o
wZVcYAWnrWi65GRvXvbk1UtjWVmDV89woQDlwhx+pECFb+RjKsMu9c6Xe2ur
7qPl+OFS8rsnj//25Ku/rbpj/M6EuO6JpWNdVhPWD4f1FA8Z4Ca1xvlIWlVl
/tnftOS+0Vl1abDzGr7vKqHubXz7S7M1zwoxxQE90SAe0FIrlPhyNb1aTSwL
ccs9wHuLkxVp2vCqBGCdzHdhwXEd0kgqcc3dNk9fCxKLo5zWDTNIzez5RVbW
71997bPfPjd8/V1BT75lfjwkgSuHsrXtt02zPVouQkFHpmxmORbABl/Towol
gGoDvHPL0pYSX1OCzrD6TpnnKmnDRbCWK+2XbhPBo4jOBo+M+HRVbSS12JjA
sJGZcuFDsnEnpdswXYKrfAd1/z1o6Uc92a8OZb/Vm/N5f/6H0NJzXCTQo+dZ
uEMBPdBI6eaiu9PahUwR3GbFfx5v/+NBwEYcRb/xK5sCl5DhrNReF77XCLm1
Kr60JrkT1Y+vLHvMGoJyAawFD6igDXbxtIOHkA8WL4AqfBKEVzKbMCLNnKqk
jmlgIR08/KZdGTDQZLxyu7Bj1TS14yKFVdgVB5M3WlD/6Ym3srII/fcXmUMy
cIeHD1uS9O+r6n2E3g3RzPeKoSA0PyZh2MTUff1UnFnHGb2WcQorr1OHKbaP
nZe0XaBC+uNmS8RA54OLJEMXaD3ZcsIgA9nmZk4fuKmP/MM79sY9L+5pwvck
aP06qUm7KA98+C89iMfR+TXj9Jp9dj+5EBY1/J/XvUcWeT2bFty6R7oWkO1F
JX7yxOBbv0DdeS+gZycXLetuq5VZaSWXGdD5XsmUlQ4VACsn7zzrl1Z/6xrV
AYpeyPpZ4QdvN77y89K3X+y/9RePqGPDjEvIIUs+REw9rsBNHMfo/zhS/ceW
/sfDxPFeyCVDeLUCCa7PyJ5JCYmk3BcGyq6hCi9N917YipgOEgqbhhwwCHxi
lgTXr+P1GWiTfg6L1tqG6ciVYxsQbXfKz7zIGi/hgmoF0110WLdOQQoYXLSp
Pr+kyUerkc8UrIbxKwn1k7XE8frSl8ebTw+ij0PkRXHrpg20LLi/QTi7Li6O
mwmZ9CbWfsBuu2Ke6yW2dhR9+kHtvVxYdz707gfD109MN15QwXpEqA6XEm/k
gmy0Nhu+XAq7Lps8Y5p83wgvkN19w132ofT8b7XFJWscylMvXz5fyml8kzN4
TQM+bQWdssCuouo+u/GXV8+d+F3d2VN92Z/M1N1LMyGZ8X8pM7kfv2sjd0nn
W3VUqI6BzrSHYq5eAmoSTDbx4CXL2psJ1aW1DPESwNCaVxe6Wqw8GYeIj9td
UbfLrZ6zs+rDkrG0BhE3zMQDYpuwWY1vlEHyWF2fTBadaLx+oubyie4rZ1pz
3r2f82bvnetWGjFu5bu0CKuiWTF2CTNwS0YclSOaOLDetZhl00PDt57Udnxo
pVaS23+lRnUb6EAR8O4i+mIUnZVhKpce7uX3+aRzZgkxpERnOOHALUuooRbJ
4I6T/1+7W9+t2u28Wq8UF7BIdmORr3bsP10tbZlMuRYe+ua/D4mSBtyyn+Ii
ts3k/ubacy8AGi6va9qWBb0hdWZ/Me34WnXnRedADv7un0mNl5es1uPjL598
lXgS0oXkHBOx30TM06PP2wbe0HZ+GnMJQmaaiQdWTrVJ26+j689TsX1ON3bN
R3kcxn6z2P8g3P0wLv6fh4f/teSNMofT8smUunxPnR/jXfEwWs382XU3fkve
u+OePwzhD0PIVRvyKCw6XuSu6aHG8Xuzp38pBdS5hPD1LddfNz1O+pQMVsFv
fV05070UMKzZFczKHBetWQO/Wf7n505+8Kf3fpbVcuXEPKAP23HXSagOqVr3
gtLjLf9uWGfXY9aM4/96qPjff4t9F9GvaomrLtSqjrTjdsXd0sdmOmfihlww
bmYDdfjB3bh5PcpmgetA1blDdTk0SHtQOBlQjz7eiYZDEtzgTWpfGQPcaeL0
rKhaIoL+hJUeFXFMGvRXa0nVVK8WcFvdXYDNe2/q1q/VuKHNkOZwO7m+EdxZ
UW+58If26bjs/hK9IsW6p4J/HBc2+2jFNuR1SsWF1jefGS3O5nRV9lz6aKb1
JKTqTUz3nZCOum4zOfEwPXUwqSdG+COCicuc4Rx62ynXxG1/3xvCy1mMU1lz
J7No+ac0E406VIVrvlMth9u183ODN8VVL05d+0P2i1nZP8+6kfV82ydfNF6/
iOsu0ADv1T77x56z5yXDdyP4K4bOIiOkJ8RuFgw0hWWMjJqZaTNOLkkDKJQM
XIyTIbt2rI5dJUK0b2hGQmjwUSTx4/eHCSeBBW3dcymWjXgTZ2yFC9LO36f1
faycOGOau44fzuPhwISp1spz77d8+vbAvSvzXfUuOiKsHE9ZhhIWeMInTlsW
Ut4pJ68wQLgpGywnVmUjr/2GV/QzByTbONni4PxEL6tmYQBb6x+9mGIBt/TT
cXFFQgHcNZKW7OAYq+6hddLPHVhSNnzl5f3Xpu+HRfyavI4FuqXlzj7ZSjzZ
92xFCEcB14OYJu0AL+qAJm6nnIZPcwcw9X+6++YL9Z/8KQyrT2YcitrmFEyE
hNXcybuTRZ8Abp2UtxfFFNyH29FHu0uPvwwfr/p2Ima/mS2a6WbVX8KUvx1S
jkQlSCOtRzNTpIReRw5UdFaVeLmobWPPfrTzgatfibh0FDT/jx//lhF8Ycd7
yzpoij8hgZ1wMyq9PGgGOxP2+aStYVUNWJE3rxsGV8yIoAK9bKC4KH2GqQpO
TW5KjhQj+rnwCjm83MoaUOO77dBh3vDJmIUTU1FlNV8oAO3ysdqWL07k/+65
xpvFpLEWJWuICThLbv7Ao5r917+/+R///Pe3X6YeuiwJOW0vLdpJqpIG/H5A
v2NHLcphO2vhh3v+kAgXFOHiDqJXCEqqwSuWPiulh9vZyh9vbs5+xy/H7C+5
Yj/pJDminVlWza6pRlL0tj07YFlS+cAEU7DGjIQ50XSHDdlKa7nJR/R7JCzD
wgx1vGm6Lg/X/il1omCkNfcoqTwIYFKZ5qfefsS85R96n3LnGRPisnnmEq4g
C5Cb1Z9/p/NWZe0rL07kf4DpruovuGpkDG7bcJlc0rLx8swGD8js7HHBVLMC
NeQQTgSUYy7g+4hbb01e/Qu6+BS89M58c/FMS9GSR3O8mtiLSR3MckdHFib3
Nz05v8v0nodtMwhZc6AhP3+i/9QLyEuntaA6F+quvPm8ebJXie9V4G5riKNq
GtJGHTfj2m0zXfte6pITsmYlPPRMeBnFNlqdj1Vgm87RMyb8fJQR1WtlgRf1
tLh8Oq6BHuixSkyVAddmQuawu0/ge4o9OnHIwdXRQGIq1aMSbPjUK/pZL6Us
IOtaSTO3d9grBlBM2uxnFokHvsAVvk5tL8D0FhIHcqyc0aSJpqUPWmbH12S0
qBS6LEc/XJU6uP3C4Ztr6t6YvD8igu5Y8WZmLWv0tJ34tkcxtumZ2lDn62bv
2NjTAQ0mZqeFFUObduqjmPXxmn3JN6eiNmooIAlpSk2bHLx1svBE1nxTxaFT
uuGmp62IBL/DB7uqH8slNF+dLD630N8SMirXIr4Ni/NJzHLgVx5ETI+2vUuL
Ehlr2kSDLCmBJsIdFaZMMntVgS5Hgyq5sxA9uT9tmwmzmmtfz/r49XcXzez1
kHnDIVai8xK0oZR2bsU4mVaz9r3WvbDOLQaIpt8xQs+kidfWJRUp44RZPO/X
C1ImTlI860B2q0FV8rlB4dRtUvv7vNYz/IY3kTW/EAIbBYNVsIKshfw3cHc/
wNR8ASi+VPl5VtDOWbNI2J1t5M5KGbrlOMz918PQw4fuzU3Tg4Q3bBFajK1L
jraIdnJNPWWVDgeC/L+uGFcMxIRVtub1pdw6r4UaEgFloMtyVp+KMECcKmTA
6+xMqHS6VA8tzhiuDJefVDQtzVyJ0crTsroNfr4HfR8zUkXGgVnQ7t4zr6CL
zmHaC2iwdiq8FQ+uoA60sgEVnM7r2MrPMqa/H6KlWcUPiHcdra+Ywdf44Aoe
soML6R0rLx1ovmrT0fd8a7DGGsz8oIRDtFnk/phECG8LyYhrXptDBU57RAkb
T4Xr08w0HrlYMecIr/ODvqt/rPv85/DKHFxvhwrX4xOAQkrJRlC97ecuK0f5
RVkLVz7ZkLdv+VnfP3p6/N1e2MVlTxfDCk+R6s9IunOYrZ8oB68bYT1qzLDJ
MK0UYuEjvQJkpxV8dV/SuRcYdAvOe/lVcSPAqyA7hPAM8KxbeoL0a+TWZ9HN
JznEIZ8Va+IhNEKMWQzTMke/TttDvGZ48UvM0WaXQRYPK/wamFYKCFhYCY9k
L0DXICoc9IkVL07HvGlC3LfN3ueOnjJAb5kmc6SwHgoWgJxpN4oyAMNbC1CM
mHYPa2Fv2bOVVMnE4xxgS4QM91AK3AsXI4L2AK5ej2wQTjWzJkpEsAIns31J
M5/OlEvNOwwaDlPafyQIm9bZbZ/kIKbeiTDjNgwL3RXW03RiJKqvtuDT58bK
rz0MKv9+rDre0u8u8p5aEDvSYQeqYjbvZeZYQ1iOj1vlMa3BZ5BumHkpCTKq
xQRM+LQT/yjMXNZihfQqyWwJr+d9evc7ooUxp1FmV2BW3QQ3fwJedb794z8Z
BIQlh9RI7HaQ2h6F2VtO0LKj99EiN+WkWvkoFxMlHr1NrjitHPmzbvakiVvr
MGBTEYtZgjfTRg2YJhMeyBgqIbTcwHSdF/V/zq75LXWw9Ml+4tuomNP6LgeU
F8UOYAveAVTnAYpv+2yosAziZkI2HPJlC/GbIOSHyMKPW5xvVh1HS4FEmLtn
LN72N/vYt6TDXzCHP171zO144WbMKZdoOO2WZ4rDnm8Twvvnmm9LMM0qSpsE
O0pBVUrhre0nfgHOeZ3eXQosfZNeksWp/5UYcdPObZWP54PzTgtwLUtpV8yl
c8sFknm4AjGJais2UUdszAH5aFVIAGL15sMvvGEZrUxw29O8Yjc4xwnO9lAu
K1hQPqAnykGF7MItp3XHZ3+0mVjyqFx6btBmsNuMMZ8xpGXp3NyknrVohqUd
1LSba2IDU3L6jkkZs/SO3fglvvI6pul2T9EfAWUfiaarnZxWFxF8kNZv+/kB
wQCl+dUVct0T++0Vdd+TVPq7RzvHGzqbvDeTdYb5G8LufCmsycmtNaN73cLB
kAK5E1MkQ1wpdZIPK/RhrwcFdWpcz7pRtWll7sa1m+tup2FOMHdWPPA2ru1d
AXnE7OEHXKJ0UBtNyS0WViqsOUxbd1wLLGARf3bQrKB5NCQa8C6hM5c/P2wX
TkXE4y7GWIA/bMMVUps/5rfesGHbzYQiF70CP5LPgo4zZ8fIC0PrDm5YN+YS
g5IWxE/ovhw5Xjd7zXDKYIGZ0mZg1wr7r7kl/X5qC3+kHHjtlBLVFRUthGQL
Edn0ohj6KKj5asW07UIta2Zdgr60HvckxorroYtuhkU6lYlumwaoYrY1XP2w
9/bnESHiYZy5uyjaSLCOXfhtBzwq77DPFhA7bzvmG+z4ejtzxC6GO1hwM6Hb
Tar1E+vcmGopqFABa5YTe7WzNZLeL/BVv/XTIf91sLTnYifFzVFsP6/vtLHp
qm/oOqf+NDTnJc7QpTVx5Y66e1VbkzYBrCJAULeQNJK5UzfxrWclcKBHSLBL
8WY50aujm3kw+XxLhvaDcoKHDorIRle4Ez7UVTWmNiKRfxUIyBhDDECex4BK
6/FD72URYXCfWBF38iXzvQry6KaP+Tgy+YMf9qO78e+B0X/EdY9i6l23dVHd
HEK+KJ26Z1+Ygl19Rk+q9rErwsrZTObzIXewnR8NVr8hIHdxJrJlswMxwaQV
3tdZ/Cqu74agtYA9eM8rxCjJU5S2O/TOzwWwEgOPwCfPYSqvz936SEQHmlTk
6JIjtex0ijFGfK+R2q7D1tPaz3nYg3xED6ezBHH+NzN3/0AHXNAu3DWhTtGh
1/xyvJ1JdDN7U1KIjTXMAPSLIT1zbXe00M6NiNZmZKvnAIt6nl/LT3GmfbLG
uBUZNxDCauKmx7Hu0TnE4/MlHwoGq63sCdpMDrH3HHc4NyMOc+0VUhrQyBry
Cis11HPHnrwV8esSwCklHBE1qNM+sc88dKAvSvHLrdheJR0aVAPDjB54xwUJ
ajAsgqWVuJCcZJHBHobVG4FQOuFfiWoymrlvo6XtLClxAttdryfPhZRSt8ka
9ptjeuG6XbQZFOxEg1vbkX8cx4/CCot01qymZJzdSR9Clp/jDxfDGm4gm06K
gZczsSZHNszVfw4u+ZxUf57YfpE8eI47l48Gd2vZdBeXmrYwDhwQHflGSjm5
ZQVtWQaeRoSPYsKQctoqQC4zO/Qj1zJnxIHnmljjUYvAJKN5+ZMpKyEgndAu
NMYMcw9itGU9MCyeCqn6Lcz+bQt710ZOmynHa65HSfaSpN1Dn6IBKhuufkQb
rVrWAkTgRspIkQILicjno5b5sKw7wOtHN5wmt17gd59SI8s11BYPrUM2XkRu
voCpeBec+yZvqskfYPj0KNpYGartjkuAt8uRDzOFsuDW+Z0+XK+4+oJ3YTZN
HEB98Mx84T0uvCPJhazx6pL86kXV6LoHfZCkfbMhcQpHrDTY7qJlL+WL2LRB
o2jRyrVzIA7GsAHdcmAAr1ELNimtjv7L/Joz+35UygMz0bvxHV+oCKUrfqyV
3Ump/bXdxtpIah/vhBNWnWy6a1VT/yg48I1v9HtL9UND2QM38nuPaD3A2fMJ
/LDKhfKLYTlRysF4xDIvtShpBh97xRsGgni2ntBVwAWUwu9/IqFhFJA2culL
6KbT/Nki3VyBCl2zap5zCEBqar8AdF8xXuPgotUj7cN3zjZezVUxSS4Rz6Hi
//TUSIMxiWCZ0/dqJOt23ZaPs+hiuiUcJ2GKNXSxP//XwKI354tOzPe8ZdMD
N118RddVY9Mz0x9nAS/8oeK5rKmqixbGtIyB4Qx0d73+a/pgIWe4mlD2mRpR
GFVP6BkZuUCHDRqdmGhSIBHXX+P357oIN6WTJ9WIEs10nXS8ljVW6VPNRZRT
y7LOpLozxsjTQC9RR/OX9SynXbQVlYTFIB/p1qKg0YxtMZIng4rhbSHAAL9n
k0xpqL2LMlRYO+kRdq/pGN8um7852NjbDD5MqnetYC6ongEf4y6QH20f/30r
8sjH3tZh/AxgjAtNCVGHUfvRUfggqkvp6bGAwO9RBxRYNTzPNNkRk4y7CTUS
8E1o46nWnHdEs0Ps2Z7aq3+GlJ5kd5zjDBUqiAM2ASmgY+xF9Idh1pJoICoe
W1KNHlpHtxU1G5oGA6nMCClMCxC2xluUF55RtnyuGL6RsdEfl/07Ib1VjF8x
4jdMZKsIvujBp1TzKyLMkgaa1LTbGU2resGjuPHptv/rLe+uczxJKSNVZef9
8TeDNy4iK3MV06M7Vo2Vh2VSsS4TV0kFVb//DPx+9sStdxovvbnQkbcArBeM
lRArTiKrz4q4UC4XOdNVhs9sdj/HZkVSgXf8Alg6oHAZJret00tcQIjYRS5+
zY6rU0BLu7KyJk/+kt1e7mNC4kKsfbY9IQA/8NEPw+gMexz6qWtm+q5Htxmj
Riwkv5a66GQk7ViPbExNqGFO5eDzT/W+nlX2i6wvfpnFR/b7GDArq0WGrqQV
/TLA700oR+RDp53UOxHv3MOk8+maJeqVhQ34v6ZrvrQXfOtrfmIt/tJ27cjZ
9MCG2NQurMpHgpzhoasXiaDhdbdyx6NWInucxAuPHDOPA/LjBClMaKp5OQvS
kC9A9aOb8pFl7zNHK5QLVXpMjZkBssrRashlAyBHNVnnobc4Fm7MlJykg4ZF
c1MKGjykZeh502JCp1M4pmGMHB/G/vPfP/7t6cOjtY2ow7SaiK6ErRxAHqX6
PeDNP47deRY+WqVlj5m5JFZH6+C7Lw3d+3yqoRjQfIs+Vu2S4Dw2lQANRhSe
HXvvd/1ZWfiO6yZwMbn1JRawIGgRby/FNqM+hwJPq7tKb3qDVp2FLXzdihlW
o7v4EzUSaPOiGr9oRi+L+xO8Ehswz4gDL/klbvawhAxkTLdqUBMG4rAKXaWc
rVdOVniJN52o89qJ53mtl6REVDos8yq7WdNnMDVZhqmCFT/vwY7rSYyum6t3
SPn7O4mv9x3HqcCmBcMfe1/S+bmT2B9Rj+ix5YdpxWZcvmUVxMTIRRvNbZSa
uBApvMAAb/rWqbZP5mZQ3yMgWTNRyRsXzNQu9N2DVV8kNJxCN11jQftVOLBs
rjOiQJhpvSk1ac2ISckB2y70A9+Il3ldBLmhHzoly/pl+8+fK8vK4uV/+BjZ
4qWPeASoiEd+sGjcdvAyyrziZ4e00xEtIqWHRmn3nHNlDmK1mz9vkUFtKpCW
3CibubzImJfOTI7evYkoOTVddkKGxWwmE+l4xGST2pSz9Ina8fwbxIF+HR5s
pqLDaiEO3IJtuzRTfYM1UedUzmmlJKdeTEX3u40LXtmUAJjjpzVr5y6FCPkZ
adKMFvPbTuun6qSTxSWZg2u/Ke+r4PYUpbWQJQfwoZNy4CIe+ChfhWl/T4q/
8nK+Tqp+eu/AzjJy4XY+UE+p0yxUBsUw7nS/YgFKmarGj1ey+2+B7vwa23BO
OJpnpzWZCZWy/pMBwZAX3yNu+IsHd3kzIv52Of4oZl9d8uzvpr5Jwr81vvNP
V8ee5dqG7uKOsdHHbhPMNzjAuaTGt7KyfjldcdGHqkU03MI23sI1n3NQbxwq
u31zt2Sgi2YEUIqd4A1mgwre67qTPTdUSwXX6IjzZjZdrxf76CAh7PZ/bAl/
TIjhz2fBqt9CjXymZE3qSLNeDUtEAnKRXZL5fgUG+MPe+tPHx98c7biUwqCG
+HDRGJCAw6Qiy8SNTE18es5/Plr5Jm1fF7MJFfeqP82C1lyf7Cgc6Sicqbgx
W37FLQJ5VBNrBsRC403J1GBEQxKM5dA7n7dgu4I67uai+UEyqECjOMBCZMVp
fFOxBNpKH6uSLsza9HwpB8qbqjIpxvy8ChP6xYV7z/Mxg7vbMjPqeuHPs17N
yhrtreJgBoy4Lp8abZzPD06874CdJGS/UPry79Cj7VL0gABwBZD/iWIBFzCI
TRqsUzLPHr4gBZasOjjfH9iPo7SnYXbSNz7R8nbzO6/42JNRD8BOHQ7IiT7p
XIQ3t6FERERzXhXTqUCrSd1S2N0EqV3ZcUvWVLKjFSatAtZQDej6JwttdyZK
TrAnb+MGz7Gne8iAHkjhFd98x5FdEk2wU/o5y3ytQzZh5o0YZstVswWa4Rv4
W7f5/cOQhjxTT2Gy87qn85IFOxJRcRMeik82E5MRk062zz2bWZQReq2XddU5
e9YwXRtTkQJGgksyLACfdzO7UkZJ3K112KVcaj9qstBvJ+0seg6StmiYQ55u
5E7ULIwP+3U8uwy1KCMl7WYpHcTPxA6tyzjfZqaNSwg9LvlcyCSK+cwxv5QN
h3hoUBX4Jn3irEI8KyVDAZ++ZCnOnr31Dq2mNEKYGCn4dOSzlxYZdYfarh0T
cs00tWOfWVXDliXDS+retG0m5hKtr/m345a0Gj1f95EWXGhGd2862TtJgQsz
pASWOhAt4tZzM2Wf4Nvu++erzcg8NbllUT/sw5Sxan4nb/zZ3ob5wa7v4fba
//N//3//++FX3wXk+/LyA/67X1snnqQU/+sw+uOB64d9z7oZPHz3Z5jBDikJ
KwA0sUk4YtXtiYL3p+99LOw8CTmXdeu5LAUZjhupnKt7iztwkjpZqWRAMDAA
i4YJaKQxFyUsxaypISHhdJhHZaKmRy99img9rSQMR5QiIRokmGxC1l0gg8vN
4vndpH97a209EbMQxn2kO7b5j9yINy3gj8WTGSYf//IwsB2UbHg4djqKBxhE
tZYN3z87Plig4w4v+wW7JvaeA7fpgi6Le6erXo/Ku75bFByFVZse1oFjwUUv
9XPhFgZFz5pjjl/N+GlMw93wqIwMoE8A2bQyVIQBTHdGnbDH8QX2yBXxWJsI
3uUWtsvgN8rPvnzuT1mnsn5HGe7SUEA+wawcMyIG1C9zkIjmTys/zhr4/DXU
9SxOVzmfhvfoKMmIJmGVx7wUJaZQPnbDyWg5sI7uKJpX1AMPvI0Wzk05tslN
nNi3ENZtc1ZGo36qy0nuddHy4mzSUcCxqJFt2dBR47Ch7UN57efeqXozrjbp
HA1oQFJE44pkQE7rpk6U2+n97On76hmkCQXiTV0Jy1DHW97HaZ+KBFIREFY2
PMDBupngiIKgYbACernfYLcLFvRz5UZiPQNZY2MhN5PylahoPylbsy4k9fCI
biwqbo2SSh1TlwnVWZyhj0yoRnbHFd7ojUM7bok3SGWOxrZsNjOBhSwKaOY2
YpJ4kCuQj5g5IDULohdCLAKokTOnYE1zqBNqPtnEWaCP1QpAbX4pxWvgR8ya
vXQknTR+ve6NW6Q+Od3CnMqQvInQLB27pR29Bc95p//UK56eyp7Xfn7vrVc7
z76vw9w5dEB2nPQVE+HApdyxor4O6h7aBA/Mmg0jNeKiha3sLTVCO3hN0HjK
NHV3STWTEs77GQMy0F1C56kQ5YqXeEEwVb2uEznliH9uGr7bMMuRufT2y6TC
N20kUNjK2NlI/LDq2wtKv0yYEyZ2nAH6cdv0398k/+fjwJM96Ver1GVpKan+
hE80HHdL3VqtWsQ2MjjsrpKWkttNN87c/+jZT7J+Bqkv1gA6KKh70tlC0Xix
DNXLw5fbdHQLiej1GbxksBHzgYLdsRIybu763WLobNNpNLQEBwBy2FMqEd6r
1YXdDp+I4kP1KsZzLagWau0VN+aae+H/p+itw9s803VfFdNOp51OOYU0TZo0
aZjJiSmOmWJmZraMsmSBQczMzMwsWZJl2ZYZwk3KA2tm1lqz9ll7r2tf58xR
/9G/33e9z/Pc9+/W917ve13a9aG65RAy/51ET4qQV8y8OiayzWViq7ljMvaU
nIfvzzxhZJU9XmRu+anbTtojBdwIaQ6rh35cZi4RSkKCiScR66LTYOB3GJh9
Dr1gScsJKKe95hGHHRn2Cs2MhpEcwEDGm9TBWieb6ZOhlk2wiBTk4U+JsLU0
4B1o9qfZXx1oSzk7mJwunx/2axBm9qiJ22/FjBkEcxbhdHfRGVpvCb4tdzD3
hgzS72fOajhwOSsBY0TSWLp0omCBPbgsaF6m5S4wBnc0zQHm/QU+ZEFBj6pp
G0aqdK5Bx+yOqqYXOLXrUtm//vbLn58txd2TS7omUeNtacl5U9NN6eAFDz9/
VdcfkUyu6ac3zRCfYHbVwrILJ7Yd8nUDx0KuMWOKl/38UJhhVqE1JKhLDpLQ
hgxSfMDDX1TxnHycS8ELGHkBJWrbwd4OiAI6WtioWjBw4g7kunskZhv0ynvC
wo4AvkwKTaWMtunpk9zJm+OZH8NqbypJ1QrsvX2/9MfN5aB0yidCrfldKy6B
lpKim00i9Wfp+QSrkuvkIbUEmFnGdZgkJiEzIAExgTUyRNeOl73n5QUFUPlM
Z9wotqqFOjXDqWSuqniPTAxp/1166enZ7FMjN74hZn8IPfFB2vsv9V39eLb8
ogFTsMjI9dKyF+B3EmDmJ95dkzfH1eAV3TBz5CK58SUF+OKubU4OShd3n5QO
XJIAz5io6XZqmxiemNwTq/NXFiYPWCbf3TDMbfrIvzzQ/7ih3fKgjYw+7uSA
ggPjYEdG8rOakj+PqDCPYs6VsOm/tmz/56Ht1zXtD5vK517hvmne0n/BO5Ab
Ar4aFEP9OgcUmEB6pnw0wzxfQujJ6M640p9+sT8jFdOTR+kvV050zlZegFYn
Ixpvzs3XR+yatcjiM6dRPlLiYNctGRgBFn2+rRZYXkmnIX7Y8IfldCN9dn/F
/3R7azNoCvIbrQNp+KTX5rLPwG/+nl53RNDyJeLoK6icYzrC/SA+i5z3PnW8
edVkdPEZ3qAprGPiilOJ3V8rkXkhcvGOd+6ZnfUXA+HflGO7ari17jSy+qtF
l2Zlzb3uoEW45UFRl1uI8mugAXlvTDm9Y6VpSU38mXoqHMihzTKRIC0biB/I
nW/JDCqnDNwhBqhsJOdTZM1VE2ogJsCtm9lh88yScd7AqXOSpzc81meLOvZk
iWKiXohsqU76OoAFrdg5LuJU1CZasFIFyHrlfIcVO7TA6Vpkl0XZvWF+BW/o
ph45uO6VBrXzvOlK7Hi5kNrgZnYs0SqsI33fSZlRHhjW8o0B36yElKGzjxFy
vpFN5NqYDRpMjYXSu2iZ3dRi1+w4s6TDLhh+GjTHLTw5usrHLF4UF9kZdU4+
yMMGGZCdj4O4nRA+rEc45XCfmuNWiTwWpc8mfhSQ/mPDvuERR4MRqxAJa7is
QhXGtL2bJnhEPGIl5Zmpk+sx90rEqiYPUMH3CbAWPRuuQfbshOR7MUdERQ/q
tfurT/72cM8jJSswbTpqt46GsfIkDh7fxmWE9BIOCsxBTNuMFK+JF7LRojaU
ldqtn6nijRXaORCXnmsWMcJaqY4BZUBKGT13lEMZ2Ipz9YdeA90+kPUWoOLo
W83fvDl68UvVeN4yvdw7fVved5Hafmqm4FN0x7uM7i+ZnV/Txn67atyOubco
7jHiGwyEGjuzTYvM11LzQ5TO307spGSaeg5bml63AT9eEQ8uK2p/WQA/D5KW
jTVCeAZtBihD94snh6YabkLb71sZEyE1cjXK/35N+TyqeLog3Q4wtu34OLEG
cxagTzllTXvdBGqM+oQBI0lHl8/Ul0HyPkDW3ui/9e1kxuG6Cx8VXz4+ePvI
bO71rqsXm68e7E57DTPT5bHZnm88ivIF5pHMdVZrkD/ee/urtwAAIRuq4kNi
S7awmWmid7pk2GjQGl8x+aR4cP5RSMblgeuf8qgIn1AsHKi0ELF20phHP7FO
r6QWHechgIsi3b7d86fnL1ZZZELh75ntt9iwZlzdNzZRhRbaTuvMqDn2SsHB
A33JJzBdWVG3eHPFur0ge6THOuBXDPjPtSwkdvBW3aVXRMNFNna3RY0yqFiJ
Xw6xigDOE8LbgMVXIU1J/WWpI9W5g1XH8N2X7YyOiAy5YWNv+4irRpiFUbEm
QT8KGRML5TJgLVIwsjZpPud8FNrmnMzyTw08CYuWdYnAWG8kTSmRw6y5Ohmp
XgmpMFBaqONZlIHs6bqbOuIAC1bPQNbKiK0eKT3uIXhJdaKMjwL1WcbxLMlc
tg5Th23PNVNRRj7RKEL7FAQxptssHdnwkkN61HZgMixrtRAH9lwinxKz6pgN
S1u2hY0/e6ajygYVKOuBfjRuhG6Ypo2SUa9J4NWxY06NQcZC9N1PvJKeNbMR
MUfMbAm6BzeYKxrPNkGyYrw2C6tOTRt9sORY0RC08EKzqFehnnaYsasuSlCH
9WnAgvH2LadnyWnbc1t2QtuJlliywHxyqk+tfbAU2/MbF0XzNjLQxoGGney9
uCxgJixZKW7RhAbToid1/rBG/9efvY9XlD4D2U7s8YNLg6ASRfe92cwTQ2kX
sw+9U3j49/VfAqpPHaw8cphcdIJz4dX59E+oeUeAF3/HBtbLYMNuzjx/ros9
1xpV0OSTOe6JO5qJMht12E1v0c1nGSDn18WV+7ahBUkvp/5bXs1Rcvs9Bwbi
xHauqFp+CuNWxK3UDgBpspAHKaQMFbTcPcfDQRLyKJwptgq7v4//djvzw7A8
aiW6JBXi1jNtAAAr+UvBKQCn6tKiBBp1zYTcEikdlQYA3AK8fBQAqL/w3nzu
0f6Uz+tPf4guvkmoyh3PvohqPLZqQwT03EUbJ8KAh6mFPwUGN/Sgqq9fK7l2
UkAbIoznWxitK9IxJTy9M+cTLXU8IcVWaCUz7z18d1pCUuIr0gQuOhWJ4K+M
soZCirIFbFl30hFk600Tf3Qr5tjS0HmtyTzIvZ+0jbuCFJdeyYMOZb4CaMwu
RJTfqj/6Go/WF/HwN1bN8YAjHuN8FxHFsW0e9FEPA6bhdMwAi6nAejOpJaIH
LxrQcf3khrvbKR0U4IdYqA4ssHCqMk2JGMT15xEnCrSsRhV1zCf/7Z80O6MM
0/yNdKwwRu1ZtuBDFnLYOBIgg+ywQRNiWDNRYhruWDJO6jFFzN48PXrSypj1
GWguHc3NYyxohBbBFLrtArYimQOc0DJxiVVKNNX34XDcKQzp+njdZ2RduVp4
hgx6AV9+TouddhsNPodqya2IeZQeI9mqhbjNeK9yftvZ99AztqElrmqJy3bm
kz3LuhtpxNz9Tp+7LTzrBN90zmR62VVeTbNLPO7T4+SkJiGsZaSxgkeE7oas
YafYox0OqsALmimnHOKVzHgoZcqRr8zgm16deW/RbsUNqEZzfLwuPXVwSTz7
2AbZMoO0c/dEoymPF4M/fLfzYjf2959311xCn7DFIIMvr7hXg+otI2FLloDw
3piscQFXtMRu3tZjN23ihxENDdpsoY79bYH9oxcW5vUY+0r2p4b3JtsNRdd4
OUk6MIjVV9d89YvxG4fbjwPyDwCOA16jtGRTSo/2HgJ0fvV22SsANRER14os
TJAQOzwzks2dKKK03Z1I/yN35JYGU2hE3BGNnYXdf80lbNjxg16EZYrh/Kmi
4yYhfclu2LHrn6+z/+th6Ps9XyI/CsDlKlydmN5EbLnnEAw/inJ+3JQvKhBb
Zsq+ixGzIP1aiHYsZeDE70auHFXmXpXkfog7BHBBUhNxOB7gPdRKxpJPEVCV
6pna/suvVx57tzXl9ZLTb42WXmD059DabvAm7qjnsm20tgX1qA5x34OptcBu
0Kq/pfS1BYwcj1VrY9EthF5x+83ab96ovvLpZNF7qPJLkZl7seojEdXQXoy7
YcIE7DinGG0cLWSCAC76XWTe4ZKckwxwk45QvaACRTjtgrGPQ+ikx+DTC90H
ftr1rIQt4oFhcGrGaMGx1vcBHGxW1DoTtQp/2x+7rN1dM8UJU57xPzx3zz1b
oq85yNv6qRC9NCQYWdYQ/NLOqLlm0zO3ZKVixivmW5O10CI/tS8gIDvVPKcK
rmbDpJhiDTpJCDpJbDyBrL3IqkxSo4cV0PI10VBcPbMdjsV2V9Ry3KaMHDH0
sUCXFRPlRtR4ovqrLtmaRZ5ouaCR4BCPoNsySA01XgEjYRzC6Ww3Z2rTKvCp
f/vqSqi7bR5vMM2mm7F5wYk0B2FkOZH7fLIlLWvJrl3wSBaDbLuM8sDHDms7
PPKxmEG5buGHTYiIj+KzQNWkohj8pLL8NQOyO6DFalH39IjLTuHUipMoQZVR
+tJvfv6yTYZ9vuHc8Ahd0ka3uMIvbd92Y9dtU+vaFgnw1HzxHxwy1pJDKEX1
CEcLnbis+SrAzP3XXXOVQWaKAnSOPHzLLJyKO3kbPplBgOTNTwmI5Zz54pB2
1sCHK1lDfsFAmFGlGj3uQUE3JTz17MiLgPbHuF9CmvAKJ6TjpaNvAxIyNXfi
kvpSuuluquL4UfnFa04ahTo22Hn7s7nib3lj2ThE/cxwpazhqr7g8NzZ94Vt
V8h5b+GH63xCvHGmnT9Q6ZUxPEI4ra+IOZIHq/qE3P6Vdj5lrvlQgjm3XLSA
bcBEanJQhpFDVRat2BdQ2fjTLnqqm3nJogAHA6ItN0cyUsIcOT9ddQxcddTO
6XngpykgDStG2oqRYKa3a2YrKCnf5h94cy71W0XOV4w7vycc/spac+aBKCUq
zBPD73ecvUybLLBZcCYy49orgIb0FOD97P6W/Nn2TmTFBSnstId61cVKF0Mu
iJovKBFlWkxi1q4qSHMrOplDwUxIn42BBWVfv/4yAFj4mRwG0sGAu/gea9YJ
E6MuZJ9ZCKId0klo+Sfoljs2NdOuYemwYBEqa9cG3AuSfOJu08hZZd0Hsvuf
inIOCu+/6rWJXzzd8nLo6YB3K06/WX0MMN16SoOq1kEb1aACMwXoF9JsU3cX
xgBeFWw5kfXIaYvEC17CpU1V35puZsk0sq4v181nWHANipmW307nGMv28wZ2
wtrv9qJ/euB7EtcpURnC0a8wzZ9Ci78QgBsluHEtFqwi1CzLRmQj9btLW1uP
FnK/AgT5cB+vCdZ0mD2QKYN1hq2CJQsnIYNBy/SiuU/PrOHABgIyZdxO4iNz
rdQ+q4GVyAtGQhu+4RSrrYheW8xrOe0C37NMF3DHK6ycKTcXqkAidgL+57v+
ZQ/VwuxOlJ4w0ahggAMGYcgoDRnwTgVoS9K/40T9tGjalPF/ifIS+Cqd6ZZh
x+2C6aBoxMXsferBh2QTc33ZZuYwdTCH0XoBWPpZS/7XGnR9gJjpnLuH78rG
TdbMt6U5eW06XA2x5jKm8BiqIVfPo9v0VBvyHq3tXEBOFEEyQOmvCEeSlTMt
CYb3apFeapkLXaIgTcSipnU3Qz2dy2s/EZDh/7Rj3/MRdg2IdSXJIyImdGDT
pqZkJFekp823jnDyy5ApZ3nFSbPXzqimBzmQvrabH8+0XtfgW6QaeEiDcYwX
dB89AL3xpbv5NCztD6ypcT2b5RBN6piNOip028mjDeYRWtLR2ceHz7xKrD6O
rvgkyGzZN01Gje1qXGOC8Shzw16DIKSnyyfLzfPtkq5GQWeaVwV5sKJ+ZKbR
aw8yerLY49n0/gzpeA67/ZZDOmVnj8iny2C5p1MBL3UcfXfm6ie0U29DbwKw
F97B3jgq7zyJzgUMZCYrqHPU8ZGYx7wfcJipaBIShZsCEtEDVCiM3NkvBN/d
ld0MC+u8lFrm+B2DYnzRCDOzgQ/j5gdutg7VqQJXKAYL4JVJLWlvs6BdZgM3
KJQZ6vKYl15SdJ7aXID+tCtcwMGns6/JZ4EbIfFyyLiiYZlRwwFOe0gzzR0v
m839AFPw7sQdACz/EHuyWcGfVovI07V1WYA3qm4fQ9SeA5cdQtWflg7nsJqT
SJWfQVI+mLj7Bq7gMyd71DqaZmo6ZAKe18LyA8yxp0GWSdHFb3wFnQlQ9F8y
YVqcbKiFBnJKp5cX6d/tm/75PLrhpxA6vxEMfCkYTRWMZsK7ay18hNeAMCLT
XANvCtuAIYvxodssx/RCK29QGs5biFUSSAlxuFSno60HhHumkT0T4aF7RkUr
M6hmIz7bqp5rwfZH9MLvHvik9M6EgRK7r4rx80G9VIEq1c7WaankPb9dywIp
6OMutWzV71z389TkFj2ugTVbaJfj9iP27zeX//78h++3fWJsq77/0At+018j
vP/cde/xW9UDyWpkk4YM9DFBor7LPnJ11Di2YplX4EY5sBoPu9UBzYTmXZst
Sx9I+obX0y9HzKsoUyxE3Wz7eTcPE1Gj8O2nBH15EZMkumxNJFmvkmcgzDzY
XVvVkcaz3sMMZZvpfQ4he4U9Z57L8nFqlq2sxPt8HwsvcOEhVmMQm/LA2Py/
tyn/FcL9PQjfdoJjHsLOsiw02jFw/ULH1ZtlBz8bOfzh4AEA9MShkaxMYFMZ
tibTR0P5VfioHr2xJPGwRjFF11k9Fy0DJ4TIHocA4fbrAhqkCFpuVZOCSqyA
Co+bZetSKiz72/mso9jybxl17zzRIJ6a5h0cnImNpU43KQhj6skyxfD1iIXh
kYu8NKIIXhLiddrYzaKpu0ZivQZdwunPVY7eZzdeoY3d1YELKM03m64fzz76
+56LH6Ov/QFx8W1CzhfkrA8xmWfAtZmtV74CZx0VsaF2A8VnJPqlKAkFQcZN
GgwyERFSm5bfklMwXpLBrznFHr2hQ5dIIeV+G33F0r/uxf/zQWjHQbAIuvRi
JKkrhTPbMDFSxVPO6Rxcp5YqAjaCUt7l1V5lVF7QonNUiHErclqPHWaASgyC
Hp8Wb9VTnSKSmTVoJ9cZBzOY7XeUs0MiSBcb2MnG9JChQ3Xn3+84DqA3nNdM
ZHgIxbzGb6l5p3H1SSM5R4bTj7WlnAGmvxRgT7vpTZLBb/TD5z3Yhscm2q8h
uhCTi2280nQe0HIOoITWRo0cmwJuETQ58AM23mzQjNvQwhdlQzzsPelMKX0s
SzwGWbQK96NSRtOX4+cAs9U1P60t/j8/7cefmSYnckbzDrsQpduqwaeeLhu3
UkIpd8t6ItaJdSsiga9uDXXBaYjaND7pbFwtXF/k6tgVmMFLqJEbQlxv3Cx5
EqStaugPXY5dp1pPG1MR+lZcvHjUuOrX+UQUk3BuJcRx6XiPVmM/vnjw8Nn+
3qY7qJpe0XTsSm/vMG9vEDLZVS+zW5PM1DINpkLUdweUAXBMnnTTr20sy3a3
5FEDYj+IX1M2KSYrXahhVHNZTUYWAYFwiEmI+iTGYLaEBMLU5r/9EgBYUxxV
85eiyh2tbEEviK/qlmyK/bBZgJ9CNN+wUrpWDYxHS2E7fdo9c8s+fScgxOwG
Zes6/oqKvS3s/sE8lJijNQHYjbrnoJSviCEuhczIGus48WXppwezPz5ce+bY
SNIZREkqtKbQJCS6bbigFR83Itf0Ix4RZMsq9XOGpcBCKb5ETh/S8wnxBZ2F
Cx64f0JEbPHJhf98vvRf+/EVJZwxmoJpujJff9RC7/vLIn5d3KiaGzAyoTG7
2MtFSFqTFeMXHPgGv4rplDEsc53kkm/xpSmU9mvSvtzJXACtOZtac33wxru8
oUJWXzW5vg2YlVr2AQB98UvKjYO4JAAy9V165iVm8smZ4pvcuquQ7K9x42ke
4Yge14MfLBBO1HBma1RclIE1cxsA+Pzzzy8fPkKrLhQO3tXOp7lU3IidoyS2
OMXgXyICw3Rnd9GHLu6QjtKnQ7fIsaCIw28UCvGQdg1lgj9YR7t/04hrN9Jb
dfNVCZ1nzndbRTAbucfLGgxr2esLgohTvaSUWMgwt40RMEn9bp7NSIwEJXbF
nIgAwgOLqO1HFbMZBkozqamwJ+l1YP7xxMz2XDg4cOVy092rQcmsR0TW4drV
0CtRcsU6r8qMyfQJoW4JAtGchKrPgFdnW8g4twBPHS1EVGZFhOhdJ3LTifap
+4OKUhWssD3pazV43ChhK2lAyP3P0CW3uOM9BhLqoZ0TVI0we2+oIeUO+vya
bf5n98jP5qwIM08xP+DgNagJDURgjYo29Ww7+GTH6zVOrduRW7ZZF6+OMXDV
MlOhhjSHBJjv3MKfrZJnatoLM8fPghgZ42sLCo9TEfGoV12S5YDtUTy87dOu
WvXbq4sb20urHs0L5+Q/gh37khuO6VM+TOGaDLuiAS+rash9R6HlN7Vk0JoS
IwIfcjPxj/1YNyEnSKnxUq7rkPcXBQ12RFnztQ9TTx449ipA2Hc/Mbmcifsp
lwAfvAJAjdT4xCSbDBNWMc0me8Lu3UbFZsz3y9MnW55tJ2NmL6hZixtXQ5aQ
Qq9hzlu1quWwIO4QbyxI49LcBPjtBQ0xE8FM6ouq5vUKBhWFs2sYqPbcFgCg
98jHiLzz8MZ81kgnYbLdp+GteMWrJvq2ChxklSzphh5E2A8WCLuO6R3HuFPQ
zoR2+EQTzKGLgonSH5edW1Fz2EJWQCvZzbc4iHIavsHG7PkuQNzT9plHkx1S
+sbG0uOIfUGBX9HBnLwq6GWAAt7q1VL8GjQPmonrvCuca5TCRyk9BYTmDAaw
caD69mxfwVRLJrAiue9W5vjlg/jL77GSP2Tfe5ead4SSfZWZfmr+zgl83llS
+dea+XIbFxi0cnkMGAtaIZ3tIENrEN1FGV8c/wDwct5RAK0ySZv1ml80vWrW
O7AIRMM1N6k2IuiAp+VDSkoxPad0/FozbVjJhlqdvJDHZBaxDWwUebgemveF
QdCtFwATeKkgdLtNSKcGE9Qz7dS+rRXH3oLKTh76t821n3cWnyzbNj3qNRd/
3cVf00oSsSVmpLskEDmikt+ebJ4qbL/1bn/mt+P1VzizA/T+BnTxzZqzn2mo
8JjN8MOWzc0s4nb9TjqY7mT07bkRYXqPaKJUNjPok3FCRv0ve6vLLhp7rnlF
T991DK/ZuiOsUsd4WpDYJZxqU0H7HIRZqwCowbS6qB1yYrkVW4lrPDBS/WVn
0odO5tB3IW1YPI1re92DPGRHZKtQAzrCsI4CtzAJIQkhJKNs2mVhGWKBMvjM
OCafSBX1JFvHsg3Aph/NkiX24A6T+lhNeSgj2pF9cQ1yyUp5GDN8v+PaiSkf
77q3ouoNBy8onktUc8Gh2bKzIvjiXcLHqtGvPcyyBcVozELfsg/vWut1jD6f
lrm7thi1zU/kXOpPfaPnMoBbcsoPu22bvegjlazwWsL4lhhrmgVqbLx7OjHv
GnBN482jxz95u/ybj7H1yQmtCAVVAQMmqlP6dZJlJ3dVCX1sF/41YN9TDjoV
mM0V45NHa0+ePPrhz/988uP+coDTV5HNpHQ/tDDXFkz7YdlWWL7tpoeFowGH
9M8/RL9fFOJKrpvxUFJfFav/HrzmLG9mmsWAaHlQD3tsQ4laVGBiKlCYV/bA
3rrh7V9ldsaM6JiVa8TUU2pf1nS95EYlvdjWJGR/+szLjJITlIY0Uk+RXYHe
c9B2jAPa2RvalhMSSKPPQOPDyteMyIcO2Ia4u/6911qvHHMxR8ySKQ6ukDld
rufPmDm4eICWADnWWB96oGC6+eJAwbnujFNJgDeHj7xJSXpTUv45N/cTfuZx
evJZVtopUvJXg1XXBDP9bvmsSzG9uaRe90pFnfkjl96cyj/JQfewYRUarMZH
lovKrgz8ESDGdK8vKteEqAC1IIAuEdw7MJF5oy83tfnue2rY2bhiMmqiRtyi
B9vry+GlhKqLynPnytPUolG3CqKf7/ApJwyqXiV7zKaQ6tA9aEgFqiuv7czv
fHz4r09sz1bUD/ZDa2yWfjZP0JDE7UhRTJSLOm7Se+7jB+ulkCQPc1JPnRhK
+pZDqpPP1A+knrz++oGEGPo13AUDxsc974CleJhkr4EfM3aJBi6Dy65zENNb
S/6nO6H9ZbuaP6cRoCI+ipNeYEVfmUt9mVeYvC0aDdA7eKAmI3mcPZwtn7/n
FhSucOtijJzO9IM5J66WJx3lzYCfODQ+CpjQl4duy7BRG81cgo6D85kkBglF
xYEGrEyfnb0cFFilCETOwcFLB0ZuvjdfdZ7TXxKk9qogWUscvHemcxHb75jr
UGH6F/TER4vSgA7ltWC/X9eteAkR7dxD57yV2UadLjZR7i/S8vQTn1OaD1sI
RRs+0FaI9SJKeRKc2PATHzv121owtvk0uuGGnZA8V/mVZKyKCypGjxW4eYMe
TpOVVhIW9z5zwnzMYsHYfQGiejD5gzMvvVN47vBMS6uGAPPrCGZsu1+ASdR6
WTcnG38vNvPBLi953TO6YgN6xQnZwQZMjI2459G694GLMVJ5kD0L3HbOLgh7
t43oDQNKDSogl54Q9GfFnAwxrGL0OsDO5cSdPO5YzdRFAHywVidjyhQklxyi
JVUFNONeXh+n6XNN36eaqSvGrq/cKlBIMeWavLyMSn3IuOuY/vLxYgKToNBM
AKbmnKK/QjffHPHwX7jYi6wK0WCOsjdFjym1cDss/HYjuhmT8zK5CJDI+4+k
TVvktLgMsrvACspxevaIgVgY4cLXHNq9QIgL6klwcn/SMWJ7t1UtUvbXyPI+
Vd59U3T3Q1ryp5jbX5FTjpLPvx0Rjf153bXp5ez5RE9WresOpp8O5k41M/pq
zNopJwVqIMhjJkcVAMACVS4ZZ75bUXynb9mUlcfJxeras7BzL7e/+gq28bZz
qslBbLXxQDLK/F58aWdlQQxpA34LwHYUmxhzxN5ybn8GpifZwIc7ZCSrAO5l
dGOKTvDmJ2bGxzsyvnVwp9fdtJiaaED300YahCMtsoEiYvlX+PZsv54mgbVZ
mfkhG9Iqm4pI4GNXv83/EnDjlVdSrny8osFHnSSbusdLvmWeurLnDYaDOjOt
20aY+TEa2g26DHy0Q4LZdOt+frD73dPNBc0UtztZOZKMLj1Cqs90otLU/SfW
5fBl7Qxp+DKzJ2vfIngYk2vR2fKuS7KRq+NFF3jQvqhsSgqqDosJS+ZhNWnY
LGJYNHMK9gAT08gl9PoM2GU71qOCsUltAmwLZiStueRdDWM6qpkSjB4lFF8O
QBtNDee1rVclo6UGHmFtyeM1UQzCMS0fFFZjEjE2JG0Js9pfePBOSZOOWLIt
7bBQbvOAX5O665bcxD/vGf/3U953SwirtFMJLxq8CYAV3ZysuoQsuwMpP2OT
zplE0zIeMqSnOPhtBlzGA2XZY2FugtLVmGI+NNWALcF1Xu0vvwPv7aDNT/H7
MkkFhzRTTTbSmKotR5T96ir45A4t+Zmh5bmxJ0Ru0k/f81ArZfNFAkgWd+yi
GFL3yC1f1/aw2j7QwdItoGxCzkF22QlM/lek6XYRsBbfchJZ/L6ejCcAK2s+
BdR9eEBEQXq1gjW3Vkto182kr/IaQ+xSxfwFGy012HHFzMnZcbV4wTcWCZfX
GbdCiIpnQXECYzrPAiDpfyTnHGZ3pjh0qIdO8p4VskSvjssn1v2YqBv9YF0W
YEBmrgIwhUexZScXwanast9ZQBV+KcxKBSun63ktZ1f8+v/4t1/+/YfnbpFU
zQRixlJVBMhOzP4i5A52ZWmvva5M+4Ca/D7+9if425+Tr/6O0XL2cUD0fNG+
5ebsRYxaPII5VibADIgw4Ln6ZFFX2UzGR2dfB3TfOrAaVf31l2hUOOzuBFiq
X/GMnojM3bRgmyW5d+fzAdzpWiGyyWfivPhuay+u4cMqXSy4U8FT0uawfSUJ
BHVQEuoEf7blifo1y0qBgliXsGYyFDrWO1KT9M3ZlwFJrwJqDr3cnHt6briF
zqeoKDRa4w0pvdPtJCVIxi6qCzI6bZRWE6ljKv3Q3SMHi09+efvUx4lV2l2i
xD2IRc5l90zGnlP9cNUd1zEtTN7Pm2vfbzlidrxTNJaAiu2A0WcjCfouKpEF
FkoVsf4SsSlZD801jxatcyAKeN5M9eciSPfe6sL331k2DXBu1wei7q9LTrzR
fuPqXNk5WMYx+XgZY+qulcNYtth98jnudCms8VzO8ZdLvnkVWXg674PXWm6c
9PFRIfscj12ayC9OabtLloHrThrJ/EJQdX4BU2+nDS2YBatB/XqAb+BNyCgg
IrhfimliD1+QDKT8Lap6HhcvaaaeyecXhZV+6rlFJXI5Ytr08HfUaB+vxybo
1WEbB3K/ccs5FHCrCVKfSPcCDNxAmnfzMEEV1ErudU0nP8J/4xv4wjiVZuCU
2RklVnJpR+Y7ddkpYgbNL2BDDgOkAzkqYLKsCjB6GjB+4k1rw8fxmWvL6BPu
0cOM5vPMxhPy4UwDNFs5loRtvvvTCutfP1h/NKAV4BQrNt87Uyqou0SqPe3m
9Dza0Ma9KB7+vo47gBlPugd4GT85wZ4Zgw5mehzsrdVA1CL2c0ZemGZ31D17
2irlxHFR1QEd9FZAWL8s61zhNj7gVqlH0p74tTHmTBkAoOz4htd5FpR5VYzq
WtJOrzomt8RVQVTDqmAyzOvxcfvJbXdg6W9LxxpwsEFaYxnwi3fqAC83/gGg
bs9GlpymD+f8sud6EFCsO1SrBo0WOyynVDuts+sx/fNEru+t4Z95TXDnHXrq
+4ykj4nJh1i5X+AzP1DPF63KJ5/4jWuhqIk3ywUX8WHDsnkwdaoF+AlAVZvU
c/ts7kevkhFtm0q+pv0au+oOvb+DeuOAV0gNGYQ6LEJCAAakhA2v5mHcvhM3
LzllEnh/QIR6uBN4+jCupszquJAVP30/Kv75p+iLH9f/bWc9wWlu6bCFODCa
803z7aP92Wex96/NZB2Wt99CtiRLaG2r3AFe821ow1Urc9Aq6U6YCy714GxT
KqX1BLzu1M2PXk/59ot757587mNs2VuXeTULxDQT/lZUKfxlY+nJmlqrR4UC
wo0l4boX7xc3W4hlHsqEFtVpgrdJsQ0GYiWm/JwZnLPC7d5SzeohhXPNafjR
rqCU9afN+Itd9SKtZS7jy9TTb2edf7n0HKDt1JcTN481XQa0ZKW6VESfaGhZ
RY2p53SE6kR0UoKz+1M/GSu4J50DLWnoO4tMr2kiou3z86pCohoBLA3ffXeu
PjVB+EtG0oMAa99H80hnXEqqQ8VfW9hYsQnp/Rk6UHaYM77upIQkXRFUu4/R
Zp0+v8Sq86hIfg/RwcPyQBVmwrCT0GiiDBpYXPZ8575dEzUy+eRxMXHGL8bF
LQO/BObW2Pdso2+xSl6T9XxtRucKR48OFn9y8/D70Ma8sJwvAvYVAACCniLx
SAm/8cJ4+ufT9486CQXqiXxpz1lKw3lk8RHlSDZvKHOm4OzUPcCKCPGvX5cf
mOAqxIWwCm/noWhDJZjqdFjZlah1Lu4herWDUl7/un6WhEhHIDEuk1RKQqiY
EAFhOmoSbjqFUSPGJx7zctrcjEYjrlkD79OByrSTpR52i0/SERF0SyaSGH3J
mPzrQzk3tMz7Lk6rS8mUsyZYw7nskWQvMpeR9xaz+ENu9UfS/rv4unvQzLOC
qQ6/XRKW0MWzzbMlF8duvgq88VbzFwDk/bTYInPZQF2XS91k8lhxLh/e+9vp
alLho5id11xBPvEW6/q76Dsf45IOku+eYNz7inLviHVuVNSfHxLAQl65mtZF
H0ol9t6bHe3XsJH1x04VvvY6pvbuePGdFACg6zCgPekoZaTW7RRwZvvUTLRT
ZzKSGBoyxM0a3wiq/vpkdS9gXrTZgnp9WCl64DE+XAm4VQyvTby27NsMmrZi
ivV15aMVW8yGloGzZeMp3fc+qjn/Re2V36tn7rshmdvgDGbdFUfXZ8a0l9i5
lzXoRjenZUWHsKHb+78+kJBZcNoXfbcPpl8905N7GdNwwsdtU419LCn9XRSb
pmO0rbhU2yHR3pZzJW63GxAqerGVUKGFF+vm2n9dify863y2ygmyO5Wj13nj
+eLJJFbrFVpPFbQgxyGlh92aoEm9EjZ53PCZ0neHjv4BVn4a1HSdOVo121w+
dP8qrqddSMJ7DQQlrGzNjFi0Qr2KtpiweU/cLAemmGcHnOReIXoobkE7WK0S
6C3R6DdzxZ8gay/6ZGO6uXqfBP10WfMfT9R/35dbRBibRrXkD/zw7NF6yMqC
FTF6rnL772J6rjAGkwXtqV0XjlR9Aei58roIU6VSjLFhzTJILXO+UjSXIp4v
po+XEcDtNqPOqkev+3QOI3VRM/CLs/nPtnofq5YFqucBy4SD93jD1fjRqst/
BEwUnTHDstRDKdA7gMHcG2xwPaQ+u/3yH9uOv4aoPi5HVJZeOQCqP82uPYrK
OoIo+YIznqoH3x0++5agt8XJ6Atiq8KqAb9pJhrQ7i96NKg+4XDZmhQZk48q
QLku0rwZ2T9TDIhYtKtOvxZFMJPQbgkpMZs7bnJIODDTfCOiJe9GrHGv7oXf
J8FU8ydv9979qinnk9rkV+D3LzO7y+Yr0kmN2RviiWUt1GFAhi0kxXgdLP0b
asGxiauA6cwTA+kfMUYKmIMloNSrzOlunahfhmt3evDbfomDAqL212KKDjN6
7zolQL+VaNeSJMw5ERupYQB91I5F+qSfDZVM9Gpr77Azvpq/8SX6wkFKIv9m
fk1MOWhGDGv6qpWQdBG1ljpWQBvK5E4PWpk07txg2+2jrcdeLr38Tn/BlcnS
E2MZl8fTjmKAOTJ6P3dqkN2R59ESIiKeQzrj1wuCEdXaun816F0OOTeiC8te
u8cn29Dw1p26tZjtxePgw7A+bpRFtGKzmGwXYuTEcc1A/kzetbb0w8kAwF0A
AF5/1Qa6r+26wbr9buuB90Dn358t/MZM69zUwMRdRU0n3h4rvjOY9CEo+5CC
PqkdqkKlvePglosR2TpUgQuVskRuiGvQHh0kbqLE/biEQdMaz9pG7vln6tak
fQFKpnv6vGkwTdF6mdN2m91fIBgv6E97//7hA3lHT4nBXav+2OZywKdlmiUz
kNY6YmeFj1pnQ9VYhCRdol3ZBJsA7RXRY0qKldMUZYA2DFM+Zd66odhDLsS0
XmOMFbEnurRzCCF+lD2XM33vrZ4jfxy8c4zQWxTXJKyzOSyZjAtGduwdmyGl
dfVJ0P/jk4h/w8ZXUxo54HIZYsJIAhOH8nFd2XM1aS2XP2nOvzkD6aPA+6jA
WtZolQpVJZlJEcNy+aDSROmV5EmfFL/kZpJme4cL892k+zb8HQEkxyZhba74
f/lhcSWkC7stW2sRt0WEn+rQYqslk19Sm1KYvS16Em5usAbdc2227mI2AJAL
AHTe+WAo8+OOsy9lfQxovveVVzkS5/WzOzNtrC7y4BnBRGkIVPTIRX703PXz
T9vPA2YHupc/nCGZOEvtOIyp+HauOEk4XqrDAbdsajsXY6SzAsb5FeNve8Jf
+CW6+Qb+WP6f1tw/PI/vuWVGTD0k/5ux++cH0z8l9BaTu/PVo91meIkenuZB
3o/Ih2KGXg+x0oRqTZj1fE85YzQHXnoKUXQKXnazO/ccBV7Gpw6o4R1BDf1Z
3P3vT/d+eb62u6qNygkx4ZydN68nDSpmKxiILlxXGaqrQodpNTB75oo+VaMa
POxWYcUx9OlX5pLeRKV/Ls08Syw8OpT6BTD9w4HLAFL1WXb9VT3wslk4ZGbD
1YQh0nhT6ltvZl77qK0yiz5c233rZNWl401ZJ6n9d+cL8zryTyjkUpdXseAz
rbk1KyHeflwZD2ifrNj3I/aYzxMLOKMO6XrEsxRW721pHy17d5y+ZZMpbND7
FYKQli8lQada73cX356dbFsMmUbPXzr68psFL/0x+43Xa88ewmZdm0r5qL/y
yzlg/tSZg5lvA4ovvzF0DkBqvSSZThPSq4kdd22z5RpsrX4uUwM86iUWreom
VPPZ4rFkGaxIPplkmbgfwpd60MVRWga/DUBJvsYH1uBrbzFrbuAbryEqL8IL
L0+WnOu68gW6uXjDwNy0MX2CeTODGDIyLaw2CfC2BTfqlEpcCtmqmRuz0RzS
Hi8buCgcXbYog7LRBU6hYPDIeNrvpwremm8+q8WB7DTuqsvFRjQC77zX9fWX
1NYiDrjayWjkIa6LMZWo6ldh+QA2fNQZtBmFFA2234ToZEMq1QKcUasxaThj
XZm8+X48sH2yJl3LxXlMMr+SZMAN8qZrJZh6AbKYCqpRE1pMHKBdCQrq4FZB
l5VTTekp8JH6BHPtCjb6l4cbv+wtfL/ne7Eb+WEv/mxn+x8/PF2xiR2MNg3i
9lzlNQ26fS+gWDBzTNSOoGB0prlYRZ0eKjzZdfZ15vA9RN0J1sjdR+6xkKYj
LBzft6H9SsRseXLLqde9MsHeI+fTp6H4gkYy32BEtppoZSpsMr3r2+4b79ro
DQHNeEQ3o0CVa5BNevaYkd0YlLQvivqXeZN2dDW9/wp3otkqptp5EB60Add+
gzhUxRiuhbekcsbql1mVKkS6HNmmpoPU8LqSz9+wUtCrWqIAUm0kTnBATdT+
EkxTxmzjPcJE9/Pd9SePYz8+dP/7XvyhX7fiFoYNjKcR5eOY9cmCPO4ReAUw
uwAnBLeLRttaj/5h8MpR2WS7mtLJHMweOPbG/KW3cBc+59z6jJfyGSnpY0ja
4ZHU4yN96VLkjA5YGeZl7zubdNhK6kQbCz2igk2I5qrtwkFSW+m3gNdvvPxG
593rU9W3sMAql02ViNt7TvO6TxP2KyNhw4pTvWTVhRwSv0NqsZkXPLqFoD4e
Ci95nfGIaTvqXnJaFlx6t/e3EbDqeAG5mNBe233zA5sa/PfHG1G5ajS//DYA
MHjkMPjS68K8I7TC88TG0/Vfv3vz93+QjWZjBzMSmMSfyrcSS0yMFkFXhY1S
omN2uhU9FmLFogC07sXq2UWY+gMTd98gFB7kVH2lGU5dplWKOr+Yz/6U21wo
AedrRu4zeksZHbcRuUfA5akDedehNYXsmWKPbNQun5GSm5iDXc98So9wRDhQ
5VHjlay5JTPloRu5bsb9tKJYllKfmIVrJo6LWMUeuCRATD/dWxVzO+jTt9RT
/WrimFPJ0jB7YWVHJlOuralIcSs+IoezQHcEHSk2Wp+GMynsOjoFANDvAHiz
zWJwEwtUSQF3BC2a3fUgn4dUiPFiDtLCBTuVTJ9R4deLnHKiTTbDn69Vokvc
3AYXtyogAQb0UJ20nA27g2zO0JD6jBSYSS7c2Y0/2Q/uRjRxtzzmVD5c8f3t
2ebzNZuaAsT3po8XHcM25y0o4Ktu4YYWLxotmahLYaLgQZuFTxrU0+p9on5B
3+GRnHdsqGTZ7A09rzNkxa0sSFesvJhJpJ1pwHddo4xnscBlyP5C3my5GnXD
QE434Qq4E602KdolGw5xGtzEDDenwsatCUn7wuxJPSKfP3bSTa/a1oI8pHo+
tCbh+0bmFG88XQCpVYEr5MgyAbHf72CvLLDXw4lmlrD60kAFp5wKjE82woZV
MCebFMhhAxEixfSSQM1xh/3//Lrz50fBbSfvgUeypJ+TzxaKx1L9lIEAu9ci
A0Z1eDN1ykxFE5tr79+4Mg/qDphFNszwVPYn5Sd/X3fuQ2LmWdL1N6QZX/Kv
fsNK/gp9/Whz6s3hgXt2Jcw232+BvR3AfK2qO45uytQR+wxzXerZSq+kd7by
dltmZn1RZt7xP3AGL5tJNZtWwZqVvmyj7kaE2x7dmgW/G1I/tIl++4ITEG0H
+A/86nWXdMdnXPEoQ35ZLOKML/iWfYaAU7Zms61bhD6PVgWFoMquq5E9O1H7
fz0NPVt0wQvvDeWfovVUWHvv+HDXN32UNT3Zwx/VQ25zR+9te+FBYfOKsmhF
3K7rPQvJPS4AdW8v0J3M/gh5IiqbMpKq+M2H54vew9de0MGgUZnQQMybzAUg
Mo8JW0txPVleHmTHKnDQ2kVdKaTKbFRLdmKO7MJ2pwjmVM8b5d0a0mRATk6g
nY5N9VjVSnZvd+4bHnz7CwdjUUEw0sErRkFYN+dWUzy28M7jH/7n//73w23x
g7A4blX7hFATDx5UT8zWn1GCe5dNDL9pdsEw71UMaaA5W37hP/+y7FKjSKBi
j1X/z5/9D31CxlihEd1sp4zICOMs/NT+lm9rw74Tkm+HNHsxZ8St9zkUEbdA
y+gxEird9LY1NzfqUoVNMpuoCdPxEqHpkAo/qJPhox7FUki8HFPFFgxhszhi
5VnUnKCeLqe2cKBN/KnmsZJLBsLkqpVml2ESDjJedlMwN+SSScMyQ6IWa7bZ
RfGUdb6DA048BclquUYZTPeY8M+WXE9jukdLrkdGOKUGQG454RPjVuw0NaZW
jbuzIL1lJt9c1JG8dqFTDgzg74dIBQ5mU5BdHeb1hFitawJwhE+LGGVP1zUr
zh4VNBndnqWarpSA7hkgGWZ0mQGfs2RHxiOGqI//ZMO17dPKMG04WJ7LjTdL
YRpaM6o/V4Ts2vYpF8w8GXvq0bLyYRi/5eVFtRgLY0Awmkoq+QJZ/P5k/ufw
EoAW3b8TMcRsco+QYZKw/Q5DyClYXqSvaiaxjSm13wLqTr7UdwHAzviIc/M9
wvUvVVdPjR4H4OFAVOtdG27WOt6LTgaIO9K0nZcF0GzTVBW/I93JGVyyY9Sj
+fyhSg1pvKHsCHIyiTh2x8JoN8Ar8eWHVFOl9JY01nD6TkS2bqIIp+tk5CHV
TJUF22/BdThYY0bamIM1vapl7gc1GwvS5QXuzoLtyYJ6L2wLsIiV7wI60o/G
fJr9JePWgtLLAjnIdY8duO/s8B1l5V/DkL8v4h5Iuvit2bDc0zHV0BK72UW/
4EOfsQ8dGj15cFNveLblsHBGFmRgK71BNpYm7r5AqzlrIUw8W9n863d7e4v6
ydZsLDBfBO8LKxkJ0fjzstnLGjTAK/zkXtVkobI6RYHu0BHGjKRqK6M3IWUe
/YyG3eZTEVcCIjunZyz3EK4uWTiZo8D2Kxlggxhqk2E9Tst//q+//+NP3/3p
kfO7eHAt7Aq6LGtKvBbfJZmv4E9WGfGziUi4FtXux3TfR1UWJuLX7a3/ebq1
u27d3/X9z//+63//sPiv5+EHPqZJ0G8XjdKm6ojjDQsGxs6S6cfvVn595A8b
ySYR0qqi6cVIvwbmEnYZ2PNxp+GR1fvArF32SYzqSRO1WD99Px5SxZx8DR+0
Ezfvry4tOrRLAeX25oJPzWXPNSvQk14eijZepSR1xKwwKanTLkZzGBAFA7yi
4+259A8CsiUdNqpiBdSEqIa442E4puuW8F9vGmG/PjT95YH2P7ZtIeGQjphq
FY3urLj2l9TPwsqgBqoh1HJGU7igDjFzWsJq06NKfZgKC7Z5idkS4fSHxWOb
ZvWv+7/8f//61//8999jbuGTBeS6EuHE1svhhbrpNCWyQIfJ0aBSQ7yBuAO7
46Muq4hxizZk4i3q8X451kavV5LaEwu+v2r41z9+jDvYmPGkkGHGapg1iIZ0
ZJhxrk49lCabuKGYK5ytPCkCDz71WDeDFrMYE9OxHy9oHvgFbkzjQ9/kYzdK
PdsxV5vFaL+PzX1VXfCxPP1z9TmAdLjYqaWLCVD+SCXy1tforPdIjedgdw+P
Np3zMGcDvJmwHBJzYITwGjVlWMXp8stHl11Cuwnj5HcbEZngK28NvgroSgEE
VKSnYZ1NTtBzZ1iTHUraPA9USq692Z93gQUeRDaUgYovCZBlUmaHiNTPg7fz
sR0BHny6MuPGa4Dkz97Sc5FRE102VibtPbAszH/gm/lbeP6vi3O/xmf/3ctw
w7Jj8twovzKsGFPPXg7Qb1kGPzeN3gpCUq2EkcSMW/T4oJ2yaIFRgJf4Q+fp
kDaTzBKPx59s7/zb4/0VL8PAG9txUV/4VH+NKZ+EKUvCMT2swoqsFtfc0Lfc
WyDXxLgj7L7z0vFqC3XEQa0RjVySwksTKieeumgntPhFiKB81isDGTkQp4ig
o02IcB1BOeHva/rHIeGCk+A3S5dNOjmsRILIoI9en29NVmEnXXLBzqJy2y/Z
dIier4V/fbL6Iupat0r2l5R/+WXtL98Hf9n3/bRviQfIARM2oGYEVGQtYzyg
IXstVDGxhwquljMhPjPfKpkNKCY8/DYXq2bbqdp1Lz4MONcC5qhnIWAwRI2s
J0HDs2X/VsAS1gg2nObVBafXZ9jZW/p1f0NLR1qZWCt3nAJqpEAKKJAkXH+O
ADPscHA0StSig5vg5+1FiVmH0/HwDhknrBPqYS2LhOt/15ctU9M3nfTdJc4D
M0Q1dZcynOrTIB5HZd/HHS/WvD+sKHc9PCGk1UKk+rTiqIXy3E4P4ruNc30R
wkCANeSVEB6uef71//7nv/7vv77fjEXUsw+jwl825OsR4bIdv6QY1yHuadDl
XmquAHpHg65dF7bu8yrCouFNK3ZDPPHQyNBiW+XEkogZ/Y/ni399FBbMAmWY
LiMJqOd2KUilESXUw2jn1ifjCt5ndiTb6HCrFB51sNesQsFomZs/uuNABuUI
nxJlgOXZMEXbLuKKT2ugw4mN1bSik9ybr4mBtY8feR7YVGEn1zzdN37zHdt0
7WxZauoHAPRE7faieSukCYthLsXIwoJqbc3iE9b5+a3LyiEHpVkFShI1Xsx5
C1B/5Sh64E7Cyt2kVimykjpZD6kplONnNLhuTHlWW/YlIxuH7+9KZDojf3TJ
SjdR4djOHFjdFVDNucHiKyVXTh0HADBTrQJgcf/dQxpWZzyEexwh/zkufRai
PfLCX3hmBFMddgnou4XZsIklx46opu7TS96M8IDkug9Ixec9pAk9c9gnnvUJ
Zue7bqPrblop+O+3nNubrvhv93YuObSjYcX0ryHFD1H3X37wPQmC49JBK7Sa
mvyZPO9bc/NJccW7jMKjuNJzpM4MOaJSNnlXMpEkmSlVz5QaYffD0lm/FRFU
za8b0TEdxMbu98p4cQfTIezTYuqiwkEPHbRuxNv4XbihJB2+nA9JQ7bfUOA6
bIJJBSVXjS6PePh/f7Ly03rw8Yo7ooTFdPCHftkv266NVeN+TBZWgizk/qgc
990Sb8uD8svmjNyuROxyieEBq9BuoCXcQY8rt+DL5ZSKBQ3v0ZpvOeRcDSxE
fda1iOen/eV1q8zGJvHAQ3YK+LcNVIvuvd2NjbjryU7MLMG6ZUg+rpQCadRQ
h+bar2ugvXBIBRpcHXXyVzZMezF5VIp0qgleI3M9almPmaOshqe8i0/Yybr+
z8SD1z2cBuHQlZnK6wMpb8gGs1Y11AchxYuIc9vPerohi1n4a1bnD2vu52FO
iNHixd1144sWKBVxEXBdh///KXrr6DbvdF1bbdopYyZN0qZJk7RJGmZOnNhO
zBQzMzPJsgyyZdmSLGZmZmYG25JltmMH3WQK05npzOzZZ5+9D3zf2sf9V0ta
S0t6fvd9XUt632cnfrfDinUj0s3O1ePSrZSWLc90NEjdXtJsBqg7UkxpTzEg
spljlfSOh1NFuwRduzWEykUnc4bfG1T1OwS9KmK2k9uxaCT7VFM0SP2ODsvH
C4bqbo3UnBIOXcWXfJn1zrsNh98KEYABPdhp7A2pgW7FuJJYt2BDeEQNWn5n
1IKfZcN84sJlbWtEPRzz0HWUHmDC+csAABeJeL4Z2nRxjfR+PWf4lyXrE3bT
SBJAKe56uancsSQNpMLLB9uEreth2RMjTw48Y++5Sy7eI+w6Tir6Iyj9EH64
NmigaenjjLaEiZIj4PyD0Mo4SHkitOx6WMuQ4afL7x4pOL37+sdvdmTc3WlY
HQ6qRAIV+GErqlUGLqYN5bZe+ez3rVvMae5IB39iyCuB//bY9F8b3v+9FtqO
acK2iUVR85wev+bhW1kNbinOwsVCS1Prz3/s4reium41Xj9ILcpAV9xRUYd2
6t6nRu/QwkpA+2pVaZNg/rz17M/rTierfksF+9k7uTUn+WnJ+kw78qNk9Kmk
l1u8T5n8nbHlPKn4FC37mK6/ckct0V0p45UXyJ03uT0Jkol8B6p7RoMyKSEK
fNMrB3HL1e0X9P/71ux//+p2sfpEqG49HyJC15hY7UpKWVA3sOnCe7mdDlrf
czc/psawwRclPbkvg5pff136dWv5RUzjlQLNFJB5rOnPQeOriHTLSTcRGw2I
Mie6yElK9HIKbLQxNafBJx7wSxAhHe33lY6MKgM2T0+o58AzDcTaBbfu+fb6
8+e+F8/nNp4tbTxff/00LIY2ZHwFEI3mWFUjIY/m52dPVsLa55srcz6mgtkt
pRfLKN1m5ji9p7T73oXBrBvQzkwfH7Vq4ThFg0HpuFtPnwsofnys33SPe6hp
zvbjmLuA/EO7Ss/u77h1EJ53A1q6A70ZYmTrrIz4OGhYj/qeLFgjK7LlsPY/
n67+1zO7DFXHB+f7sVnA64D6WwBy3QEF6EqYnGeGfs9uBFjgtw3EUgXwDrJi
P7Zstw7TYpEO0fE1ImAxv+3OSGuSkTrtt6vsZvlK1LYaoq5qepeME05+mo7Y
sHMKQqohL7efOZigRudI4GkjrQnVD0+B4q+233qfCh5koAfDUug8t32OfTdM
uTPHr19QjkRsDC+nT0/tjlnwM1aKm1sT1WXO27vmTOMWdt1wyZULb781VZO3
c+o9XEjrBwAlpnPDTbVjQUxka0SR5be1CFtSICffoLXf0kHua6BpnL48de5X
7t5HNadOtFwHQBIO9Wbvs4nBWw7KWogdFqBEU0ADH82e7uGOFu0MdsiltfAE
+LKkh28BYIXxFvZIkDduH2+Xt+UZcShhXy5j8NFO3g7mH9aROkj9LRRwpYA2
rOIhZ82w1z7ChgIyL643krLhDefpneWkrtQgY2RBiNRje9w8mpGAWFFhReO5
fEgVvrPMToGu6xiPrYx5B2bOjwzJiKSeLGJ3sl0EEo0Ueccf/Wgd+mdY+NuG
/k8++KIS+sJKXDC3cTuOkI4DHBlvkuu+JLVlRWTDz3x4p5ooo43JUL2EkSLB
UKqd3h3TMWMakYM2/MI++pO3305M2uFJL6NGNdVsYY3RJwrkuEI6KEeO6Xw+
y3ril2+7KC9itL9uCD3GPh0y1QppeTnv+ssT94uF5U0rzyscWY4ybPzsEGV0
202blXVJp++rMYXo9quEnosDxZ+OlB8xQrI9vEolq8omm9IyoSYO0ISr1AFT
uN3Jxq5sXn/lioW+4pU/mbH9cy7yn3/591dPly2MbuFQIq7+lAjZ8Hh99vmz
2YVl5+aGLyjr0U3e8rGaXcIJDa2cC80FV51jD6fICeVS1EPFeLYWXWEWVGoF
AxYFbudsorqO6qgVmJKjJwCA74983pJ06dGldxiV1xjtDzVMasTvWQmZghb1
UkD/04x+p45FxL41p97C7MR33QmyhqPigY6Uc8rRWsK9I+BbAETh19S2i9jm
24qxZOlYlhKTK4HnSkYrddB2ETQrxO4W9l2F5+9j4gateuZqzPTruvVlzLTk
whtR96y0KulEhnAgY8FJDpJ7OZlv8CuOeLE3Q8hSswhulo4zpxtQw7mPl9zr
G+GAnrqp7nHpMhyQe0ZQsnysbMan2JrTzOnhUQ1t3Todlmb/NDfxcxjnkzTx
ISnFpwAcdE/QiA3oobTqd6A1tRpo51Mv7tms6JflOdVQKq3mi9GE/YKuLAE4
h9TwYDL/LrMjl9+dsCCn+6YYAyfe64rb21FwYij7KxEw383pDuvwT2aNPywH
o3Y5Iv96f+2VFadQOtFFrroBq7nNBj4St+WLu0rQ1ddI4Bz+eCe5Nh5S+j2p
+6QRnSFBT2KhLRoRwyzkqnHjU8U3qQXHEHUnSaUnMUlfIHPPsXvulZ9/RzZS
aJq4YZeOBoyayA5vW4nClmvKkQYFdihkRs7YpmYM2KiZ8WxWpeYONBwHTKbf
x9fcExWc4OZcCSKqfjEQ/ue87ac18kvX6LYa9VgDlvTGs+oqDUwQD1nn5k/P
i8B2Qk/ErFoJWrbnLK8XDCErxK+DPY/If1iUORW9Ln65i5ASI6Y9VlWHxECL
mGxXU51cPKknjtCdpiZSZk1Et6R7Bl8WoSfIgTdQrTf9TGBIOBg1i/6+vPp6
xb9oJQe1Q2Fbd0wFclGH3YhqNfiODVkog+azQGVqeDkHlC5Dpu2IpINdwBpP
1OG7LVSwnd9lYlVyIAmCgawduCI13RWO3bCLe0SYCiW6Yc5IC0r7pMgM6XCq
YKJSwZhej8yurc9sP54NmgmCgVPavlM6aJFbXBdRNG1oS5/rW82cEf5wGb0v
TzhSIxssnKqMNzAY6+6wWU7Htt0Vw/J7UvfeBbzx8N3dtZdP1yQfHcr4ClF4
VTDeZ9EI5yNuv1kekFGfmpSzNHjnlY+G4z+H53+BbLpjFmPQoHw2tHtdPU4u
AkwVJFcmXAftvLA3RwpKIgwkuoSDc9LaiHRQyZwwCse8qA5i2Tf8idKAguOQ
75jj5KZXuh4SzlkIZmrXsoPsU2OFPec5TRdReWcgSccQ2Xun0nfJRtIksMxF
DXmHkBeNExbhwGaE8Soy+kzZsmoGByh5Axf2CoAF85apVSdz3kZd0BLt2Idq
bKaSUKQfKmU2ZUE7MqwC9NMFddRJihm5SgrMJWEuSQjy1oLibwHjA3lcaBsq
8zAm6QPteMuchvzCMPWUk7eAuecllWlF/UYKAVkcP5J0dDTrqBkPVI63SqaK
XDLYopk/7xQtWWjdCd+P9WQIEM2E/nJ6TzmiKX686DQw6cpkSRIk73sRvFNK
H+VPdKPrkycqz8kwjxQMZHDW/h//5/+E2NrR8pNa+pikrwGZcWIo+Vrhvj9A
6s5oJopH085m7wIgKk4HTPjHYX3UyYkE+YzKC6iyVCX29/0+ETNuw8V5EeVF
3AjeZJ62v3rJKA1px3cSBt+WTGjLIqTvJmRf5NYnudGpMWqdn1Unxo575Zw1
nyHsU82Z0TuPKOGtYad2acHyIqr6JczbnB2aUXU8dU6sOmEO9cCsZcRJexih
nAyhTs5zB3/wzj2bUf4yb1QRqsx06AtXcAeM51W4H/jj/rF4/fgtNrTSyRr1
S4AKav+LlfD2RmxOOf3YiXocpXjYjRFUJbc5TjLwUAK5T+9NclGn5HCgmzcg
gOYR6+JFI3cFE1kRI9OvwdmF3QpssZ5YoSK2iHBlzMmHcvijkBGsZxXZoSds
UzftU3GaqYxlBXEzrH664ou5bWsR3eOAlNKXQ6o7L2y5oRor4ECK5+WgfwtB
XipzIrxu3sBD1XBNXcrBdwAALdv8v14//enZ0quAl9ZTJB0sARZdJnU3DdzP
bLhzo6M4UYwfABWerb38PqYuc2dyfBpaSCZeNztNbOx05R18+T1UUQJruGUx
oNqZWKcQYWH0iEZ6EO01yOYSQksGD5KJrn1AbSizTeSEqA9syEtecosW1U4s
vwDP3kcHV0U0bJeI5uLBV+zUJScjpMZELeyfVuwrQY4CD14X0eBpgPHEPd1n
DwqrPlfBMsy8Hrdk4oUf+8IBeWLt3DC2/Oyu+pu5+LWr5bW6ApP1Da/nLG/w
rFk5sKBHhg2EnRPnxOQJwQ/5w6k0SOnGouHJHGlW3uZV1/x9yf1iLbqmYaGK
7tQeAjQ/uEKG1EiBlYjKFC2h08nqnKW0z8Ku+nsPL01+YUfutTI6rbjRwThA
y0kArOGixzahR7aoOEA9pUVD6ZQAi5R9yUZ+h19JVHIwYswQbaIK0/UIUxXH
GsqXoQeoHTUcaLuYN8hAgMjAMg2y2SHqM4gQr58s/+W3H58HwnbGpJ+PdNLR
fVdvZJ/7Rj5dx+hI1KPbCPWpwKu73aLaiHlgRt++YIA59Wh02hl+T6mc2O7R
TzwLCP88x3/hHzexiwzkNgsdGDJAvI5xs3A45pPMBZnk5i/B176M+x6QAniH
W3R1uj1BjBw1KVkBI8rvl7o1QFLXTSt1fHMpNBs1zznpWw54UPPITnuohNzS
TT0y4luspGZB/2lmPUAEymAP585rWC/9/EXblEnaHdIy1kyCp06uiQ7XwDLD
lKxVM+hpxLwVUM7b8V7j6JKXvephu4WQBSsmakVFeBBDT+66lv2f206roKU/
9zsftztmVK245A1ZXyft/kPrvS8UuLZ5vzk2o3rsJevgtYrhUuZUrQbZzZ/K
d3FHQ3q8BlcubQc4RuLU/bfVIzkuIffVUnjnCDhlcAX6kYFWZ6a10rtv8jsT
1cgcPRMTc/KXtMVPufEuYaWNUSrEFLEI7dip3seR4PZm1GklzarhK0HWppdp
ocLW3LIFvVpHn9bzSbM+oYlHxZSfIebstUx2hCScRYN23WPkQ6uAxefaHlzt
Tc1WTU+E5LywTRsN6tZ8gYhHRYH1TNScIzRdlmCSTMxu4USGpPeuqfNNG+gC
qfj40BWACV6y4ML4iEMm3uiyR7dqJhpYbTp6pwJZpaZ2RlQTViYs6pHNCdCK
asDYOUDPVcB05cWYU/lkM/rj5uxjL2JGkvmDbfi5peaJ7tam8OJrW/4yN4dd
csyATFjVtr0O0Bc0WBt9yigotZDSTDSoUojaCkuf29ledp5qKm7BPvhEg/KS
uj243JCOOkMZDdDbZvVAK7EiqiPPWLgbdvwzcaqt8V1L0eeCjLcMVZ85Wt9B
pZ0YSb3BGmj1KWAvLeBFYpFPCJ538KyoIVzJefijTzWcmoCR5NIQldRR6lRN
WDrN7i+Q4Rtw0M6J9i4ObETJ6NDT+zjE+ogEHlEidCygAdYpJIKCVnnUYl62
yLcX7DJw/XD5MSO7Fpl/pz/hpGyoysYc1tJao7LGoDKPO/hg3qqbyr6shbco
SZVWbkGEVx4mFuqgabNi4Jy4Y4cr1CNZbvX0glO6bGJFbZM7Vlt288LDM/sL
LpyCZB0fLEzjchgWk3jTY/V4eVYx0IhqcxCQ//5s8+nq0sq8cznEmhNWMHou
UFquqUYLbejmecmgFlMlgBRvOhgBzVBIO/GnMH/O1OLUjUdDqrCLu+LAeCUj
pJqvuXXfLjjFy2umiBW7Yihc15c995KtzH4DpX7VPraTcr9EQ7+Gtf9zW/6v
Z+hn/koX+/503R0Pb4g7XQ8HFYKKUqoTDmlpoI2w5WlUNyMZ5nSn6yfqJEM1
kv5qSuUFPar7mQMb4JcvW9gGVJ1g+LQC8cAkHFi1SualWBEki9Fyz4LqcSu6
OW0Jo8kAPwf+bGVpKyYJsPI8QxeM41fchLKgHB6x8/w2ps/K8KuwEnAhr+aq
ZqrSpBnUiuBGBtgswfqd9JCZ5hEgF2zMsfIrfnjfIhcbZI5HOGgbqZuUc64/
9RAk44QcVqVF9Lqx+B+fbPzbX7f//a/rO2q/03HIupuc2qOe+q809QAPrnzV
0qcH36UUfU+quw7J/XZB2DUnH2bBSo2s+pB12snrcYoGDJwm3lgqczTTxsgx
jsa7Yc2oR1/ZphK29JNqTJcQ27w1692Y9Sxo1V4mSAG/ExE3LCjux0SHXumu
/sOU/wR7xQE8HuO0bQTxC8aBRRfl+bLtxaJYQRl2qRlOBWXLAndRa4y4QQOi
zcFpVTWcwjYkYID3HIrJRavUNJ5uHr3qoVdHPRinCWkhFfhHT2rKvqInfUK8
9yn83BucgiOS/sZVLfaxmbIia15Dn46A9+mrv8eOZNFGGohdhe0JXw/XnkF1
JsV9tw9Yn6Ig9siQ7ZKpRvp4oUlF/tuff30RnRFD6neoQC3otTPACyr0qhVu
nKoMWegei1xLHTZLkTs0YhF3GGhlZnKhcDSTXnRFPxpnkXQ7hWPs0TLxeLGF
WRgxQ7sSj1N60mOK5jD1Kr8UQE//1DOZFxDWuMfviIou2EiDc275qpfr10CF
w/kLxDr+aNxO3eceBwzd/HKoIDukcj1eMv79+dMFL4sJyZ6TTs7rcSEt7pcn
sT9thdYDHI9c4tUKIg7pjJa9aaT/YCdYSe3rZvpf13k/BwhBUlaM+kg9eYIz
khoQgAzYpuG8m9S+HE7Dmf4ze/wq47ON8LJ+0Ap93zF5c8PP8usofl5bgJLp
oNQ6xdRlC1cLvyntfk/Z+wmr80Tp+V05R9/sybyqYIO5080cZJ2U3LHsY3mU
EP54Krv3Dq3lnry9HF99StRXsigcmKHfUUyV/fX55rqWFJUPbYdVW07omhlk
RSdKug9aJ0tkoEQhNIdcdgr84OvHXu2P66GXRqJzLFvQdUVQdJjccZ42WOlm
gU34lh2zpt4DkI+9gTz4x4qPAO0pe9noFosGsTSndCvGNaQaBigN31mmQQ96
WfAYB6vvL0SkHx/JOoNIvzyQeXs8/yZxJJmP6PIwqT47e9FnDjrYEeGQfyrP
TRxeYHVJUgD8hHddkNpF0+87+0azbwyUXsI33zMPpDEbvp4sPySdvGcSdenp
TV4pSC8cMtAa3NRCBeK+ClaKq/qS1XTnt1Xr6yXxoh6mw9a70WUCCJDWVcns
T7aQq8OcEtvEucfMb1fI+7Twdw0VH1vB+xY4GcsB6NYM6XFAHovJfpgRP581
/f2Z/nXUQBvOkRDy5s3SEA/JqvhK2v2A3ZGuw9fNqKbsvDFaTYKwP4/Yc80k
bo7px2k1BxUtSULQo+nS4+1fAkA33uJOpq+ZqM90oFl6vA9/wDV6ylt7WXID
QOpMo5CGRZh+TG3qWNntmhtf3z+9f6A5E95dgu0t8kjhYeWkTTzxeC3wct4V
4WKVtDYNvmtWjQpLoQ56jVneNx9S2AXjky0ZUny1TdQtk/Q7Od1uUYtDUuUh
JXnJyX5Z4asZmUs8KR95pCDk20hJMWTDK33PqqZwjnYhOnZYkr13carIjbtt
7LniQkLn3Fy/iRDRU306jHgk7yU/wdixq+jMB83FKVPVOZDsh5T+ChWs18oe
4k1XGomVi8bJGfvEog//LKaOmqZlo9nzcvYvG/6n654nq76fVkOvw9YVM3c7
qjbzmljtN6ZT34cnfAOOO4zOOydsOQRPfgOec22qs3m8IWfgxrdBAWhZA5/h
1PjxbXYmMKDF27mtQUGHj5SMKf9AONbol5B7zgM6jnw+cuurxksfZh3Z9XD3
gda4izRwtmSyMqAguLVIk7JXyWnaQT4Xo1jen8yov2uCtyybYLOcUmTmh9Pl
txf1+H/Nq/7vS8fPc5onpvY1bfai4K4TdvaJot86ldiRvHe6/JIU1vRqXR8x
EygN15l18WzIJUXrEXnzHXHHPWnNUcltAP1bAPX8KeS5PaBjX7Yc39t26pOK
aycmB1s1NKR8qp3aFTdWk8ofKzZRBi2EIVVvdv+F9zvP7e65c6rjzp6muKPA
0jxob5mECZvzqWMB7oxd9yLqXDITrLCkMHfQq5recgjW3ZygDRmm5RG677H7
U7GN561EkAdexC//Al1xRIPIdakIYQM+ooMHHcolM+4Jp3CB3WpziOe94iC/
6rV1fFvVLO27whq6y+t9yJ8sUSLHHBzEqh6zxqty9H4trH3LjSyxqhFhXu8C
Lm6Bm/vUDf3bInw7hn/sYayrQIsW3KsobS1MskghelrnTqnNOtWqgUfq/jhm
7iV0Txy+/Qq9Op7eW2RkVLtwj3h991n9V6k9mWYcRABupXTGC/pLhG3ZAVLh
tga6qOhc5pdFUNc94Aeu8gTTg7PMmiTiVAcXDoGWZTXc/ar8wf7RsnsUDFBM
p0vxg2oGyC+cNqAr+Zh8nxzh4Qx4pGBacxKuO002VU/vvKFk/v5fQcVIppqJ
DUrpStYUG1dvxZaaOX0qSqmZVTyv77ewEp3UHjeh0wCv3qlCCzzFBbocwJ01
T30bnDjmbf5QmfmJtPIKpe00If0dGXp81qzcmpP69YwgC8xvOK5v+oZVfHWk
6p5KOOkRwgyMfmhHmh4JVuGHRIx+M63dzRrecDN/jhq8EoKF2cpuuUaqehDi
4VbD5sWofm1O9jwsNFO7WJCsupNvVR36aCrlanvcd1W3D/TmnO3Iu8WaJnrV
6vloOCifZOYBZgXtQRkoYit/OYdddsAXfAjtVI1x7L5m5BKy+i5ptBrbmoa4
sxv+6FhH4sG2+3vHC+9iO/K5oGr9UK54qDwsEyx5xTvSPWdFhMwjFnYZrycF
U3XDxQM5cLmjWR8gE4/3nd/12C7/1w+OdetoTF4Q4D304uJMo9e9uCRZ/2lG
+3nKYLscN2Rk4md0QgEJJCSNBRRDxLY4B5UTg3WYkz42XtkrvXKcdvkj1KnP
oae+HDj6Xv3RPQ/eAyB7QBqOMiRV2pRMSmcasilfiW7SUru0yPyJhD05HwIe
7X0n91NA0XeAyguAqEP9MuoPquHrId6yBBJV4H9Z1P15087pOofIB5gRtS/t
nM2g0m/GuoWNJmzhDmhRhm/raaA5Md6AaVYgGn0sVMCh3Vzwv5q1BOyGFQPZ
2XDS0Z8ZdEpeLSkfS2qjnMvSgUsaaL5N3ihB9XmEND66z8ifXtTAA9ACXPL7
hsmKUEA9M0+OampnkWc9yANz/FubMco/n6+93vL+uhBYtbpmaL1a7H2nErni
ckZ3nuyTGAkNrN5T05kHpstOcgYfCAfv6yBZZugt5/Q963AmqezSkhoec6kj
LqOZTv7BznJiuqx9B59Jy7cEha9x5duk4gAwzlmeZi0+byy4wCJ0yHA4wSSM
gx8bK081AatNWqXLa3PJGRYewUjvZbWe0cDSXYI6r7J2wzTqROSqp8tMyG56
wyVJb7ysEOATTP628fqVJxxQkZ28ab8G42F3BrEVMVXVmqvfI2/mdd5FJQFU
pHwTv8lCaZC2X/X37HL2HdC2AmQlZxX9TfjWosHc27D8G9OVmXJkv1kGl2IG
MW3F+E4QtbYKUfFQPtEcFA2sOFF+E4QEK7XwEBZ+qwfdIYbkmoQtelmJAHYZ
nXcBm5c8kH9iNGMPvOqagjwQdoiWgzoFBnTjA8Bk8lcN8Qenc6/ACi4qRSQ2
HtSfdQrf0bkdDLwM2jaWDQZoprLiUyWl7G8h3sswakMV/w9b/aa1NsrPpJcB
Rm6/KQT2KvBg/lAWMv8oLOtrTH38WPF5dOt1fFcSsuwKvT2VPvbIKoXGbNRZ
xciSCWFiVcqnqrE98dP9qWxgTtfp96qufN6WsFc+VRDTjfklmQHqzRA6zd5y
gpyxH5W4z1l4UFt4ktNRYjKSdRK0i8NbWvBbZDB+b5lPOmqB31zorfVnXNcc
f197+l3B6fdopz7BHP944tt3247srT944AJgl4yKjkX1DgU+psUzIXmzQrKd
NuVhwinltxN2AcbaqiXTpVJ8BRl2DV197YeQ72XI+Fg9ukMFMUFnSIibVxMt
6Ar0fcDElbdUpHaXR7JkV8aUfY7eK9zma6yeRGpnoh7RaSKOzxtYDgHSzeVv
ROb/v+1X6xrEvHbUTq7D5SfF+MznM84lF0s2XCxBVuNLrvqkXTElJKzBemQM
h96wtfrSwBXaMcNCwNv6qfZlpyzM6fPDHrrxe4KjgHlR01+ezv/z5ctfXyy8
fPV0M6ZyCocFww9cJu7K4+Uf//6nJa9XSx5kt2eNPwBg8r4ntaeI+lLpNcdk
ww9MpBIvM32eU2ZHl9s40BmPct6Fn+P36+HXvPScbU3LCj4lOnk3MH7fO5Ik
q70qKT0gg1fYtVaT0SkxyHQWmZyJc/I16wHPmscetolNkjEtpsbLqtfTy9SU
Sju1QTUSx+47bcE8so6VcTpOOqYfiRtvavmdEZ9WzB11mJpD9OqwC7Zl486o
wBF5eYybMS8sE47XeGnAiKjDQe1QQesshMoYvVZb8y0nZw+hMI7XVaYGF5PK
b/UVHpp8kKCnQoY7H3Qk3+JOdQTEMCeiUIctFoMfSUbSZxRg4kQRGlImRPbr
sLV0cJ4e2xSWtOmYhfDueO5wFa0lpfn6J8D4k4jym/iuVBGyS8MYJ4xWdBRe
wQ8UY0qPUepu8yZrNmOOJZ9dTkDZWRQDfdDIhimYtRjgMRs2+7WJ9XOI+3PU
tGIb8ONSFyYTTA3vMx68l/kWQNpTHiV0iNrvgkou88ey+H050v58TucdVmeq
hwEJK/pU2AafmhX12j1KqAreyILVK1jj+P4iasUNVs2DkiOfpX/1Pr76wZq4
10lN141ecLbfYOXuhx17v+wPAOjlP9gz3tEW73fzh0I66mOn7KVbtRFWinBA
JWPILW1fbDtufQtgPfqZ6e7XzDMfkk5+NHH84/aj79Ydf7/q8Cd3AQBI+hkr
tWvZLueCi0hVx4Wd1wVTvS6VVcWcHmjKxU5DvCJE1IjYtqG9ogoDJNPFhhjY
7TpCypK6Zl7W7pYRw/IxwWhVWM7+YX7mdcz886r1lxXHjHjARq7YyRmvDuY0
IJZMlGfz8tUQN0AB7QBwQDUcEg5aRgDukS/YbQCPYPjPr8L/vf3jvx77OF25
ERFCPlxr54N9PMSi0/rT6tZfllf++XrzedgdkwsNHQ207Mvy6UzZ6D1C9WFY
9tvK33/tHX7x1P7zY/cvL91PvJydd+gRT6kQNQ7ByPN5a9QjmVFjY07lgl5o
nq5BZX1Nzj+JqrjMm0iUT+ftzNXOsLmx2R7GwKLbYlKKZjW4CLl9njsZ5fY+
F1cvTz/wdV7WZn8uytsfFgw58U0GIWp9cXHGaXUY+Qshc9SifBbwLL5c+4/f
/rLpFWqYNSZhx6oNFhV3ubDtRugjef9D/tg1Fy9/TTgapQ7uoA63O0/DG55z
mi1SkpWUa+g678bnrrhpRlrV73ucBblOUqJd0bXgRs3Je2bE3WpM5Y8hsp3c
1Xrrg+YbR4Zyb2KrskmNqbjym9MtOQYSwseBwbuykRPVZj5tloXQj12WQh7K
Bos4Pcmk7jQuso2NaJehgHpMY9SEXrSiwwpwTD/JRVRrmD1WSg88/3Z/2nf4
lgdyeANvopUw1MHFTOjE+LCXrRt/SO4psOuUIat+KWhdm9WHxCA5schOKBLC
izSkgieOwT97aK/NXdvqzgVlVZidR28GCBsuk4ezu8tPSFou8ooAlLvv8mGV
dnEPsvEaa6A1KqJLIUXzurElHWhJhYmaeUtz5oB5BFJ8ebL2HmcySY9Js4Cv
UjKPdCedKzx+nFCTqexJEDbe4aacHLm1r/YkoPzQzgx/3nHmHc3DD7U5H1hk
wBU/bkbZHxEXhHg5WkxVQDIyD8tWfgVQnfqD6vwnqgv7Od9+Rvj2U/CRj7uO
7q7Z80E84M2G0wc9qB4drkyMzcfWX4Mlv4fL/WAKWO4y6dlMlJiH3vkEpouu
aSfSA5wcJa5EOpLi4vcahR0Wdh2l+w68/JKdPm5RoyJB7D+2BP8VQ7+yd/0Y
mvpthfvbunIrKFq00p4GeMtu8qaftqYaU06kiggPfIxkOfhNGegyFVnOhycy
Ok6K269ZsVMu6rAcWionND6JaI2USRmyc0VFfyKQrgm5MSIyMjm8gJqc6QOH
piGBviI68Bqm5kzervcxmOaX274/PQ7+sGH+87O1v790u7D5KnzxihGth+di
CveKBkokCOCySz9vVwe1JDWl1YLK0ffX+9hUlRhoF3fOSbvn+V16RKGDO7bo
Vj6fNSypUBFOw1OdaJaNNvXF2ao/xiZ8iK8rZY+0epllS/LBiF0eCwXmHFaX
WRxyq39ei61YJcsx/+aszkIpsbMKfaIhF67CiUxUovKsuB4frkI1lqbF5607
m555xp94WzZ0rc9VnJVweMEacrMndMND5PxPfbRam4q0pB2KcPN8woolNz2q
Ryy7xqKOUTe3QD1Z0pGazp4C6VkdETn0sW6UBTzYl3Re0l23SugIThRRex4R
gYn0vhIrrinYeYrTetqFaZ5X9JFACeKpGjO1T4vu0pNabVKwmtPHnKrX4Hql
mA4Vo1dL7YEW3Su/dQTakKOmTdFRQ9D+NouYHdITg7oBHa3VbaQFgsbn6/7t
Va+NNzQvanPwGmyCeqcAFTXyX7n6l019rxRda6wSC6/AJ0+WDO034KrndJio
BWjAZTdf2dWUfHii+jKiNUVNatmB0hkThz1Rx4dX2qitIUGdglxp4gOlhDoC
MI1UfcQ3fGonELDl3+HbryHrkqYL7vKREyowcOwEYOD02zUnARXndpd+t7/p
ztc9D/fQbvyBn7p/NSxeXlD4WJUz2AtL/DRY1Vl2znH59wDCV2+Iz3wgOv4J
45tPyKe+AB14u/FzQM2XH5cd/rrk3IGhjNOYyltdCQeinEfTtUdooFryeIFG
ShLSJrgElNslk9C6DPx+ByLbOrTXS8szE5rVlEmLCOVWjHLgmSzgfflglpEP
ejnPf2Gs+In9+Wva6W1F4zN5ym+cy38Owf8UETkE/a88Ez8ZR6LjWfa6Y0sj
t82j33L6buMm2if6S4nwbgk6d6rqxkTixzuF5XNR19b0z+ftiwGVAly1PNkW
7at01Tzy1RZ4m0rN3VXulgp9dbau4/c166M3j5eeAwQM+P/4Yf6n5wt/3Z79
x4rZL6yRt3+mwRYtGhhCRCOn9aFichDWmqFgIxd9Vhtv5EUArWdWxLTGl5FV
n50bdqDCInBUATYwmhfN/GcO6pKyYE1bM6vp37AIYipqSMrVIIeE4AKHGhqw
YNT9dxTQ+ysO1Yzd5zFYwl691yNf9Nt9YpyVC9Wh22Sj2RZMWRCf6xv62AJ8
24jKW9ViV2RDFnyZkVyx7cUsqwbWnQ1rbtLfwpYNt3PVYA6ZdUElX4kDGwk9
YRV0yVS3oqzdScUZkySoYfv44ztVMudAK8drHxt5L/yqZ8qKp+r+ZWG1qWnP
Tm6jGq+VAADknGtWVB4w8TMhohPTd4tR9Af54Pdz3KY5dX1YW++XdAgnCi3U
wQ0nY34nJ60MvxymwzVLpgcFBBAamDGQdaXq/m1QTQYL1w/urRrsqsRBGiAN
SXYaSMmYdDjNXos0bCaaxO2siTtaYq6W1OSn9G5Rgds84Abr/JLofIR4PYq6
58Vds4E+4XR8Iwaf2HJCf17mx1QgfG+Sg5ikwj4i98SrCcBZOVo43RRzCcMm
ilExGuACVwxQG7vxd5YwCLWwR5T0d3lZnxJA11H9CdSRClh1JrOv0ScmzONB
ip6U3qJbzWc/bU/7Gv7wGCHzKOzyZ+N/eM/CAi8FeKt25rIUrGi7giy+MJ4Y
N/THvb1H3oZ/+xn04CfDX3+wI7y9R97qPvx+zf5Pm8+cGSu4C3z4DTDzpA2f
8Zidxu27ySN2sfBYu5or5TFC3uDKWhg1mKuUQGT4BuvgNy7IcSMuX0MFEkZq
dEKIXjGkplUhy7/g1t8MitpfSKuegI88Hrm7Npa53Pjp65q3lwcBW4r2gKBO
NvadC3ydcxigvfROjNHkoZbDqo7VXHo759rnOTfOVBV+A8k/gym4vwPorwK6
ZzH739cCaxbJHAX7TC9+ziJGWuvm8zPdxfG2mge28gR/dYavIm305KdF+z4B
3/kY33Awosf+M+Z6Mu/zkzuJ2W/SKk+LJlrmTRItb0xL7rZrJTzWmEHP3Vpe
WPNbV6wkAb5ESoNuBWU/zOmiAXZMPbbhIv2+klXG2MGvMP3KDCd5Rtn7fEb7
87L86Yb1xUbAyZ3aCqifzXosMCB/KmPRqvUbrD6dLubXrixZVsJ2Nx9hZcDx
Fd9L+o5Lx+Lkg/ftI2c0wG/t8DIjqSQmKl3i1wV4NTHliJvV5JWO+ZzmFb1o
MaSM2AUmdGtMOhiy0xc1dAemyk8udAi7QiqFTSfUGcTsyQFUx2WXU/Kztv8H
dv2yoNPa/tlMe9IiuoCRdpzd3yGXdavw1arRO5S675HNjwhDXcT+FB+90zJd
uCpHP3fjnwbxIe04YajAwcE9dStfxDRPI2qvclJFqJJNlbJGinuL7kzUl7Sk
Xy69f6yr9G593vX4i/vOHnirrzJTSUZamHCLkWQRthjIj4y0mlkjzmuiyFHN
dkzrVkvG0u43g937PIh9i8Bd/v59+sFDqt5ERk8uEVJhQHbpRkrk48lh8qNV
0YMlY3OYU8cZrRaN1umJILsStxKizYa5YXXNDz7Yi1n01qz5SdRs4A1Cim7U
H3m3K+0GFt4ipfdzRpOHHnyP7CinDOTIcd3zWrp4rIr66BynIo5RfR6btJtc
k+bUUqUqzIIFvWiATtbH1SefGC1OSn33vaz9n+T+8YPSz97t+uKDgX1vtR3a
lXUAkPXdJ1Vnv6s5v/cyADBcetbFjY8x4nHVZ0h9lWxQBRNY9txp2dhct4tg
mLqrali1j9WqG7g9mQnQEOu3XNJ1q3gpwP3PfwZeLchYzYmQOwB0ecYPmPJI
9eex8YYVcHUke/dS+a31unNzvYAV+iFZ82ly3BeSkoua0Wwp9Lp76H7bnaPX
9/8x7cinpTf3Vlzc1XV7LzLtCOzRIQe+ZkmLeO0SRxzimFb6KuRZtWoC8F5/
T6kp56oj47zp9re6m99brl8cPvXlyJ3Dk7f304HlHGCaGldrQfWLyk/y6+5h
WzOYk00xs3rGKNILprVGg8mldnol21Hr5sK8x85EQ3NgPel6TL0OWr/j2npK
RcxIdqsYM2ZhQDK6KGp+Kmtb4tREXIz/u+b90ax+GYstz8+uGNjzgnGXEGYi
1geklOcLM89WZmc8+rWN2bmAwcObMNL7h1MO4OrOKMk1clyjYKyQ2JMyWZUg
n8hapOc5Rq5hGz5esI54JINhHd4XUC+GRWshhByVK6kHzOobwzaoCljISANA
0r5igh4F7bzQjDMUsNgUONRQoVk24gJd1Ba+H8V2aJou2KsvM5uPszobnszY
ni5aNnxjioHrzO5LFlyrZqpZhc71Ix/KRmtWVcJNl3IrpJqxkFiIxoCKux3V
bnnlEQvKr4Y7OMDhgn0D6Xs7Uq425aQNFN3oyU7EttUyBuvg7and5Tf1gjG3
EWeig+2CTjujJchts9DbPHr82ix/ST21oul3Q8vdB684S9Kt6VeJp94ktyVL
QU305gwZfmxz1vo4ILXR8834c3b6AynsjA6ZasG0yKaKnfxaj3R4e17xj+f6
RTfXqwOZ6cW8iXgTp88h7mdNNXNgDeDCM5ihRo8EM6uHg0sugK6833ttz7eA
NxldIJ10UicETlecGy89Kep7SC89JxgvCcjwNZkPfJIxn2xgqu5+yom3xxrj
kDUJGXsBWfv2pOx599H+t6sOvVd84J3UL99quHN8OOt25rW9j258xxksnKOn
crvPYBoK/Tz6RH0KouoOsyqd1VfL7k5k9N9YoXbMg/MpKRexDWWbPsO/zZtU
U316JnTVw3TyJ6XQmpG0iyP3v1sfSQ/VXfaDsr19CYGyY/MlJ8JZXwYrv7L2
npb335Z1x0t7E23EcjkyBZZzpPHK52n7P886/WH9jS9q733TlwpApxxsit9D
7YrTcdo9WoJTgWFBCiPywVliu2a6RU5sdxM6Be0PmMlHuA+OEm4c7rm5Y763
au8AML33gtJRJ7yHXHBmInNfZ/YnDGAVbbzMKqV6dXSdlun22N1mRVRJ0cBr
TXwoFV822HadAymXQmo4wAzRUCEXWhK2wp+v6Lej5m2fMMLtcKNScHn7dvIt
oqHPWmU/vdrYfrW+4mJrIKUz9AkXeyQkIwYNsphPNx/Qz0btOxWw7VVYheNe
IdWv4c66BX4tVTXd6sDX7ei2diiTWnOp7fJxZMtdt6xhWdqzKATN2vQ+iVgK
TrOx+iyYZi8fbJxqpTUXT50/NJW3R1F1SQe6F5CiFrUM7URtkIr0cFpMY3Hq
xm/1/Wno4i+xtbk8XDsLVr/h47/yE1yQBF5XHn+8Ro8GWsVjUkKNtO++A1/C
mygL2QgzLnrYPDFnnPzlsWs1Rlvw0/3SXhuxSTbeMlFxn9p+H1J8sTv3FqG7
iNRVPlmdzxlsNpA6aeNZVhFoxsyccaKlY1fU8FIbfVhFANul2Khq0I2rXyBf
mps8t6ZjPJslRDPPBC7cGrwZzx9qYg7kOHHIpy6DVUY2i1EmVrmLeovZs5vU
fldHKPdxKjZsqO2w6JkLs+SY9opAfhvdQK+UDqdGBGBc70VEUbwEWMNFtWgN
UgcPy2zLa7jyLas+BXVyb/+pI5l73kL0xUvhOVxIVYDXYxy7j8k9k/I54CoA
EA8ADGWewVfebT35beOFC4N59wdyL114H3ABALjzMeDB12+lfPdB0oEPcg/9
sfL8QVDBTWBL2YxfvabDsesfwtvzTHKijolkI4fCZhZ7tK7j0Bvo8jh2TzIn
5XjJG28XnPxaDB/YdDP0Qyn46gSPFC5C1rHR/X6bfKDpPn+yZx1TEqs9PdeS
7Ku96U//2p3wvu3q3mDtKVzaiZ6z34lqborAt9XUeq96aid4aw++AY4/VBt/
OPfqx5VJ+5G9TZCSe5c/+ATRkumWjusYMAV5gDBwm9xxnt6UaMVCf7/bhg6z
o0u4/DP40u/HUnZ3335XjoEtzZp48FpawU1WRwZrKI9Ufg7anz+j5WvoIzvU
umTEGMSkoIkftZEkwBLOYDF/IIUOvCocTSU33qN0Z0mIhXNaJmeydsff//oX
zy/Lkgi7E1dxDJQGINTuYY3eVuCLlJwhrU7g9xpCZtrOV+93WZ48WVmL+Oad
zhkdLaKDa8QjZh1y22FYlOFnlCK3/PcLEJaDBhtjxDhRKAMWycer2m6dyTvy
zljLeYcc60I1itoBZljBRNF1OviumdJg5jQ6hFA7Z8yvmGbXVExe/gJ14/DU
VwDxnTeJed+xK85Rsz4Sdt4U1Z8m5B5pf/hd6ZXTUtikVkKdHiigN96mXwFg
bhzWYzot1CYjvH5Ohl82YBaVfR5yorDyigsDtNM7rcjM1TA+tqld0WHXNcyY
hsCdbpzsTcD3FHDBdYiG65Dya+SeByY22aVCMvqSo9RBM7YlLB56YoFEpR0a
+D0lrNzKH3BqYTM6pkcAdvL6tIhiY9utNVqpF1/BTtntuHfqV85Y0DW5IOxy
sfojZva8U+RRQnfa0KdGvVic3Vix+dUoSl/SpmzwlZO6aUKZJ+/bGVUuxWTY
yHWpKc+jIhU6XzqeGlK1WmXiYMA3I2P333t/MC2D1tFWdhjQefZAxZefVRw8
lH30Q1jtdVtT0s50IfMull88nPP99zcOfX7/wPtZpz5rSDwxURDXGXfqxu4/
FF+/0JR9+dGdIzmn/lh+6puSszvYnzpVlg4qKVtd9/62vbodEGDbE0EFGbyp
HjW1W0cBO5QY+XTRZM1tRvcds7aOCs2GV12bqLiMAGbrBxP6zr9BbU5eMJEt
TNyLsH3VRVa2FUYdtJgIon/whiPpiOPKgcClry3X3vI/2s2J+6rvzGe0ulMy
yAk76dasqNbH69JPpHanf9NbcACcdADTlCEFNftIeF5+XuN3+/uKk7Xc1nnO
lGKqxSzBevUyp5ow4xfOmiQLUogWnCasvYnM+H449bhTJf3TL1v/fOZZ9/Pm
eS0uZKYMmj+dfUrQV73t5j/xCDc0UypUERFVLqUMzEpxGtF0OCQJy5lkaImM
XyIlZItptXMB3r+WF39ZMMxo2X9ZEs0J+oBZZ4XwNi26gdP9pZqQKUeX2RE9
AkSfUU9Ts1AenTjos67NmV7Me5dnBIuLsjWvST9WNpX/B0r3cRMhZ9PN2l4P
/PzTD+sKjiER4K45auk47+zIFIwWUaBFcn6PX00wAq9byR2swZTm6x8Rqu5Z
4Qk+Ud28GWchtasgJZTir+Q8fMAkVY6Nk8pzINnHgrB8fOqxiYIzKnjGwOX3
Mk9+3pKeyZ0c10tIMkSvhtpGb42XYyE+3qB6IstBBc+rICuGik13U5j9DeY2
wNhd6eeNqUYfWJHZeka7ntxuE0zv1LdXBvfIh+z8YTG8XoWumJf+fmtHmwKr
YHVE1U0vDYkLnAur6ga3qthALtFgqwTwvMnWVDWuXoupCoqhOkYft+UCqzNd
2/mNr+NN39j5FVrVAq2TD8+cw1WEYEW+yXL+cLqCVk+Dd/xpOfbf//7rX1+s
Pn0Z1BJrxLWHzRMlDkK5bPAWYTybhij3q5FRo/ilm/Gzaey5figma1+iNhro
XWZqHaTqeM2pj+7/4c2qS19UH9lf8/VHecf2PnwT8OgdALn6atv9L8qPf5Jz
+kDZ+eOJ5/em3z5dfutC7vf7yaONg+VZcXveK7j8FeTRldLLe3E1D5rjvu/O
T6FD28mDTRMtHX497XFIswNOJPC1qdYMPWMwrJw0EOOXFD1aYqsDmm4du74u
rQ8x69DNcdPV981kpEIIGq8903EagMqND+hEUb+Bj+vWTXea1LiwhqOoe6C5
+rEz7pr+9m5P/pH5kivUq7v4uZ/o2g/ZB790Q98JTu8OIi9ax+KF3TfA6SdG
k0+bsq5p447yP3p7ArCrL+6ajQtxqchRJUaMqLIqqIt+2/KsLGqCWtgNfmm7
kZzJGopndN0Ucft+eRp9vuV9GVL6+N1BWssMr2fJgBQCyzuTdqum2tac5AUz
wkRukOJKjaxur5z0H7/8+Ourx682PUthwaobt2zondF0Rs3wVT1mQUGa1TBU
uPIAIdcCS9HhymJyqHMqXTR6TUUtj9rZfjHOyIbp5aQna/bnm8GFWfvjmPH1
qn3FzHWRe+WjeRp0c1hH9rDyzKKKVz7iFqxhqb9QV3Xffe6g6SwgnA2IknI3
5mULTvLvF63osGE7n1T9sOrGib6HZykN13k9N6S4dB05h1x5htH5wCtFL0e0
fr3IwqZYBVgDtkvRnykFJWokwMJLn5WfPtGanoIdKNJRhv1Wpd7M8ajZVhVK
S6u1iOp1/HqLqNStznBhrhh599WIhi2vc97PVpAKbbyRoM3ydH4xGtXNuZUa
JliEqfMqhqnQLCYkb8tEmrEQgiZqwCyYtaNWjFe9yPdUoDivHLgRomwG1DJC
0QyvK8QoZw0kbdiFEQtFJ2z3q/ocgkIr+qak6fiqvMvGpsyrESFkqaTryLqk
d9kofrqkf7Xperkws+BW+4wIuRAhaT8vyvtsuuY4of4uvi7OoOAu+oSSiYez
AtgvM+IfbD0mwtEw+84GLlEIv6cejCfVX047BMg/tLv5xBc1X+xL++qd3M92
le/9qGrvu7jqOFDqibgvAWnnvmyOvxB/6sPUEx/21iTTMONc6Dh1atBuE1lF
7Macm8DyK4KRhM7EvQ0PL4zVFUvgECeXY4dXCjuKmG35+K5UCrgc1VownHuf
1Z6/rBteNI5wmy9lvAmoemeXquO6tjmZVvmQJ6AGrEIxc9yskVk1bDkFJ2Hh
bC61WyVW88FSap+BMLVjqcoTXxkTPrC0XxLc+4JwbZemYre6cper9X1/+9vh
7vdmer7wN52AJb+fBACUvAsYOwAY++S9zj17yt7aVXx6j5YN3BnFWcUIG5SM
70t/sWB5ZiMoYZdUoKs+Yo4RmygfeiRlg3aE7mlEGVbv8MaQmdAYEY48NuFj
GtROTNkY5T7+REA5FjFMLqpGFOPZHuHkxqzrb89jrx/PPXvi+2HD+sKDe+no
fO3qe6af2tBRPAqs18j26lE7seagdjh5LRs2SlAwJoRlmmmti0HxZkAalJGD
Ts1PL6I/bs//9mrj9WrwqU9vJUF8jH4jsXnORH+5MmfigeXNl55icmaKvvbf
eceUd8JccDmEhK8NjkSvvBMq+0TdemHVjIjZeHxEF7L+eO2tw8SWq7jmE4T6
g0rIUXbnHyldt0wB5epycMXL9NiFHp95xspbDepeunSe2vtCXGN5wmkGfMTE
I/v0DJ2S5taL7UZi0MG26oGiqYodlXCqSrTMBNHETQ3kpJGaviO5L5bda16W
XQCyaXlzM/M/PX6yvOV78XQ+bKMtOolRy4SJXy9FN29YmTE7fc4gWvZrFnyc
GWm9Bnh1g4944hOszMtfL7tWVJB/c/U/UxfGVNRf1qIvF02/vHbMu0Az+kIb
M53X/2BRBv7Hhi7mGVYOp2kxdVtB2WqAH7QOW0VNHn6feDRn6Bag7hDA0ZIu
aLkMSjkDLTgnwg7+eXvr5YzKhi2woCtehdmvorR1e7dqKn6WlCObypaAC8H3
/5j8wbvVB/fUffnGo90fPtq3N/+DNyu+fKd039v3PwRkfv1h6ulP4/a/WV8a
P16WOjbRxBOg9DycUcWQSaj/4y8v//XzYwljfLo/lQW6W3vr3bI7hysSr/Hg
Q1RIJ/bRN2X7dnVc/bou4SK4NhfdkY7uuO1gY1dNrHU1bkE0weqOaz71x8LP
P4Jf3COtvmfjDAsRtQYxYXPT/WQpbJWw9GyCg9NhIuCcWq7DxLGgwTZQhjX1
Q3/BAWL6W7BbAEYOQFn5lr5yl60a4KwFOKoB/saPvO1v6GDFVha+I/XkjrPU
XzjWc/tI/cW9E5XfUYce2jgtq4o2WvkZdu+tLQMsAmtX4vp89AEt+N4MpXtz
xvLDqm0jRp61MJxskJVUqkKn78Dkn/yykLLPQis04Cp9OsyKDWendIbo/dKR
cgNtdDWk2AjwY0HWrJW95eNs2RA+RpMRlsvqvGcmtls0CK+O6DXRVqOzyz5j
RDHyxE60SGBuJXlVQ1tx0KJ27opT888ft/73b7/8/7/9/NPW6s8xt4XWbaBX
2VjNbnbvioO5MmedYQ/PVl+Z70lc7KqM1pWYb54z3vtYVpmCv39bmRgnj/tE
nfw+H3SH1nd+ouQYvOWuaaJUVnJa0f/AoyGZME0qWEpgRriyHHuxvhQzSzUs
+Pqs5afN6J/WZjaU3FB71WDmHSG232SY1ipQq/PBrfWIlge1swe8RrRkLBdU
fQpUfYbbneQhtPF7b3MbPxTCkudE3bPiUStrzCGlzHvUL9bDf3mxuf7Y8/NP
y/OzArMUEtIMB1X9HvHUVkg+axOveX3Lbu6CaWRNCfQSGpfUpNUAZ87z/yh6
q+i2znV/V23atE25aUMNM5NjxxAntmPHEDMzM7NsSbZsy5JlMTMzM6Mly8wQ
bkrpatfqWhv+G8Y5+4xxzj5eN/Ni3swPf+/zjPnNMVkLZhyz/akf8ZjfeUqN
Gv/rm2dvX/j/ZWnp5xXXkqLPPx0/iy9U9RXMk0rmuFV7HLhtEzxzs2QTiTJI
nBASQW86ISq6jUsLa7t/duICYPzUB5N5Yb3p8esq1isPx09pYUDSXez6Rf74
TwH2urVXhbgr6IzijJZ7xaPYsqsZAED9t58WfQdIP/xh9iefFx7+uOTQh0Wf
A4qOfHl/H6CjIIY2VM3lQcVcmJwIk1IR0+gBgQijlBCXZvRrPqWGOyhCNRP6
CriwWvxwLnG0Qk0fHWvIJg7XjDdW5ESenexI9HFxQdbYHj/oRoaNarBLCFvi
D9tRdcTm23sFqznh5FBW2FjOJdbQUw+/btWEfxaQiSY6BKM5e/qpRvT7nLKl
oF4ArXRxweqmy7LU0+Dw96kFR1TNB7Tl79lLP3OWA0LNH7pq9jlqAb7Wj/ZI
1WEiGIh1huEIeOZ3w+k3MJ1p0IpoQuFFDbLQR6kHpxxEN1wk1X3N78zenVev
a1GL/IoNA+jdM8XPXviGuiIoHfYL+ld4FXZmzjN11/9Z4P44jwgwUjxkoN9I
MzGA5Nb0zrjbevQAoT9hrC3CKkVvejUrEphiPM1AqTWRwLyBKg4oXYrJdwhA
kqkWObUn4JYGjPRV8cAqp1+OLN92in8KKF383iUzb0HN9agQe2z/r5tzIRfN
Jmw3EHM06BQV8imp54kY3bLmZ3gNWDcLaC96qN//nq0mUlGaTX/vffxRAD/x
iqA0UxZ1Xpf4MbM1nd6QgO8p4UIGcCU5/Mo4RV/+utvukPIsTPCcT7I0b1/b
tK6uzswvuj0e07Z71ovGTMTf4BcnoMsylByISwnWqcek/KmgalKILfUy4L9a
CKuK1unWsMLrh7CduZLxp7zqKFZ/k9ko2g3alixCu4HitHKcJsbehvqPX9/9
9tzzZtsY8tB1ArCR06PAN+319O2K+adl+9vl9d2Q6odZ1A/uoZC0a8vOebeu
twl7GzJOEVpShpKOwbJOM/tL5Uyc1S6as8p+23D9vmr+WwDL7zwDKwiDV1wl
V9wczL9koiOWtFRBbxyu4DKmJBqSeR1fEt5fdL8o5hy0ow40UKvkYGZMeBah
nTuehWi8geqvQnUk0dserCiKLFNnJQ37lV2xLFSzAJqOqQ4DR3/bdfFw3neA
3K/eT/rsveyD72V/+0nmp/uaw89nHzqArsq3q6l6DVYlnoY2pHcVJiDhg1TS
eG12NLK/RKtAL9i5v6/Zn/lVe/A5rx9xiiEhK8+r5bohZS5sJ3843QhOX6RW
z0sGZ+TQZSnJIgLpOOVW2ZQU2TjRHuOhTwlhTSPp59kN9xfkQ8uWiUVNmxhc
PF4RM9nwRDBd/WJG93zDOmtiCFmj//buWUg0zSqJAiZemU65bGw9Zi55z571
sSd3vzUX4Kz6yNe8z9V4glj9CA3MDxFqXKgUTUs4tjUBXXAJnn1srOzWQOa5
vuQjrU8+Qw1WilkjKlivWwoRducKIOUKXvW2rMkCPusfOD7HjtoVNT0XFb4J
Tr9Q5+9ykrykRHrjARttetOpdnCmeOAycHF0e8pNfMsDxXSeSTrhoU1Tam9h
qs8Ip2pXbGIzC8GZbLUIoCbGiFtC27P+GSt1wUrctaPf2skbmsEFbb9P1Dcj
6ArpSTbmsBgcJ0QVSzDlVkqOCpsDKT819PSr1oQvmnNOsRE5VmKFA9PiZyF5
DcnsiAPqmwBmwnny7av8K99LE7Pw377fDfjnu3vBSAtroM4jEq7Y/MLGys7k
47SJVoNabvY4fRqRfCB3WQtf8LOWgibPrMezMq8RyzBNVWN5EaCM65rRUnR7
hprRHbKjnNqRdUO/CZ65Jpva0fRJhp7yBstpQ5VVyeeIfSUzYv6cyxb0G1b8
gTm30a7DGjlQM3/KrSQuyFlbNqaR08WdrvdpkCYBREECB9Xsn5Ysuy7tgsvk
82G85jafoNZGrd2x0P+xbfQooXYWyE7ukkIzKY1ZiOooJQH0bG1mZcW/B6L/
veH4n9deHm08NLe0FDL0lMdmHf+e2Jy/B4e03lpYRQS2/jayJq4+IQpZktMS
FWVmMn578/xvPy7+umplj1YOlCYB2xvNCppLDPRzehcEVfqe4+ynxyjZSaz+
bEjJHWDxg+awg3XnD+6F/9OD+1O+/Sjtm32pB/ZlH/q0JvJ8bfjZuusXBFhI
0C0MGmRiMZ3LQkPrMqpjTqvQ7T4BaFbYE1TQfwoaNj2SoHo6JB5yiZAvXi4v
7vpMvVnMhixqY1os4P2OO4e10AozuVA5Vb/sYrr4kw4DhjVSMJJxnz3QzB6o
prSWc5tT52iVXkn2jKKZ3hrPbctWw3L5fRFuAXZnzrVgEPGmh54H5RYZGlgQ
XRt77sGXAGLRF662/c6CTzxFB+1VAEfjPkXB1203v0cWxjJaMhBPTiMff0we
iHLha0eLv+xJuoqsju27/yG08pFdgX5mxe0GVas2hUcGtZMa56UTbsnkth6v
qz67ycpeptXvYjM2CHGr0sJVauQa6pQXcVYDuRvUYVeNvFU1xydGKIkNnSnn
sQ3prNESDjxH1BGFbbxB7slkQ/sCVrlNxaJNADHDzW49P2jQBLWMkIYS1Ex5
lYObDsy6ATQvr7dSixclvXZmk43WIAc+0YzHhtQly/gCdltMb+LB8czvwPkn
kP0JDj5Q0FNALEnQT/fLm56O3j/ac/gz+v0znBvHJ77eVwoAZH8EKC/N7Cu6
zRotskl6FzTQWQfLraeKxxvUDNR8QDvnNWnYFD8b6IS1WTjdW+tut0cT8JtW
V1etXCKu7CG8MDHAhNKnGmRjWU5qqpWc+lY66KO3m+kNPFBczaNjRibeE3DZ
neplh2TdJ9+2y1aMjBd2hd9AZBGbNQTwrIanl1HlVKKXBWJDnkin6pSkbrNs
0iZjKkjwOQXj3Svfu1+2/fMTKmEiH3RVM3rbRisTk3t0IuQbt2ZbhXCwM1BN
eQpEtQ7f98u8/4dtu1UJnVGBdfQGNhH513/91z/+9kYrBy7RovkFtzMPvEfr
q9ZzeikDd7sffJb59ZGy2/EjQwOTVPSLbc/bdTtjtK7t8ZXpYcjGyxd//fdf
fnm9sKyfXBSVCfsu9t8/S8i5K659Qu1uRjTV9qbm1N06E/UhIPXU15EffpB0
4IPkgx/uFbs9eGYONDiVeJcEv6USO416I5/Mh3Wopls5w3kyWEmQD1wWjs/Z
ESs+3uqid3vZu1f3d/TCn1bndhYtDiNdQYdnxh++ehKQcO7Lloij1WEAUEmk
YnKQA2zC1kd25p6bTrvUcu99yVSDWYJVksEuKcIjblVR8+mw2oGiGGxjzFDu
Od5ki4vZKZ1IgFc8Jo43jZYm5F8Jy4m+hx7sA2fH0XOPyrI/VGZ9JSk4gE8G
kFIu9MZ+2hQB4Pc84k7kIaoi0HmHZA0Hxx9+VHf/enPUFVzTQ15LrBE95NMO
P1ePPtfj3vqZ/x6i/6qq/qtx6J1qZAWfFwCHrzGGQ9BiH/BTd+cH7u5P59Cn
Aow4KyU5KG6d1U6uKXBOJsonQiErYqANifDeHG5PIi3rezMd6ley9ZRhk5YQ
8Jq8SoEAD3Ya5LMyhgJcyunKteAqZLC7c6LaZ9YJF6nGTC3w89pk3bdf6YZf
OzgzhOwQ7WEAlcqoONpyDoBLuTWSdgrfXsIdhU02Z+8h+9qO3UhG7i349A8B
Dd8c6P34QHPU53vD0hV/CQlpxPdkaJDRC/Ls9SBozTGspJfMeElLbkFwD6jM
JCm2xUwu/eeR2smqVR1mbc4077A+szs9TOpAdlzjg3OrRpVTgOJMZRowkabh
e8LeJ3piG6P3aev9Y5FfAPCDkNdby0tzTpdBHjJQ59XYVZVyD2YMsgnuZKMM
AVyxudfmPXY7zIbP1E+n6GH5e4rkUWD9CtqsCrPsF/70VvSfO9pnhmH+ZBg9
//N5UrUKnWZA9/jdjjcu45pTQCHWT9THmaZTMV2P5UTQnIy4bcKQO6NACacc
VKLH7n4Wchml6NaYD7uune6+fUAKKl4w4MyiVg6iJiUakAE4/uOM7e2Wctk8
hau4O5JwdqLmZoDJ/J93v//n7zt///XVxgydAfkeWXKmIeLjqmvf1UXdYLQ1
EyB9PDKWhBrpKC9IPQ1IP/XZo+/3PTj21dMLx1JufzZQnCKnIIxkoGZi0iCc
HGqtqi3N6C2KXsBXcjO+6I7dz8FDtDyoR4MOba7++fc3HGSXkcf668rca5+X
0VslRYOMpMHmrEstKd/0PTmeffOsCNoix4xLSeOYoaTJjvui6b41JX5DNbJs
p236tQur4qBVyht8rCN0DlQlnwF8EhN2kttf6PMbBayx8daHWlxX0ZH9TRlx
etaIjdK1IMSRcwvTAYDOG58P3gOwii/iqyN6HkX6WDxBZ5EQ3EgsjckBAMru
HUy+dbDs+lkUOEI2FtV0/pP09/bD8hMszNxNRtI/ZH1/UhN/Y535u6zsb4zY
56LGHVyPt/mCr+mYv+K4/ckXrrT3PU0H3IiIIKfCS8uZYZVZhMN2HtRHHOV2
lyngTw2smglg3ciDQ7yRoW23+aVH59XRdRqBRc/ZWJzZNHJdMphLTguw+rgD
0TLgY3P/nZfKvk15ywLl8YaxxScpXZK3PveNbhgmFkQDOlDt5PX93Xe+GLx/
ZCBtP6wpAT5YJCaCQ1sz77b+ZiYjMX0VEh6Cgxjqyr+PH6wm96UzIbk6Tr8E
WeIhJ86I0hbNtT/YOubFHT+tKd9tKTeWlGs2ugLWzKy6MUOsW+CDlSOlAdX4
xmZwLShhdDT1pt5PPf+tk4VccRl215hM8Dlew1lOYzQ4+1zF7f05Jz+tvn8B
19s475LM2tVBo3Jej19UozfthtVZmZg3JCX0aXHTLq5+1+6el0FfzE0tO4as
7Gzm0FOfguWzMsxCsIsD2lqgzShRP3pML2ZVpJqLgpbL9NrbzOHWLQNx2URb
tdLII0+BeWHM8nPcqvMB7ohiqpyLzBJROljDhaLpVqtOMmsQ8tHND98HVJ7+
bjg+bomPXxJDAsyBTQt+xoWioMaX7fjNba1BBMUNx5GhpcKh4oBlbA+i3iy7
fv5xK+QmND0CNER9k3L54P1PAU+++wJSmIodrqFNTrotEqOB3Zh5L+vUp5nn
Dn6/b997e1IcdWgi82TmfkBH4t3h/ITe3McFKZGXYy5funCkBADAZcVJ+SMq
OZIIyYFmXRINljk4A5zJysijHw48jel6GlN49xs7c8BBbiFBq7jkromOhPL4
c6Pp1+C1WcShPgVmsOrB6Rm54NetwK6bZKX0+KWUoBnjJlZB00+Ra+Mna5KS
Im/jRutljB6PhWthDSumGpXEuuGsR30lccj6BEJVBCX5ytAeoaXcB1WmjMdf
wGRfq0896TUIXiy7nMKe8YEKCaWb2lwwVn2fP1KKbXrspWeG2PH47pzcRzGc
3nTNwN1nY7dfDn+60wr4A3L11fSxHSBgGZH8wiTw9cTqkz82pnyhTPhYnfyZ
Ie8rc9NRJyLMSHkSoie4yRm2yRr9WKGRWL1rga0qu4yMakrGuaqbX0gnGmf1
uDmfZilg2wnpn6/MLVqxPhNmwcv6OUS1UGpI3QnsphtO7JNtTUOQf39HFb8i
L1lVtuwaBtdtoFU52McdXSTV81syhh+e7En9gjOWSay7I5P0bT2feff6jVch
3p13/jxv18umSch6QWu1HDpgQFS6qDl+TN6aOGfF1LugzXxpSppVZS96UJtr
jKAfZCLnSrB1MkQetzPCgW43c3rdzMEZWje/v22ysYyDGx/rLJ7nwNZ0+JCs
VT7xYFE1qKLUsgbimFXRJZdOC4GVNkZ/UAPXMuAWFtrK7HfSe508rILdQ0VW
CuDds3ISG15N7k2ap1QFaDlz9FQLOqwj4UvJWKOS1aPh9mvxHT4F8ZXX9b9/
vn7z0uplQdgdqR5E9Yp0yCFu9bC7XcA0fct5fP2N8ZwYfM4RWecjRkuMg/HY
zO+Qo+u4k5k6AWzPJoTIbGzOdz0RAM1A4RvrpEfY6hMC/dL2TRt3x8FeMuO8
RrSUUinEVBl5jRpM1rYMvW1H7vhRIdcUpi//wSf7H33/5emPAbEH9907ezrv
wfGhorNeLu7n9ZndBbtKQKnLiwYAAJChPO10w1jL/bqwfTWPzoGzEoZrkiaq
i4brk8gDZenf7Cf1Z7sZoB27ZnvWtygmyscriM13mS1RpJan1Q/Ptj441h75
dUfkUWHHQ11XFH+gasMnWXUCqV0P8/YBuuLjxwqLYOUZPdnJtHGEX8PWM1tN
TBAb2EZvfojM+CgJAGi+9zm1t5wGjK+5c0xMr3uzxHztEa2asGZsuRnbyAJX
VSdffgAAxB/aVxZ1oj8nDJh/rz/98kTxTeF4rtONClixSladz8GbW6B5VdPQ
uoe4jvS+5OtuccMiu3pZDHKie6zwmgVizhwlUjUStdx38+dqwKvy9zer3lvs
AoSwjb6Oh6bcQ9rUw+LHXylSv9ckn9A9/djR/q0HExkiZQSw8cSawxxQzZ+v
l/94tvTronHVLmI0ZmgJ3Qpcy96mCChHdoO2VZdszSxys3HrM9L5IGnDPuVi
dwlgZbqJBgeh3U1t9jLL/KTv1kX35yWPt9TVu8bhdVnvX5yY58rGZVKRElwy
x+h6q25XtpxCjXaGQq6flncCUvzPezGtFO5h8/K8NgDPsyNzLV3XdbUAe8sh
V//xIDkrJEibG/le03PYPBERkhYYiU+s4Bgbr3POSVwXE1Z5eD2qwESqIhff
jAQAsIhWp1E2Y5FoeqpmBa1CZMqaFT5nHid0RTEb74DTv22Pua+ZrPFyO+dU
UDOtX4ZslE1UysZKDKgGBaoQ1RozWhgrR7ZrOC18TFqAWW6fiJC3fCPre4Bt
jB3KPN6ffgXdVcKEdgsJkBmB+MdZmVbYoYLU2vhQNbVzjtdkExSYkQXceoCk
9ASx4DB/IEuNKpKOROKabgeJ4dCcQ8zOp1ZMvmY6x0KoVIGTWA0xwsbrsOSP
rZMJQW63WwiZ0Y2tOcRbTv5eeJLKb9tw2Q5ai2IymzIY7RD1bSialjTd+skc
ZOoJdFF6ycMrvTkPYdnh8L4KMrywKO4LHLx/ZzW0tw6N/KmJlqcdZUlb6ikt
ps5LqqL0hud8AyiLuk0nd+7xDyT7HLchDlGbZqF0zsi7pOjGgFTotCo3XFIT
fzRtb0F+9GF8zJn6x8c6im7DCu6JhnI1oHAzJjUo6A7x2+RTlT0JF+tvnodm
xsIrYzvzwvf4hwMrs/CGlz2ekBBLw5RhcY0KPBjX+mRdNahEZE6N1QsJ/buG
/h0lbMsBNUznIrrjxYhmPDQ96jQg/srXGYmXsu4fTP4SAMqPh3ZlsrpT9JTk
ZX6rGFaxZmaZeU1qbA+tt7St6OFU5p3A2PU9Z/lpcX1BhfQPp4RwVTJQxnR9
sqLnjrX04EIkYCEBYEj+3DrU6B+rcvTcsVRe02Wd0zw9rXlyUpv0lSXnc3fl
UefgJTfklm7kTEjS8uuW/YdN18/PV0Mz/oCObzTSdQpCUDKhQGYE5ZxZk0CC
HmC35G6bmJse1FsneF3crUO0e1kIHblxXgCxThcbxiKe8ZP87OQNTf8aJ3tL
Vvs3C3UJXu1pjjJMt2/K2p9NxzqHjim7YwIB/lpozjPSaeX0zc3q3jx3vvHY
daB4Qv4XpL5E02ghs/ikuOqAoh7gIaY7abm49OOqpmjDxBMvLU8/+sSjmrS5
hC/mPWt20WTsR51x71c/Olkbe1aGBTpFrKBdyqiJ3FU0bagafwxNGeiV1Tc/
6X10ujb31HhBih5Tq8PXefgjQVm/Gl2MqY/H1NxHVTxElD/ujD/d8+g4q7t6
02kMmNAhfbVkKHUw/jCsJFWKapcgUiZq7o22ZTQVRw11lDWnhE1XRBffOgiO
Oa2gDmi1RCm7mQEOF480iiZaelNOk8rOLvNHtn3Tr50wu7SC0XZ1PPuyaKTN
Q6hTdd4y92UYOp8au9OMsFw9oX4PrX2MvjXZyLqauqLjLIl7OU13IADAfE+K
YSBq4CoAVnmXXx9phUb5SZn6tuhAayy3LAvXmqKBp1nHHtD6KqxGjEHPcnrk
ehVWQiibaL/bEnbJgGmVQ8tYjQ/F4DR2/1N0X5GRPcnA1KKAhXhYDg2Rp2VB
PBzYjLpXwSj3GagujXrZzaE05U80FquVlt2VH5Bj5QrGoJo8rEPWWfvPG0GX
tVOl4tGaVR3ytardT7innkiH18STWrMt+H4qtFAj7N+e1S2t6gMB6b89t/+8
LFSyB83iXgSoek/rnBxQEJ+xIijfq+xGYgob0/Fu3iKi9NREf40HFuhFUA23
l4lohDSW6RhYzmQrtfqkuPZ6b+JVdm+hApapmWhXgirtoikXpYvfdsTUfT7I
IrzVKgPT6a7OaGFv4WjGLeSj2+isE+aKBMr1r+kxAN900wYVau0Ot7Zcs5dc
NDw5pUw4LE44zA7/nHEJQL8PkGV+ZG+6Lm/+1INJN3AbNpb0mwuLbit7dcW+
tBh6tTrrEiFcQqxFirNpBN6xDjss2Tsd9lKQukzJ104WmtgNdl6Dh1KjGk81
wMvM45kWXMu6EiJouGEdLVrhT1pHk5ywKCOhwTme68486OmOsPd8rWX3LQf1
ouYKVOHxhVnKvAzLGS3WQQv8XOCPS7agScodTpVUnefVfefhlq5ae34w9DlJ
JR563mtl6QwtU0+rCJpwb3w6LaYF1xrZeP+9gcxb4JxLWjhYzkEKgVXrzgk/
7tEC7Kx78m5X2onks1+ywY1BO1M73aJG1ytwHT4ZZs4AdnFrxgpvE6vDiW3J
I8VJw7nhNXc+QZY92bLofl5XKanpDQkHetJv7VmJm1WvnEpD9USONjyoiTuY
euPD9PNHYt4H1Iaf7Yn9XE3qD9nlHr/GqpJszrp/33ZqMSXyocaX9vEXrsHf
vJBlXZcZ08GDVC85JDpsq7gx2jRUS2uLF0PLNty0nZB4x4aTAB84sKkhaadf
Pu6XdNHaIjkVd4Wlx6afHu9NOolvCEOX3uI2RLDbzih6TnJyv8Y9Pq+H5mhR
aR5MuU0ier4T9NqVLh3Cye1QTz4CVxwGFTwmQcPGK2KmKx/CasObC65RpjuY
yMGKtOsKUhuf3ofFVHtFfTOqbgcrX0nMc3AnZszTusl2YHHzu7XNv7zZ8upF
dnKPXc+Rc0Z9zA7MIwCn9KIF3TXDA79zI/8qKHTiHysG4+2oanTLA2TbYwmp
1msEmjmNsxrsmgCqQ+TSh2tGSpOnmvPl1C7+aAe94zGv7bpw+GFQ0uiWFGt5
A14uiTXWwOlvf21nO9WgBQ9uxy/RyAh+n8ovZUALo/seHBx8emW68YmF3qZB
NamGklelkDnpoF/YYMVfF2ftX5pofMVsMbedgl1/D1UZxS25Sy2O4YMq9MNF
oqSPPW0Zq5huf1usqfaEqfiYOfmMLOYwNuwL8IUD0AufIq9+jb/1ISPmfVHG
AW3nqRnR6B9vd+cd+vUNw7sf3/z64tmWlW+YBJoYI2LORMAqZzeVyxvCNLWf
O8dPm6dSrKT+oHZsXt7kJFYYSX1mbItyulQAzbcg0nTAuun0KFLhWW3bHRc8
XjVwS9GX7IdeemEa8Woa58mlXlK3sDhyjw1mWe3z7E4ZMpc9We+ysPY81Kej
GkZyA+zBDYfMPlU4I6x8awXNaaGb2oFdapKLGO+TZHsF5V5Sk5XaNdmaJBlM
Yg4ljO/JdW48tTENWf5ofU23om8wQo4LG05UnQOQaxO2DbBXnknGUJKWBNSz
JwJmxsslgQJf1J10ZJ5U7WfXdOXezos6VHD3Y1hlYmvGI+5kp4UGokNqpgda
CaAcyUSSBZtrQqfJgfe7HwGKww71PI4gV91y4HPME4/YIyPzVukvL91LQdPq
snHWRGMALy7xSp6r03+ypc0yM4QdKaLRSj4oW4kvtzJL9zr13Ex2Kfu8spGd
IP3lAnHdhgjIiLt+zetZ5roK5GLXW1F54u54RNqRvjuApisfyIdTjMw+zmic
nd7oIOQya6/L+6J1U5kmaktAhlyaMQaNdKcK65SB3fQ++XDSYPJRYn8aB5o0
XXwDVXi+KfJYXsRl0kCDiTpF76sTgAp0UqRdRrJLx4P8Bg0sfo+1IPUp3M6E
nrQbbpvr1fLCggRH6iwU9BdZmJN2I3bOQXPT66TwdBk897kK9oePsMyMnae2
0ooibKgGKaUFOVQowTTyJ1JctHQNOsUyEgtvTvEqyJpJkAa3N1/ZJlIbpTUX
XfVgoiRKPpHp0nQs+yaV400jT78QkwYXbCgWOGtFSdhLEqdBuIfiCw6jgARX
wfsQ1TE6Qutvq7IZYR+26hq7O8YlKtVOPdBNJwnKv7PG7/c3XtVXfy9N+g6T
cIVeEakeLQji6yVFMcyHX5sLDnuh6aHOGH3JSV3OIe2T79lhh0bOHGg5+VFf
xLHJyCOTV7+iPAJMhQOo6QDHROtrn0FOq365aPzfv/z+b0Hm/Ei5rjVWgexT
i4jEodLJygJx++PRpPctlLaQiqsjDM2bkQFJu45QqqEOBKT0GRXYQc5aplW4
CJUiYByqPc2OGOBW3KJmAXjNDxyMrCVp1rwgbI18C3LjA1t/tAuZt8CsdE0+
xHY8sBCGbE7OQsgd9HiUuOENh2Jt1hnSol3inhle4aJuescKCxITZg1wm4pg
kGB0vKllJSOkJ/22jH+raaK2pPO6C0l5d+G1kSs+kltYz+57pBtIwWV8px5O
XNcCF6X52J7bViZayR732uk/77rY8PzBjMOkikvNYQcbEh5M99d1Fd3pyY1r
TMnGDgwosJCQgvtq2RqycawysEc2EqBD5WM1fEIPDtzBB2UE0GFO8E1bx5cU
UIdSgQrqsA4Ge9elNbJb6IMZgqFYFeSiB3GbXHwIXXhfMJZhnUh9JSl8aUp+
YShY0gGXjdOzStyvC8rfF9jvZgR/fxX48efl59vOZTvECI3WjqZAq+8OxB8b
zzlD6C8XjGXxJpMNIvqPzwMeXvUyq9ctq1NyMgOqsYCL51X/84SqhNYkg5UI
B/NBpVeAyVGs7iJmT0R//iNQUWJV2LHOlPMCQrteQtijDgpo2K5mh3ym57Pe
GS2eNVSgRPTNqoWs9mhI4Z2xnkopHMRtKBQMtcuJCJuKZDIpln2yVzqwn1Yo
BEe/UkG2+CBF4zFRxUV1d+Urv2ltTrBgQSlxPbtG4hajzcVM43ZG06oi1WPV
UwXR9MqjdtQtA/ySpCeaNVLlVBN8nPEZfauPVufH9PBa7vMIbX7DtHKyyYzq
VLMgswHFmt/z7y//+uyl94/lVdlIxSx3cFM3jWq4g66JQjTdFrSl89pz5NBo
efmnlpJvFI8B2kcfsJ4cGIz7pvHwfmRRhKYlC3oEgLh7yBD3nrX4G23rRVXe
RV36CcGjA5grnwGPfl13ZF/19Q9HLxzG3zhAiTw1efs90vX94pQvjYMPpONJ
ptHmXVijthBAi7gITwI4aYRlp54ByRdNtRow7ePNt2xenscq5UOLtaxePbvR
o+1dMCAcepyePsBpP29FPFRO3jPQH8uBT55ZcX+oqJCo45BbH3rhKXPMm1v0
K9Sqo113DlArTgsb7kibL5HrTyr7b/Kfvs+Bl2xvBmb4NB22c9FsWDJSV23C
eUmDn5b4TFkZYEZvydKWXVqnRLju13itqg2/adYmXVF0b+Ae8opusMtyCDVJ
PHKODvKU03yLVn5T3nlNUnOMmXOIVvo9quzRnuVJCEAFg+3RsnZXXExwEuzp
EVBVYX9Olgg/ppOMMaaru6uSOqufEEcLqX1PdgzcXzc9P2wLf9uRrnsoc051
0MnyaBE6Dztogjqmk1QNAHX155qRKhMPrqP1rlt1Pj1HS2tdFI0acemThedR
ud9Ri6/R6iJ6a1Os8qENYeoy8bNF9O0XkoF5PSG4IF+d16yFmK93bD//sPW3
33788Vlo1gPXT8SrurJUkGINsZw9WilB9hG7UvvjD+iog9tamEcMmrUMOxmp
DlT6ogppUfbMiNqdrPYXQfqCFYZsiME0pFhoo2JkH7k7pbsmrTSrKOveOXDp
Uz2bpRFD9gBbhOySoga46AEhrns4P4rQWrWgF8/ZCZqp/pGCmKnKhwXnDrQV
xugocD52fMGpWfAoVtySBS1Jzm6ZHrnDrfuSk/5l+4MLTHCRW4R7GVStGGBz
KvC2Qz2jISpYJV5kIrU+ZijrTE/qo+LwMAWq20EtU0Mj5MS9jdb4u5/2zs+m
9ud0xV+FpB83IItcosG/BFkrolYzusjHRy1alB4978VycHFVue2RzBjwoVm5
mjsGjf/Kqye99dJ3NqV/WeYaETlKXAm18ntJCoCRd8WEK7VIn7hYWRPpp3uv
HVVNwfhJV8m3APL0U+q6L2XZ38mffC95fAQV/lnbmQ+KjuzPPfxR56lv+r4A
dH61f+TKR9CbXxFLrtphaRpoIqcrglB4GR1+EXTp8EDSLdJgjYrQJsTX2Ij1
alTTc7dpx+2cURMMjN45NcovG3HhmsxasFsF1XEqxfAkM/oJt+KgDZdnIzbh
My+qeosElZkDyZ+oRssshPapoqOQnPNdGad7M69PFj6QQHM9onEXp5XbmkHN
j2O0PCJCs6ZHU3zqvjfW+nkM4C0nxYm548LctE3eMkPyfBQwF1VllsDezlpC
TqvNwLKger2EEROHqKDiVBzoih2iGIueygZgUs5JWm5x60/RCy50P9gHzsth
8PsUArRPPe6Qcd7M8iXAb/BFdzGddbTBFpuYb5dp1u1GxkQHDtQ1pyZpMcle
4tCWU7u7yp23TmmIY+sO17pP6lEQAjbanA3rJGUwCgDK5pvM8SoBuUmPKFWS
683cdhUhz4V94EVE6NEZ/MlGencSoaPIYzK/+/3ZHz965wQtxBSAvzfRRBjY
9qp2nbKfl6U/rZt+WDa99DFfWrEOWpFjKguZfU1QG+sYTcdV30KUhpObojFV
5wPEHOXgJQ2u3MprD8gHZ1nlK4reEPupG5W7Jgb/Y5Hx+yLFwOwm91drcSCd
tNPLaKtIuXH+/PW6nJyJmmxoYy4PUa/gjjj5yP7K8L7S82ON8RhwDxMOmpVi
F1W4WT50sjqFB+skj7dVPLyiIgybeIighi6mEFETQD8Pu6Jn+mZMVmaLsuqA
omqvgy380ZzBuAhawS0Xvn5WjXcyhgPKGgfoloNQNa/ohVecEg/khORgC7dP
gU0htyeZKUAbqk4GqnEoMVx4C6MralHd55Z1BQ1xa867Tl5SQASbkVE9WoxR
NjwjgfxgR285RJvrwe2VWYdg9KdFxX89F/1/u5L/s8b92cT65+8tlk1KULoL
V7NsQS+rs1cUhU5arrs3S1JRRE08DLoEUNz5SJ30oTr5oCThO1nSEWnKCfjd
r7qufwNOvFV/7OuSg59UfQNo/mp/1aX9PY+Oj2SdoFVdsmG7ZrhQamsaoeYx
rjUF15kigBU5tF0mQgRv8LZ2olo21TtrJ64s8pfcAq8UK2p/wh/J2FWNreug
y9JuHz1f3HKaWXdBUH97Ojs8BwDIBABArRGM0ToVY4w40gvNv0LqfaqcLOI1
nZ/KO7Cmxi/ap3fdcAexl9gUriNX+h26HRttl3v5r4rEvwjv/UN+eRl6HXr1
EPD64aGU05juVO5wgaC+hFYdvVeA5i2ykFn5bN64O+fbDtlf6CYWhKVjOfug
j76nZF/BFx2TAOOovWn8UaDbyl83cTalE39/HvghQMHWAFxMkFWB1GCAPrnw
5Vxg26qdaqv2ylnzapoW2SacyCcPV0uxFTJoPq+vVY0j6PgTGz7Bb6uqZ7YB
0eA1Ztcj+VQ1HZjoZnWoKb0OMWlRjjDTi83oJDUIsCIb3prjSidrRKCh//r1
5//rX979x687r4McYs2XjoE4C/Y2r/aAZzRjnQ975pC9nSeFxE8s0zHU9qsD
9z+uPAdoPA2gZJzDl5+T9sXJu+LojddZdWdZHY9dlCa/Gb3G6dGOVYEfR0w1
3yI0RIugydva4ZeuydUA2SxFGmktTkbDnrNk3/0C8B4g5kY0rr+pu+wBHVit
lcBM3DEesg5eH79lFL1Zn59z8kMqeIA/KYMXy0l9NjXT5ZQ4GON7ZrFh5bnk
DDub3lHxBF79ZF6EXHBZliVAb8tHhqzz9oEkKeIxJOX03hSzyq9ti4ddpIId
c/YuP14Dz3RQahd41RvKCbscMaMRyuD1yMokPrwV3544kPnIqmMblBifoP6Z
DepVYENq+rxh3CdrtdPHNvWKvdJvEA3MY0r/xo3Z4g699lu2LZoQZ2hX0/mf
i7zfDa3/7eW8VYPWPYqdkH6G1xNSli8Iaxd59TOs5CAzjV/8oPfOdxJYN+nh
+YnDXzOvv8eJ/oT14BNR7NeGuCP8sC/HLn42cPN42hf7H3/+aeoHgILblwqi
zlfdP5l/CgBNO0IHZUrQuSTgPUpfrpoMxvRn8qB1YlirsPf0VPX3sPoIAbLW
q4XIqE1oSIVVhl+ykkyi8V19W0j4eFndv6mfFLZfJdecH0r8Fp0a03D3TMrJ
b6CtT7nTPVR0k1mBslDHyeAiC6XOAX+i7rptnaiTTFbIMZ28tlLOWOsLh+yH
OftrrzaETX+GefQ7K/E344Nf+TdnRi8R2xLFNCx1CsQcaqA05BFLIigdl834
Aada4dRyvWrljEMbEgKtkm5MxQVUxmFo+glcfbRyNEczXeWV8fwW3q5D8+eC
5d1mgDP1hFhzzoPu8JJB8tHmoIRj50wrp2uxXU81TLCSNmgiA0WYXO54Dq09
mt0cQ+nIVjEmZbTegKxnVwEXIRsQLfG0rhQOKJY7+lCJbzXqIXaVZNsg33bw
g1rcEg9iQdZY8FBcVRIiPyOkM/yxs/iDTR3A96u6rs2MZ3ppFQsiuBPXKQQ9
lo4nz5KygxPRsoZbqOJz2JJLbZGfdNw6NBB2ounux8MpJ9htSUJwupXZ9NZN
mzPAF2Q9pLbLMQBAa+KN4tSzUacADHCeg10VYLevyoBLdqCWVcvpechrf9qT
GTkOqmZix00ikkVFtIuwal4PF9s21pwgwDStOsirRsSGnThjwMlpbaSBDDK6
KWAT7DH/goH4z7/SKIh+h+yZTWTljOqYoyGXcG8MrdPF9rZTuKh9o2HH4QV3
QMlXn145MZQXYe2McwwXbijzNxSPAsxK/kjWnIy045ctu4Q/hrR2co8AWu5T
EU2iUQ0TOWORrM9qg2rghnRk3aFedmgCJu7SXkskkDkJbO/qVXcESbWrFZ+q
e/Mt5AkDotxYc31uPO5PZcG/O1t+0XUt8LIWLBS/cmxePByU1m2II5fZj724
h5KhO6iCG9ypYgakiIdp5GU/GPsCQL/2ofTB55qYg+aYI9L73wyeBaR/Coj+
4sNHRz97fPNES/LDwhvh5ZfOFMZdgdTc08EyeaCU4fLz8IYHrKEqbHMhqimf
CS3FNdwiDKS41BizaFKNa+QNp9tpbR7JaMA0tb2oXWHWr5Kv77j7HLw25US4
kQ90uhiMjoroDwCJX+0bbYjlkQew0Fwxpc/ARmxoSbtanA6Xo4Y9ZFVGNdz4
rPD6ofaUyxxQ2rwBuqaELzJrhuPvJQMAUzEHnKAw/+h1L/yyCZUlJ4IEWKgd
hwRGXhzLuU+vuYvJ+c5BG7GKeEYhxWOX+FTwl4v6yfbr5NYHIU6NCpUlHgP9
GnD8saYxqaEGPp6DHhag6kRTufjGy2nvASq+A0yVhhF7ImnAOPVkCX/0KW4k
VcZsp0BzBcCnQkgutOxab85x6mg5nzJIAudwu6Mk5R9rKBCljEwdL6fBSqYh
pRrywKa2z6gYX7Zxg2akTYtZMBNmOQPwUkDhWUDFDUD30yhSSwarNUoCujuD
K/PRet/sqn7f1f2yZll04kT4IhH0EaX4+Gj4d6yCCAO7kTWQmnLkvZLTX3be
PQTNi1SQRrZmFX88M77blv0yi3WPpIHjzhZdPFMSdTrj6geI5mw7uhNXmsAo
u0nN+H4JU7UgqpyVVpmHb9PAlUYBZt2nf73sDtrFfp9mxkjx6boXbcjny5I5
F0hNjrHxipnTzVYp1SMAQ5qTgmaKmY8QckZX3EL3HhQ5WKtO82bQ//OrpX/5
/fnOqsmrxcwbaWbJcFHqxdLwCx0Pz5Zf/bDuBqAt/iMFstbDLfUwEvW0aqcK
GtBKdv2SoGZkxQzUkVJ4w0lzVvb2mnZjVr3il2761bse2iunYMtjf7Vmf7Zu
+f3FzKaDs2Uib1twM8oB/Vg6Zh9A0JMsQ9bOKdmascf8qiPWycuLqIN88CUv
bdgqA9vNBI98yMzqNVILl0iRks670NjP4ek3Odh2r5PzaoPDKz89+P1+8t2v
5dEH1fe+ld79Dn1lf9NxQMGRfZlR55MvfXXlPcCZ/YAr+z/HTY1Y+CghrEmH
aqV2J7Ymn+pMvzhUEE4fKmGO54lQldjRJNRgnoOPNjFhFs6gndlgxxXL+xK9
7A63tMUzUYF7/JkBkc4fiDEhbs3p8M+2NlXj0+1XAO2JZ9rLo/mEvQaL1/R6
LXXYimq2IGp58HAd5ZFuJAFbcL418mD+OYC85fZLWcW6IM089UAyXIJpjCqO
PlQDAHQDPqwCAJCF5/joROxgAg3yFNGfyCyJdaOf8qquY8si9RywjD2tllB0
9KkFFcOgYCuF3RZSih0/8HJx8ZcXZvlEsXPPOpXTZl6ZAVXBAydN1ESgci5K
2uIsuGQWKF45lbalLvWxMk2sdp8GIUDnCjpyuaAmHa0bUndNhhiWYEf2sMFK
adHDy3QM2JyZ6+CNaGntKx7i81nmmnnMLZ/wmllBKzKgpgVM1DUjRg5Oxzc8
YiIaXGYIERgt7E7xsPO1xFwDsW7Txv5zx/hmzrBixUini+RT6dSBaA44lwVJ
Q/QkolsSgQV362IPDSefZ/ZV2iSM314uv900eKjt4uqIxbEIbU9sLADQcO9b
UFkqo68alBDWfPJD/NN7vJqEkbD3V0Ep6/g0Uf2XjKkWt15sEBPWrNxFM80b
UC151HNqxLyV/o8fHNsBqlUJVdL7pJjOkJ4jGW+Dlya/mtPOGHlmq2AlIDMr
h9yMyllE65ZvZn3J9kNItWRlqcU4rVy9vONDTxcmHvi4/mG4At5gJFS8COq3
jCwno0OCLBHT+h0ampuHCwpxPsP4qwW+X1SuGoifN9EXnawtn8Btw8xZWCsm
ssvC2/SL//XHjX//y84/fpuZMeEDKuSSER5Q9/InSiW94bL6u5rJHDO5YwVX
K224Lys7oh04ooREmcf2bha/sNHXpdMm4qiBWKZojmbGHYGmnc77AMDnjOxY
+NyWW5PJ39ff+BIacRB3+7OJY4DebwAt339Qd+bTspOfjRY8hhYna8SUqf6O
kryYXbvxnU/8LKT446V+TYcfr0osjf+YAHkkJXft1RFUe4qI3rJiprtY4+69
bJe12URl3IH7nbc/kYw90eNSDfh61fheYKaoIE8XpTl74Le54pilEY1d50i1
d2qjLvXmxasJcKeWGjAKFbgOyUihm/aED7zFbLrHrr43nXYGnn5rojy8Pfaj
ADXfy61VwSJ1w0nyhoSKk5/XnP+y8ebhrsenhYiyofYEwkSDloacwVZ7UGH2
+rug6FPgtjQ2HqhgItw8wayE71LwdHIwZqTSJeP+19+WVoNEJbPZLW0PsEv3
QFE1nsfuyCO3Z3GHH5HrwmSI6m0LY07WvSbNXOCmurkFZma1GlmrhbdpKaML
FgxtOF4/OfLbvOfFgtZnwDrFoxxso1NJ0FGBOw70y0XJ83nphhYV1FAXfFyn
nLyoVyz62C/8XGr3g+mecAenfXOR7pBVyoYjPdRsLfkhCxGvFfVvmzDLJpyO
VD1dE7v3LCsPuqQX+FiTzO4E6WiRAVPKHLzXkfAlJDt8vCaNBC5XDWZSB9IX
Jq8FR0+M3wZ0FEZ0pt7CtqYRW0sqIw7mn/0UU5WuQNSNZx5FP9w/HfGtpLvW
quRa9VSdbGheN7prI3itxFk7fsPBeDar/XnJ/W419D//eDfv4OnoA3Y+XIkt
87M6ls2ooI3384v1356v/TSr9SKbffkfL/PGt9f0e+KvESBVzKlnBuoftr6f
bKXGkTs6TJ+TA5kVTG64uGY2UEUoUhH7fDqeR8HfMSlX9tRsw/lfv791s9st
sFKvGOngA3WULj69mTFZoyW2mo2skE685Weu+wUeg8hp5Cy61T4lQ0Go3SMl
L6veBqsXNl5lNJ0X1t3FJJ9kdV920OtncBX2oXDdcIYBeM8HfrJKHwghory9
N8353xILbyJ7SycbUqczPkAXXgcm3G6PPtx18wvg5U/6Ln5ccepA6tFPsy4c
rg4/nx92ej1g/N9/fffnUlA4VM4ZLVejqnwK2Cs5xkfuI44WEiZzFah8wViG
GFvPgLaJpzs3bfIlC9Mi6LTz69jDUVPlF+g1SR5Uhn4kfV4/suMHBY0tZmbl
T5v4Vx7CkmHIDs+Wlj8YSbnYX3Gn9PE5WNpHRmKry8Y2iqc54GZq60U98CG9
MJKYfo2YeZRVel/Qk9SRcCv+GKAl5vxIURit9XHHpx9HfwfIPnm4+PzhuKMH
WvNjCWNNdj5ZDGuXY3Ntw5HSVEDdmY/OvPc+uC7WJISbmBQXHYwDlazMeP7t
7z//5Rff223f6027StElx90zghK03Xmc/l7pUMN0RRx1IoXfm2PhTSsowx7B
kGXqyQwp2kt7qhorlvVUqZANGno7B1UsQT994eD8bdf/55vF33dMz+a5Nil6
LzdE1D7pVE1IMb5gha1qyDNW5rpH95ct3R8/zP/0ZmZetod7V3QkkENOXVRN
BtBZ0taHLmy3aDBZ3N++7BF55aM6VhO180bDaQAmM8rJ69sr6AZaHbfjlmwk
a55a5hy/33IXUHbufWD6GXDLFUVX/gtGXXD6NKv4QFdVq1ujZ8OBHYmf4eri
kX2FDApQz4HoEcVyeBIfmW/CDf60Jn2zbVz064JG7gsf9ccA9YeQ6FVQ8ONz
6U/rrL3wfz4r2nLSpaQekxQ2Y0RYaeN+FXZZgXfL8f/vn6/+79/XfzYRZYNJ
K9OxM8SmoA6tk0FJUz0GPnpXUfFyCvAb9ebPojuvRS1rfptFhXfje2dEkD0w
NmPa5tWMvU204vX8/cf1N2vBX7fdMnruMwfDyRxT46tc4mGn/J8DbqY3OZWk
Rb3aKYQ7pFOvVwO7aws/PF/U8xF6ave8A/3TptTDRW6Y2XZBJy3xAB9erxN1
ekRQen/xZMo3EuADM7HGO5Ws7z/m6T/thpxwVn2CeXSGA+okjreyxpqYQy0j
j25PVIQxm5NR+Xcbw7/Nu3oo/eK50ju3IOlxaGjLf/746s+Vpb+tOcRDxcCk
A+LJAiO+Rl9+l5MXxgdlr9qIIfGQjVY3I8OGxDw5oWnWyJ0xCAJaqhzWBi8K
ZzbEYQsSCQXh04WH/fz8ZXGzV1q1Ju57rqPMccpdiAxBxZXuy9/c/vaT7vhz
qLx7oqGHc5IepxFmE3UrEB3A3JOYwsvS6ivEnK9xZUen8k9wGh5Qa6LCAYDI
Dz+oiDo1kX4XnvYg9+7RkrCrad9fiPr8QGbkNT4doySPzhHB/J4SaedBZeV5
cPy1tBOAtAsHSJMtGhKwLwPAHgPubs0837b/5YVnd1a/M+dZDnJ3gwQnvbj+
7lFed694osZMrVPjm2eNsF9X2W8XaAHpgA6TFGBG++jpIljR9EC2EVUjHcqh
tyVq0Q3rRvxLD/XNPPv5suiPFYnXJHBZFG4NGtESa6fBNi3m39YDm26BQTg4
y8d7yOMeFpBZnYF8ctPHGnTIyQEdwkArQZZGCVGVZFiNjYy3aVQKOcknxOtw
DZim2MYLAFFVuBXX4VAMaIZSEI+/1MJyZNxBKbpX3l+iHq2ak2II9WG2vvdn
Rw/Xx52UixRbq9tb8xaDEivg0iRCkt8kVBK7uJAnOnyNiz++Zp1+vigNWMdX
F6aCjik9o2vL1PNDCLTmJ6zaMV5J2z8/3bUpZhQIA7YpwBv1KKFSdLEJXbvC
hdjRzRuG7neqphXEB/Ok5C18mbo2XANJ1yCH1NRRcHXSnqev9t8ITXy7ij06
N/7+jqBnVokICno9lEJm7fWR4ocOGW7FsxeV/HkNWTtVx+xMFE6WzttIL8zS
NSfv1x3Tm1kuHZIhw/Q4edSgSx/0BnZfBH/40bm96Jk3i3T0uk3ToMMI9qnH
FYiaGWqbA1PB6n+8bhr7cZnKm3pMan44L4CYiW0+Uo4Dfi8wEWtv+DJUc4Kf
CDCO1onQYB5uQCcbx7Vnj6UmjNUlscHpup5EeNG59uR7pTcvVD0+yQOWLklQ
/8+b+XdBvbGrqjPsI0pXeUA4NCcfl7fkAp9elCCr3exWA6tlVg2fYQ2ue4Wv
1vyzWtrmrHB3XuNiDDA7csHlN/kjNeS2+9jCG5y29/W8xEVNXXAqSz0RR6kP
Kz0IqL15JOvYZ3EnPkm5fQiWtc/Gbp/lIo2UYp8ZrBD1yoH3UYmnOZVnxPW3
SJknCNnfUCsvSJsfcJsy+JX3TE3ZgtZsdl1+xdEPCm9fKLx7sejax7juQjER
ToJWqUn9ZkwDv/HURC6AMNyGg3QPp4bnXvku79o5THHplou9ZMfPcGpnqaMW
JuKXVbtHVLRMaN72THDJ3bTBJhkkXz9dKgHlv1UCX6o6N2S9bmbbph4iR2TL
ERUW9oiCCdqT2Vk13sLonpW1h6Sdf50X/D0k/d3JWOODNRTkrJkZlI3qCf3z
bvnzLd9fX89oqUWDce9XHgUA7x9H5YShC2LhxTepreGLUy3L6t4X8gp04TeC
8TwrpU+NQe0uun57uzwf0ElgpSuMKgulw8LuG6++oUC3UDse4FuSBLhBvYru
UDDdcoFHLQ6ZeGYqmFV/kV1zOO74FwGT8z9+eRXSGd69DP73n79vry3thZII
V8KBPvZTKvSwXJN6fFY3bOV3r2pgdnIdbTCJBq3QciZmFDgTo4w7GuvmDi/a
eA4VYUGHdwsbechMCTjDgK40c5p9yuZ17K3l3q89o3ee7SlezU1m4XVG7UOX
ACrGFU02xUphia7+k/ND51RFB12DScvs1E1Z/4wGaJY2IpseAhNvCcZa3EKk
g9ajJTVtLpvMOvaeKKkFrWbB0JIGtWHu93Dr/3nsQccKWQWrdtOi3zbrUy3Y
BRsW8aqdM2NG+Mwjm+aGZTVkXjmFG0zhIQqXddMvnOR5eQ9rKsnGm3BwcAvc
Kd1wOL0GsIzJYmXfYDz+jFFwZkZFnvGqAi6TzyacaslpSbqGb4uhgGNkvZH0
9kuTtU/6kiLwXSlGymBQhfv99UyIiu6PP9+ae1NGHNSS6tSo/5+it45qNO3T
ddPu3tVe3V3WJV1KeRUFBYVX4e7ukCABAiSBQELc3d3dPSQQCO6UV3VX22fz
zZ6ZPTP7zJpzzux8fyd513qfPL/7vq6svOvJpDZlkUEV3IkaJ7tfRuoOKsYF
w9kmVtf9ecfjWGR9NeSyGs2sSTEBqGKO+Jh1KsgNy9g96mDK8993f9Kp8LcA
8UUAnf64+Nv3L30AyDkBSD/8zYmXXh5M/iJA6zAP32XV/zBdlQW6fa3z9Fcl
Z15G3v2eDU+ywtJ4TRfkAzcY6d86+o8sDl3UVX9maf5R0FnCGAYiGzJ6ko53
JP2AHs1SKUfknDGnciCI6lKVfa6tf1MBKfQrWFrCWH/SycrUL2XQ1k3tWJDS
vsLvjYpynZRmN6vTiAXte3irGuCSFmYWEYR0iGSmW9RXtsjqeGoj/BaemROV
6BHpwt5s7VideLRNM4Pa9UsfL2geRZjL6qmogrztpynxebTm61JMg54KwQ9k
G1ldcwZ03Jj++XEk5h5XwC/rp2/FYR7flEqsvU6suemV9Wh03UJEJa/zuBmY
8cjQEWAXmKea1y22f/vf//Hf//qnFRsFXfQDKfd6iD75X8+tS+qxsh/fklKR
v20ZVwP0if4ydH+bjMjSyFQrmx43CUrrKR3KOV59FiCHtM4rKELULX5f7qqe
9WvI9KdoHHUYcYt3IBNN4MsOQkUYUxlitYYEwzZMg22qao6PUxBwVg13TtTF
G0rijd+T0Lrng3yXdsLIruXDku2sqoi4Iairs6uanKJqzeQdesX3rNyvBPUX
VagmHbFXiaiVQXP/cTqhDuXsTlMkALC3D2DbUzSoO/O8nrB8xMkfc/j1cx5h
WM4MSeAiZPGSif7H47VHW/ZtE2nRWLvFb2VVfaqpfm+o4rxCSoq56Zt20Ryf
YJHT7DbGdkT41zXb03nz40XTplu448M9mde+WHU8WVbu+Fh7Vr4HD9aNFbml
YwEVd9Gm3ov45JguZstJddNNXMYFfO6J6bLTURPrzz/v//rH/uamc9UsRbbf
VDNBXkmXGZ6ISgNwwZkSWmuQg/LzmIse4eN5J74uOwHwSs2N9+TkHqcKqxzP
pgLzDKyJORl2xUzbCCuD6ik/v2PbOsVDli76ZIuRBauSbONDQ3bjRtClG7mt
6jlthKaue/hPwwFOdTeuNcvGYAxfPJX2+av3TnxV9uPh4uNf8QYuWym1S6Ke
RWq1rvte65sfVx55qebKyf7cqy0l59lt6bLBZGpPMr3i29bPAeSkj9iZABkw
QQLLVKEqXFKKgwXmjeaByy8jem+quL1WIcMnQHLvHsVdf5lU9o544LpeClcw
BijthW0px5Gj7eyRhiXZeEDe7OZnOpEn6PUAZsPtDR3vxSLZJYcsBl1bm+sr
C7M7i77dBd26Eepg5cng5+3IsjBhWA8torTetCIRT1yEqLR7TjwUEU9vBQU/
3w8+W3UvaCa9aoRWCqVjK+Ksq0TVrDhxOy6yCnFBB0wQln2GvfoRNetYy+l3
HJjuPTt8SdO7wqsRjNyN8cb/5T73oSlLVn0mKJJvrz+3qgmgG4AEAODWpXMi
GvS5X73nJXDR5Y+8hi07ds2J0DM6qOCiORkzphWbmMPwvFOkroK+jG+YhYdn
kl7FFn7L776DKQM4UaBtp+SBlfA4JtwPmcLy0bnpJGXvee3gZV7DTV5zvhPb
FGLWzjL6wxKqW8+Mxi2JMiRC1WjYsLCDZBB0zKuQBkLhHKdgllSihSXYkfeM
5AwXPhNf8QZ6rGJRQ9mN2O8vKuJs7OeCo+zhIKSc31EMuXd89MbnA7e+7b11
ISKYcgvHjOyJh6v+n/cCO3OiBTNGBG3089A786aNBZVXMhKTNvnZtWMHANzG
27NG7tZO4NGz6L6BNafhP9q4/8fjOQe1el009cucey8ifxYR/LZk2wtwzPzO
TR9x2czZs6nC/EndTFFYDXq27vh/f13/j+35uL/M6dsNE1nStjREwTkLoWBR
MfLQIw84iFvL4g27LGrCLjsZuzaqpu/LsF63t+k3DlXJBsuD3JE5zqSuva4x
6XsRupXcmSZH5m0bibyeu2MNN//xuDcdZuPA1he1MQv1RZSzb8ZY4YVsaGb8
jpSjZRYqOOyT6YS4sACqxXVbWENqRiW55CtK9TkFA+mjMgev/9h8+/BY8aW7
X32W8y3Ahkl8uDD9wNbk51309F6ajO+QzwGDBbeGcu8MVN2GV90Yvf3OwPVX
+86+O5P/g77wFctUQdQ5MGvvNKNKSZAMl2jAKu6njuegOs5z8VVa+bSC2j5Q
eROSfWbsyBsSZLqSM2TRTztp4O67hx2UqV+jmiUdMMS/GuOmzeLKzOMp+PJX
RlNOack9DPK4x26Zn3VF5p0LMd/SotVnR8kFfTrh2KJD9HRB5WAXAuMYOVY8
r2hcVfc66b1+Jenvv2z9x2+P/+uXrZ9XpCEJdNEhMQrHUS13GMByHa0vXu5B
QTu95mVc8ceonrwJSE1DymHRSFKEf94BBOi7fnDAb/9sRf1v9/QiuzCMuotM
fv2Vl15/FQAYHe6Xs4hGOmTTDF1RDMaEI15K02M9IqobCckGzFOV4/fOU7vr
sA2pE9kAavUZRmsmsz+XCkoA3vgEfPYH0t3zhKKjDm7L41XdAzflgZ+x5lMF
dGMOTIp8PEeNKcTXnEXdO+SYLPSRK6ykHCO1XoyFqvBjbrFwL2K7H/RsWgR6
fNOmgeJmt9CrDujajzjAp32imaift2GXeCWIBRV11S1Yj6o9xpGIrH5VPWKB
FYirLwmGKkQ1qUPXDwylXgAVpS2ZxEs68YpPvxRQbPlJ2/OMmJ0kmu7Q4vsd
1HElDkScqfEF4tuYIRgd8ksNkZjf61EtrkajdnnMIlt0OJZsRAs2a99AeTgf
XnLLZ0UTHlmHU9I/Z0YH9LA1L2LXD3OxS2Ky6k1tw75yaJdXPk9PcrMu24kn
QsQUMfQGrPBwVNW2ZxmIcOui6u51K+7+nO7Xnx8834n6OUDjaNHG1sLaknL4
8gc9iZ8S225OFiQCL7xG6UxacIDU5EzNSJ4cVM4jFfn1WLuJZKIPSdE9eiks
ppt8YiE+0cBC/MGQmRSVTyoG7245efcXuEZ0H3+ghMdosjNHJeg0UvMVyJ33
7MS2qI7sF48Mll6oOfd+e+r7MnTRomxy0zf91Fh435z1kHR5jl/lJ3ZHhvNM
0Lta+rgeVcfoPKoCXpzO+oZSc5h08L15+J3H7qGYrdFFuaWZSgtSC6zYUnjF
56PFL9tY5S4F1CNAOjm4kJal7armdacYOJN23oyHBA/KUCuTlT8ru8PIIn7Z
weDEJRPqsgbZQu/N5sCbOcPV5N5mn1LhMQi8BtxagDdrJcx7mV4z3q5Hu6x0
v18cCLDMqnE5o/epe3pd1xZRT/3l6e7f/1j5l+eLvy4Ff99xLKnwOvyIBg9b
N3GjUryVCo3I8SYK5IGDdN9L3p0V7Pipz9wUPSxb2PG2vv4lRWe2hjiwIej2
dHzH7brklHQqJ8tufQJoTEr0qzVBtW5OMx1n9bgyR+igMG18WTPhUwL9/CZE
/qn68yeIHU34jtSpmo+Y7RkqdNfMWM6ca8pCg6R+BGg8+wG67IqP0b5lwP0W
FHhIw0VnjmIqUr3T5Q5UuVMHMzDadJPX5klJHmxpOB4aNCBvpvkfxxYvxuYd
1gUDJ8BGxWSYmGpUBq8B30mywxo1420bZt2OQ/cwHH6ys/pwyx+2Mb1+Qtg1
HVV1aQbu6Ppy3Og+SVOuqPwMKPUYOPn7gdRLHGjbk6jr0U44HJDvrHCXfeSQ
ftqrxwQVKA+seOz2hzbR6Pq+am0W5+Gi3A6j32YMBM1GMzdgU7ltDD6hcZZd
o2hNsMF6t4KR6GLEZhXbTVS/mRu2kDZ9iD+vUoP8biUiXTJ5cnYcEIIdWoCf
D3UfMzd+buj93jFxl1h3HtF8wStp2JDX72jKAsLUJQ3i+c7is6cP15dN3LEb
FHANElgJKTk6UnCSO3Y1IusxMUCSKYgWUzqrKjJg0wMkcEgpWg1afGZywKtZ
sOO33NwtH9NLK4/M1AQRd+bkQ4+WfU9njfft+D/uB3bCOtVUlxzfaldPhJgj
QQXUxuont5+eVXatejjLXo58OH807bBqpngjSN0J8X+JGZ7qWnfVDduclD1F
25K8dkta65+5opsoEoIzRN0nZbWHp3PfE4zF2aN5Fn1r3Zi0Y2r51QYKcTpN
yBoHZ+rpmu1FRKMbybEhr7vJNV7l1GaIHsb1oV8BWHATaxbjnFK8aNbGZtL2
cMmriGvSjmPCnjrJUI4M0iCFDtqldDGhR4QC2ZlsJ4cRlE/pmS1SQn3ERo1Y
4UJcPQcFnnOaN6KeRb9w2Y+LcXI8rM7f9vx/erH6r78/+Hk99ChmjnlFcdiI
w/muT/XnWXlcLWNWzKxidIM7+q9OygM39ZFL8szDf7SguO9j9tx8hVxyStCd
MyfoDgqB0uF7Xi7JrefbaD0Txe9S4WPr0ZhGTomL2KICHtAMxzzcTSdvWY3f
s2MWxI09WZ8BK5OW7Bwbe5Q/PfJ8I7K14Y5Fub8s8DdlEN5wxkRrAhZ8mdV+
SIGtM2JKIAkA3kQJuvK4tv94gFLsMPNXfFg1MtWOL9/xiBdnjXY1MSRFBORj
VsmMnDFh4Q2aqSMq3IACnT+U831/0RXDROk8u2uJNLwpwD73O5+EXI+fxlaX
HS7J+LaZEdEhjPAiYvZXyNxzrPoUSV8Wouh27plXO/OvYbrSyAMFipkmOTDD
QOpaNIzHdIQVjWDDiLQS0tUTV/2MYjW9UQU9L0RXrKiVBgmNL0RH9IwFPWXN
IzEweyST6bSuq/Hp2Ik75kZ4btawHPJEjKZdt/6Jn3bfMfPQyX3gUSxbqCvo
ovnBJEXJO8aag9K7XxCSPxlNPTJQ+K2F3r5vG3gou7cpSYuJz+wZB3a9mhUj
UTKYIEflr/kss2GTlthGaX7dLQX9FAu+CGl+WgovOtlBa2tI3BdvwBehwAMh
18YC/u3+wt8fueLfZkCIkIyk6PqPbohK5vWg9VnSposdFSMXpFQHnSRCtTvE
BL1qxkQbm9WKGANlFgZo0UvcsyGXdYPKofyR3IPSmY6fY+I1x8wzt2xTNbCq
KF/iZ+0JCmPMvIiwfp2Sb4Ik4luvcLsSYfkAjTBvydq94YQuKZMjyuOb0uR5
Zuaqnfj3R+Hfnvv+/KfVf//puQXWZJ9M3rUjn9l5i6puAyRjIvkoHlTpYJMj
dKicN7hOTlyH/igqeWckJ01MiSt8L2UoC9ne6JYRRWQom4R26LRKDlnDgTNg
tQOlV02jVT5CIReUGeBxNz22VS8zKBlelcDm0EMv5oK//bS2vqLdmBWt+GZm
LSM6FkzJHN8LMRdkU6E42CNvPF9Hh1QZQVzWCrcxaoA+3Xb+dj/wx/78npc/
Ufw2JuslWfsx1fBpSd2blpHKkEoQMLJUNBCvO18xMRJ1hOYCJjUJ9MIp+Dkk
3w9K113ENR111Yhek5TPYlMQdUkRh9Rrk4SD0V/W95ZmPU6TKOZEL+la5vld
hqkawfBVEnRsYyXERNQNnXyLNlqloMENUoSNDg4rCFtenoyJDAfsT/fnHy/Z
ZnXMOQfXyburopU65JCwARtzCeLx7hS0wIveMMgbzIQcTvNrAdbEg0XD4wXH
i+3tf/7b4788NDoxhduK8S0j6rEDPc/I0PTftJIH3fi2oYwPK85+D2tMYKPK
2dA6blsmtvkrIzPXOV23xp3ZtwnWTLg5ZaeHnREkXqe3nuJPtVhEDLfK4LWa
tDKMhzcZFY3NWzBPFtUxN9Spao25JVGnbWPOthF2rvr9czbnht/9MGp4viD8
bV7ys0vy3KRYJ3YtT+cre4750aW8tqvs3lu4hkxK5Q3dcF6EVPpAcfaxIfGJ
+JwfcnxHMeBEZPJKP3TzIA8WXTvLoiUTdkPL3l9xPF3237eKd9y8da/Uo+u1
iYfsiAJPz7sK0HcLtNogY9jLn16QgqJigmKyzk089DQ8sq4ojbJaHNgy9N2L
4rqs4YI7WFSX2U6z6qDzKpYN16ekgxZdqhUrPT5fNnFrRIPVsAZ0Isi+uW9d
2b6rKPrJgdiWd/zFiAnSj+3xyxab34/NFHiQIANvwBFPUQPi/qbz15hs15z3
RHV7nvydoPEjzGFAlDn+TIePTORbW++wS2+yK85xak5YcCkRZZuPncHvSlAp
YApxx4qXuGlH7Lm5/pxXiSc/bjn4DraplY8fp0/UwKov0/rKHQbunEHk5rFW
rLqghSLjDAlJ/Upmv2C4ETFQLJ+GmKUcKxvu5rZLG64ou1oeWxTP9uKczJ4P
s03aiVlKjg91Z7r+2DsAQMdlAPzWG7j8cz974QH+KVI+QFF9TdV8MMLofuow
bAcF6y7csmawNf1bJZ1sIvTxhttU6G4toScspy8a6CJsnYrcy0J1EidaxdAy
eleOCQeOI+WCFxXkD1Pqrssbz8jKP+PVZtEH8v3soT0bN+KXemRMs4CpI+Hm
BeMPnL2bbpBPBjYTuwJe20rMo2H1IcrvPvVS9+Yofjl+RYqQQwubkl6V4uEu
m+rJ/vIfP2893Yt4pBADMkk/nOeS4IMe55zXEvbIl3WcAB8YlCHvzzsCVqZF
inu6FPzr/uP//Pvzf/+3Zz9vmSKs5iU1dMvL3TOBti2ZK/xSWcp5WsnN3ssf
tvz4VVfGYasaHHOwBGPlFmJrSJKhgV1jdCaJJqtsM70Wchu9/gi1/7bdIg26
/V6xJmAyalVoCb0zvmEUU+mP5lgvluW7s8QVNSyikc5GtPP+f7wnYNQt2517
dtmLkP5FQPerCPYCXrfclrmacTxw/JN5AkqNbFO1J7JH66GFSdrBfGJvEhlW
6qdUb8kuWrpPIK++JYfkslpOqgZv2MUVTkGbBFbrMfQtzlJXfeQn8/pHMb9b
ULm7IFqJiWLCIVV7gn4ow4pIDtEatVN31/ltrqlqfUc5q/ikefDgnPL8+shZ
RQKg76uXqrLPyPGDXnqPCplp54ztiIa96on9kGFBSYknj8cAVaEzZ4WQhy6n
00JxKhE+CWhfkuqYOOITpC264UuU+CahLsPThKXvIAoP0ZrT/Xrcmkm1HzM+
vG95NKuaJWeuiVNXhem6xmtDX7zV/fIb6Muv0EsT81595fg7gOZrB3TUQbcD
5uR1E1oA6zHmi1/m/+OnvX//88O/PIvt7unY/VCFQB106mxS3vwin00qHi78
htiUzyR366lTNjopYpZ6jWIBDo4ZbVEqp+1iKAfXGk9LjxirZpGtzF45Mo1/
7Ji1oT4ggayqufOSKRe5wtDxIyf/8Mj51weufDxV/DW79+KqHLSnStMNfO2Y
zNN3ZhNLj3ITX9I0nFW13lSDL7Nrjlaf/TFklz6Pzv+24d2LcCMGmEsK1jF6
VZROzlQldbSUOF5uwLVTejNHy0p4k63V946AshMgVVdGkj6hNJXqudMz3Ymk
rq4VF39WPY7rTRkuvIqrvstrzzFPFvmYjU5yh580uugMzptJFHB9SEl9vqEL
W2BRPWHLxtp0kXB1ZzgdRbSRtjmH/af95YdrASENbMO1hbg9IRNxe8684NEs
eUT7Xlo8Y/+0ofpjP/LH1sK2FbOkn553C5883PzlxcKyC++lpcfkufe9sDV9
VVSXuK7ro1XcTnvj9brzX1RePtCadIjWUUDrKx2rvKIebzJPZ6gnrsuwmTJq
mxbZFQdgcvup8c70eIt5NFpadwu6u9YijXMgVaMihmyYeVvXY+/Mlq/fRcnX
T9btLIriI7kecvtteq9dOefVzPvoc9LJZVDLfOIP3jOfOo+8qwS85YF16zlj
pIbsmfrU3uKznZlvcnB9D7b9T3VUWg6A1pbLmawhlmaAb39NaPvaifvRQ8/d
0atCLFhQ1Rw1AHelfXtSpGXgegCZ+VNE/MCvipDBHgJoPsS5H5uL2jFBag43
6y1+x01Z5z1S8Zf6kY/Yia/1HwKUHPvo6qcvzYAan/Km/OM3d7W9EfB5K6V9
Z8HhUhBmbZRFD92tnp4P6Pa9+gWnIOy1zzMHN9h11umzLlJWTNi956Hs2AjE
1Ddnsj4HJnzWl/dtzM989NAb00ssrGYfH2THjlrhjYre08jUU6XvA8DJBwXA
nG35xHTOlcQ3AD3Zh1bdrKfriifzaiW41TNVs6OB7+nJOyrijmZyVTxmsWii
K4H7j53r82KjaAjRU2hm1GLbT010JdOAFQ4WPmjXenRCHbqd2H570ch9HhFv
iRq9felzDb1zWPh+lLJlGZqjSegZBeQvPibevUluTWbm/4jI/G409euxa2+O
JHzC7kjy0XLXJJf9E685wQmayfxZWr9JBoSWnes5CeD3N8MrkykjzSRkg4I2
FjEyZzUcPRPoELbPKWEh4YAKWaKerKe3pvBG8u3ENmZ/o5PLMvPQTSUXIBV3
gaXffQQANNy5PFmbfeMYANNRu6oVu40DSk4Jqu4yrfYmuz1lPPdHdPGP+OKz
kDuXmW0N2J4qAmRkLyrbmmWsBOnbc/zHC5qdKF2BKzcgSu4bEXteVUCDZgw2
LMoI6z7epls8p2FHzbTVNV10UfxoXrQfcf3LfftffnHtruh3/cSflhjr87RZ
LVU9Wj6nmtjWYecY2X5ckgl/YdkwEBL34xsL0YNV3cnvt5462n3zXLwCqlJP
AcsSlaN9pJY8TO2NwdKLPFyHmT+tZI1yxmsn2psNPJJLquKN9S65ZH96vP18
I7Qyr930sDb1xY/coJi0mT0AmBNj5dReFbrCwem3KRmzdmXUI1t0k6L89lBD
kuHkd+ojn2M+/2Dio09RRw4rh++RIRng8h9hOQeHuvIWI/6/bs2GqTBE6pew
wrTJ1pr6H06z2zL88XnsP+keu2MClnrx4C0fZlnZ7YMdtsI+d7Dy3IRM+9C3
bkyX3zq5FDY+3Azv7PtWHUz5yBV+17ekuht8SI1qPGvsImCs4haBAoL11nZ3
58OhxaqRbGTNpx5p9bZzZiOo/fPD1fsB/aqN4VCNroeYa076nF30133Ps6hp
k5s/T722zGmYZ6Uv4PKemPjoO1eACQBswZew0kPNV9/mTXY+DKtmYe3kxne9
/Fo7BexCVCILv+m8dAB04k1x623xcJK8+iSz7BNwwgegpM8E1ceClMqYEueH
dvkZlUFmgQ3yg6L5A2kdwDx+XO3QWwz6uYAhzlREaMZkXapfUkscOITvuqub
6mQN1xs5MCe9T9BwilvxrXmsIMTpN3V/rDr0vuLoEWFh6a8O2Z4NtSVimyeH
e14DwJIOdN78HFOZjW/PhCd/A7z9QfUP3ws68/bkjfd5B8ydn0qaLsgGb6kJ
KK+TE3azOJNtD/RIm6g7ThF8VB8LUkPsK9DiukOCURuh1jiZruhLopbektfX
iWtSJV1pkqEiTGe7Xy16tOKEAu86hPiwYgg3VJV58oPuxG/H8t5j9ZdFtSK3
GWHjdckRJfLhe6zWRHrvbfFUTkjSA8m/WPoVoPj6jXjOxNd80zz8JCq7v6x6
uqSMp7RfWPt4FrfuZz6J8uyo4ybwpWU9an3B82BvdSkolGHad5aMv/9t+S+7
Jj8yb0GK+H0j9GzF+/OS5bdt7fM1x7JySFT3xrygecXb7oHcw1x4lQeqWdDg
RlK+xlUUSqYagEmn6k8eFw4UbZtqfIJiMrSOiR0XDrZTByv7au+NgLLsinGn
GC2YbmnKu8NGDs1aLdte8/PVhTWHY8MkXnQJIiYkqfcGt/t7et1XzKaPyLU3
FMhCKuQKuSN7uuIKui7JTBmMj6qX2R8EZ+vTLgovfYu++HkPAIAvStGQOkWY
ek7HDVj5KVJvm41J9HIHFcg6WVdh349fV5470pJ8hV97zdCSMHMBoG48q5++
taND37fTH82SXoRxz8LQf16b+vsC+i9L9GXbjEuOWnC6Vlecv+yuPZkzOGeK
1BOptulWK7lLhsjjE+v4sAEejcwToaZJLQJIQwCXvy4r/m1B8y9/Xfn94eaD
xcCWTRMRj2n45dEgdS9o3ltde76o22VWKUCHHOPXVnm5HmyKBpyGrTo9cuvz
qZp0RF8JZaSCj+vjTdYa6LULU7my4e/C0qEVHTXM7qbUJw9d/w53/W1OxVfW
4RPWqk8I6R+Mnn1f1pe7hh8xw+vUcfRFZq9om5yoCybg5052+aywTgdNCnkM
Prs0oBOENDzcSC6pPStEylNN3BhvKJUj+2ZaUmbqfoTc+QCXdcwJzecNHaOU
fmTC3+XdA1Df/IBXV8drKmRVl6pz8xHnXxu6c2Ii99RUUZqSOiqhVk22XCb3
ZlLab+rQ+T+7q/0Tr4ibj0lBCfbpmy4+7b///Nu//cln44ysU6ulnadV/flj
ebnEwSYVrtlI7uSAi5BVCaiy76F3PuNWZJAy70BvHB26dZjQli/HQtxSuVU0
jGi7uqDCzWnQWkoHrDV7IP8YovAt/nB1yEKPGKhmDVQ0VYyru87uv2ciVshH
k9Uj8fa/RmhNU1NnNn3KFcWIdTrLTAAumYjCyQpBGWBDVLKtHX4WIK+6sLuz
Y0sqSEjWeH9eFpesRSlYj6ozohqj0nEdolTWdtA9/e0yvXSd37Bv6Fkyg1a8
/KiF6Rci3PzM2ekjhvofQRcB45kHxoquVZx5G538GjL7g6YrB/O/PSrruOIc
Px5lJJtpqTISOiBjTnRU5F87lXPxEBlW6ZEO4fsL2m+fqzh3UMvBxInLrtfY
pUzRWJOWAhWjW3syP2y/8hmp8hw063t8+QnZUNJE1W0dup/ecxeS8REk45Bs
tNaOBqraqqSVd1A3vx8/daDxAABalCahjlmZMAmyllZ7YbDihowMFEBzFSNl
QmAqsakQUnax9dqhrE8B4ykvW6gFa56ZdWu7n5z3wjzwP2vC/9l3/P+PJf/5
jPh/nin+v5+Mv0X5SxqEgzq4IMfMC5jo1mTBdLWTOCiGFjmxbQJCtyWIUdMH
egBvQOrShdRx7hS44+r700cAs2x40Mbyqph6PsLKhelINXpZ48qs/plryaUh
6bE1xCxA/7WXJvJfM6LO2wjHyQ0nsLXXMLUn2FPNjCmgFNXrs8bhU75mZxjA
6cymk2Fm05qNHQ3SveoRVGsytP0Eh9BC67oSqL0wduF1KfzU9vh5y/XPPcxe
i2h4QYicl3IcYuSsArSkB0WFVYKqUyoUKSAXxOGZNtpKAKWzR8udrHoF5OZE
WyOur3KqLVk0eY/ad1M4XrFmJvsMvS5+m3jylg9xz4HtVMB6WNlnxM2VlMJ7
xEsfcxsT+SO3+gqueoSYxQBn1onUgy4sqPt35yHz1LOi6veEoIt2SoVbVBOS
wJcCBhoeOC8ot46dIl9/PX47HHBJEAPRMkbw4FLKSL5supzUcYfenibquUup
ShrNOTuSnqgmgHTsETePwRvNIzYcNE81q0R9EsG0EN+KrL4Fqzwer48Nryjq
IVmYXc3X3h/NPCscrOL23wbdehuWe5wKzmFM1WjZ02pELa/udUrBUflYG6Hr
Fq/5BqPkPdfQxeBUTlTStD3LfbJi+H019CwmWpe2hBgVTlyDDHTNUnJAfe0d
buHnDuQNb9NBZdlb4pqXvNhjc7LWJR/+xZPIP/3+zG9CuKhV8oFzjKFGg4Uc
CSr8SjB57HrZoZcyPgaUHwDgUg7B7xyyTSRFCOediMvbes6cSYmClB19GRAf
EHLFuanqHEjZBXhniZANk9OhGjJGOt7ScP7dkfp0g2g0gKkgA3O7Mk8OFSUY
EEDjUJGgu8UppNPGK+X9eeqOdHThMVLFFUJJJro8tyvlTNGVUy3nvxajUR7q
lBKS5yLUkPuuynBAgxjKRpcZmSAxsIA6WI7BNCE7iurPvhekZu3ZpuYklX5h
uYHZeF9/559d2X9dIf/PBv+fNlD/GVL/q6xhh3Rri1fjnuwRgVPF/bm1V95R
s4e1TOho8VnaQKXfLrHK4QHltBaUDT76Vu+di1QckDPZAS64Dbl9UDLeqYrL
CLpVOH6XMXLLoBn9y99/+u+//ZOPRm+58Do47WzfzdeQdTcI7beGcl5vv/AK
svw8qvISClLBHOwUo4CPF/UbbuWsHB/w8rz26VUPbCvEWl+Wh21kO6/fIOqn
w1oRDRdpNWehSe+Y8ReXMBfMnZ/M0VpWjcyfdiyPN/0hIcGIrODVXyZlAbh9
ac1t2XeTLt+8du7d199sv3dVyRjTiIenGk8DS5MJoFwlsdGqghjVQybZgIrR
49XhV0OCzQB1M8xc0AseBAUCTHvLy4CuBMDQ2VfZpQmE6hvaSeA/7euf7LDj
AWKAJD/0MRaUFZKeBPVQlXK6dsXK311U7HkFM8M/Dt37LCYt09e+SbzxPjLj
E21/0sxtALiszsIdFaLK8aBb2O5zMmiFdKCH2V6Or0sGJl7WknsckomgBO6l
t0AyXjKjqtW8tlXflFcwQGjMi7OBcLpj2ckLGYewbbdZ6DaDYNo23c6sOScd
TScD0+nteWpqj1+MtiCyheUASuanzIYkaV+6sOaSrPaim9QX1uJMlExhb+KO
Cfe3Xe9f140P1wTLQfwKZ2jiLMB473NF2sfutqPajNcsSe+yEr+cTjlJqE7w
cbpnTWMPFxRu4YyF0rUqG9bCEmIK4NNlzaoH/Mg5uhW/LKowzv/Ikgz+SD2u
PVkMTLfA7yzxhuNzGpL1KceutB9/CXjr4+HMT6Yabg2lvkceb7CoZzjIesp4
G6QmreAkYKTqmh7fKsV06omdE7Wp7YWH8fUJ5d98SoH0EBCgmc5bk5mJwrZC
DrAMX5tefuLd5qQfG1J/yDr9eX7CJadZbFaxNcAsRt1nClgNE99h1VHmVUgz
rWumo2AGmIOEdEnxcFb7XSU4YRGfPh9XeGHjY2NnjH13T1L6kyz/mTz5Ae9c
oO7V3epX/RUABzw1rMTMW8hzNOiCCq1FN3pF/XYCyCaamdWR/SZkyEwJskbk
VUf6k9+tvXgEWJgMq80qT/sBVnZGg6kUwsr4g6mExlOjjclbC7PPNx7ygYNT
ZcdNrAoDutpIbPdSmkS9CbS602JIvpo26LNKRDI8hwqeiyhDGqqMO3B/L/jz
U+/vD3x/3Vl8HLJvGIx+DtRLn7TKh506UtAAnxXhQ3p8TNC6ws31sAt0Helu
0cST2GJovEs6fE+A7lJ3JcUEo0GvBAbKOX8EkJ90Ft1XYKF3W1itopmsod5k
I7HNzWr2mAYtBtiCBbXrwUatM3Nm5JwVZlGAnYKZVZ8E25jU8hIAVZPlF44E
LFAltvGPiOLXANMJz1D3vbVFaXmoz/OjAG5B/0JUuRlm/7FpebEt2Y8pwoSa
RXb+PPYEIh0wdBowlfAR5Por1VfOiMfA8olW+WSZFHZ3ltuhgzdjykqn88rQ
eTdAF7+WwFvntIjfl7l6wl1czQkdo8IKv2WBXxaDzwlGC9mTeQ4JbNk0rYQX
a6lD8zadx8ifs8D/8Qsbv94t7ndoKGEFyY4tVw9+74Pe8Q4f4957s+/Eh/T6
q/qJglXjaNg6ZucXTuZd1mO6vOKeffnUT9uyX7bl8VfbEr6q/+pt9qX3DJXn
TMPV1I8AzHQArur94cyDy4o+m7BDxyyTjicSh9Ln3dKone3l1i3pO0P6+jlF
27JgMCYpjPu1WU+z27lyEkxOgLMx7QbmtBLbH5Pf9YCPjB8BYIovTFecpQ2n
ke4lqLGlczpoTNUfkKMeL/pnNRgmuiE++NsRsV08hm3Iq8v+tDz9QuZJgJzY
shlU48Ya4KV3xEOtyLrs0duXcz8FFCe8ce/qVzVnD30HeE3OhOgVaDW+hlb/
vQTZIxVO2oQYG3tM3pPbm/0ldbgVO9JLQ4HFZXcGvnqZlfImo+Rtcc9FH/w2
v+BLbtV7u+LWx/rqQN3r+stvaBI/U6S/x2/+Mqrj/rZv+pN7RtGVKIRWW4SE
uL+bWRCPFvfbsuHZs8hTn8gKuUBo+aHk2uGSw28Qx4qUQpwD0YKr+Z5Sc4bR
fI0/XSzij2kkeBOZqJjuU2BL5kX9YRtxTjaoBqYI285YccVRHsLOHY6YjW6j
fH5eH1TTnEJQ1MfeDQge2OkPw7T1oDEsmNJ05BKyLqQBADp2zwMTb8fCXLex
42oZQZZHeRkrukYzFUQerFaACihFB1RTPXpCnxXSHmT2bzk0AeMMuOkGFZgX
YjWZWG0qKjgiBmmmyzRTaX5xWVjS7FcAI4omJzbLPJllFreE2HUm5DUtIk8x
UN7wPaD/+reyqaHnAcl9D+3Z7PR9CyjKT9ENF+4rWFF5SRj1gRfzXYg9/Cxq
+XXDvOmlPIkxHobkXg5ok1emaziCuwboOv9m3JphSZ9MlV1nDdariVCTZFpK
7rRRmmnt59tvnm+8da765mkaBmSkTBL6svkd5zTDVz3TLbTak+zmi+zh26jG
I5TGy5zRdiUZocH3iscr40QXi/JXo7bFoGh7lrqsqQzwqvaXrWsxx2pQZuch
LaPXHTUHwgPHZzI/Jt1L9HAmtBpIxDigQLSKsS1+FT4gJcgGcgQDVTxIbXfS
G/Cas4y8S6NvAlDpiQEDTo6F+uzah6s+FQ9nk03adVgns0c4nLu0aPyPf/39
v35afBCUiTEls6LqJXF/BHOHUfmJa3pgyavyGAQRA39WyjVgxpSMSSm6J8S6
KqwAtL4JoPYkG1itEmIKtPAoD3ZnQ9RrQd5a0GqWlt0PH8WeLDrjwuhCV9Ib
cxoTXof31i48DOglJGTRTVZ3lY7Yy+/LI/cV96b80Hv7O2BNVn3mmarT35Re
+Xyk4apWCl0zCNWIYR2nz8SjOkwil4unZfWoSB1T1SWg9K8RRamk6sShwqv0
wWvswZO6sRwfZUSBvMobuiDqTd2wVP2KLtPfeZdx9QA68QAu8QvM5U8wKW+5
SU3MnKvFr7yuJoHCegq2v5ICaZjXa5cjhufBaJAyqEZUSdHD43W3C378Yrwi
QT1WQJ+omyy/2Xr1EwakwW6gzIX4YYdqyWcMh5jRgNrIGlZOtVimMikpn9G7
ElXtCarBLPZIEqXugAZbMGfHLRtw617Jppu6KJzQX3nbWvqDqvoou+rIdOH3
RZ99UVGWrdGhHE6126yw8oBaXImLA9Zj22aJefEtvbSsXTD7hf15WlShkTO+
ux58thJYCmp9Dlp/7SnJRLaVdVONTLBjB0NaksOGYAHfNeCqoqaBqKpNhE4b
ufGSsf+egVJonk7zYG7T21OJbeXg3MMhXo2JnKeEVVJBKTbGwKwG6pANRHSY
f1r3PgwMBNDHXTNZ/3he0ol67NJ4uM0e0XTUwVtkFs21via79zX8xueoGwfx
WQe7T7+lAmYroTVyJCiow614aDJU9UDmsd6kjyHpCUImfMupiwo5Inj/UMlx
7UyqfOAYqzKRXntThqiYqDgzcOMAvyfPTOoWT5Thu1Pt+OllBdXFga4YMI8c
sJjyTlTd/Ntq7LfNlYchpdcp0AwUSN56WVN2nHToPezI0E97IblmkoPtQHUX
qTB9Tg7QJUI62CAJqa7/7g/jd48TGm6ye+6xR+q8Bv5CyLT3xPdvf/n5f/7X
8z8eh7d9fJ9HatWiaJDy/TX/X39d/n3F6aWiYRVZTGjJgnlyQTTU/e6bsMKs
sI3tMGB8WmLURtpe8Dqk01pCi03YJ6K2qCfaZhquUzpOUYFney9/OFb2gxuX
IQS/rSf17G5FtvYjOzHrlpciRNTMlN+E5Z3X0XqiVqNLyKEOgKaa89jgEhWm
hTFdamYOOAVViw6dGoNKfQXQcuOQoLvKy+hSo4EIUCOd1Oe30T0WoU6NnLVz
F6wkNWUSVHSJ1JSOLj3snsx5ZCj/w5i2oJn067F6Zo0RXrRI6ZnvPSr6EkC7
9gk08f3G8x+0nT3YdeaLpuMHOt55pefQt8CSi1OdtznYBmJVMqbomgzTbtai
dQSwFFHBg5cHJYIFpSr/7Neg7DcpFcd4FVdgtw5NVaUE7byQnxNysiIuyXpU
uBqWLSy6oj6WvDcZmfMFtOAjUv91TvFJWn+aWTqjlsJW3OQXy8LdRZ5bhpql
9wQbEx1vAXRH3jMdfmP6+/cGMo/2FN008qDzBkJAjYuTj0cyEFR27i941r02
PTRLRkza9NiWHVaNHGXCdZi4Fav7lqcP1//+MKaiNCI6c+2iftnMMRn0Ryd7
ML4+K24umVpEG8lxcWuFQ2dwZW8j7r3echXAAl+VT92EV389mHWtM/HqaMn3
zJELZmp13HmtlN4QZ9BGrrSQ2/y8fj+r3jBzWdF3Kczqeagt36HlPBGPO/DZ
ET5pycYzTCSakZUKcgUReDZ+v72nX+354T3LYKJq8JJoojBqQq2auUJo8XTR
KUT2iW05YttNU+LBOtK0jDoxDkyFlVwayPpCN1SKzD9HrLkISfoCm3Nc0Ze9
yO5dF/YKwVf4rXfVfTecqOsPFeAH4qYAs8Arhd13Kx945OsW2rKf46SXcZrP
0GsP6iHX5y2Yv64rI5oJA61fQerUztRooSnzkuEl+aiDUqKfypnOP+UH3jBB
U1wm9GKA63AItjdiK6veeJ7HrLyQdNQtoSzopBoqSEuM6wlJS4YTh+9Bu9KM
8kmvDiTDN7q9LjkfqYT1q6ebNbTOBRf7QczDHcuz8fuNGKCYBI95BVJY9WTS
q9SsE9SsA/CWlAd27p4BYiC0LQTE2/uW7aj1gUcQ0iC6Mz9hDeZa2Tnqqbvi
yUYlhbnp00rpfUsBRcRKdnB7VmSgfQtTiOzryT2f/+VLGa8Bes++Q+oq4GIH
2NPdBm4/E9LmUkBn7Ygt26RfCtUwa8NqoIJc5aIlbSkzNtWdux7ekk8cpvfI
R/P1oyX67mRWwdvYyx+1HXmz9tjboLNfNB56s+Dz12+/9WrD+a8E/Q3qmWYt
qts607bO74hJx+S0tnk/K2rjuZkd2uFGN6tbiMkfLb08cOuTiXPvj18HhIQD
K/PqFT9vPyxd9op3IvL9sPHxvHXLL3CTq538BhnhtnoqVzV4Y9OKf7Ss3Imw
HiwLns6yN41oFaGSnPvJJrn+GW3CfzdZ/QWAeeZDesFlcE6CmwHZcjGdGhRv
qNo5UmCndG3MK7dCjk2nYMM2uSEaNva3abAj5n/8K/uGRTPyeNm9Z0Lzx7OM
fGLATCD1XyV25ejZ8HmbJmxlGLnwiGjSIRjuLXqnF/AqsrmotTgZ3fi9YjRt
KPubvvRjwLTTwwU34zS7GHXv+01mXrkQcVuDyZdNXYUV3GQ2FEi6L8uBiTvC
8lnswdnxhAesIiM0zc6eEjB6RYQ6n5nq0qCWPJrovNnBR82SEp7oOnZtvc7p
s46JXDexltaW62YgbJRuz0RRfJvxRQjuzIRSgMfimmaqzsw0peIvvKsdbrVO
VUxlfyOsSdKCS73EDvdEhrX1PXjJV6bJi0vsG2vUuxu8/FkxxK9kx3ScBSvX
o4WrcR3zetSmkxLRdLi4uTxqx09+9p6WtWKgabkQXP91DbEiZocvGGEhZvES
vT5Eb7B3va+qeF0Mr52z8AIqjkXNCgd1IWnr+G0As+wQpfWmndsWByHRVC2z
67aS2O4woOVC1JyPoGUUwvva//b//K/fHm9phCC3fDIoQ24YKCtqhEk8bOBj
uZNNThFhzS3wCcZk0IuW6duG8W9nTZQ/rUX+acPwLERZtMtWl22PVsNBASwq
G1DiK7yKXr8iU4E5amf2eyXcWTX/UUi7HQ1EHNJ5N/mXOYF2Il1CKHdogPFK
grXmGmlgDQ/m0iGdfIiG3aNnjfplY5t+1qYZExSBQsoZDQto5A+F+S0udnlY
SozX94IU72Aiwmq6S4agDBaOJL8OPP5R4eE3a358p/HoB9C8K/S2TGJ5cn/a
MXxXJQ9W6sGD/Ux4jDcaE6OIdz7l4+pXgkYjfcAweSdIy/NSKnToWj0TpsMD
nZyspyuERyvimHZkz0OJy+BeVLdoZ+4Hlet22o5jcsWFiGrbJODL8snEoLh5
SQ0XdV1YNU0tOfFyTLFNND5Pro/As+9P9DwsLzJ+ChB9+LqoLUWKbBGMtrpU
Uz6rTjLcQUs/OZHzmXSmM94X617RCgukHUqfKsqabszwIyp97F4XuzsmQwWl
Y2YuWEvuCagQXhPNrST6+VOSqQ4FpNTAhv7bhi7A7+u//jZzqn8rwhFM1UJB
uYP3ztSf/bA7++hAadwTwY9D2s0FXTw2fYqBuDN6+e3yqdL29Aw+ZgyHbEK0
55lbT2jzAK6676y1B7yjuS/mTMs+oU8fLymeT0e/vxncXdc/ChkD+EI/MNWD
ydIOnvSMpJCqvlVOt9s4Ey5mg2k6LyhDy2S4Vbdn1W/SSAbk4KThiit9J98x
tJTOUapF/Vd0/cVW1Fgs6HBoSBzQdQ6swyns16LOmBEnA9zmgIo/a6JFzYKH
68/+9Hz9gVcakCFWmf1aQlF4Kt8pIkmw5fzBKsVkgxhaRO66qCW2BrXggKhj
Sdkd1tZGhU3Krnt2bD9jqkpDa1YQuzUczKwatSocZd09wi37cVaGjEf6hqw5
pBk1IXqCUmzUyYk6hEsujFcwoOcZf7//7Nc5r084MSsbW7KNxnRwF7KQ03xn
UYPkTVbPimcCwklcWx664aRi4oJP3rDl5f3jZEndaEDWP2fWrK3Z5kMSpxQU
t4klEzFkhtwPg5dUdS4qZsst3XbIHgbUDzZ9GwGOlwe3UxspA7flgg6TqlVB
7Z+EVWHHGzUMkHSipuXGxwRw1poZ9djQ+LNn0EpvlGGzl5xsl4WyGxI7aL1G
SJ6N1hgyMbwa3LLLElLJQipSkD0wnHnmzCvv3f7w5bsfvHobAMDV3RQg67Tg
e4ycg+T6q6yeDD2+xogqUqNK5b13ESVnOKO1KkJ/UDy+rGneMAPDnBY1umR1
3vAoql11TN53c0zwMmbR+7h7X5qxTRtOwsM9xZNFq4tYv2MZ/PuSaJXWSm0/
4DP3rz9w/PR0OWZkqNF1NkGXCl9nxTVr4ZkLjM49aNn+vRvLrSnGS6eZX78r
bis2w0cILU3xKZDO9AsHc/suvC+EpPg1k+uK+PL2r3gY5M60pDcAM10nrRN1
GnKbDNm0vkjRYoqmCk/GBdntoHtsKo+CAO/8AV18CF+TxByvQBadE+ORoYjB
rRzkQ2stfCAffL039bsZUK2WO6kidLoko2o5xiudkKDKBJAsNeziVOlXeac/
eQvw6venT926eKnyzmlm/UVZ/jl/f54OnB6igj3M7ln+SMjMiy1pHmxHtm3C
eUW3EtmMzjk4lvCyfqTAgSk3oOqEyLsEYIIFm0UeOC0ZSdlxDN93y35dDFHA
qbiqDA60nzwFogCbgsoJnbBTw+z1cPAPQpG/vfhpK+bSC2lS5rh0unFJNr7t
4y26hC4ZLOYwPdxf3FlxP14KbftVs5qBgKRxUVxgoxRSxuMInadHN48Xfchs
vxhk1etHbzjGL7loWXF20uFzfMbJRT8/4sBZVRAvt01n5MU80ii7T1n2kR54
2c4euB8T3DdW7xnaInyMW0ZctHFX7IyArkdHqhFCBqjNd5vOvoVI+doxVTvP
7DdAkqbLE6Zrkln1KaiyG5iCZOlII6Ehvezw28DrryiJtR79RLx/5USImjEc
9Ri8dr5HSzOzgPEYnFNDN4Lkv2yRdrWNHlbfk5hhxUK2kHsMcqhd0AHJedeA
r5sL8NwWlnK6ljPUpCYOoBvz2G23qOXJ6oEi0WDGfUX/Bu+oGfaqcPwQc/BL
B6c8YEJ45XizCBch18xpQBsK+LqOtGMXO/iweVKPHVkxWnrrDOC1ypMHy89+
XHj6g5nak/GeojQcplUfIVd/HJFdexGs3bPUWCEXwV8D4H139By0iznM6bgd
k9Su2kBKfBW6t8ikmHRrqDZWu6Tl9sTlj3sSXq47/27N6dfH09+KW6oD3cao
PiqFJT+yQLwz1Rpc2vae+LfngX/528J/PHCGpENubqtmIANXn+DXjz2YUz9y
U3dxXbNVZxcEQE1PQcabgJGz71DyzwGvHqEP5tL6MyZyv3pgRC9Z0Ws66rZf
7hYNUUsvVF//Hlt5UT6WZuEN8WqzNt2j7IG38a0/GChEk1C+vT737GnIo4LT
+24MZL48UnEHO5KtoAy5ZFg5o9pAbpZyypWMOgl23CgkSQkgM34wIEQIqENO
zpiVDJZBS8ntFwV9paSejKG6S81lh+6eeuezgweOJxyuvpc+1FYf/4gSXsyD
nN9cNT18sfb00dbzZ7OLXi5nJI3Sng3NOYarSwHfOCAczpfiWySTmSvGoTVX
c4R8ZVnX+dBZzWxJbL+V3Jl1bKrlnhmHCMuZMtSQhzdpV4/YtWAvZyTMx8Rc
ModVFDKxVdQWLQHo5xN+WfL+sWZdNlF3A7zNJY/XS4+E9SGL8pEVvh2ArTsG
gg6sXcZRYME24SQPeVeJrbTg7rqhZ41jPzrRJ2XwHyLiivUQ8/6W5e97hj0r
1kXvjPf1nxd1W5xORs5bRky3i4d00LtWRbUh9OtWbKtPzPBpkOTRAisTGBYP
wPK+uPQNoPTiKUjxa/tm3AubxI35ZpFbsasCmUDXWV1npku+4XRloCsSRxry
nHykgzPlMBH8BvaCQzfn1/idWkhnW0taOqk71ysdX7Yjt73EVX2fBHbaSLuz
5aEtmnAzE3d10jEtqplZ+p4aVLLiorvk00x4jZw07uTBBLAO5VS83Qp4kKJZ
ZvMctzJALplntvAHLythJywTiS7MTSs5Kx6Vmz78mnHEMHi67YuXlIQWM7FD
BSlxUpphlcmlF97DtF1pSQJUJB4YrzojaHhTBvpW3HxQBTm1qT39F3PKQ8XV
4PhXRnTFg1mhVTzOR9Qxh2om6w4JutKHcy7IKB0+Dyao6NHKQQHdzERpYkfq
J1zwbW53Zn/uwe7DHyGzX1MNXON13SBWfWkVtEb1U1ELfMkO3Z7l7upH1hy8
IAfIzAPY8VXbftqShbTql66ISa6ua3vLaDO0njpSYx69GRxP1gzessLTeR0X
5UPVQXrnpnlma87tlU2GlDBBb3PXh290fP8GveWKFFKF7MkJYzNMzOGFEMOl
oGz7Y//z7//n992YSdhu4fRYJDMuPsZKHCR1FckJvTb2aFg2abOj7Zox9jjI
zSZYGBNODsPKY/DQkzwaSs8fFUzmeem4FY1IT53Sckfk/CJ4yZvZAEAK4KXC
axfrim95NNqfolotuOh5KLK+vnl/d2NvyTRcd6PsyneDNSVWer+Z0mKgDsZj
zU3t8fAgjwPgRV6xn31lmZqAbvgu7/NXKq8da045ce/aJ6DCjLGCa9cBgL6c
ZItsUEco0IDTwrIWGS1dM5nKR1ZQOpOs5CY1pWVJhYvKwHGTWrVCgnqtwy5a
dFicErym96QakhaRDK1oyF4NzMlssjMrZ7kds6wmcvF37LyXrLjCBfVgmNMu
HC6dN/B+3nQ++78UvWdwm1eWvwkntd122263c5At2XJQzoESRYoiKTFnMeec
QZAASIAAkQgi55xzzjmDAAjmTGXJki2n7pnZmf/UbG3t1oZa+iu+AO+5557f
86DeujfFWDGNeZntGsxVf9eBhda/u+uP+NlwLQ8qZ46gar9Wd39sx3SnxXQ1
uZcwnO0kN23YESJQmV4LDgXobvvofffYhqsoFul/ti5bUDVoal73Dh439n6G
r/oUfOagjdL/z7vuH9eiDxcWHybc95Luhw/SqWWTQTHNQdZQIBlWOtguZfqE
wy5SvUs4Jp8t5IGuB5WzIRM+rJlNa3lmZG2U3fnYi/rZNT1vgSloMNZE5bxR
mDQxbIJiLapKN5TrmcuN4XKT7MYooyTArYjTCgz9n/oolfcCvHlGn4V4al7R
Sxwq7L/yD1zlCTcLbTMwVNAaObbJT6tjjWfgp+4kBEOEPICh57hm7NQCN++e
58au9dgm6E3fyOHnCfp/LumeL8pihhm7DCVC9tBbsqHVn0vwowHFdILbFdMQ
DdPtlJLjtPYMcV8J6+Z5as4buIbzxAKAtOe0CpSr6jmvJ9drgHVyeNGmi7Ts
QbtUY5tByaaWvg9LS37840Xl9pbyxw1zTIkO4rIfLEzGRT2PVr3PfLYAOjuE
Pm8cO4gs/juvr5TbW6ec6XFrCXEJal7GUTRcZM90iY143dQ4suQD9X7owJuf
JKMP74bFvCmDBLNiIntJNXEOaNNMXw3L1Mwp+Vwnd3bELBoJcnqTzDE1os5J
RRsJaC8Fv8maSzFhGjooqCAF5dN6Ym9Mw36yHFy0U9OWCRMuzzJ0fLrsbeCF
j4YuvSKF1D5dsOxGDWs+oYLclk6qN/d9fy3gMeOyLp88d+VKQ16ug9QYFw6F
lNSoBh9wKjdXrWbaq0HYJ67eE8Y6QMOJA3UXP7tz9tvx7pzy6+9WnTqFBvb1
1NzA9FyXoCoofedhN0+qYcW7YbFd3i6EXDNpMPd2lM59K+/9m6zzg7RodJFb
EOCC/WyEgzupg3Rgq7NDEsyeZdaBylYLkS4h3CFuWFR3GgbPuoj983bcpgG7
6INFzXCTtI89nb8qG31oGlnR9z7wM53kHnHXMXH9y5J6gJ44HNITfUrGZGMm
teKSqCU3QAClFCIne1gIObukBLm44O20/cVuYCspXzNX35W1/LFq2EupHkfw
BmzmzMuAzm9e6rn8vqb35D3PzF1jd0Das5HU3X2w/uL5/Z9+25zXCe8v0RL+
aR2zbido3XEKOOCChJ28GnHuBowqQq/fRt2NO91i9D7lLsjBDmLlqqL6uaE7
gcqn3LmGb7+AbysSIzrDdmHaTXUT+tTgK6qJ79yUzIAsyyuqcolrrNQc58xR
2cBpwvi1+yHC/+xwfg0QRyuuwBq+UJMgYd6UhtrplDXo5W06WmVANnXfyg+p
CFJagXLkyyTpxBPbpXvwV2TnX1a3/21LVr/Dy9/n85SBauWSbSoKt7EEV3XU
xoL5DDQJssFOR1kny73MYadwkDlcomBN6pRTPiHZAKkSdl2WdZ1XjV0kVXwK
P/uGmzu67iUvG2b2/Iy0SejXwf0+/KPtxKOQ+Jdt19NF25ZT5xbBU7Q6I7Y1
pVNFdAJk0Wls5ifUjsuk3lv48UoHD0EtvjxV/aVF0KNm9ATc8rv3Nv77x92H
G0saxqicXM9pzU4zp4LcMT65PmyihDkVMWr2ngn5YIG0HifEnaStpGJ7w7IQ
pTPHzkuaSx0KolKElBPJXj43gW9BngHgGzKtxHoV/OJ+XjzYXt4O60zEHiez
RTWTp0HkusD5hukjXkHbg3T4x3XHknnazW1nQistHNJuPLC24JQyoZ03c+/k
XHnr5Zc40x0vosTtKCZsZj1/9vjf/mMpLm4V1AMERa8RLwBAVz8fvfZF7huv
iGCD0SDPrlEtBh0mFZ2Pa5JgCzHdV7VYnJVFDhun3OJGF73s/rz57qJaRKxI
WlEeesNs4QFu7TdaQrlirJYLqqQ33eIM5K4rkUt0iJUz6LDMmfb7X9RvJFwS
9RyNSUYfrEjS1uFVLypinhHj85T4+kWXcytEdTCzjPsjBTbqn21zcKF6LlHG
hs7beEE10orLHe8/2ZP/hQJcpII0i0BZysnLCfltHakoYmP/9tC74p5at9xa
IRYlsAMpHzpqHXVQa5nAktnaC5iSEwLghf04Dk6ccqFuGGnYR1sb//Xi6eOE
VQmrWtaOOmYb9Cra/RXfznpAJ8LwqRMPd2L/teKTj9UrJNhFLU+MqvFKxgOC
US2iWDp0JkjMDJPKnfQyPSPbyak0znXoOeUu7nCUMbog6aO0fS26c0o1cs07
VxQXVflJBaLhi3ddwn89NbxwMn4PM3cNkwGLxCknqxHXxMCb5JZLxplLZnKp
Z39zaeEP7NztpCEeYnhkw+buo+Hx76KMnlX50Lqx+6522MvrW3Iw3BKYjjW6
D2yE1iwRps801+/ljNspHZzmbzRT+QbxmMsyySeORlzGWECxHguLp6FzdSfZ
fReojd/DswHsju916Bp137XA9G3vTPe+Hq5G+KtLnp82FleksIQBtK/SK05+
Uk8MznVZEb3zCqaNMj5b/Sks420ztn9Zg1tVjm85EavasWU1xMrvCZjo95YD
qyHTzmZ6LepxGyhGYh2l6ST4PEA7eJU93mImo8KM4i1F3ZYWsaSrXzO2b7uh
q17FvWXd8jzUJrrkQFRuBGULYcZWQrPA6BPf+QJ357pipkAIPGvSziytWzZC
dNV4pmyywqskGtlDQXHjpnnwYWL8fpr6eEk6r+hkNH6CyTikqsvkDjVE5dK7
bhN68M57AMCZrz5+HQCQw2v/GZr+NUG2S+BOgzyZUDlEY6zu10FX32858l7X
xe+gNWeBNblOheD5/XTSYXNJZh2UCRG6AD90jtJXl1LRgxyckXDDyshhjNwI
oHpdxPGwGvzrmmrTPkVufkcxUZZQ4entR6avfI67c57TcBZXf0o4Vb5PqgEF
Z97IT1pgYtQ51mDus3lSVNcWljUkTJP7e9bI6veb+EuJRMyvN7D69dMVK7YZ
Pavbr5boOTQ1rkhHbjFzWhycmvGqr4g9VTHljJXbL0ScN+ELneK8kJH6MBC9
5+Bu+2Y3zeM75AZL6xkv+oQa8jUPXBwUzLpQZfT+jKRWvy5EGkczl9VTISFJ
RoCvO7Q2Alg+nmuFVpCLvzbyifNJy/q8J2mXiehjZiXBTEfPdpSKcV12epuC
WOVWjurp4y4qzD5T70PlhLEXU5zyBdvE5jx93jDpV4wEJbAoY9w2UWaE5aNz
vy8BAIY/AUwffwN88JUlJ+b/SCgXxDMPPMh16agb1hMxK/1WS0QC0TZ9pB0t
MU1mGufqdbg7CdlEiDXq4YPv++Y4LfmFB16h3fguOFyjbruoHSv2w+up/bdo
vXXQumv40ZsO9jinLw9XcTE4mmMHXRMNXgorwDHOQEDQPW8ak06W3osG726E
LHyWoOM2b7yGMZo/fArAar+YkI85kM3cjpvc7iPCvkwv9Ki2HRDnzj7fWLtv
dQcpYP1cS0QB3K9VmDalmiz1S5BGWI9mqmzZREsaZpeVd/Y0lcvy9oTgzrqq
bsUEDxpIdhnuftC8HIwlfbrUvFWF6yNVZ8zdvpikYBbFBAP6to008TRifREn
LokPrPNPBdlnyR05uvGWJWVd0nBr01q+6+3e0vXc809F0Jmk0h9U7AYpoflB
yvzrv68ubJvsiik7uizMqvYpxvwavE0EXcZejxNur9JvGrsBpKLD2I4KcOVR
dUOBCdmuJ49rgI23Pwd899Xbr78GAFXeMkIyk4LiOKsvIIPrmBNuFS3imDaS
a85+8MpHn31+4fC3BEgLlzq5PzE8lj9f6FJxeqXQSrOwcaz5qIE8F9JQjLQp
j2QkbMUrWWPc4WtBztSiEZ1WdWyq2tWQswpokRVaxG7/fLY2m1x3deLmkeYz
rw5nvCPmtJhJN8PSwXVjTZx/KURv+M8UxUe9GmI3BKUt23bZVjK0ey+5EAla
lVqHmrH/89ZthJhR4CKhyAOXjJRsPa/URr2ux57qPw0wwcfTNknYRtPxm4ys
vrANFvM6lt02Dw5oZ5QFFc1mUvOeny6CHJ0tPMocuqyCZUmGLznIY8s+ld9I
8arpf94MTuvHVp6FXT5MaM8RULrWwqqAAhnZJzcR2DDVyhuosAintLQh9mgR
pivbJUdL6SARdVAl6NTxgXYOlD+Qbew6pq4EBKA3Fo1z95bjL9JLC/rZNZds
SY2m1LwXQ+SpkIX72t705csmHvyXkG5ZMf1ABdyMUB4Z5vjFpxhN+U4+z8yb
ZQObmCVvuan9ttlap7hfQW9X4htVqAbRZJUBdm1fM6eavhnOO3QTALj98ctV
H3144+W/Vh77HFv77WTdD8yBH4idWbDyo8gbHyjHKz0alIM0E6B1+aZu+igd
dngxr/ilpBQbMcj9TFjQxnIJYTYxzCie9MlA+/txSQFWjLeYcFU2TmPKCAlS
avh1/9B1lmsHa3SI1gijNSEdNgGLBMBiBxNsZoBEo3kW4mDKY9/zitOimjVp
5SKrPsWs3OTdtJJbZNTRgEsQNYkNWFjMp47qRUkVlVzftCSl77r0T7wWPboy
qKa9uLfxZEHsx15W9N2i95wlNh3pOHzAPHHtqWf093BVgvl1TFCypKhYpFXY
Zq76FZC1mPmX++mftyUOFXgzLduKsRa0kGUzeSOqub+k8NMr3SNfCa+9wi95
m91xI8ofX5b2OOB55rlePb2C3Hl6rurT2cHbwK7remTlsqwjwL2pmMwISDEr
ZuKaRbTkZmjxA9mHXz9w4EDRpRw5GYWdaA/ZZN6Qzh/RRixww+xYSAblQzN8
bHDUIvKa58IWtFmBWrGxV4PUkGImaaeH/XMLbjhj6qKCcF0LuxCktYsnMhFX
Pxu78EXPqXfNRuz+WDbNlT309O0JLwZGPiBe/845WuxD5Xp5zS5W57LfsRj1
rS24Hu/s7qZiSYcoFbQGHGotD6voO6Vsfp/X+HXUPPtoQe/VTI1VfckCNe94
pSE5xiEGxu3UvZQ7alEtBdReMSrCG73nnogzCtNskIPVRGn4QQC/uepjJsQj
ITU2FTL/a29x1cfVzVTDcr/vuvQNtOAKsqvIoKRvLnm3U66QYMCJqU7CsoTF
HyomKlxikB1XQaw/ZuZBY3Ksh9tjobbriK1WZn9CC7FRC0XAi0rgbctcY0SG
C/GnFpVDPkFX0oxWUkqkkzcZjT9E/2yAnB2P6peoadEy9zzOu+uEqruqOvIv
CyRTTgWND2sgNJ+WT2SaOYMLmv6ko2FjnjyvmbZJQW493cLrXQyIIwYsqfFW
DuDNy58Abn711rWDBxqyjrsxDQZUmRt5kt78/mTtofGyzxRIcELDWhTNhGdb
neAsB/rcmnTQS243ovt4naWcvhKJELZkZQVEyAU3966DtqtB6Qdv7fdJQDW+
7h7/j13n42VVgj6gbT5hnap2Ckal4wV0UD7vzrnp0ncVsE4jppHaXyacbrAz
pxaUrfPaOxFOaZicFeGVbdHzbIqpp0+WXmxvWmBTkPzXGZD+sfJMPa9jSU2+
51M+ijsSWpQW37vhlz/d9IRNIHl/ngRYq5rule1/S3MloTPfz73jQBwVNh+L
CLJ3jJURVI4B3rCaZP+4Y3wQocfUlds61L+vWH/Z0NxPaO4t+3//eeG3Peu6
BZ/WTsDrDhBa/krpOqfGVlpRtaRbR03kmhC7lDaSSe76Wo2tljJbNbN5HszN
ODVXub9qyLoQH56UksS4uvHGE7mfv3/783eAeVkyIoRBAgU17AdRx+Mln5Y1
hm28ge04JUNc5ENupo3soHo6rqcGdfjNZcfWXct6SrC97v7x5+2nD+MuLVwC
OeGTQ5ZsYFL1hw1vv911/m2NALTiYLqFLdSePC+5TNr2bt3LbxYCXikAvMFq
+YY/cylpkd1L+9ZjzrWY7dF68NlmLO3Wbs87/VaOQzC0rWxOYlrtU1U7aevd
vfiDtNTFh7kFcxtW2YqGE5bD3GrM/dTSbsz/84ZnXju5Yu0M0k8Ii1+lZn4u
aDin7ywN8YdjQmJEizdqcMvR4P/z4FlEBNbxOtFTt2HtP0gROZNFhxlY2M+/
bD6NyymtgAVmpWf0OL/ob9j8d3ENR6kDOWp4nX682CGDOeSDMSXUQwKFqD0r
mmaHoDKgQfv5SBc634m9JcGcXDeOOak395/3f//ffvllPcbHN+o1TAK0NxY2
/LTqXQth1uwjfnbtXcd02DRtt0k8DpI7Kg4bkNqOk4tm5LPA2Lzh9kqEvm5l
xN3UWFDikIKd0812aF/7kS8E0FzlVP5Q7dHyyx/mvwZAFZ5Wgwrj/HpJ1w+U
vsqAgqCfquXXAR4Ghn+PkcPEnKCm5u6q7kc/a0UMNaB69FyESz3ts7M8KlhU
DUpYCc/S0kU5xDh5bEFTezc0+nMSuGXqWjYMxyUEHb7Ko2WYmTA9c4rS/AOu
8kt2x1EzJFsMH1JTwcsmxqa2c0FfaybneLDXTdAcStHfZcSWBzuJ6H7qngdM
3ckQICopqHKlcPD3hO2/NhJ/JGwWwp2EBvbTnxfDUcykK7ym80p8hWDmlgVx
IUypnlcNmWhXlWPfqaAlJlDJJq/YMV2yYCUvxhhrJrCfXa+ayrMQuuZV0xvm
2cdB3W+7C//5c/xf91Q+XqdHPeuxi3WyYdHMWV7H2bmSI+iiL4k9J4W9Z9nd
uRJ4noLUadAhRMSq4TMAQtF7vIZsz2yFaDRXNHSbD8sebvr22MuAwi8BiLJj
FFCZgDzpYMxaJ/u8DIiCBdUSETJSr0mJchip2zGdgtTtlE6veGZ/Sju27AQD
vSduFO+EXBsJd8KnUuHK1yxUM6Pk2quAlwAvq6gtCfGEm9bhkzbYuR1hQQev
P6fqKECLqI+x+8ntRUJMx6Ot9KbPtRo2rKVk60Hx3aRlI6xNa2k+AYgHvLmt
6nog6djQQ3ZXLFoFltCcwey5aiX2Lqm5q0qtT4pMB9V76dCyWxW38jcUeVuW
8pi8JSoZDSihWnSFfjJ7S96qg5Q7NZxYTLQR0HskMAOndilE2/QipksOtV78
Kvu1N8nNrUkJWzLVQ+/PUXZ/7pws0qBaKF1nOLVfScGVu1HDphodsOPjTtw+
UVvxjX5SlWzq2LIZvew02hlww0SGfSZrxUUMaXuSUmBUin+xFl2x6CzkgUBQ
H7YZ1pyafXXaVNTsUS/secF7sZkEKwNacHYs95SeMKHGjNG7TukxdaKe47rJ
a24RyIVuszEmbZxRK7Kc1XKk78orxZ/9TYCrNEJquZ3ZkNrLyJZLUkSPEVm9
ZK0L08tjsjm7hCwn97mF1+6bCu65+62Ey0k/cTvAeuxAroX5KQVmRUsNyQVW
+nBQOBCWjKwYIbtu3D9T9B8jxG1p4Tb/9g7/ZhB8wDH2TUja6XKgPDrybtgY
ZWHU2HIjHrgkHVzg9htZbWoWxCGl+Yh4VMUFUttpbt3VyQvfNH3z5sDlQ/tm
IUeU0fpu8MhF82aUaR8yhZBnLv6eg6QeK7aBBv7fB/P/80D7S7DXAT7Cb8k2
CUgmXtcy7VoIcmiF2ZJkljnhZ+yoDjmpyIksY/Vls2AdQT5otuMg5sYhUmWe
YLYxZMCsaFhpHSukxTvoXVZ0rqL7SoiJiLj4iYguJG+AZrzkm+7bcLBW5ZQo
py8wXevA1ictfLedohAOo2u+lQGvcbtLH6qnXKhLs7ffmco/Vnbx4/HbBzkD
uVZcOaH7qlVEcegFbh1Mia8NMeF8XKcE16HhwDcWTc/WAysOlhqXaxi7rOnO
EHWfU0LLBD2NrllMQkT2YkZ12F6PeFrFBfXV3dbhqoOyUROy0SHBRbVgu3na
xB5TzJZKSflu6WRMPWuXQt0uzs+bq+txf9KniNiIm0lJ3EDwMMFadC+zK9M5
06fqOC+rAojHG9YDQTMdis/7EtX6qWD8+Jay+56OIKdX63XM5aTMx5l0Ujqk
/R8Ie66uhpTLAdm6G77gmkgYQPsLndSDth3eBz8lnuyu2BEdkslcFwfoRACR
1z+9fRjQevEbTuGJ3jcB2K4Tcli5ZTI/SOw24YHCmSbmWLYM3pyySSNuVjjM
v7eiDqmmXdzmgKjBTquLCfqT3ImwkK4Zr1LB8ncCGDu/fsuLiyqndPA6E61F
x2vcMEp3E36PBelFdITQp+/Jcv/TTfzFPvNUlM8rOtbx0cvjZ95ufvWvVmx9
kDVILfiGnnsCfusjZv47oVlEQgx1z5Sxmk4OFp9AdBbDa7MGMi4WAf42cvOQ
kw+yyQZYbacko39dkE7EdSw3cSwgmfPTOryjgMjkGQ/y8rJjIu6Z3rSL/lhx
epQok6DHwei1KCa1zFYDqW7JSkjzJtO8oftp/R8p5g70SrL8U1PZYVnxu+HJ
G2k/K27gBaWT5AJA2kRdiOj/zBfKmAjdISf0mGl31Ij6nouvTWa8Ab545OZH
gJzP/5Jz5gPheFnQ3OXUdTEbT2kwNTEVPMLr1sGu2KAXFcDvnciCH42cPW2/
bgSgaAOIJmu8clZcMJogZXjI59SIs3FKjXwsSwLMsiEqlbATqNJPTKDuRYuU
TS5h9WbIJosS8mmflZZw84LWuYgZLMJnYm8DcOWvckGFbh/Zbx5zKLoFAyd9
M217cui6g3zPCpMMlwlhjQ4x0imGRPid/LIvmH3fehGlrt4T8op/DH33Ojjj
4yVW+QtLx785B/4wg7WjRSIhIrUaerblUItaxaB8lxm9OG+K6iUxEWXbJ076
KGFFv6Dh0P5GQ5x7GXnpEK3oJq8sE116SjDTJsGOBnSChYAhamHETFAT945i
ptrNHtqfukkNiNRXPNha4XcLFuPqtahq0827v7DwY9J+PxJesc08sEzt6Gni
7qyZS3/Hd+ahm85aoGVWdE73IUD79x/FdCQzqoTUdHAfw/A1F+YyTutHbopB
13mUxq0wctsF4YJzIvTSAPHGfRfj6aJ9MTh7b0m0MS/7ccWxvT5/z+38j83U
g4jcDToIynpd46akVGyTCGsVoup/eKn1y1cqPnkdWnjIACoWTNdY+X2rElxK
BVWSu8TYXhW4yMFBzjv4Ky6GDnZGDzl619O+o6yJkw4vqcCrWolh6LRT1HU3
TvCJe5aNwJQFllSOxLi9UT0mHpC5pBgTdTBkw4fU6GVq5p6TsigEGiYu47qu
KtRD834BD9VokuFDQa1oOJ9+/QD+9EforHcorYUCSDO942rBV2+N1B8dH7jJ
qHhL1vryyHd/6So8YqPumzLEiy0X17xrU84YJX2BfR/cdodpU1boqRCxwsht
2Eiq9pbsm/PSBzH/5rw6ZSUkTISQeM7Oa/Ny+q3oai3ojKDxdd1kfgpZ6+q6
KM/8Zi77pDD/oHf8yL/u+54u+cwQgH22eXc1GhByWKgGr5xkgc9wJ7J0uFoV
vIHUcR3dlkkeKIDVZeZ8c/zGifdbzwI0U6UbQZxVNaCD15MrvmSTsmyyYa+w
n9d9TTVW4SPUOnFFctqE1W5a3bIve8QGQgdvMjcuGwzSu+2YemrrsYmXABpk
hUZYIICe18/2p80kx2yjB9khm2lz4+6s60ERKy5qICf10xLIZeKd97XwLM9c
3xOr4l7CoGIBNZS+AH3M0fhparDVN10611KnRBW51UADp1U7+oOg6Sii7iS2
8qwIeB3beHDgB8Am6vIfvNw/CKXOEYD4IkA21Rq2aJdD1vWknD1QHTApt7fW
VnZ3ltMuv3hCjm4OmvF6SjO57LOZ3E9Hzn/V+P1HkNxMbOWnjWcBgok+N5+8
Hg2kIpakDv0gYUqbuEr46YBkOKWaisGuIm9/Kif0358XPomSHwTAdw2tu3rE
bkK/E3WtGjBxaQutKyMfACBmfsvqOxmcHbWY2CHZCGsoL+yQ/M/PwXUfTIzO
nS0EoEs/KHkVMPrd28rWE17B0C9J4bp0VEutcDPKPdTs+z5E2o1OeOHPN+S/
riue7sqj8qk1JyOu4qTnSh0jb881XVvSMG3k4biBuJlwqIUoArweM3KHOlpj
JrT5DUQTi0CD9pqwDSvmqTU9dq703JJu1gVvtnDqNoMw59TxzZmvlwiHouKM
uGnwzwjAl89bsQnLuE3S4pK2JA3QFenIohaza+NIYeVc4HEj7vqmjbusQzmg
TctGjXYCOFnyhpYH3n5oX3J6NNi6eScrtm7wMhqV9ecmyw6Bjv0N9O2ro6Uf
k4BF/KFG5EAee/TIKvn4C23ho8lPUsADK4wsK+qOeKh8hVbslvSlE7L/9eT+
I58qyet/4ux9mEDeC0nnDbi7KefDtHbVyV5Qo1JmdtTG90oQdmare7bTiyj0
4hvMkFpx70nKydfpmR8RC9/n3DjEy3gjIB79+V76t0DUDvwhHTE/SEUUQ3ds
woGoAhUySAz8IdlYBmM0B9ufz+q+Te67Pge8Xn3x8+pz74NvH8S3HU5pJjeD
Mo+cJII0WWYLNeQOVsd5aMZBM3l6w0dZFEHv+t27d+NP19efb3jX4tykXXE3
oknHCPvzYbbgiHa8Yd5K97soYkalXz7uZDVxB6+YZordlMF53WxAOenTjS+I
QEHZmI54y825kpY1eynFKUGBqfXS2JXjuLZKFwU6WnFl9L0vyr8GgGtOaqiD
PGQprfM4ofkdRWsRHV2JHqq18+ibcUVY3axrfUd++x/y7jItpsFPgy3qNfsk
n7TMCcBFagbwyf3U8/s7P/+682Ddl+BBvHNVNMjtqY4cbP2phlOvlbz/RvHh
99tyjlJ6r1roY2J6r542+TDh/vcH8U0H6FFMaRfVe8W3zOxe1VA1M+sVeO6b
8/qRNVPvqqjyX8Hef/NU31XmJ0Sda2agFV5HaMvEtl9ldRXDbx9Tt1xwTXek
Q761Zfnmsua///X0n08tvz9WrHspAkSHBtumHy1E5H5CabsqJVREZnOphwB6
ZEtcBrewG5OanqioLSbtW1CBVwyglLTFTi7bsypWDRQ/vVrR/Cov930/qTPk
YfntokTIsbo0v7Tittv5LoNk0a8wa+aOA149AAA0XPyK31GNr85UI0p3g4zH
Mf6aE/LQPe2B51tG3lxkfuehHBWBz/i5JXFJ00aIvmmccHAHQsrJlBke5Neu
BjQhNdTN7ZxXDiTVYD+jVwYuIPXlUTPek4MqlAwQf3oQePkm9NgxfvlZM6zC
Cmw2oBuWON3C4WuUolPQnHehldn0oQE5akSOHAxiq/+pbf0Pbffj6SxH3ju8
jA86vn9vtvloyDW2YQXuOrgRFk5S/0EKm78hK37ML/htUbSiRftZ0Lsrxkd+
8V5I7NQM+9VkqxTrpbQFKP3zeuKmVq6YbJ098wEq42PQBQDq/CvEzDd04MKF
gOy5V5Kmj3tkw/fTUflE51Tb0dUIPOFiunzaoMPsIHbEJRMuGV4Lbeb2ZPik
EyJIX1fhO5TBiylpq4VQKIJUOqWzet6gayZbAc9XDGerZ/Z7oycsqXdhi1LU
8QWzbiMiS+vmdmz7UO379W7ojw1LSjNoxkOW7UyfcMonRzip/baJHjW6adE5
ogF9IUIC95KBlaQr5BV4eDAPC5JUwRedsIRmwMwtDmEuY0u+7HoXIOhrWhWS
TOOth15+vfTwa2oiZd3joXf8jdF2WoGosmCGTHOtQSHmcSr6dC2YsCBAzSe9
WuzjDeuzVODBiv35gvPXvaBdAcaAKvic2T/ubv6fv2//z9OQkdhpn7sToxfg
K75EVWb0FRxtzfp2rq+aAWw00fFc7phKgjPSB/Ddp/ndPbvMsRdh1BPfqB9V
eC8ASVsaqKUA49RVGbpWyuz1KxrW5TnPjAU/2iqXVSUrwto1drak9bRupmW/
sB5sB6UvH1l3E3b9c9ZQ+92IYmtR/3zT81/rvBcLhJ+j0he/7T7cXXgQcRrR
zQZ4doDbrCM1MiEFOnj+no/yMCX4McZy4FoprdcFQ3l+UgW7/TCr9XxaRl0z
s2KaQT0wA5kB2AcVX0j97Mn9zZiNNdkfsygWFm2hqCca8OpJMB5hmMYehJcA
5ipfbb74jo/ReT/B+491930/etPSbSJ0yNA1EUZrUtDk12CtlH4lvnEriHKR
s3XkFiu1x8ZtTjsb7kWF61HOZoy67EHHZfUR7LtR4EFB66eUO4AHMfmvD5fT
ag2x75xpdto40SEpuESu+opx4UCE2eIZywUdAUyXHoflXMA15smmejnIMjt/
TFB1nnXlE8TJL6o+fr3x6GedV46hqs/Y574PkW9tCRstkDfMzDvG7sv6m69b
Gt9YYJav83rdvKGfH1v+ezeaDvM9gdlFN9FnmPUIxrXEBjsHohpqU8Ovi9ou
Tx5/r+fCW3ON5xXQS2ZcvR09oOrNU9b/Zd4Ci9HnIN8BmOO13ukr2/OyVNiw
EDfbRDN2UlXSxAjIIZqJ7+clsLACq2aU6qnla9L2OLdRAc0iDX1tUzb/HNZF
bXNu2ZhZMKzGN0nnOpjEDie/SwEp1vbc5N15K0Yl3F+9u72mXFT3a6ZvuAWI
JZPObZyQMK5P3P5k8NzbdvR+pleroLVOJefHRV/aLwnayToZUDR5e0M7tmYA
+uRUDXGI1184duprZe219dmxReooNvtUSf61hoxj3IluTHP2TP5nstZrAcZQ
wDSXNs2EJJOLJq5LgpPQWkNW1M9Lmn/FOJs+yYsF1S8x5f9Kq5esEzpJu1OC
/nUltrXiDEbM6NEsSiFAVfIRsfwseahEge7i0kBW8dzjtc1nT59vrrulzEEJ
/PzUJUDXV2888UJ/ivaLu94nd36/7Rrac4xQOMNuJfznx7G1VVvQNZ3SFD5U
Z24q8yPysi3erSj8jBaUpwSXa9DtNhXBKZ5g1J8u/AHQCAB4OIjdpOIX+9xd
18A9e8tDC3w16v9pZ/PBsteqgAS9s36fKOxTbyfFaxZE0oheNFN3veyYGWWS
jaiIVYrxDETjyZErr2mhdyL0buVUvoTUsOKXp6PCtI3225J5xQDeN7WIenZr
Rf/k4Uoq5I05ZWEnbTVoD0iGqNV/x5df5A1UbDpnd1RDIVXXRmx2J4z5I8V+
Eetb0A9vJXxCSAcVdGsnNOHiFqQ83KQUJYblpe0Nd4Ok+2vWhSjbIh9w8WpX
qYXeQYCwFmCfvnnXjt0Mah4tx9JuqYmN1eMRwpFmbvEP6PcB+p5KTddtSsOF
ieyj+wGEbr4JvXbcRB55vuaabcuDNly+c/j9iwdfvfnJS81Zn8EbTjGrPvRN
XbQMf8ErAegFUA26mwUslHeeSaqhKcdkUAVctzM3OUTF4CXJWGmCffuJquCe
nxmTj9lA503YnpCRzKg7N1VyENRwmdR/TQYsZo0WkOuuTl75GFN/hDCU0fIW
oO/Cx6AcgE5YsxvU3k361lK29ahkxya4F5IETWgvtcmNz7NLBx8nFRsO1pas
cl1as2qc2C/sonHugZ+26+Uv2rEh/XDIT1lfNj9cVPi1YBEmh1gKQBUfoYxV
sSF3oozemKjHQB62YHtDFoTTMsTBZ46UHzfMtViQN5mN/9BAy2n9dzgDTZN1
JcSuxhUvg9l6VAs6p5q4okIMGOkjFvw+3pd422/pO7N7Dr5WcS5rbqgbOFBe
fx5Q/837fVeOaFveXcRd3nXSUl6CDNO8KufFNUK3H5cIwjes+CcxRXqFv7PI
uB8ir9pm/IqmTXPDtrHPyO6S0jFmGdVlRO53TtfNb3qvfwWpusCHDKsEiFhC
tT2feJQw7o9B6XQFtvZt0O1TZid3N8CmNRxQdF4yTFxN0ktDHMRi2BjSSWN+
6c6G6fkT76MEfE9+7b6hcMNU7p455gde008WSqFX3OS6sJocNHAcJhIXnDtX
+wmx8vz9EHvFDVtTdZmIl/88LsOsXYwmoz6JgdSzZGMsBcQBI2VJNbemG/Py
evfCyn8+TPz6bPG3n9bX4lqvmMTDtBKrD9OLv9SM3hQRzi+k9M8fbv60E/nz
XGj6dR81c0k/EFYNBfgj97ySFR9vK6zYTph8FNSiBv0iRvKwW8zT5Qk7Yn1f
aaUDUctEytCeImc7Z08SQdcMtOHJrrNycvm6Y9RCuBNUScIUmAJZFzb0bJrB
aybigwh93UcPGHCLTvyKgSiDNzKHstclLWZ8tl0x5XYKIvH9yhucJgW84R+E
wSxC06XR716avnoEeBZglA6v2Ri09hwbbiIhx9pEGBMe0goAfPfh21knPgIf
f4NLGhKShpE3vhG0XJnI+Vt/1hnqRI2fOGobvumfK5jH9miReSk1UF9/gHrz
ZWbVYWL+J0nIx8uousBk8QLp4p6T/GPSbsSBuOBS7dS+/mQKR4pwTTnEgWv4
+tPU9mui6ULK5DCF1WVy4FYWRKs+5r248/FqdE1vjJnJSTPFLp0Na6fnqR0R
a99ikJL2E1Yk3buK0XkjdCs8HaYVxWCn4oauIKM0zWt5uGx7vJl85JUG+BC3
bFSFrlbTCVG/WcJqVxLyLaRC60yJou2aBVhqAOdrUBet5FILuc/ObJaNfC7L
PzCY+QYw+52mH/4KvX2RPnwLVvjWaObLJmq7yTIc4NXLO/Khp98dPPxS65uA
7tuXp/obwHea4L0tJEgu+s7xfZwQDF/2gl5ao2avuDFxGzZkFz5djT2Iq/c2
xBtpzu9R6fay6MmydD0m3F51JKKMdUfzPpzHtDUOCdSj4AYMhqfbIRykTIEH
b7k0m36yVYz1aclpM35NP0xt+6H3OsCAhf22tbv5cGs35QCXHTb1XNkdv6rP
exV76roBMrVoFK9GVAtO5oMF9b9vUNP8nKSoOiGulve85UYVOPfJYbbSy2t1
mfA7m+m9dCgg73fSCtmgrHkD5n5Msuz4899FJbY9bGWvBo3zZoZksHBJP7Fu
n9s1Un/kNm5jMjzQ7LSE8Nvm/IvV+d9XUr9uef75PGaXwwlFn8NPv6ufyVh2
NNyPiR6lNXu6aQMv18G85OOWJgzAZRMkQGw0TJVEpKPLFk6YPGfCgp65yP/3
tuPxXU/CS34SoKVpdfyObC1tyC6GsNu+Y7aciunlXrs6bOG61TNpPZjbd50x
3GBGND1OKVc8s/PkVn7HAWnfdTGswisnJF3amEtgl87xu9+2jhyTtR8Vt1+1
IRsWTOx7SyYhsk0yc8qGqHQw4CJgXfmBvyCqr/sNww/i7JhsmNN7ktrxhYY1
JIc2D78HuPb5O+VfHu5546W9rYVfVtbxFQVcUBMeUU2Y7iB23pFNAY38cSl2
SDEIRlW+uqDGuATjoq6D5rHvEZe+wOQAzDXfiGu/tQnbFtzCtFsc8QotiGF0
6SkusgZTepACLIhHiOzuXB6xWcPrdRBQTjb0p0fRJbdo2cNMm0UhKaLjxkE+
sS7impn3/3lpmpfd45Q1Lc1Pp5zdYV5rhFHll3feTXHnWbkryE/2PxGMXWRP
V2IGWmQIQkhA4wELlKRBj3Ao4lHu5+xqQLWYptu1zR52j54ODcthCX7zguCG
h3XVTO72sGrEvZ+p6g8Tii5yQPWq/mJ2xZeYqi/EvCGnAm+cG1SNF7BvH8Rc
+RZ640hfdUHNpVOI5koWYhI3WEPqLVDhgZzZYisLrGCPWYU98eGPNpBX77nx
Ybv8bty2T8tb8zNPE8jfA9P3ItKfV82/Jmz/XFt6vuiIkotT+Dz3VKdbyb+3
ENpLeF8sBnZd4mdxxboFsWLo3vJOBtR4J3VcBrnaeuW9ofy/CHoady3m7Q3N
A68IVHIIfPJly2CeWTQiozUKiaA9t2bBJ06aYHFF/yPX1JZ6OqYmrFrHNIiM
qH7Sye20MyvczIq4FLORSC9H9btGsl3Qo6fVeUXTK07tgoPqUw7ZSECrZiqq
mqMAbzvowHiANq/pfCYu+X30g6V6wNbQJ9Laz4zoKz52lQ5Wyx4qMtL3nbQv
LhqGXX0tPVe8yDnnmikUDufz6j/mD12RwfMs3P7tJNcuGNHjq/ycchullcWA
zt16Q4+8/SJB+XGTv5uyrdlom7bxJUlJUFLns+I8VrRfAcX3n9IzMAth2bbX
EjYzEyYkfyxXMt3tpQxFDPQt69z+0zmwQzZ200KYsT7PWAnT7i6YQwbGqm4o
xKkitV3GFBwX1Bw1IMrjRpYIMagaOSsYq+Y3ZhG7Kmo/ASDu5AXkvSva2i0Z
JCTpMzAKpchMG75K1peBKjpe+dn7081nthcC90MrciSU2pDHxw7w6TACuJc9
1UHsLsO05cnGKsVNp0k3AE5goUvasqjEYduv8aDZGnieDJxpY449WlUmAkKv
btbOHHaJBn5MMbzTLX415lHMq5y6ozNOhHVEEwv4KKF/umVJ708AP+N5RLKp
GQhbu7wCmIwztbXrXbLpl1zcBR0ubRp3Y0+ZMMcs2Bt2Wr1XB3exhnyzTaTW
75syzhz624eAA4CBzMvUqTbWTE1cA9238sdh3eOAXIVpTJhQJmqFnw3fiTsT
PqIVc13UC1BN3LTPNmrGzvoJuW5pIQ96XkYd19Agouk2NrY1EeQ8exTROICo
6o+ITYemqk7BWiotAtRo9cWu/ONCVIeNPCgeqdfh+pWsfvZcs0mFdCpn/IxR
dxvgiejOro0SFAI3PJTdMHHPNP10EbFjHV124++m+GsmoXa6hTua/Sw4m5IN
9FbclLOxUiJQien0EG6EOWUu1YgGfcs016xljkwP5BOGcttKThBGSiS9WdzR
Osdc72zrydEbB0Zzz+gFXKWckPBKIzb2ukO8j4ImdI1D3GUSA5fM3JSJ4+ej
MNVn8SVX+I0/KPtPEhrP0oYq9KgpBxpqUA8uqLp9c43KwbyUcjZuFc6bsCZB
nZ8/5hN0afFlMTUjbsCvM5oeQq6kWwELTV8E8t7h3HiT1nRMNZrB7TmLrPiO
XPKemX95wX3LTTi+LiiOTp5DXwCgSz8RgG5IJ7IljKYnD9Z+/2XXyp2SgjL9
vCoRooLDpZoFRMZ4lRPZHqc2LWpBPl7vjylDQj0aZrdpYNUSYC13rCQooMc5
A1Ha2ZRsbNOjDbFGRAPHdbMNYnixZuaqT9rrUM14ZNDnac3/9+L+vbBiUUNM
8RghZvOCe3DBWEnuOIzuv0Ikd6n4syEr1SIFiXkjlpk7vUdezgIAKj4A9F7/
q3S23srvTmmbFqzwTedgUlivRhW6BZ3ciSxOc1aS3yXubdDChx3CYVlf/kzt
dR0X7Y6b1xPKEH4sIIY7MSPMAgCz7B+UzhMbO6GHz7bX5m1J5+w8pypKrF1x
4x5FcGt8kIs4qEHWrznQz5fEz+fVe3HNPt5vOZiLEeWCGvcgyN8Kifec3A03
bdU8Y90XxrnbQvCNoYJ3HBJ22GNKW3hh3VzINOUg1EpBX6vgOXLoNRutakEH
XJeDQ/ShnotfFn72RtnxT3DIUutMs3K8bE2B+HmR+dAEWZaPm0hdMkyVEFvt
0WDDWoab22nF3fHKJhyySQ+nUz12ntfyvh6UHWHuF/yUba4vSaEEeNR5n3g3
qthzSAXQOiEw98/jHAdyeWOtMTmWDM1R0UcDCp7LTFdyEVpGNwd61cCqV9Nq
udA85USVntAQZw7vB/qOHx/V9u9Gkb+sE2K6NtXwFeFkbdrAC0uAY6VnJeN5
D62wtHKMjShqv/Q30IWvuy4dJnd2JjSSRMzq1LGkk0U8SDkNVCJB1VnpzSp0
sZLQNgspmyj4AVN3mgvOWXZwUi7zStS+EpKKcM1pBf/nNfd2RJ1yCe4tyveb
WTbdSazO77l1FtlfzYBU4KrOYvK+Vw0WO2ZaDVM39JyhzaQorYFLUMdTwlsh
cvuCuH5LPLinRyXUiCC3fh8edmdqNyr+4sgAWG+8YsoE+AbeN8Az1Jh6D2/C
zRuZ7T6Pr7sobfgwiTqumPqUeeNdbuUlbO8FSOXHxLbzzPavWcCanZBrWcWf
Kj3ObSmMYytEsEwICmzRc5Zls0lBKWP0KxOz9P6C5G5QI5gon7sG4HVe9Kpq
fPxbSnzFmrP5qbUmiChidlZPFlzht15zETpkxEojo9SEqZCBs2y40z86cWkV
TkvoEU9WiiZORAUVi8oGOzaH1HlQLZhcWVlajXosFKga123jQo14IG+6G9pV
heoq5sKaFx3ilAW7ZgE/NhL3nLTtKMZDbJoXdBnpA1ZMian/CPzCS5DidwUT
F1XgYiGuW0EHe520hJWjnGpl1h8UUXplU7mCqtfW5x2PHu8+3Nta394KziG5
LYCEA/dwkbOjyA3TzjgZvSZiy6YLezfKuZ9S/bbhXDaSkgp40sTwElrX3aQH
TtGadS6pg4SV0zxQR+FLAGjlt2xYhXi2yUhodBLrAuqhJQs4qZpWIaqkA1le
RJ0He3GFW5wS14SUrQN5f2+68JYR075kHgjxIH++141sCMOv2ibeYDWdXDFx
562UqA7xeFEbNkITEuCqZPJB1PJsW51QFnrwVxyEajEof4HcsmzM9CCzl7ig
mBC56WSHBSDbRCn11j8447clqD4LtYXSeJXTXaNjgpZCxgeLnu2kfnlBv+id
E45m6sHlDkSlEZovAd+RYrqkc8C0bTYsHILnv+tDtbjpreN5f68G/I1YniXs
qVKMt/BhdZT24zHUpQj2jkvBoTSdJxd9j6m/lTIK1qz2J8v+NbeRCWnnosuM
hEoft00DydvvW7cIZ5KTucOFMnDtdlSyvapbC+h3I7aoedZC6V716B6uhXY3
HBsRxZZHGFVOSaG3pUPFuM5yOQ/MIHdzxquheV8Zp6qeu5jb8m5k03u/Ri0v
YiIf6YctSqYqAxAeufyLDrbFgezjnIfYb5spWBi7FbrwuuPcR5ZswDw2564P
uGJDL5lIYRslYUKT636glJ3mN5yk5X7XAviLFgHfjuxnEJE/Wtx08q/Q3B8K
P3q579RB6OVPgAXHiT35ponb1K6LVNZA0sbdVLZtCs4vknJdmOxFOUTVWDB5
9iU6pDamqLvr6X/gHPAS3wpxM59JCzzMCjt/Zivi2w+4sHA8oB3Ws+uClM7A
bOlze+8La38AdXOu/jvOeKEN1xBCNnHqv9CAu50spIWENDIolAHY+Zf+SkW1
KMkQj0rgs6mtSm5ASffIKTohfmuBf3fR8seW8WlavCaG6kYuBMn1JkSbjTWw
akWPZL2pIeYEqeWciZI/D9jX8NmIOhUFLaENKiZObOpAKRt4Q9sbURCWluef
bKWSGp0dUcgYKt4O07y8O4uKojVqjhqT5ZU2p+zTe0vKnWX9qpFkgZerp2/s
r6msu9BPh9gUU0nDbIgx4KN0odurB0tetUjaYg62V0PS4zsTpi6XAhQhDhiZ
gzIKMhUX3r0/HxJCON1vuBRtSsFwx/fvqpEZTk55jFU1L6dExCNqdCN7+Dah
5eTw6b8ruxtCbIyV1xHTw1cc0P9e0zxLMrYtI6uS3BT/5LISte6X7MVlK+bB
Bc2lML1yzTQzz2x04fIF46f0PYdRl16mAetCKoKHNUyvu+lFDy1Y0Q83zY9X
wz/v+LdCcgt1RE8clhCGFbhWcvMVYVellTKoYsHNHLBF0D1w+83yVwE3AIBb
H/6l6+SH4NtnzNA8ObiIhhlKmenYpq8lKLAa2SXs+8yOPKxAtIZMbD2TPW8k
CadbrMDBAGPIRaqFtWV1lF+rPX9IiRrbitkstKFNh+A/n6xuLirXw9JHCW3C
PJ2Sz25FZCtusdfDi4ZJVlUHC1zAbMtqygTM9d0x8rE6ITFslkiI/VZB56q2
PYg/Iej6flNK+7/2dNv2Fg/2hpvR4525EsfeSs8O+AU8ESQ3PFMkvvmZ7dIh
QRbANtXwdFX38673XpS55+NsRFTyiYqeLwERWL5j8Cy26i/YwayETj7vFUbk
6KCGDmnIzT9/cLDjEqrzEqzlImca6GKOoJu+V43fikiG/+mQp2VV85g3l4Bv
xBkNfvmYBliErjpMrzkRphXteas21JnrytN+6rF50hdyftlyQv/s8c7Okm3L
y3CyOk3kplUdzsK540WUbmBzfJOZEvA14sBVBayTOXxOP5WphlYTS68rIPno
sgN5Z/8iZXSppssCUkrSobJrhVYRO6Th+fSk1RDvcZK15eE9DMnC5AYLLmvD
LbBNN9K7AGurtq1F7/7sfeYCP5Ig+Ighl93kcen8erxnqlcrRC8Zau7Z+jf0
1U/19WkbRifgBrUYN6rKM/tOytT3r23npglinrtinriq5VXsruDuL5LuxUg+
Tq9monifOTXEStroxZGiE5UAAKbt6lznDU7TDQYkD1qRgar8So9q90vmAiqu
l4v0MEtirHb3eIMC3WVkgcIm2u665/n8lmmylTN8njZQOVxd4iKVrVIL3YOn
IzxqXAA34IaUhH75dK6dkIkq/KsZUhjhVm/oup/HWjdD7T+mSD+He/iDAFHf
pU0zectnf7YZ39tiLPKOJqSdm6pZzeQpBSbDQapnNXw5cPJD8eR+DHXrsZ2M
rnPisSz2eMuDiPuP1YWAaQ5Zf2rk1rdUaCsF0TLWno2dbFLJ0B7FjM9D8ykI
HgkMOVIyB6yov/xdzZcfEMC1Alz/PAsYI3RYiGANvHGm7KqejxJMXjWOH4tg
z9rmetJerV7cL5jJxPVfp3QUSnpKCbUXGy99UXL1o8Jz/xjJz5WQJrT7Cm9k
LjlFK25K3E59lFYtWuB2xnTUz01aGYsB5pqbuu2Y2/JB9qI4t1PktcuXg57N
eGRrPbqzbll1QVb41z0T/5gq/JDXkONmghcNQ4tusp8LjCqn/Ua8CVxlHB1U
QYvtwMyZEwBB8fdzVYAl9ehPi8qnad3jZcWjZdv9qN6Mr9RN5YS5fV5qmXPu
qkdUZlOB4hpmyitIydAzoyUmLso6N6Eau62fa0uayV4hFl7xnbH2rPqj150l
n6SZeY7h95Ulrxrhg/s+a0QNoPuymgCAXR5oxVa1xv5mgVWUkIMSrC4bqy0o
ZaY14sc+3j42JDQwt2DQK5pJKSYjtCphw0llT74QWr3oM65G/RshYZB0h5x/
pCfjUPNrr9IJTVtLrjUtxIu67pYg/FaOTcsz8qkOEd2nZa75WfdjrAVz/4K5
L06+bJzLDKtwAXrjbgTzeE2xa2X7Eeees/N4tSdRoNqQWfBgJbamVClzM90M
UJRwPMU+ExN+sya4theR7kacSyFaDNPjAX6xyDu/uD+RbFgLvsNIgLpl3Q9S
tJ921Y+X5LtOxpp+dlkKl3bktp35oK/wbexEwejFz4ZOvzl67VB/5jedmUdB
Nz9h1h0S9Z9J2PBba46EBhfF5NuGazX9mRpcy1pEu5MwpD2CAAGJyX578v/n
6K2C48qydd2scjF0dzG7qszMsmVbLFkWMzMzU2YqlcpUphKUzMzMzEyiFFkG
mbq4mnb3OXufE/fE3RH3Plz1jViv62GNOeb//1/EmGuWnbBSuEkFO0wvUfYe
odTeZ5YVqccqhZNlK5lfRwX9T4KzCWGTYTFrT9D6o6lrzzz3c4j6Y2hJjb8F
bbm975A9jWr/82D/l6TIJTwbY2W6xj+xzuauLXfGlurdfPITJ+khG6hB3CWP
3e5Mf7/o9Cspf3gb11qvmxjn3ThCTQUg6k7TVoYYmP6xhtytuOvgp4jTjsD0
5R4mJdx41Wxbw0xHfXX6lemKK8LZKvzACHOgeqnw1MD1441fv3nvDQC0oaIz
+4Kq5bxv6O0wpidiFUWcTL9qEgGvYCIr3ahjNRcAFz54J+3EW3kX3sr6DIBt
zotoSBse6aaV7BbNRq3sRxGZnt5r5EBdPIJHho8amfsO1kMfaTss/svLvb/8
ur/7NPBwy/to3Zvc1D/f1j4xgHxLN7zwdOVSqY4wJBpOM0CHV1kkPRPzeCPw
01541buCb3v/3ndHOs98M3H6NQ260acYWtcO75pHklbIdli4nZAcrMl8xiUK
4l5CMW2G3vQIquOGAfty3VLdTfPSEA3aAa27hyrK6/rsY3RzalQ2p1ysN6wM
+0iz2KLj/Naqbbcs6Vw0zn8rq/lY2HaXBR6WwPu5Pam40itufMkq82occSpA
HI+aiEHeoobQ4xFRbQSgcuq+g94X8WETXvx0dUaIULnjrnQK7znx2aTxy0GX
4vfnTzdk5KX7n4hGrnq6P0SMZiRi2scBW0TQZZo7rqF1WvUrWg3La5MoWEQ9
nbquZ+64GEkHcs+HCmuBPkqBGpK27SP8xwH3ob7DPpWm7PoqNHoB1nTSm+Dt
xmwGFl460O7obA0wJkLUhjjomwAGsC7t2NbztmLKnYjHgrivmAYEMN+GqbkG
6oxPAYt4cEkXf9/O/SEieeQiPXHgH/nZDjJs8JuzdwEAMbH1ICxRo1unyo4O
pH7feeePoylvwBs/9jJyddzssBcVcXM2+UDLyGcGeIpFUJ1w4x79vP14NRIk
9ahgeXYpVOtncocqDIt9QVrpUvEr/KFuyXydh5knGDqPLzj/WNrxg7nzsaLJ
Sypy00qeGMefmVq2dMBDDN9wLScc/F/3w78mTU/dpDCn04w8YRgDGEcvRsj9
yfnCramaHQZ4HzG7PlYWw/UrloaXOu9wIOUDhRdEg5nOzuvqywBB+puHy6fD
jjPg/T6T6OdnW493rE7xHLDi+kLdNd54Drgkpe5uVvGtrP7y3Nnss5P3izlj
XdTR4ursD3qrC+nwqaaKi1+99+Zi/klkOoBWUeniw2MqqmKh2CxY8FvmEZWA
tjOvpX3zSvkVQPP1L5B9BQHl9Kpq4vcN3//7z/3fD+zbPtWLdW1Iv+TWrKyZ
ZAdRS0SK4oOa1vXCvZhvYzuYWHetR1QbPnHCpQ06Zbs+7iMtkNLxsXk5SwKp
NJPGuYvDOi5qN+Z48P9T8yGghcjTtSf/cPTTI98cbs/qt1cVqC0bbl3fue/p
2XePJu3QpG8xYoInvWrxSocYfM2FKU+Iak2QO8K+TGLzHbukV8NpIk0ULYyW
1d76ZGW+1aZYiehJZtnoqgYXEw7EFaM/egUPVIshSpu88yKh9nUOsMyOnkTX
foPKOwoq+A5bfkw8cI0Hq5ETRsJ67Msdyd+fB/68rQuIhnT4qqBlIWLFImuy
NKjSVW7ZBvfQJhr0zGbBYhe5swZbfRre9JVh7HttDWAnJN59vBHWMUUz51Sz
pwzwSid/zqVnOtw8p08ROkQt3lSCNBATDx7o+R4jedPF3PMRf9rTx6ktJsht
QcWnjPKTk9++eWjELx9t/PLisVWIQLafd0xXx8UrIQMnwhxyTAA2OP07u4Gd
DVtMQ40ZpgMCpHOlyYHNtLPLjPx/D8a/8NAeWvAPHMS4CeZRT68aYbK51rwj
gIXqr1YtwF0del03xugvOgs4MnXvzEjFGT360rooLyQq5E/d4c1mkfvPitu+
lrd+FhR3xw19awHppk1hhvQq8FU63XLcaxTDs1iz1+iT1+yMZiu91UAscQtK
ndJiKTpzh5m6g/3AD3rfPZFqgGQ9C9JeJFk/OajP/dydmGr3oeTFrsJCqzPj
qt38lmeaOi0wVQ8Z35tui5eeDhWmBvJuEC6fs9y+u4qChA/THXdgVbsUUMy4
4en6HEB8pntPS0uYGUEFSkgf394y7m2YHq4qGYimha7sqaYLg/e+by88lnvr
fNrZkzduXk2/cCL95Nv88TrxWCl+vEcuZph1RFDvvQtvvN508qO2U0dmb1wR
g/us7ClQ1UdGGt4lRyI6rndd/ZMcjXcJwJBigGy2eE0+KIWc2pDy/uuvPzx/
Hn6+bv1lS7Xqpmx4BT8n7at6CnO0xsCBr4bVMbfU65V6HaJNqzpiIXm0LJ+J
EbfDYrJBWucpUu0ZXG2KCzq1b1rmQ7sTRvGGh/XSQtrjTdALvmu59H7zXUDB
nwDA9M/Fg+3KhTKPrHRde3dHfch0nauKsSCn00voVYP6MH13+fgm2wpQBm5k
TJVERKhnRnhC3qJh9QkR/WhgnQg/HDdKQrJp/lQ+ur/YzRnadc4+Xr64QS/f
sMxI5r5bU43GjDOr7EZcxyniTIZgvlSOrdyVYHUDNyjDX/oUw//jgeJfm9p/
/eh/scNRTKfKx3LQTZnizhI9uSOxeNPT+aFu6rYE2yRFV2LrjgvaLvJmMzin
346JwS+ePX+2HTDiccTBW4KhFP1ibYg+oIf1BGQrDiPVQOkwTp3Q957TM4b2
IvqnW87nL7b/Yzf5VAaK4AZIaVfIlanCwRx+ycmFy18p+vv0KxOCoXsWUCun
K0sxW6jHTCYC2pCV6reSHrzcepqMylHtYS0j6TJ7VPA9C/Dl+uJWEC4YAgR4
rbsu0LptMqzpihs61kVtitn7NEiVltKfEA8E6aOWuXwJvg0J7V9sS+1IPWqC
n3thztg3dvN6ji4Uva/kDzwMEJ2IQvfUyUOTNVIa1MBO5UJLSDxwKDUOIVQr
hRoFWIdsJqiDB7VzTFCdHFpnwRaLplK44KxtWrUZli3rvYDPBzwwC/7+JLGX
xB5sCZ9taTdCxLh/2qvrdXJatOg8B6jaLZv2yZGe1hx76h13Tqrm7Jf001+K
bpyyLnaaONNa5kzIgg/IBqPgy4mm9wJ1VRuMhTULN7kVf+TyPdwOPFyzJAPi
+Z7MgYK7Qy3ZQxXZrPke/HBVburnbXkpDeffQ05MMTCL7SUnlmd69UIKF1nE
BeWSQXWgsjND9/6Em01zyiEx1aIWVcsGNR6+K4TUTZfd4C3MbwQMevWQVVRu
QGYjMt/Ct2VHbcywnfvUiX2uaAsQmj3c+Zcu2FM7VYXsdiuJcbc6qOL4hOyI
nqVQLZlVMK14+bBWXsGUh90lGzxGqnh9qSZdDivltN2cTztZd/m7ilM3lopu
Nnzwx/rTJ4kDpeyZmtE7AFDBMcLIVXrX6Yg0PyS8GVdXH4qtQ9Tll44Reu+Q
+8vkoHuivmwDEWJZaZNSq9dkiA1my3N6hrrtugjXb5PRbaTFA7vQpUXzhcMW
GUY1ei4hnt1mlYXpdVZ0pVE66bQSnuomE+puEzfDrwBt+8WPTdwdO88nX4q5
lq3cwYiU8Oek4pc97c+b7F3VlLzvE9ANAKP7fFwytKurWxUUKcA3zCs5bmaD
FFEdEk9YYOnU3hNrRut/PN1fE8oxo0U02D3nSo+WOusVzNPmyrj4AYuZ/+DR
xp8PNn7fj/z+11/++uPL//H7T/96cfDXl+tRGcU9VbC50pscLXMO3rN1XJWV
XMfX3sVXnKH35/AGC3CjKeSOHPZ48XYy9NQjD6mZ2xFdlEnQjqTLhvO8MprX
Qj8IIH9PYP7xkBxR9/ikgwkDPKoYCav6QrIp3XyRYOC2BDqoYlOM5FmHAkHv
zIDVnWEujmCrLiFGz1np7T5je1w5rW07IR29lwxxXtphz83TbnSJVTbs188r
lu6bSK0hHcYjH/OKe2wShkXAdCvo236Kkd6kh3ZrFooZE9fII2d8EtgLx9yO
aeyhEW7HjewG7f98vvXPbfMhxD3dNj1ek+86YW7yiBraD6o7Bb96i09CGdgg
YcNdzsWTvBOfcq5dJJ85Czl/DFFehuisQvaWqmlAv6LTjjnxkJnGG7oAvvGu
FlwbPMSETfuTmGJv3bK/IWWSx9sqvl+YbEXMVk3UXO6/9iF/PEMKKy/4wxHG
9PyzLY+Is2jWsZTMHhW2xskCb8REBlk/c7kkrML8EFNvukgOBfz5vu+3n8wP
VtkBI8Jjgj57yEi4RoP86gi+0EIBbhg5a062htLzgF6jLfhIVHk9qJp6zC9b
pQ568f1mOThgoLv5aDFr3EbvNZGnTawhN2/MQup0EaoM4DzBYIaf0MBB1vl4
05y+q30XUjXoBeJkIbSx9MbRN2ryv+UM15AglbPFJ+sBAFjOEdrwORO3KcTL
D5Lz3PgsP6PahKtYakwh9bWI0F3K+XIlooQNvs4bO6kayePXpA69CpgAADSN
l/aNTCmyPyjE+syIhIllxw0JZ694MKUeTNu+YMqOrA6zp33M4Rit0zJw07Vw
zY7qfOIhbdu4O1F91MPfjQgf21ByaNm/jxptqA52DM+jYid5GDtwW0GsDzOH
bex8NTXDRM60ocqoXQXYoXw1DyRC1tlxJZqVmTCXIJur5CAb1IxBM2/YI0HH
bay1oGQ1qlqNGH46WP+PHx/+z18Pfnpx8Ozpw5fPk4+3YutBh4+HtE5mryM7
NsBltvG7walUYcMt6kAVf76RA2875EqrZCqqZrGAzS78gBdcvablHvr+g03X
zoNg0i/aM8+Emblbxvo9c9eOoIm3mBKXD+zIp1/oFn7zoZ/a0JtCeEIAdklH
3JIxiwDpMfIpY7WS+e6V6SLyeJNfhfGbMQHpTJQ+ribVehTjG9qJhK5uX9m0
bVp4YqPte7hPQsworc0tGTpsGP9Ss1NClJMgYYNmzbk0V/UGp/GmHnRbtlS2
7qTueIQJ+eiacmFTx3wZcf7zb9EXT8K/b5perln3o469oD2m4kEbi1XwQepY
nnC4wsBEOYxIxkrL9PUv57/4aObU12PvAXrLcxYneltL7sEHu1mLXRFpR4SW
vk7P8gk6HsWlUe2wtOrqjlmxE9DEQ5KdEFOy0IQbySeN3J+uy1dSQTrBuIF0
k9N/If/8H3CTIw9izu1Ve9BCEYNL2H35FirskESsdLB5sdZAn9l18J/IEb+t
e//7H4//+0fvP7eN//1I+18byH/4Ol5I78chl9eAKUZY266Rtx3ixnwrcdWi
C17lAWY7Z1M0rSf0A+mC2m+9/EGtYMCOKNKAiiSL2frZ+1LgXenwRc1crnr2
Jr/ngmShxccbtBhxBukSbiiXBqthgRtx7SVTvakZp94pu/wlrD6D0ly60nrB
ygIrodOIotPc4ULZcpoOnsrrvyKpOoFLOwNvuEEca+KTGm2kPCXsErz8Ve7w
lQ1GA+v1d+bLin85ePFQQfTP5u3LETE9bM/WFxS1KoB1urYKylw1u+jDmGY8
KFoyzjdvqglxJNA1+1mckrkrm36g7Dhw0g58sg0n86GHuS7u8RI7ImL4i2e2
rV37z/uOH7cSAZfIbSJu2+fXXRN+JRHecXu+9MOa029RIG2PH64+PXjodLET
bvyh6q65kIep28sbM0gmfGrO3oZr72Fwdz+0v+XfizsPef/RVuhxZGtv076e
dCe3VoMGgZ0+ZEC0bOCak/i60Hy6vO1Gf86VzpyLy+15pM48fOPXCmjaGr7b
RmoyIxppVYDDHnvwxH2wHfvxYeCBl+fB3NFhT6wbZ/4VUnv54IgZ+dwnfCAf
+bN2al8JSoqnHimX9ySIZ9rZ3yJ9IW6XYWGCMdvhlXAdMlIyJnrgEMSUKK9l
JWqFb/hWDqNmUtHq1ZRtEitd0Io9M+eFixVH1YVJ1RvqmTXNclwNVNHADEgv
F4Ja6MpsuASApn0Hzvh6qb4haKatWTBxGTginLVT5/4ctv7vX6OPk+Yftpy7
EfdWzLuzZk/6VTo2kA6pHSy/dNge6IZCg4njlEzPt3zclPrJvVcAwwUlJgHF
beUadXwRnbwVVvt0QBe39WcP5HmUuuNlyeYLQ8BC62TpnoO76lAE5MuUhhT+
aPFU/meoyYnnWxv//g04I4M1fIOOG1ZyRuJWYciiFC6P1Z1+u/7YEfpgs5M2
YoHmSaaLHOjeEK/Dxu3++5r+t2eBv2yIfltn/n2D/LNj+gdd5RbzqmjgqGOx
acuICakn/32jkwYWt6BjDuSOC76tHNJhu/jtFw3Q+y9jK48CY6T+Y6SOy4ix
s6zuc4Lhs/yub5h9x6jjJ1mgVCmuMyAB6QPaxzHD1rpiVTXqms6EVd6WLrcs
tJ0byL1efu6zgvdecWFBL0OiOG8BXn/Ptjhhhhc4Vu5RO6+Uvfra+Ll3xzMu
4tqyhcAryvZ3BJWA6TSAdaEgXFNEP/WBqaXjR99B0mqwIDM3taCEcdBFuUfu
Oq+eK/Vzh31CCLroVVFrZoyD3fUKHulImPRjioUTQVHermXo79b2v/hXVrkj
MclEQtrvIqYHqD12wdTDXf1fn239vmF/4tftRuRW+cLzMOEgLIka9DLWglGG
cCiIBHBlRMl4HHP8umP62cn8fZ3/zDp/ICvfNEwoFis5WOzBTmIz6QvHrNG4
J+izJ0K21Yhxy+Hbj3jX4rZQSOVmwE3Eeg1vNIDviKNKguOFS9fehhR/tZh2
bDbnOLY/36OiPfTzLeQuKb4yooWuWYBb64a9B9a9dceBz7Qq7lDOvbdqn/7P
n+P/iiuTOuqmZjbBgD7g9D9RApNSVJw2FaePRym9QWTeA+JNQ/cF3fh5IqQ4
oiesS8g7Ad2aVbBmEK8ZqNtWdJw/sCEpjovKZBPn8dlf428CLNPplqXr3skj
IdrVJz7Ugz32dhgrJPUih9N7ss7MVZ4cyf4DMPdrzlAhuqU1Jhet2ekBHcLM
GTdSJpJmwc+b2p9jukdO/pqHmVxXxfziuJUoQrRON6YuDuc2HH0LO9qQ1PHt
8OHxs69P3jo70nyfNg0OCRkONVsux+uktITHsLouC/iRh81/YJyltp12jRXw
O48pu0/HlSsbZq4W27uQe5ndd4lcd5e50GeXkSycGS+pSEuusnOIcQ00psHY
REgCuGG+JQfZdEc/X6WbOh2eyo/DSxJL1x5SsxOUth+sjL1N7oGf8GR1ZTuI
2A+gti19VsbNuG7gadD0yMtJmGY86k4jvzEsG4gLJg91YM3FDEummANXnZjR
R/yBQ0KXgxqMmC7s+E3c4AnqwBUJrEqGrHeK5+MuQkg/YeH3hLWiXZvKIcOF
2HP2ycwIKvNANCzuvDNUewbcmNOXd2a2LFM2UoRt+nam8uo6ozdGL44TikVt
l+pPvNlz9euWrz+av3+BNpTPA1fouKOi+Qx3XzEVAKB88oYq5V35pW8wr31o
6rwel3Qk5UPqlVJa92181pv66RYjtWs8/42pIwB6zmk9ckg1Wa4czzbN5GnA
KVZCwW/awWce1GPLXFLWa0alq6dOaOYLLbxDhURsidEmaJUcWOBnLQTV8GhA
FLEywgrhhlW7GTQmI26niq5jjBpY46v6iWecm9v0M56lS37QHw/kNYLufPIc
+MXWxuOd+PpmIJ4IrK6FwlHH6ro3YjMHnfYNtyWkRjmxbTuS3pdxsYvQY5+5
qh/L0Q2XAG991fw2YLkzm0Nq/uGJ6X9srz7zCvZs6B+3jPtRzW6I9yipT9pY
fsm0eDJLixvdMome2XXrDKRx8I4Bn78pn/r3KVQDdlcOT2AG4sgBD7T53zOW
OR+DLn0Ezv+Kg+33amYs5EYbe8TJH1oXzNuWq5O6ZSe8gdf4CaHo9OS3gNnT
r6BvvMfIBAgb3nEtXzbis1c9+L88tezwQeiJbsp0NbXnPq4hhdBe4mKi/SKK
kQDd1xiSAatFDlSgh/zCpQ2XZD3G84qWZMAxxeKgjjDAAtdD23JGik5qkOXy
+Tze5OzPWwLnSg4h7fvJS0frj3+CLs3HV91nLy/Gwqb1Ddefk4GQgvlwy3yw
r15VT3pWWlWUThl2VAAqYI/ei5klARMGO5K2WPwxouYYe6pWI0PYHTQpvUsH
Sl8pAdSk36LPtDuYgwp0lZZcF9HCN9X4TU7tLvjsJvBuYuQjH/TiKuKqIAvg
WpzcdEAeqeej4vFVHSyhXVxTDQa55arF4jUB5YWDElZD3LJuNzHbPHqX3XBb
hWw2SaDsphPqkSzfRCEp89OlzK8pVemK0UbKUPVSTxoH3JIMSx9EOc9iuqSb
HdeOqah9Ebv8gUUeEqEswzmh2Yw/c+6r8j5ClaRi2orQ/ZfGar8tOw3gHwIy
tkg8eXydWrjGzYhSj3OrPi56553+lFfvAACzVRXbLmnIyQqKUWpyJ7fqa+q9
88zWVEbF8ZUbAORlAK/9epCxaEH2qFANDv1yzIndtGAcjHo14T5zsIyU/iEl
5S1y23F0f5Fwrt7MQ2noAz54VYxUtUHId09eV0NKNLB21Ui+Ct6iR6XxBl6n
Vd6l1+RYkE0xMyZoJ/v1Ap+W7dJRPBb5eshsFa8o0AtWLeKJvjZBeWsddSkC
Pu0EX/Ej7io6vkD3tvyUXD3Y3d7aiq8lnOsJu89ncXtdVoPKF7S5uExiUzqj
77xyIkM2VC0GF+mADaqFEh2mf+TeCdJgyuN1fsyCfblG/Hld+/dN3S8J3p8d
/DCq/RCWTUs9juEWXO9VeNkHInSTjlLNbvnuMIhym9/SreTty8a2+LO7ItA+
c2JtqcMKqWVOl843ZU9W3im+DpCSegwCRNSiDWj5EkSLev6mtvVDGyF3P6x9
IETQ77wKPP3G2Nm3ut95g9Z2Sz3WPPL9a0pEjglbaCZ2OMZqjcBb+MkmBqia
3JWNKv+OOVwbNsvsRrZVPrcpHt1UEsVDReTeEj15SIoZUQkZcvJY/dUv54sv
w0o+Gcl9P/vY+wXnvxi6e77szS+cHJBzuXCp8t/X185VpcmQtfjhnLncTwVE
tFFKf7q98SLm4YGboibKpl/kF3WZOJOrTtHT53/ZSoSCKvSumafjzKwM3MU1
XiIU3TBiawyqGZN6mjNzU4Ppk0i68lK+w0/ftzEaLPh6xUK2HF0kRTcnxQOP
WPee83r3xEUJTvYatzbKrFnjDSa1fQ50gXW52LnStMEdjtIbfKRyzmiuFja+
SlywMdos1Ab11BVJx7GlyotyeIefM6Weu+Eav73GKNeRO5xUoHGxYqXlGqW7
BNSSosSN7nkZB0HGT0HeA/1iTNyeNEys2ZUP47IopZ/f+XmSnK1v/Hbo03fR
BZcxDRmkgTz8SIUYk+4RNikw96LCzoSo9hHnToR2fDbjk/ZTn1Qee2Os5PRs
U+aWgRgUAtXERRV/zLSUbxlNNcxVqHvuTOV8MHP7C3DFl37mhIkyw1xs9yih
P+9tPNlQPnKj4rqyuLBlE3VDPpEbDbNCuhXhTIGbC1WQuw6hMiyYkU+X0nLe
V01W2hFNJkjJYXrkT2WQ2s+Tas9gCs5yhqpiBkzQJnAbCB4N2aejBA28DZcm
ZqInLWJ6T0EA0+pfPB5o/9LQ/kfD5EXHxGXjUtVSf8XjkOVpMrEZcfscirBH
FXZYHGqLzyQzsrnT91JHLr63WHQcWXJR2HmZPnZbAqtjDhXoCaO0mZyoEfQf
Dw2rmoVkmLrvozy0EQL0dud8RhQ3h8w7vtR8iYvqkGOnlbPlf5Y2v1B2emdv
yOvOsFvS5IOvJ7RTMfX8Fm/+BXVxfWnAtFjmYfcEJQjybI1CBt7etuzGXEGt
TEMd8HOnveR27US7cqk0IujSwa4Sa74Bpn3defm9hg8Ai8136ZMl2I7jcniW
ZuSScuRDSecHwpGrw0Vn5xpvg4szqM0XpcBOg0K6lvRvxLlxZC6/4gv4N285
VxYSTtxkFaCnMGuk4mzG569DK2/g2m6NF5zOOfVB7qlP87/8ouDtEwrkgh7f
Ow+sQRPrpfgWFblRzetmoouNKoJHKQ3q9QmbIMCfX1UStq2smGA8zBtLqKUv
A9EHdqVfS49JMKKBfEZrBij3+OAFgGql321n2axMC7v+ocv2v54GYrJBJ7H8
kQ3mk/TKUZnMhfyQdv6Fl/AoDN8g9yi6vzdB8v+2yv6fu8h/BkBr/BJs/bfs
trPw2+8yC752TFzXzp4VLaRpyH0eymhA3inD3+MCb6EaLtO67x+KVYw350fe
jmEu+mVDERv+YFv7yINnVh3BlX9Gmio6xGQvseJH18RLx+COvHJd1rLOqUm4
yP96brLPl7KaX5E1fDV94b2FthxC76GajejZU3YM1qOlacj96JIjDtLQGnPI
hr2Grf9k+O6Jzgvv0Noqn7iBOmK6HFfjF/a7RMtWzoRi5qawLQWX8iku66vu
G5/33Phm7vY30pniSNyT3LU/s7N+jbj+vK55xJkITh450HXvGypDMsiTB77f
AlTVUqkXN6ZE1Rx+ixxZY13pYxW9p0b0mymdnPFWbNsl4VIWfvz+eMZHwLvf
dtz4wi/A+BQsj2LFpWI5zFSfRx5xik2c9ggLSgNnG6WTPkaxp/8PttYjnOo3
rKiCRw+MXhMloKEchM3PNvwhv8HvNgR0uohAQ5oa7zt7puP4B1M3j45f/4LV
V+UmlRnJ98E13zGm6qxqoZMN80lBUfKQC5IbZjda6Jftgx+rZv+gX05xCrrx
LTnw5lN6OthAg+hRbdbuLzz1b+gbz/IrzuJKPvJS6w4hxSPDrbEQIWA9v/uK
BJxxqI3a5QY+osRrRf6y6vtta3M3ZjAxpqPypgR3xM1Hhwzzfup9y8IZZGsq
qPYifSADN1igh2YrEDkyYpd/scu+WCXtuSWZT2N0XkB2ZHXXnQWVnbKQ2jyc
yYBG+DQe8OhhzbcBzWffqv7gCLGvP6hhYkfuLc5UDo4dLTnzBqy1hoeGIqcb
K258W3T+VMGJT5vOHEG1jOlAYBFyQc2fDZkmjOyBDQ3CTO9W0qFevS7kdcW3
jds70qCg3A4piPLACV6VF58RIDQf4oYVOUxqLqI0ZSwWnZy69h608bZfDIpZ
/j136uOUBZXIh0FRmFbvQNX/EKAGpZPq6W/5A4U/J6I7q7Y9J01PKfXj0gOz
2Y8phQ7gl9b5O7jOi8uVp1Yar47XX8UjOiULBbzS15VNd8yULh8T6TVOK2kV
fOBd2WS+aeJWUlQbQadbOgChidcSlI4XW6bfkvqofVm2lMGdzX5ixj+0L8Q1
nevajiCrOEbP3WAXORFZvN675q6blvF7lP7ry+WXCV2pRFCjhrFA7GmjrvSI
mYSoxhA18430KUzVqemL71KHGg2KaWbjDVxrWlTWtcFrCxBT9JPZSnCbZmmC
0F40nvolLOcipfnudPrJDADgsP8n019ZGWn79eHq02fJpG151bScANUYuwA6
8MVf3JW/q2uCogm9sMNL7zGD03XUQY0cauOB7PBq43KdTzUT1YzbCd2rwhEl
pHIu79vJissro/ek0GYhcs6lIPhlSCd3Kmam+rXIdQ83ZoDo529JhtI0mqGI
S2ehQlVtHwYg1ZKmo3YZ+lEkFjGKHUIyZXrYRCUayHg+EEho6+i7cqnzwnvF
p95rPHt64N5JMrJVgRk0ISqt4morsdzBGFWjoYwlqBc2TM14y9H6uW35tm4u
Tdb5rXHmGx+ryCQsV1Oa8GM55NkmLqSQNVzIa7nFL/1aUHPMhS3hL6a6Oe1R
CTDInjB0FKAvfU5qvXGosTp8i5TZbWS3WQWTMdHCn73KVY0spmZEUL2buoUn
67yXh9YGyVSPZ8DKTiLKbq50XLMuZ+95pnzcEcpAOQddJ8G0KafuG8ZvIgsA
mOE8fH+KDZ67JWgIsdvUuCHp0hBuppgCLh2pTkF33yP1VrOHK0TAMjV52Cgb
EsIa1XSmSSLkk3omK8+3nT5G7mmT8FFq3gqPPgcbKo0YiS4N0CkbsEmHUWNH
mZAmIw362OF+4pU/cIkNlOE1zVxCP+2WFfpItwwTr7LrXhu/86fR3K/w3VnI
ulvj2UcI46WPvYLnMdkDCybILN/SEkOKFXV/tps66hC0MWZTuJVvhuWS5wc/
/Ppk+6G2fwd1OzhxbvE2gJj/hmT4FrrxmrztBjT/fe5gLne5UcuddQtBmrnK
6VQAobt8Q4HT8mdmqy7A6u7QSr4wDp3aEpR4KU1O+ph3sUbclvVzXLqjmHNj
K+Lc1od+0KZ1Nihqta3c9xPq0E0XNdAqK6ZWBcnHDRb5yTN+1LATXWbDNK20
pGPbm/1qiUGCltC6VYRZt4QTMkhCnCVU/fGmrDe18pWYAocsedfA6Y6qi6Lw
d8wwgGjgNq7u8sDtb3tunCr4EnD1FYAUXKAE15DaUsG5nzDG7wpxXQYi3kYn
EXsbpf23rdDcsHY5SCoIzLweFrTYaeMh4URAOmTkDGvJNRbegJUJ3VYhNpmN
j5g5Ptwpn7w2IOwxYjqW2woXmtMiyrlDgghIsFIC2KlFKuXzDu1CyMSMW1es
i5XK7rPEhgta4WzCKXHwgGZ6TVxD9AJrVbjZoEVjYM6qabDlvhxI7nfQ1KvA
3JSB/O/b00903jrbdudc//1Lsw35BhpQMt8rGr/tIZQH2PkBQTt9uICz1Gle
7qJUnV04DVi+dwxRckY4mWXBZvkZhQZqmVsBVqLalopPYkuPo0q+Z7VcIlV8
JGi5EIA3G0E5gr5bK/lfM+rvLGZ/UvL6u0uFV4RzxUpUwb//GUXo1TE73Kp5
r0dlFktkwB7PYolnLm3XRoxp8Q5Mx8Sl95BtuZDuQmBJGn6qaE8ywG+8RZoo
kVPGebNNHuKwdvykSw5iLTbRWlKp7Wna4SrZYBmru8KDg/oVKD15gIuYYMGH
aX3F8LJbauxISA0JG/pFuCmNWmmRUElj9zrunenISLHTsckd37ZLxGdO9uef
1kI6A5zFqBSkJXTJENVBEWzfSVKszHBB9azOHOVE3q620S+9kpTec1IyPSuX
beNHkZlfo2qz4c2XWMM36aMnEN23wiLobkD17yEE3giu4dZ8zpvFJ79cbk5X
sps82gkFae7n548O/v7whycWM3FoqSiFPNSppk8YkY3ItpKF7lLe+D3BSD5/
rsdtYP2wbfnH061D1sZXvnmYlLZYIws1VxbrvsLUprln6j1jFz2E6YSO73ew
3TKgGXRLM5Mq6DjnxVesqSHr8sHHjkHdcu5kwZ/k0BLWdOFyV7oUUiOdKxYv
QzetbC2iV75Q6eAM8BfyycPVCjqBxwdj5nL4i3U2BSxgx4kWS3mQOxxGb8gn
1qA7UBWvBdiFPvb3LiQgrKh9ZJ4mN14sv/pF242vxvK+HqjLGSr8mFZ9hjaS
jmx/VwG/lrSC3JyuhfKTxNG85Z5iDaXKZ5ryMwdMyy1heL2VUBti9e4ol1yK
qbASbhLi/RbetgF9wM+MrLzzwNL/4xNPQj/Fh9SS53ulqLagEhizkQIyqHRl
0siesAnhHuW8S090r0wS0wGc4suIu++zp2r37BoPb27Dw96OoTaMICe/jdOV
ge7JJvXU4FtLl6pvg+9dHrtxqvHsN80pN4azr0/kX0J1lRNGqpWIEjG88HDp
D1UrKmpJGqc5ozfhrScZI3cVE4WL54/ga68TRrMlS7X65UYnskwwkqZDNZtw
E5S+ioWK4/SO69TmI/KOs6zi71k1b+mAOcrlMiWwGltyTQXtxE0UN10BkDsv
S7AFZFieDFuvg9bsmSWhUMijE5Kbb1gWi5U9GezeHMZgmgyYg6/5WEuooVKH
6YgyxkSFZKppqTSVCO1W8ab4qAk7AxhXDzj9ZOJ8S825j78DAFJfeTMLABi/
eJU7C076VQ+C4icRo5wJgbffZEzWmrnLIe64dCyTugzRqVlm5iK8sUAvpgd9
6n9fE2ykhU0I0uiZrisAZPGfwiLiqlcekYz7iD0/+yX/cK1I57OVmG7tQi+2
5qIFmr/DT4tyv/XCjuqHzhCbP+289lrzmY9QbbfowAIerlxCaDIsV1uQPdql
fhO0ltaZPVp37CPAa2x4506M+cI+sW1FREQoC5VgG82TztQGpaytmNVjwq9p
0KTOIkJfOQdeM1V4UbQw/+TJo+e7gZ1oPGiFuiEnrbPZmPrLNSfeH7v9Ae5+
5jMa2tT+jRk37zFIvEb6YcOrJo8rplNNmJZDk4oqQHua3gf6fh9nQE3oZEBy
SZOXKSOXaKM3qSMp9Ika0niWZqVJSegJGWEObX/QjniyHfzHz9HdEM8pJ2/4
jOtuTdK+4hDWx8yYgIDqU8C8VJBr5eYDa9uufjBqGI5h7tKbLtffPTlbfo7Y
X6WWo8WLrUMn3hktOrGY+Z4efG2V3WiC1pAm7xP6Msmjldiad7nzt8KqUcVg
N7U6zThX7sdVxRl9TubIro0XMlO2gpKf3Mt/U1U9M7f+r7+u/ddf/s+6AcaC
N+Nh9UZuf0CJDlu4RvaYHNuqYI7Z2VMhFSGkx5nnC1byvwKVf9GdckRMnbGp
8V4+0i9EbtoJ23HZ84hMTGxmozrlaMR8RSVvqG2xqrDi2umcM18VnDtTduFP
49Xfk6dzySM31LBbEUn97zHBC2unBd0WUcMUqDrybJqHWhZDF+nK3if3pvDH
R1Z6ipY7cymj93gjVZzhPOFcrRjVtdKdxhy6rofUSoAp7OETgt6LvPHv7bQW
D6mH1HZpzUi2mbDCpRbO5E3+cqoCX2XGFCJLz5Nm262EcTWsRAKr0jPHAqxe
ObjyEA+Vnd/p+gEeasNOELbrnTu0JHjpFfpAugTfZqQMyDgzG3a0z7TgVVRC
55pg063zE6XAuvP9qV9O3r0t45ASPumaSRZSIA28GRqoXoScUDPmljsuMfsr
1HyyhQm34KBKHHLVow6Y6HbxYki78DQykZAVGmiTq1bKY4/unw/tOxbQlgUc
Y1aZQHcUkHsrIyWEoTxM60VU5Tlh02XrxCX0vfdHbwIGb3/Sc+39lnOA+eY0
mQSvo1HUyG4nLPdwI8cNuOf+lU1W+0rPURUZ9rd1yV/sMw9o93c4dbqlbFzX
STnwJmcsz8RdMAsa3ILegBKFHbgtmiqngStny48im6u3k1sP9wJ7iVjSKpSN
vl919pN3Aa9lnPmy5WvA5NkPpDknuHkn8e15PCIqLqbb4L0aRK2TDfFpGDrS
oGK+yMvpkpNbpbghI31eh2+XLWS4KeVmQpGFXq5cTpEu5RlJ9VHFUNQ082zH
+I/fHv39Hy9fhHc5KJiOS0uYDQ/t3qSRb2N0ULoKsA1lD6ziQzrjjN9O6gci
nBkLGyyZyBR031y4fwbdeAc32KPnYFRoCLG7dqT8MrAulwdp01CGBKARVk8j
eSCTu9IvHWnSYu5Lx+uW0lIIpeeUY6kB2cqTdcmaYDlpwG0rOE/s7Od2wgNh
zjPtrV+D1B8itn0TOmLC2hXDDtXsjl8dMQoskkUWKM/BBpKHC/HNlfK2TGrR
h/OZ33Zde0U0m76qJARw0yRQdUBKcgNrfg7Zfg8bpehBWFkWOC+t8tMPe858
M3bz7DUAoPbYEXbPSf7QGRGsQourlMyVKXH31yzNzx1jOzKQlj1oEIFNDLB8
qcWHvhsHXvA1vieE17AmRsnjTTLYsATcxBmugzdfpU0U8+frp4u+BuafZPQX
GKmdenp9lNsbxjcGsGUReE6E2hwT90foi37SuF84GFFPmtFN7Oaz+LpjAnSp
GnyPNHjMQC3R89udkvYIc8i0XGCEX9bgcsysDi97KMEYCYxl8cYypQPH3WPf
Y668rhn4PinrXTNAvOratS3H9l5oPQjHTn3bmXm8NzdPLcdy0b1mHCLEhzIg
rQs9RRrivGCpmwy8LyJPmQV43kSDEtiflJIf6UgJJdXIQcY0s7/6ETuG9ohE
uhWO7llV6tkaJ6Y3Sr2vnTstnL01W3tpufPuXNXnTXff67v/wUrtxbmCE7WX
/th569uc9wDQ8kwyqBwzXkrr6jCT57D9N2iDp0O00RcxmhNX3fs9gDvT+fua
f0c1nqRkRMBn1dPFGtKokTK1yZ0Vc4HRgFYlbvYZYC4DXcFrJ03X6qkIOriO
Pd3tdfiePFr7MeFUzzfyuj4fKr6Q9sVnt4+9WnYOkPYZIPud11s+/XSx8BZv
pJg1WKAC1VhlSJeW5dLRWCM5wzdfI03X8QjjGgbERFtwsSEeHsjLnZLDSsPs
JreoTLxSb1wu+0nfsa3ufupz/d+//efGRgjW3VFy+Rt4d/WWkhKlgWKcCRu5
mNp1idRzTbY4ltA4rOQRA7DUsFAWtgND2nkjuJDVla6fLw8z+u2kReZ4lw47
qsZDJSQ4YbiFh53QLUOmAa8LOuoUJPChYvOmMqteBfRfPE8ZzNHKxlbD5r24
M2k3BhUkGXbUoxYGrfJ19dhD/s2n8pQDQ9MP5sWoci6qmrQplhIOhUeB92hx
0uUmt3JpzUDnw7tG777BG7p9GJMsqK5DpXIWHfXm/RFTcAtYXgG5nSvEjOvR
08DiKzXvAIZbUpax404RiQutxczXC6H15p6PDJ2nBTO57Mks/XK3WYlIupYe
KocshBYmYVREGbUKYIzJSkTJq/bRa4aiI/ypDB69/xBSFKBRYl+hfKkZ13sX
3Z5FGiw5rA+q5mt8y8ducqGbXrguaDDN5Fun0jyQVDMs24cuUk9ctuKq1yyY
VQvfq1jhz9TOFX2jGb3HHb5PXyz0sOoD/IbDJ8RvDi2eSOpnNmOkFwFOXImM
SJcjzC4PvoDde27yA0DbqXeHzr+KKT1jgVf5OBUvf9h48SRqoHUygOkTZXmo
vjEPFyVbbsOPDZFBffSFISltWorvki224AYLlvuKCBPF1I5M01zzAWt+d2XI
iJgUY0EScMMuukMJyxgra3ZKOXZC90wKwL1QJR87Jui/b0S30gdv0Xrv1qR9
nnL5+MJYJXOyfqk/f7DialfBXdxUhWy5QgWrEUPuo3qvIWcrmMBsStcJ9WQ9
Z74OdP/bmdMA1niel1jhBQPUw29ze8/rYO2I1iwmaCLM7vZYCOshY8CBkrPm
vAYCdPQOpLmMMjZCgM8w59s1IvEvz/ZjTJBq8LpsJGuu9rvpijQ6dAAzUbHU
mNl47lj38XcWmwt44DINtMKI6HIpqZGwPBThEFrO4+u/EeH69QyEX7bsEs0b
WXMBNc4vQxrxvT5KX1w7t2lA7Ela/svU8EJcuSkiWbnsZXD/bMVNcncarPzs
NrN2FX1zjVmwKiln9hzDDn/LJXX6rLoNPz8mHDRjMoMrM9aZ2kNrFkHueTFZ
MdQFK6JMAa4TgDJkeDALCkKDgFI+3iRBzRcDSNBKnxDKGivqOPZ2W+q7uNpc
nwoZdIrsbsmu36mbHXdqyWYjK7kVfLG/sWVBJnmp+6zUH7QT/7RBtnjtu9qF
dZsw7pKbhDCHGJHQURMGhoMB8fKGbcSGPdXYQwtuTzYMu/ZawauvEstPUcov
nwMAGivzGvLybwMA09UZM1UnEyFFYs2zH1avanAbZuquDi3quEhqPkYBpZH6
C2z4nkdx2ZoCqB3IWGk7q8LCjWxYyM7cNCHtqCsuRJM490P0/Q+5881yaB8L
2ECYr+LjG0ijebC6c4utZzTT2cj6z3mQsw7eXTv7xpq4JoKuU3ee1IymmOYv
mSGF0uWbTgU4rkftGPBW7rAW204DNmIrr1GbLzIGcrWYYRe1KYi/IZs46wJ+
GSKVbJpxL/cFu0HpthEWUk8+dq4Y0OMVr7yZf/bde9+90XfxT9OFV8ANl7ci
Bp9mWbxYSxoqwLQUgyqLZlIusGaLWBP9zPl+ztyMls1UimF67jAdWsKdyJMu
3tGM5j7nwneIM2uQlpWCc6iWovsnvlvOudab9d65t7+kTzctdN9rv3cCVXeu
/TqAMFQeVKF5yPSVsVvQyfS5gVzMYOVyZ7sYM0oCl8hxXVHJrIOahR+8YGDT
IjGHTSt76OfyZq7T2i5Bar5YyvkMffk1O7U7qWhNmGCJCF/K7ps+AZgquS2i
wn28yTW5dMdq3HUIFSRgcl2xDO0cLC+z85dEdChrvkjNXPJrePqZUt1ABazh
KmGs6tAUUMghOXucj+0YvvlZ7Rd/GMg8Txouts9Ui+HDUbP0RcIdiWgSBpyK
1BVmLCXNApcEknQtu8WTSmzLqha8blk2C8EGYt1D8dRLQ83vhszHxKt+wtTf
nsU90iVRT8ahL2PKz2nar+kav4+T61YVtXuCbB2zKuTgJs2K/ahtNyw5TE3U
0tdQ+R9IRq7FmFnGmS/d41/5kceeGMFuTa3NMMWhLrJI4IjVFPVz7arxjVWa
kz09AgA0lV+mNX/J7bkUFbASTk7chdMvDba99oegRfL708TziH9Twzahu2yz
17YJZ36xdG8TG/SjJw5znUdEXnMrDAKkiTInWpkLmQVWI9aEKVPO3FlXQX/y
r2xIhw4L3nrsVUTv8dmSo/U3vmuvyblz+dat05/jB6pozL4H29anUdeBlb2n
WFqVoNZEEA+26KkVJ8eXOwj3N7jdj5zUpABkmb8iRhXp+ItbQfkPO6EQstvc
8ZputppcdLbl2nuT195eaL2qk4xvGMkeRo+O0MBEFQqIPbrJajmq0Kudi1kQ
QXlfTNqiAt3hNZ+Rj15WDGfJx3LYgymy2Rr1dLN+uky/8F2UmqklV+0Flqy0
yrGrAPnCLTc21UG6fVjnVXyjve9j9ei9ABsaFoNsrHEdvMxFmNH31YMKPxq8
+UVD/udjBZ/BW/LRPU1eJc7PJWIHqvnwcSGsf666lAXpQ45VMpa7yAs11Il2
CRnrFELWKBXamQxibYYRNJVcIa8yZlYZgwFg3eylP4CGCxpKr84UZdTfOjrY
lgNurpjrryFOV8EaLjffeV81NxC2oIzyNvlynhnfqELX48byudgx1ELtSGUG
h78Q3TfueshSbH7IJNpxmaIuTtSjtvImHbgcUd/52QsARO5nG0aOWzTrlgn/
9nQj4uYJ6RM6Uh9npJrYV2sgEV5uhaJOscUriLpFARkGUZcuQsHFU83ksVQj
s9fAHtCxW3FzuSTQfR6yySGny1CtVi7Uo2TD6m6OXHsfUXabMlRNhxSr+dMh
t9DvkDlckkTMGHbq4xGviAeLOelPPBRBZ/bhNowZQW5pvwdZaoJcWDPf3zZ+
f0D+5gD5im+x77FXIxpMIVf9kdB4bqXuFrrgKuLaB8aBzNDUzXX4tefCzkPZ
DNhpayHyppu6a0TYl/IxFZ+pR74L970VBX7qHfkwQby2ym9PmnqDfHhMptRq
xbvPgrEQ/8mW7R+/PF438Rjdd9FDZ2VLDUpoo2C2zMtCKucHEU2vk3tuG6jT
ZkjfYS7l9t3yq2cj5uUYP2uPdA6TARgs/kxCnmUvNVhleLUYJFju4OF7PERM
mIdzMNuMpK6AcDx4CPhtV4SgMr8AFzaJ1OTpscJb6bdvnvzs04Kjf+i78vmW
U/c0zH0Rlj7W4GMUoAMz5FqufiCYCZqZcu6iS7FgJM75jZSwEieerBBRF6Oc
BScDxW+pxX3xJqv72NxZwOhnAET6G4TWTFDjRSd/ed1K0ENHp3IucGB19Il8
MiIt4lvYs80dKLt3BBVB9FlTzyuWpiPK4fPCnou2kVRazWdT1/44+v0ryNI/
HmbINUFHiHT7sW7iryFlkD4ckLQnrHM7lplNwfRPio4HyroNYiY1BwBLfx9T
fBmS8y6n+1tm01F44yXISC5bOeDbYHvli+iBYwYZRs4Hgvoy4E31yx0dWiox
4qGL+cMMWJEckmGGljgkUAOpgVTwqqDpG3LvWeNozSMhKoKsTyzmyJuuDhem
68kEO2uu/MpNCQMtlSEYqCYduo7Xl82YKR5pPCqFjK3ahdtRpFNW65WNWERt
cmIOF1g4m/1HOX7pQSy25nE7zWSPfMZD77OzsGr2rJI+7ubPbJiISnohpA6g
mK726xlaWk5Az98OBXds7ChzTArsxAwU8xYHzCy4AgHyy7kBD3PNpYr4hXpp
H2n4vAwNssmXldIpuxIhXmp1k0f8NPih7eqZGLUMYdYQ9PgZbMttC7InwIWI
UTUs6Nyh1Pv0hICd5dfyd3z2//Pr4//rWZy5WMOd7mN138S3nUyoIY994gem
PgXo+y1R4Utt0b7syjPR3Uf8tLhwwieEGJHNanD7ob+bljoW8j7A5l0mNp41
pn0c7UlNLqTF0bk7buijHeGWCfFEBwszhpgdN3SoAXHbGX/z96bOj0L41ICo
1oa/YKVMRhSS1bXI9n4waqP+45H/v//6YsvC9NHqN8hFOypY0m0NyoiHRqAY
uSqE3HDS+zbNCw/MBAtjRAwreR7m/frI9Vg6wyt7dar2Ytgo//3vL5774w7m
EmGuEz/bqicinSyETyPaVqKlQ+eIHbeRTZdmCl+nTuQGQ+K4w73t4E12ZX/2
yh9OffNd7pevDaR86rCbkzaLHztqWxnVzVeBbr6qm6/RUWo1gwW4qXzFykhY
g92wM1yk5hC31yAYFgxnwXO+Wi67OZ/xNXX0rhrezoI3gytT2cOXxL3XzePV
mKwTK2WnFLAqytxdHrExrEfHPfCYeXhP2xEn315Dn9xBnAxPfU5rPEZO/4ze
fc3EmhGiQXREjXAuU9JfEqe2BHhZdvJVO6k+YsdsR40PwsbkqiYsq3kqKQ1g
M30r9xOgNGLu0fGiK5CuO6zyk+Dc7xktt1BDKTsP5L/9GN2LiEOGBSED5fDQ
WfDKjHcBqM7qbYfGrcF7Iyy/YkpLqfCRyrXzObLRW17ItUecDGP3Mf9YU2Kh
e12GcfCnsRXnl5rzLeRFGWlURERtxvXbMfXWusyKaGA03BBipvgsOmVpLOSS
2k3LRuHgumEpqgd7JA3s0ZOs+kthBT8R8G55nY9Ccit3FDOSXZtRMNXXFHWb
HrilfiX80YE6tL4csS/8fT8c8pITGsG+yxhSwGZy3pQM5XkZZfqZ9qAeqgFd
cCJgmxqoj4Zdla5IKOC4kRWQ6d1KucfA2HAIljqLhOBuDrhfQRsKR3nxLUVE
u0JrysS3ZNkYC4fxftOJYMGngjyMj7cU0hJ0LGjcxN8yyizQeR0ezIV34ruv
oBvTXEvtO3bFlhmzrRl6qKk64GfuSFMPtHm74smAaskpQSYcdIUYQRgsJnWl
j2YenS09i++6QWs/w609I68/qR47H+B2Jt3s/SAvyG3XQfMsuO4nXqlyqVRY
9rai/ZRgonhLMayHnLbTpp8EPC+f7e9s2BImzD8ee/+fv7z4zy31I3nZM3b6
M3rZX1Tzj1UoA75Ohaj4/yh6C++4kjTbN4u5XGS7XC4zk2zJssCSLLAYLGZm
zhRjKkHJzMzMzJlKkFIsWTJDYVdXV093z/TM3Lkzb9217luvnuovOHEi4tt7
/8764oSB0OSRgaNL9EdhpowyaDSi94K0XfOcvi1t7NJ7Riry+ZOtv+29XHd7
6INd+OJMTGGSeLDOLIEYFGQ/B07oem9x8FNs2zl1dwqn9eJmUHJQd0EdGZh1
IvvyF1X3Lo1VxuNbU2UzU4qZUe54uxk/osHVShcfuOlA+WKpdiCRhyx5tCT7
ddcY4A97MDkuUn1IMWXjtg7kXWkrPC7ndhoU4DUn38XHiBeqTLypyGJOYPAs
NPE9auMl/UAqs/nEShS/bGBvWSA7tol9c+8aMzEMO+aeOGIDHqZVnu87+z6h
755WvuhWMB95hd9tmdSLQ/zuM5bFgigjVj7z5pJ48UnIsRsSrO2ofg5zVzgd
K8Asc+UlR9d163AStSeB0BTHv/W+pivRMJvr4w5/t+X59Ydnj/eCr0K2jRWL
kwKFNd3F9CaR6uMVM91Ru3jLJ/dbZn0C6K4JoqQWcDqyVoZiA9NfEZsrTeRW
YWWGDIx0mjR2NRnVVU6faV038F8/XdvaCf77Xx9//9JWePr96aIM5vjAQlcr
B4feCNrWokItt1uxUO/hQAI6xLpm1oJvXjNq/+d//ftf/rL5y27AyEKtOnRC
SjdqqGbJKImY8Vt26ssN9qqu50Cj/uXx6v/95ZFNMi0Yb3AgR6oSAZCi07J2
gH6kcMdB2VEi9PBuUvlNRMkdXFvWgQ3tr4eXtJKAnGwkzXLn6yeb7tnFrICR
t+LkhfUkMXKY1FeiW+xkzTQEeFNP1NNmWKkH3RfVkhwynIEPc0hhesqEGrtw
UJt/fhJ1GegS1lhIBnVCSn8Iybf9sld+7hKx2IDMXFFVO9BXdjkzXjnBbWN+
/6PZRx/kzaegWmPme8rd6DpWZxxrKGO2JXb8zscmAWrJKQmbcHJst3mq3DiR
qRI1PdEwvcKhIKVSD7mgZVRE8EATKs0jGPo5vPKnZ+vPN1XPQ8w/PXb+fT/0
Tx9mn3DxESr+OS33BS3hT8LKJ+p+G7NBg2m30ZDfBYRBNdiv4a34TStmhlc8
z5/MJA7foEyWra+EXzzbfLThpYLHGz76bDz7U9xgjoEOcSoXQ2bmshprJ1eh
Oi8uFiVOnAbIpqpWbKIgDTh97z3cdClnvlJDzDHNFOOKEg7Y3EhGYOvThdOF
CjHErsMuqclPPPyoU/Rw3Rnko62LiX5mupNU6JECjZyB8d7b2NkssRwUXtK5
lVwvZVSH69hTE0Okii1srhNeIQclSOq+Zg9e2t6UP9t1PbYjnjvGV9VtfkLa
OiHWP3tC0/QGp+8WrSuF2Hz7oHakC+17eua2T7PuFDNq04HXAHZWgd8EW5fD
3Fzwmp/4UIfatyh/DnKjyDp7W5Ks9rJ+LNmILzGgSzfGsz3Np+zY4tfbiqd+
4Z+3HP+yH/0uYglo0MieYlRbrnCu2skYCQmgPg7EwJ1e0sys2+gbPqJf3coF
pVAbi9x4+EEElYpn0P3pPQnXEQ0DQgKNBeuUURuEgz0eHDFi1v/3Px5bZcjT
bwHgcwOCxSE7h7zlEB4Q5YoHr6I1GZCTqybJRoj1OMA0Utt0TN7j8OsfX25F
VhVLRoIRM4EE3pH35jmIoHUR7oWW+sJZscL7YA2fvUan/Lak3tKO28kVbsQD
SvnpnphTNtq9/9pQ/s+fl596gC5ac82ZNybKbs3WJHEx0OdbQbUMIaOPqomD
AmgpD169JMdZ2eMieBO1MbXo0DvQmiwZpofRW2wZKdH03YHmHBYDG3xMOH28
XUWBS0VEh10adKsDfnVExxNh+7UclE8IiepGHtkHXobQe875qLDUo+0NKgdD
nBrJRIWRhVmP2H976Y8YYAHwHXJ3rKazWJEdM/gpAF9XrpieEcGAyyHDv38f
/M6MW5MtWFCNtPZbAmSZhzOyLW4PYJM1hCSNqMZNqTPRG6MG0AqPsx/VrbgI
e3bCX3b1L624bXROdP7YHuzkc0TsU0zyC3L2K3bWa0Pbuo5gZo46OcNWbt+G
W/ko4P3Lw8CWGh8ywB5vs136MQl0YMcsdtMIyMpiHmuMOtUthj0woAftkmkD
vD5EnXUph/ijaYPXvkBPlInmOwhN59l1sUx4DRHXI6KMBfClyoHTDtpUWE8x
E6b1mF5EVwJuqNCrYa3qeZtO3t6yOWQTRxhT2/T0x/JCP6kwKAOtmcEmYqcU
3c4TTNgYOAMZbCW3KyGl6rnYMCJvE9cS5PSYZwrhSW/I5/IiXvy+XbrKBC5z
SpelpRFmpQuRqps7rR0/imm7QB+4LlzMY4/dUyNro0bYpnHBI4UYoB0O7UA0
Qoj6eZtLxnXTdJjfE5TNrqqw1u5cE6jQMl9DLbxsAOc7hS1/tA13XVaXvefB
5O3YwWFhU1Qz+TCg2FxWeiTjWnYPeqpaghvddyl3lhgu5QxroVwmnNix0jfN
7RZWHXaicX6o1s4ge7hIJW2EDW2bKb49VpkAvHcL25aL70vCF1xjFJxvOx8z
WdVdmpJWmVUNHiY6eVJXRB61cCIGsopRyV5MOaDa/YjsZYRtnG9QzU55VUwJ
bVrOBHFgLYS6alZHjpox7pYC1y2iALY/PHf8laZwxwR67B5F9d4ZTr8coAJd
hEb9Yt5MxVfqudq/BUH/9BBeeaG/qFqj2Ky53K9AsQnovD9+CXVg9hREPw02
4pYvGKjtGkyVDlMIqT8LrjsJqziNLEicL0yhdueAMy4iss8xW2/wmq8R67P5
A1XUkXotBxMx6dDzsyQ83Krj6ad7IM1xyslhe+/Quoz2fWBkXdUWknZsaCb8
xj/uJnjmYb2Mav/2JPhiXfnCg32yxHDSeml5XzNzLqYBAGVHPwPFXIWm9nIG
QEoBO6oaVw6cEY1m+fE9koEECb5cKQLpxgCmZgB3PllOHTBLJpxS4JJyZpkD
t6jgu0G2jwHyktq8c2nrUzdc4ydWp756DT71Pfj6Y0TMLv1ikHTtbwHhjp4g
pvfpeJPLLkpEI30ZVm0yux6aKdteuYHcw64BCBozFnPPsDAdtoCcjp6bLftG
T2h1CXvczCrV/G0nJdGOq6RPZwUc5CUrV09s0NI7//rCJRfQTBK6YTLPTG3Y
CJm2w4GDmL2+pFDRxzTwBnZnNqsl0U6cjbgkEb1IvVC6T8t/hrgamb/hhF3f
dnSHmPMHlBF0cP34Kd7oAw+p24cr8sPjo9ikFXLW8lQ6/s6ZifwzC61plL40
YmeearbFw2wJCkt85Awb5KYbe1sLjqUOHLVSCnfdSC2z1SEALennLOJiHvi6
XTm5HqGGlzA7S6JlOeKP26/I1UFRm3y6CnL1M3Dqubn7FyD3PpXOJRuwD2RD
d0WgWKts4MCV3Jy2MLfyj0NVsHtuaLqP3y6gNzIg/SEZ7WFQve5HR1RTMnwL
ZTpPA27izeTg+vI4C0A9Z4o3VUccKNcTRyid+byZUhG5e7HyDrTuRtXVN4Hn
PxpKutZy49tLnwBunTiUe+Vaw4U7ehRpOWgLiMEMWL4Qlq5BVHpFsJCJpkA0
TOd8xRqrMTKBB0sctYPHMg5lvvkhZxb47KH/2bJ9Z8kXNSJcorynq/BnYfxj
+5gAVvT+G5+P5d/VzMRbMFnzeWeX8P2vLK2bzHvbhNw1WIqjM8YJLIQnfmMZ
yHjGR245JSr8ELqnVo7o0uM7FYvVDloVazCl4dL740WXlNNtIRrES53ig+tE
yAdeWnEQnkLovImuvKyerbBRBqijFQsdOZShOm5XLargwmxVJrm1evT8Z+La
ymVWj4fT5OWCtoz4DSty3479+2PLv/+095/frb1w0UPykYiGZpeDKB3Jue++
l336w/T337l+/PPcy5d77uSr6UzBdB6p9ih5IFc0nmmcu62mtuvo47L2Y/SS
NwVziRp8i14Cfeg0Obl9fubI03X+vofgITRZ0PmMis82Bi6FQGc3xg67x795
gsz6DpX1hJq8jD+8gYp9TCg5SOMmMc6rRVNAbRbM/LJgOmJBLGm6pAPXlaAr
vL4PZMIuqRKnEGEgE/UUQuOyjmTnN60KOvXzpRFBjwlVZWO0h5zUFSc/4iPt
rrK3JBSThhYxMndkNLNk8fWTyP/60+sfXz98HHWv6ORCeCey9ltm73XtYrNT
h9OQplTwUhu00FD9DS8VoGw4tC4otjEqTQywgjwrWWgXzDUqoEWs0Tu46uPL
k8nuvsv41K+H44/hgOmEkQokqEpM7XRo8R7Foglf6CMkOKcv2vpPuQYuasZi
vPTudXqbjXjPKWsN6Kadkh4nqjYqYrqEEw7J3KpdvG4zb2iom9wJ+VCadDhL
CS5gzZSN5H6LqzvMGLjKnsgVTOfoWGUaxYSeO+IQj7olk4qRRHbdJ8KmUxZB
1lzZZWDuAwFs2smEGkm1vIWS2fqrjKY7kqY4XkfKdM7V6cp2l0pNAKXBGjPF
szALBrUeEHm5CEJvDq43GVJ/g9J1WosvZmFiavI+rrp4pPRrQMN5wGRPCg/S
bhivUEErkI0npjKPWTCYl6tuNXeQjWlhQ5vV9OagheiQD5hpJQJMx7I3+Odn
G4933WtrhjUtNkzK/cmNeumhqSA3J1KPcYYK2fNt2MHM1tTThTHHWKPpUULm
GipGNXxL3n6NGPumYqwKAqrzC+dCmLZggKnCjSOaSiZy0haqUzT4Dhenk9hy
vehtQHfJFSG2xsMHPrbxIza6Wd5npOYZ8VnMtkvcsdvS+UQ9NGU69y1Jy3lb
3x1q8fGZe5fHCq50V1wea75IzPkE9+B9N73OSh9aluFXtLSomfHYhv8hon/s
pViIHU715JYQFVRgufD25C8A6cc/6cs5xYBVA6vy6m/FL0lkSjFaK5lCNCdr
hvMOthwNVa3qz9b0Z/v4KDOmSQ55YOfDQkrVMxvBSuzbdGOj4v6Hso5d20AI
W+yr/ubZ8Glv79eh1hOboMQtzO1NStIe99pj8oX9+Y+WuDNGMVKOHZWS5zCt
laKZBxZGlYfTIhm6Ia77zDxTsGZURa1GK5/iMtOXDaZ1FV2MrzMu5Cha4p3Y
TiEuz8AfCvjQmw7s84DcvVD2Rz+hQayToJdUDHxzLr6nzkREqPGTNg15Mxiw
C1ESarVfO2ckDGyZZAdYZ0J1aAhNdnANM+19fvs3VmSanFBPRXUTF1okuA4Z
rps1fX+qATDTcYXWkg6PPTJ458p02z3BdDW4No0N6bGIZsWMcSdnVjOda1xM
cKMyDH1n1B0AbfFbtvniXUGbcyxLMta4xJpSDxZ5mBM7NqJf0oedyAy6hRtr
7t0tt08Bnin9nFJzjVx1fjLpeP2ND7F13zBarophxUpc0sG0u2TgkHnhlU+4
IaXpFgvYHUcWis9MXH+74+ibrcff54x2ESBV8/XxsunyuorTZYlnwOU3mR03
2kuuT7bnQkvPkNqSF3tTFaM9Ucn8EmnUiy6Sz6RSezJ4oIKwaDhq7Anr562U
/I6Ut8fSvxiKfW+u8B6qIVEw1eUXgMhjt4lj3btLG0+3DY9XOM9WFRG/dDnE
iLgwQRN7K6x+uen4+4tHr5/a1DzQugUdMQy4UUkWRMUyqwvbfroWADjApQis
KrxQgK0+XXnzpkNBpIJSZS1X4IXnwAkxQ5ePd5z+Yqok5YDm/hbQekVE9mAB
ojpFCO+KWJAe2YiBOsYnDfNIzRONF1bY42FWo0/cG9ChbNTuMK1yW5hNrjhJ
6bsgheVxBm4OZx2azbkhKE/CpRy9C3h7NvsLBbrQzW+002uxfTfM3J4l6UxY
SVkzkh+aF/cdiAN3XpH08gdvm/BtNk6XEFzNmykZTTtS9Nan8pH0KLmO03Uj
9yIA1VMV1lA088Cus+/rJrrkU+XShgRY+jviqYGomWcW4f7o9kFeXzXCzJRx
K60uaoOG+AMbvKJ9/cIyvcGCTH8EvLDc8km449vlzuM7Iye2DiIi6tKjuQtR
8PUtLevZMlu+WKo70FtSP2u60kxu3JA07MobbNQi8WJF2Ml2B5Q+mxg/WMtf
bDvYwAdDNSPz8f3xMnSfjU51ikgRDTCoGLFCW8G3zwrQvT4HY8Mj3bJLDYxZ
pwod4M7B6k9y5io8WtyqCbnhEz/c128Jx63UXrdoUo+rlCF6HcRh4VQ/KBUw
nHUY25LDpS549DIpupswVMoBZvH77mPaz2oRpcy+xJb4tytTjvJRfSpCn57V
IyW0rayKftwJEtvyUPfftQzE6gixTkGnGV0hGPs6SirfnMlDxQJQlwD20Y8C
mNtrjvEl3ACq4zJvsjkiEx8MXjZYTio7Tyo6Ck4+VPUBoOUsANx0BTdzK6Ic
W5NBbfy+aBjqi2JWjHNh/aSD0mohtfF7K2ZKk4mYMi550S9Hi1DVnMl6UPm1
4swL2cmXwCU3LVSwjApx0nEW8rAGm8ABxdvR1RH6XeHglQ0JcFVVqUOW6bCN
S2rymo+xZpk6IAs3/n6YVcIaSeGOlh0Au06EWl1SBb3ciJ71vUe058OvO+g/
OgR7EfWKgWjjQUXg6ZcWyz9e7L9+vrS6tMAbSFgRopxqgp07vsSsNyJzCTGH
mKPNTuKYFVTwfPHBNrHRgp9zy4hT1fGNHwAGL33TefazzqufDFx9dzb3dkhM
81PbyO0npx7cmW9t9ErFv+4Fd1xam8e0sh0+QFSNBR9VjCiHH+yolBE7V82s
2ZA1eDC3Yc2JTk4jqunycPZnLVcAXeffXyiKG7j2/gKoKsxueYa99YieHhHe
M+pbtxzITf3EU6tw24XfcaHXzRCHpMuMq2I3JGgGCwSgYi6wmth2nwgqp0Ma
w+RKMyTBPpnKh5UwUcUqaMNk/qHxmpip6tPUhhhU/af40kuQlDgBuPXxiuXA
+5ZcPK+gVYy9Y6Q9WLVPWE1TPgly3QDzMuuMqGxt96ldYOxK75nV4c82p49v
g688mz8cHXnXPhPjogy6yZVeCfzxps8rRPNRA2YD3qeY21YP7NkYEQtr2SX5
cW/nxw07E9YopiKeO01BKUQ0VcopuSqojZNje228ScF8Ma2vpvful4MpX9IH
H5C6my1zMCVpwROQBwOWaNipJA0vlnywph7eRE4/1TM3tCoPC+RiTx8YjUHW
xCN1P1yT+TisWACgOvEEdriCtdCtXJjhDhaasIMaQo+cVMyuvWaGD7ioU/De
7L6ODJN0wsMeXuJTXfqFA4hYxlPmCq6RWq/x+7/VUmp9dvaWX6GFtoorjth6
E6hZX6Fzj+j73o/A493c0iVea4DWqqNNaqdrOVWAAzWWDeaB7wBm048t3D3R
e+MdJj7HY0Zsawh7Gqx24u4SedgrHPLhq+yUEg+/zcIHSaayXGSQjdW9bpNu
aiBKYCFnvio5/sOG1NjhljQuDeLUiwUIuFuhC7InxV3H5bhKG7tSuXiNPxe7
bWp/Yuvwqtq1qhGHDh3WzG8K4W7GoAlZY8A3q9ljLgk+YOGF1MSwXxSy8L8P
WHds1B03bt3B8rsIm16xhzOq5QF55LIlUv2fnLqfdpZczBbJQu2SDB3iMQ5Y
28yftIBzpuMAdi50g9Hunk+OEmueyXGvnNQAYqj+HUDHlU8773zecfmL4Yxz
ZOAdylSGBNsjgtVg+1PmS+Ma7t8hDo/7eUwnA7lss/+88/K/f/3+xSPvDqpK
M1D7an1pzQlxaTs8ij54CoDVmBAVzssm8/viD1mUSB6mdfDmR3hgXkg7uyku
3GwE7HUd8SyeXWFlB1l1hoH4NRVk24n4S5gVRLXpp/M5A/cP5AJVH0dqS6RV
xqAL47S8OYdyXocvN4zEiHtjuPPNHjEe2dPSln4d0lFYGX+49vaxpvQThMY7
/KEY1XzmQ6v46UpgO6DdDRujEZJDjdxek2ytyffXw099SwZonV8yYlnIWh74
JjwVuzp3c3/myhbwkqv9a03LMWjOUWHNWRsIsEyaXpOxLOR2PXdsN2IP61VR
DX3Xr14L6p+tWbeNdI9kPmhnBl36TSXbIVzQ0ofx1afYLddW9PSoEe8WdmLH
80n1ceAHJybTLw1lnJu9fxjVke21yw0i/YbfrlOQJNiK55bF3Z5ac+IxB3p0
1QgOiUYc7AqnvMHK7HhkVbHqG4u/eHumKB43lC1DtGN7MhCgOAa82cIacZKb
ow6+CNMiwbdqRQsiIcxmZdrkJA8Dc1BaehFJPpbJbv5aCUkXotItmhmnhum3
qrWceQEoBpn4Br7gnU1Z1RKuwtH2WUTWtibv2OD07pmIazaoAZlpWIjTzWUh
666QWuJw1ecITXFCYqPbSt02ENdxw4RTAGrC58yOWCmzwS/vWJGOmyBlipFM
GbJ4Me+KbLiaOpR0kAOXjdPo8aTitwHNKTeJk1AJlRTe2Np6EpbC8/mjaTJc
vRKdZlq446OkrXBu/iQqigrLrdJun6CaO35WNdd/UIwGLlBCHDLKEOtesc+L
tcnnQybGlld7YKM+IcQpnNkOMFc9sF0NSYxpWbJKg4LGl/xbr9yMJz6FuhGw
QymL6omPloJrXtYSo9fOLJ4t+9QCaX5I79nl9z7h9++ypsMLRYq2a4y+86Ke
W/13PwOmnlHi652Stm1ucxRTTu1KI07kQ7pTh7pKWrvKyH3lcx0Z01n5bCB6
WaSz4Cb0XRdNoMID+VoXDm1qQUuyFmzFx4v1N6it6cTeNDlt+s+7oX0nG9yd
E5Qjn1j7l8Bf27u+8VWe3cKU7InKdmmZ2/R0bON5+mhuVDgu7kwmlt7CNWeA
q2IxFXHo6kR+1S18y30jvldKnbIIelSoJErDEURX63xjS0nGzcwb11O//jg/
5ua9pLPJZ78AFZ40YMvWmA0rkukNt2V/2/NoO/RzRLm/Yt/bCO8vO5/vrCwz
yfCU93xckI3USMt/S9Fzww5MM1edpt/5cODERxMJZ+YyPkXc+4pff8oAz7Ms
1ltQrUrEAyO4L8RFuRScFSdtK6x8tWHySnpN4vFlv2bVydAJZsToNmZv7ra2
3y8d/lPI+cjLDMvaNfIZNiiJM1PABdeCO3PglakiULVHxTsQ5zWdWEUA+xVz
j5TN3vZvTZc+1vUUBZl9bme/XVLmlD+QT9zvBrxfffW9mmsAYHbSSF4pc6DC
vDDkEBPsFqqbsyicuP/Tc++zLd2+mxzVLLqtxJUQN2Ii2qVYr5KwFtFHFCjR
fMqaFCWZyIuqkQ8jlnW30Nhf6gQeYrfFGXVdPz2l/fOxfEs4L2g44uhPWmOV
RKVNawb8Hn9c0wrQMavNvDnmcDyp/hS65qKRBtZq0XYJRNySgs54B5F7rPON
N3tvfsjoydEx+xmd6WxqBX0mb7wtAVgbQ+xLItTHz+Rc7Sj8tKDkcmvOg/6k
WA0Evbf3yL/E0isnDAaUWTBuoVRphk5rZuKD/A4vIs2NbjlQyFXl+JJ6aNnG
X7Hznu8q9iKCLTPvH68iLzcpy1poQCl+GvbuuYgWdlvYjnoUIT7UDa+KGgzI
AvlIkb3l5PO5S0+kwzZUCzP+7X1S8i63/8ApfGLELqfcP5Otm05lln8CSf1W
WJepnkxxwIr2eMM/6Cf3GDkBStl82UXuRJVwvglZdU9cl6AfSxZAy8ij5cTO
M1wBJGBg0kaLit4D1MR/3n8HAC344EAf5P3VitE+C67BCE9TwVKViymE8iuL
5ZfpA3k8eOX2snLbpwsrcftB3W8/PNzyoaywJENnrLX5iq3ivGkoLjAU7x46
xx1P11O6NKhqWvW5mfjPp/Ku9Nw9QSq+i6pJIhdch336Fr0iRg8eCi52Ocbu
csfzukry8uIvlt+9WhR//s7lr69d/CLm0ldxZ7+ojzkuWMhUsZvt3Gk5ukpL
ndrX839wG/60bd9TEpbpPXrERIRZ68EmSEGJmJrjQylfdJx7u/vohy2fAIbO
HuQ0QMfVd6CFR+Dpp6DpFykDJSZ8hwHXqCMOHWDXnle6rIcE1egVt3QnqFg1
kTd8kv113W8PRRY+VE/vgZddfsIZ1nTlWYFVe5bZTde8nt1Or7+u6LgcpQ/w
pjoxo03oovuI/KsK1pgMUseoPRegN0T1DXbQGVPjdfHNN1TMloMMIMamGkjZ
3Ply4P0zUw1X+/JOllw43pt+m79Qbvqj9Q71b7/sbEqZWhTI3NPAqylTwwYV
hGb5Qq6FWGEVdbhlA9tBwZJerIZXuSXjFvkUd6xRh6zdllKfeA1edr9y8oaT
P/l6J/T9974dOTk03y6ZLyA1Jjjn8kOcQqdoYtuPWTP3PdIBlwVDyrl8x0Ip
tz9WROh2WJhRC0eDqlPPl685RAIRljA6NvouAJfwMX0822wlTOSfQbTEUvvu
8Kdr8fCG5prixelRCYs5UFs515rFgAwqSVAVGy4TEFQsiF0EU82X87vPeeiw
iEW0osSv2fTLK9I1m3Z7Tftk17isWtgwcn7ZMm1befvB4OMwRTFVcpCHvcTR
iKT/8Tp1N0Rb1gzoGWXuhbv4B184Zm+GIOc3x0/vjh/2Nb/LufyxreYtVeOb
xPZMVustdXOc5MobQUiRajy+B/AeZqJzy839JcD5KbL4lNsWGU3WdFyB9pbw
EIWkzmRw3qX51GPc1jgbs06KrhRj7qu4QJVwkjFb49FzXj12LZkX8G0J9L4s
evtJL2MqpFQEVfCHEWLEAnfhKylD1/tuHFLhunZDiichz1pU/y+/bPzz52cv
nJQVaZ1q+DNh/2Vx7bn505+MnPm2BwBgt+V6Gb1mapMZXoir/na+5ioo99ZU
3KWZnIvjX32GLbmgQjYKmzIn3gJQq2+gxoYy465l3jx3/8rluAuHb1z7Nub0
u8lnvz174pu7J09IIINmRo+ZNbwkG1JCbvM6rsq7ajWteX5Y2Qr6nhrS+KMD
sckuNUwmo6tOpX7x9oOvAENXP+w//077mXfab73Xn/4OrPDjmeyv2AM3mG23
qPUVFu5QxAC2Lrb4yMA1Yc+6HP8sZHu8bF+36x4t2X594t524HnQHjlrEDF6
E37vw77PAcyOzFUd2Kcd0w5n4qpvGEdqbDMlgqZYLapZvZBzgB5eEyjIaJe1
3yEPJASZLcucEinwqOIuQAXPiwi6lNDKA+g2U4H4zuzhhNu9WUfmKwBE0JdR
D82imjDwxiNyNH/gLr49U9cUJ+i9YSHXaSn1YmSRcLrBiJm28UeckjE3dVAx
djOkm9hb9ZuZKFRPIq72Mwuq+qER51MDPRpyxKXY9PsxA/cozdcZ/ekiSB6n
+5Zk9rKDW7Rrmo6IqzwL37gWSwQ9eYLJMj6yQs+u1VJ6FOgm4VyxjVblFDO8
OiOjtRNcfrL5EkDBANkD+vnyM8y288bZLMlcc0NuChXFWAQRUJ0TxZevssDT
Gi1aLoLqeTg6bIA8UEbtL2a0XOa0nheCmlyUAelo87ZVEvQL/FJG0EtecRAP
9p6XA/x5hbvjxvj1gs0wOyAec0KyVpg1e/7Jde3EKnPoQEAczBYTqgPWdBXS
fGSNcucV9vDO+Hv22s/xVwCC1jwjopYwFsfpi6OkA+C3D4nuvWsseJfcW7ip
wv36OPoyxH6prrWPxFe+Dei7eATbnceeTCeUXwPfOzweC0DEAYxjl320oufG
hsfiEhuuWk+d/e55+F9/2/+XF14VrAjZeyZEq9nlAR+auA9XzK93dd/tyB9t
iDdDUyJEPqqxyEDGrmiY32/7//73x//+yPkkLFlXdazKi9RdWYLOez1xH1In
82XUOkZ3iZ/RZ8LV66aKOK0xuP6kkYbbDTFf3vvgDTkB9aefbf/594d/+cUb
ClKog/dq715Pi41Nv3L82gnA5YuHYs9/lX3x5N2zXyfHXc0+9YmKMOIUdGy7
kS8tBGHjUX51vKD6PLfsKqs/SVZ7McQZWlYivcQSUv0J4LXPO9OPt986VHUK
UHvq7Y6rh8DlN3EdKdCc0+jM08jqQ5jct6mViV453sTpYwFveGiV67RuP7Zz
hQXZs6rWvZaITbxuIQV100v6xZ2ATMOqFPZfojTdXHfgfBIwvP4kA1TKBY/I
IUAdvMW5WKpfzHMK25zyGh+vZ4nRHWD2K6H5sBsfmei9Hna5C3ImKp0ydSTJ
RkscXIpXiFTDQRUAAKzuvFvc4lUMeUTIoJtnYk5Cig9Req/YcDU2bocKUa1h
dds1s2ENQojpU/Oml9VYXl++fKiQCbyhEvSsaumm6WkKsJQBzGYN35TOnLMz
25aEJH+AtxbWGMTzNiJITwca8L06Tv/KMm01hFfNZOKqAFLUA/5MBbY0lgrK
9ZvRQUnnU127g5QlHkix4TIt+GwuYoQFbpbjgYuFx9njlTw2RjiYoZy/xhn8
w7z6q6vKE6tq01IvHPuoJvn2eHOuET0bklHUzCH+fItLTLXpyXJcmWz0ds8d
AKc/xwauEoy0rpgtKy5lxMVbNSvcGuy6GfjUMbfnQD9x0pd0imXpgoNUuipo
XpOXeWkJS4v3jWPZTtqgjTqsmGvAjeQFrMxtB87PyPaNxZHPADb4zB+XefzJ
83xU2R+3QlQASDWlS5i+sKz+JzP+57B9x7P4QtyNyD6UcRTQHHuE21DKqb0H
+gDQCAAoZwYDCoxfgTxQpGeMxGXMeRs23yehrxgtbptpzSW2Iqs90grbaCy5
6dKKR/D9nvGHCPlPq6IfVpl/tS34eAN+A/tAZ1zyxdfbrn99GXoVVS8boRFz
06ak3UMu06JKMEOJlNZkNazStFBvJ3TJiY12NtCC7gtJRojDCR3n3mSOdPz2
au3f/rn2H399+Z+vH/8/v6xuhDjt2Wfv3Lh279almG8/vXL8i+snP084f+T2
8aOHAe9XZcf/sGLb0o9G4C37mNpV0m3N4IXJ28ear78F6Y9Tzt3ysztcrAb1
bCmr7OhEyruo3kxk2cn2mEN1sVc742MGY2+2xVwaSjsFTAXwZorYsDw5dSgq
RQbItd8v6TeNcxvcrmVsuXU4Y4NH9FscMgFciMsLGVoeysD/3F43UnpliFIn
smqfVudGVzNBVwjd8UpoB3es2Y6t26YUrbffsINSxGOZ5vls73TiKn9k2caR
zlRL5sp2TIQl/sRzm4OTc2IiHaBkjoeChmU2mjX80bKfuBM1Po6oNfPFBtXg
04DENBbjkxQ9U7VvKBCyxUqbDOo1CIIqkoEx65CT3XKceeq+HpeqwdQsS5st
M/Va9ICE2Suszef0lxLaE5Ww4m0P26+jbHj0GuZAUC+wEubt1OGgnxIJS1/o
SX502rYe9POWLaxBsbtuKobvPTQvvgpQ9rS1DyVVbmyNk3V3RZhnwd1z8tDL
HFyYPrrEaJWhapyicR38/kTpcXjlfWjn+a7KxJ6C5ILb3xZcvVR+6xLoXiKz
oxbclUGYHwxo7DvbZg97uB/whg0DCilm1vQcnwnlklJWXfLnAblDSl8xEJ7Y
gHvm9EeWtn3dnJvQH5axV0yLQU2FYfGibfaiuPEwo+I6pzcZV5uhoi5sLpkf
B+07btWSHLcuh9hxzT7W6EPH4jZ/4InHuhph2DhdfjneKwX7aMkPVWO/Whkv
fahVfkvDCUDt7S8brx4vungi96vT4vnJ7pKiiNz4563Vv+wt/xDULi98q5++
uC4e8BmwDukkp60YVVKsHEtXNR1ElI8trJGdsG7dxdmzUR4Z4M+MwJ0AdEMP
3NYzftoO//Y6uu+UPLcQ9pWzQWaNcjBe1JXsYrY4xCAPf2axPR7WlPU0smLg
wzS0DoNq0koA6sgjpO6rE4D3ONDO//39y7//+PC/f9v8dSf8MuR7vWGZHi97
GwCIv3ju2rfHbhz//OKJT2PPnPkAAGioTeDCQS6+RDdRsU68/1rb+IhVbm6K
B8Z+m3PiS/p4jQXS4oPE2cdvKWu+Xrj44UF9IerOUJviZ+6e6bh2pDvh69qY
N8viABPlt6EdF4NG6tam48m62SGAWigz/wg4flzXRJjzPnzTGjHPiG71a+lO
5JQLWr6jX5AM1lBbG1ULxSb5kJ/SbWk7yei6Ba/+VD2Qa5IArVzYMnZwC39j
c+hGtO0Ks+zMWCZA0XWUO35vf0kcFs2tmRhbRiU7L0GPbN51jC6bgE5yiY80
oh7IV8OvPOQRXqw/eq1kusaTV0UT60GxR4d8Ye9aZ2Qf0JAF1RiUIGwChFY4
paO3uIkTEliViVQR8fO3V5UO7YhGBnUKUAZcvYDczh2qhPenMfpvaKHlcmCN
l7fgZkCtEw0uGehJhP/oe8eLDWlY3rMdxD76UftbMCTtLIOXfe3hjO5GlS+e
mF4uO9ZV6AC/2kXPDPFuWqmtGtyoRQ5bX3Ns+1QhHf51SCqfLZHMdnipTTu8
JmN/KjwWsJh1BN1yjTWewJ69huvPMLFAesYAZ3zcSJy2jtfiMr60ced8DHBY
J3TaRQcG4aPDt0Pq7YjqoRnmQj/QLiYr4bf0C1l8UJ8R3npgr/rZTMPkDVkT
AJr4DqrggmE8STaeuSxk7C4pwnbqQ69mw8NesaAseFCY3/mQ1LzaWflcSn3o
QVvxzQ7WgpPSqJ27EYadUzSesTSX4gtjm66d6Dp7/cHhDxMA76S/8a5kvEFO
B/os7A276ZU3+mPQrhp/oEXU6NEdYT3JK+ph9sQZ8SCLoH9hMM2rp+yty/7o
tGFNPTFCl/gNe9a5R8F5H7c8JBzadOtdZrGaNoapSaKVxdEqrlD7L/Lm09yc
FptgwKhArjg5L53iX5+9trOxQmyNAtclA2bK0Jl2xaJDtWjijOw5Pf+1//TX
5/4XTzwvN7xLahq6Jiv13Dunjn99+sjhy4ffu/XRFx+8/UZRWbLSQZdQx7F9
5RJo/a6o6LWk2tmR2vYuIBXwZktVLGWmRoZvF8wXClrP8JqO00aTQI0X4ZnH
2ZWnxgtPtiae6Ll/wqkmkBfaKcAS7ki6DgqKqDBLlBkFo9WOL3mkov/dpd+c
yImCMiLTt53oCvlkETTxDCz5GLYgaSb1/ETuWfZ4gZE+Letrn43/pOve5+0p
H0LSTlj16Nc71ses+jAIsN17MdT2jazpDrovW47p12Da12VDB89iNhcQq+7D
2+Nk2IFNK/GJmfzKh18LTJmwLSJIhafvnHPgins2yY3LeahfPIhey1LaJrMg
PAnQIArC8iklucrKhqrpIAuxaomQL55MtAmHbTyKWzi7rBt2y5B6KtzOHnUK
xojt94iIJo8QKpusY00USWfycIWXbLS5739d+tuLF7+83vvLq5UdK8tJnwqI
qVHajJbRY+P3RE2sH/ai3z1afb4e3dVTlrCpEehRPzTFhenWk5t2rYSXdt2r
sCxgoHFHEyj113iDBfvquR1Or2XwCCkRQMk5LWq4YZnJ2DNP7joIYcmsAVaJ
r7lEKj4/FvvB/O0TGkLjgRHsWgzBAMFvRi5LwC7OvFeJCxphSsoD0cQ941QS
JO909ZWr1ee+rb50FJhykth2ir9QfoA82N7zlKFiEeg2Y6LWKIFalNQtn/SA
Q3c9xB9DBxmyQJsGEH4IUBbHiwey+J1XxdMPZMh8CbpMhUoFN53rjznZGn+m
NuNMwhuA2apMRv/9vFMABbrvUUS9H+CbwMANLO+5wWInA+mjuR7qaEiICHA7
bLiig8n0mOYMQuimX/py0/F603zAiR5+R0jcvqbostBrRL2Z5onSoGTBaUIo
GX0HsAa8B6BUXCCUXNaM3KR2nUC21vhkorARqcfNrXKE+rlOMfKuFJhG777+
/ZZsf1MYsMyrWKPcmX4nH7csYUf4KjlycaYssTvj3MJsYU9pQdyNqzdjvi0s
Ty/KuzcJauVP9c0Dmwnj/TpU5Q76vr3iei8AoJlLUJMfTIKKJNx2uwLNhVXg
K2LFrbf3DcN+RS2u99RQxjlsWWJX+uGF9kqfTCKl44h9DQJ8TURUH5xOUY6n
+FiNYUmNbOQrS827j8czAoMJ7oGYLQVYOdDUAHgf25iKeRArzT6lXayUcZuN
jMmBu19Mp13yUEsXWuLeBwDgUzXPBMAnIxeiLZd1+YfFue+RKr5WUXps2AEP
vW9V3WJF3ztI5tS5TjsHrIK0kkdqyLmJvPSEh9yhFWqrSzJjQj4gVn588CI2
anNAPmsi9Ugm7/uwD3z47DCraEeH2NTNKSG1biJECa6P8PtD0gE7cdqGb/cx
D8p2bI0yrptpcJJGIpIxi2ReR5uUUhbcApidPyGZzBlPfWtFj335eu/Vkycv
th799OSHDaNKikhzU/u3zFSPFb29LI14+FGb4Psl7Y6e5ycNabqPqas+wpSf
MyMeHKz4hnZ27cA+bMgIeRjfE8eYLzLKJrz6ds3sNV7FV8iMLyezL3bFvgvL
TIoQ+jeZ3Z7xLGLJ0Zm8i7zBQlTTZXjhnT0NbFs+eiA1GmqPgo1+FXGuObHa
hYY9HdsvBuqn0rhtN4aykxpux6QfP5F37RRivMEmmDKTUxykVM5cggDaK0ZU
GVkYnxVnFs/tGJAvvHN/2mLtB0ej01d0Vz9Up11WZ57T1icN53/LaCyUQJoF
2NmAhaOCVHadAgzFnWxOv5Rx+U1kXfoyosFBbv/7Y9d3D5fWPFQnvo5fmy3r
7DNAy6yoihCl20VpMZLzdbgyOaxRBi01IgcMqBEnFblh5ns1YAO7WTaTJeiK
QVWcQJSchBWe1Iw3HpCg3zZlF3YQG09jyr5GFH0NzD2nZk9YZHOmg6XBTooI
k3JwNwN4iTd3n1j35hId/cOGM2ohu7AlImSxAF2qxpQJRnKn7l1qvfJWWfyb
gw0ZEubMwlRPb3M5Dj5EQ49IZDjYTCdlolND7bXxoC82kCtjN1BvAQList+f
QX7/K+uvf1b95bvwdzvuQIQroY4uFABWiG1RbaN24rRgdgbVWjiSBFDBsC8f
7rqE3OGCFAakfVUxZxm8K2y6bhiJNy7GBKklDnjZfOaXiIQPqSVfG4ebFtJS
7r75FqYpzkMqF1ZeNeJygjYce6ipP/lwX+kRxuz11njA2DgQ3tduaE4Ilx9x
5Z3VFnyATjhM6MhW45plk03E6kRW7/U1Xd+rVdmSRaxUYJQsuhg3QwRWTMa8
OXkdMJFwysQAG6F18Ko7dnh6EJPmIyZ6hY12Sa+PN7YpbN2iX3tpnHysH11n
lGtAxXJY5X6Qs7tGWzWRA7rZ5+bW17rBR27RtlViJU6oqf1a3owM0kekgnjM
CfxQVV/8IUj3BSGlc9ktfRbxPPUtRbRK00yfElFipw+ucTAuG/FFUBeWIt2M
8YOgpUUWMrtvIpMBiPSvIbmfyCbSgpaevVX0IyN4mVMkG7zhM0DWwoJVL1lF
K9ajC/uzjo2VXR3KO1EeD2iJjZHO1tH6r0+lv3dAQAbGtF0OY4Jr+Pg+Laqb
1piIKU1YqElWL1I3deaIdJrScBlfk08fqub3JMKrjjXei8k4ezr9/LHa+DMe
dr9f3BqUzAcMID65zykTyPEtfjZszUhesXHWTAtb5umIYtrOOKXs+EpVFss7
cdycddmHyAlqGmEjF5A19SrEnGCwWdafzZi7u1BzreHLzxG1NfSpPkzdXQup
77mVtSGiOEQorwK4UP4ZIveYGVWinctdZ4+tiadtgn41q99EarIgkkzUMcZE
3Yqc8MTKWlfM2vH1B6PlN98S9yUTay/Q2tJJwHKvEr5iHHeSMnQjN2SwEiuh
Vb/YEuTNqrA9WvqwHDsclKAcClDICg07IUtKyI6D90JvWNUytIvVsrl0E7JO
OVkALr04mR97IP7A8tsmClIpxHEEJPhks442q2NgzfxFN3fsux29h9f9vRb0
+7OR31dA/7Yz8PvDqf/vJ9zvzw3/EWL/18u9//OPR//5j0cHQ/VAkkWjtwzz
haKJuIAIoYWVgDMAlvnOfYXUiQbBu+9xkf3Y0jho+rHZ2tjutwBeMea7567V
ZS46+6uhy28BvwDMHQdg8r+oPwNgVl6ZT3zXAB544sJFfJIwpR959yM9rimk
p1hYdQ4GUrMA2sPkmB+cJ2ceJRXHwO+dR+Z/JevJVaCGmXP1Xink2YZ7Q0Hi
9uZ6DLQlA8fnkZp5aHz5xd60w6XfHp/NucUsOjtdeAedB2BVAYzoWI+kMyju
3tHCtu2LYW7lvrjHh0h+SGnRjibTB29t2GDP1yV7QcyGMn9XX/DMM/i9G/dd
WGmXzoAbL2sE/U7hooYyzZzr18jg0MEkCafHp8SwOdUmIdExB6dXZykGLghn
rlIqD8vLz8twzVbimIkDXTWJ7NA2xUisCp4jWchgPfiaUR3DGUlcEee/tE4+
dpB21B0W7LVtt3h/N/AwSpYiUyhtCbC6b/oLztVd+zTpNGCgvFAvIWnVCyhI
e8Ah3t/S7G+wt224PetIRDjAnS5EV8ajmpMlkGETd3YJUs3tiJcOVelmO9Gt
Cej2q23pp1POHSs49WXpzfN4UHZESYy62SETbV1Fl8OmMC0Z2JacNVq7A9vt
NhCMoi4vtdqMzXT2Zxpqr8lab+pB18y4pIfmxi3hJZ90xhvQ6plgC6E/IARa
SZ2MqTrsdCdrrldNhCrJU15Gv3U2gz+YpsI3h9QDPla3gTisRdevq+ZCkhGD
aEivXRTiWmSQbAmxw6OcfRnmbauRu/xp1Uj+TP5RJvCmYDCF3pyCqyu30Kbd
mh6HOFO1eFkxVBIUTVu5QwZsB7U6EZ71iR1RGpQRlx2871dVvz3b/vMjb1RB
DOFQf1LLlzVsE3ZYNFTkXKjRQtMnij/tyT3VVnxlrCxRBYdbhCQ2eJDHAke9
6mWrlNpd4aL0/WCFvva0/P4K+PvWxO/foX7/s+r3v3D/a3X2Ib2Pn/iNgy74
51+e/s/f/vzYTNUNAjilp5rfAkByjzqGUx3tF1QNR3RpANYbANINgKA/nwap
kSDKFwbS5yvP8ghNUS3jkRZlJw/gMo5OfgQgNd809seZ8j6Yiv1qPvF811EA
e6Zi1Y0JaUH8pmvMtmS7FBySLwQVI358fZRSGYBmyPuyQNnfjKZ/w6o/Zxi7
oJi6o2EOWNQ4Gx1CbisQT2d4eQUWct5OUBFd0oUMeBO5g9iTNRF/HJRxceDN
t4htt3kjt5ANX9AHT/pZ5duy/h90kF/++OZJ8c+X+vqveieLPKgKD7WWM1u7
YSH42XUr2DeXRdeW1bXmoZPq8bsWcR978KIQXrFsoxroE8LFQZ8R71SBnWbm
jl+6tILW8sao3Sm0lsyF0pPw6vPQ/M8EfVcsqgkjvtevZG8EgqsqhpXZFbJh
nq/qAzgIJu8DYvHJACT9mbgmSCp1wq76yLWqqTrRaI1ptMQGy2HO5K/64FZd
u2Am/uKpN2FT09sRzVbIGHDqAy7VdtC5HCBsq4DWyU8MsBqtqJvUEsedaqbB
WxnEDulMmni4RFKdSs+7SuxI7Su7OlEfM/jg+m0AIB0AmLmfFlYt+rWLyzaK
nd6PLweMV96wkUpDc0WdR49pYVNyyIMlYqOaXCFsyUHlHANnfNv17Vvq3vhN
SYIdfVw90W8ScMRUlFw6axSP6nEDmxqIk9GmxndIId3U6fptNysiG/RRm36N
8l+v4Z/5oQFhjxRWahNPBeXjIQPsxSO3ljXMBqdLMXlOaotu5p4OlCZuKxL2
FFL6YuWIEnZfAnOqQrhQKpm4ZaHWboUFaxZ0FN2wZSEvSUcsjCobs8EtqPEI
u58EdN/tO37eW9pxy6IyNK81EXru/CYLGbYQzOQ+H7ofVn9XACpWIzrRnSUT
D65ONCWNlZXjCtLBzZleNd/Dowxf+1JNHtuKKP51l/i/XrX/n93B319h/+cl
7V9XCatM4HzSifaPT4Gq71mdot+2Nn/ZMB9kbOQ9AKbsErzuan/We9g7HzFy
viLlfSxvOiJoPo/KeY9elbZQl6NXYUUqiN+M/m5LvIob5OZdByd93v8BQDtS
tCPpsPclo5M/Kn4PMHLr/FTRaWrT9Z0wZcU6poGcpU9nhTTzDuqAhD28YUd4
EHeNbTGK8TuYiVRw5+cqUKx1/K5o6JQG121hYblzVXPdZ7GTsTuqKj/kbR+y
azuktOiJa2GVybyI7bmPGq2Dt5zXUaY2SPdXUV/pkbFhxfwzEdTVeUWeDbBh
h0JTudaWiw7QrTVy9Y6m3yZc4OFLLcxmAzXzgA78hPsGfJqL027jguScVp0Q
HFFCH1twr6P8LTt1I2zfiwa16M4dj1jaVImqfzDVkN155vOqI+/xaX1m8YKa
C7HwxrY23Y8eb22b2ft2+kpA8ixq25ELNfMPeG138PmfmqaOeYm3FWO3yFXn
+d3Ja6z7a/gvhKOpWh5wd1W6s0qKiGtYlFaDhPLUa9m1SAxClEmAWNOgllT1
dkiOAVRowozRZ8vmMu9aeEgiuEPNQzvRFZyuHNf0g/mUw/1pX3cVxHDBxS5S
08LIAwykFj3Wa6DiAmrCAcUIZsrIg5myuXLDcOpY1smS68f6Yo5w6+9qJqvk
A3+c9CQXX0elfj4W+x4u5yyz8tDYnQ/ohWf1mEEhFRn0qqIWIn++2ER44BN0
L5mZ4ZB+NST8249buz7eQ83M38Ok59b+FVoWu+uUeqF81UbV0yue+GbXrKwV
2YwAcouLzPPjUpVlH2ryvpq//gajMQtdk4+svYsai5EvNgrB9yW4kg0/f90p
dWMGrX0xEWqrk9DqF7a8DkL+HEXsmcd/WjW83PA821U99iONijoVo30h630R
uNEuHJYRS0RjpRlHAARQhoZUhehJpU2WAItPztTcojZnjFRncTq7ew6923/3
052I9Ptdz3/sCH5/Afx/90b+r2t2CdkOTblc8tbbZ458k3z0Ey0L/dP3m0+t
Zi9+bCL5EGc4R8IGEas+nLn/+dTdI4jMM/N3v1iMO0ZM+nj2zuWWuLdYfd27
DklQJ48q6ebZXk1dOars/IHsw5NuPuI3PSenuiuvUwtOTZbfJHQkoGvPHOiz
h9W7bUH+9xPjtrpvSTzj0oNNOuofLsDs0c7eNyDTnewGKy3ThagIIB8E+N1+
TIN47D4ZXi3jY8i9Nazys5aeo/yJ9+yMiaBfF3LI1pxSLaLfzJszsoY0SokT
ne+HfmDGpjupc/YpoHa08OApyrYi61C1YSjD1J5m7Yrz07rDdnrQNLemxa9b
0B5unR1ZsMlv/ck79zjC8kZ4Zhn1VZD+267y5TY7LJn16oy7JruZ3M2ruqMs
OTp94yv0/UPYrNP1n73BW6hbd5ksag4d1qBXMlcChl0DdtNCfbIq25Uu+BC9
B6ElwG6VwHM4IzeFg9/qcAnEgVQp6sEzJ/nlBjMQ5q96EE9dtIMqeyoCiYld
ag7fphOrBTibUmCQLUjgpcKOVGZNLLXyEq4oQQ7rnmiN16NHoG2Z1KE2nxwo
RlbKZ+9Lh+9lfQ6oSr7HQY4foJAEMROS0RyyUZcUwerPwud+oGjMskG7uCOp
k3ev3gUAcr74tOjjo2MJCSJQkWosh956ebH48mJFjAv2QDqY/v9T9JbBbWXr
3qca03C6+zSlIR3qJB1mth07ie2YmUFmlmWSLVmWLItlMTMzM7MsMycOdZoP
3D5w3/fe996amZqqmal3fKr2p/1prdrPev6/31571xrKfw3XeByfB7CM9WyH
HU82rRH5lB3bsRMkJMwTKc7Mnl3+XMZeVc/sE+nPi5otYrVv/Jxl7H6Q0bwZ
97zaiZg4M+Z5oJ2cGZRW6yg5C8zqZXbmMvraGvISteQwt/0OtS2HA2mwUEet
upmQAZ3W4u3Kad5sAbX2Y0XX1yb8pdR8ibP3zjK+NaHvDrLKXkT4m07hviMo
EEBJ/WXYmwDkofen7x1ltFzBNF8nV93HN1wSQq8qlSCzeNrD4atl8+jmswbs
UMoyDR/IIoBqteT6vaj0358bds2g32OTW9pa7PXPCgGAkjPvlV3/pPjykWNv
ALCQaYNajmmqKgN8NHznBKr9Cr3tIQP4MTwbALvw1sjxA1NX3gWd/bTp7Q+x
XXepI4+4nEkdZVZFHmSAy1F3v4ZceYsJzOI33qVUX94zQQNzj4TnASMnD2Cq
Muld54V9xxelNeu4TC8y9/cY51kIlrBwVhy8jaQy7hDbjTijbNSuHPMZJ+La
gbS84bG7c9HX/dg46sSUaSYfKsjDZvYo9C5ADitcdMC85kkRpJ7Tk+sWYW0s
xKpfvehixqxoD6rUMvWGEVekBufb+x7pRyoDUKi8N8+B6o8y4N6ZVn1Hjo4/
FPYz3SHGTlKzricoxyuUZbcVrRk2at0SCxtWIjfD3P+5qt0LEAPCBk3dbTqo
2sYFhY1zJmSDuvw95v3jjPxPhJkHR+4c6X8HoIR2LfkdmxsO4cgQqzZrUYyO
cboiU43+/vuR4XMxVEUQ2ebkTFjZw8rRB9Kxuw541bpL9l8vlv/Hnvv7ddNO
dOSprX1N3bEraqeNdOs4824dO2kXuyXzbskAY/Bb9IODiJx3Zbj7DhN0OchJ
+Rhme/c0uGnDr9mMswJ+wT4istrOziPymLASwdiogTe2GTL+13/8+Lf/sfVk
xWITl00AAXpCW0I2Kqk5/eiPAHhfA5vdPtt/a67xsgp+h1Rzgdh/F5VzkVh2
OcaqkYzdl8wXWyXD+/MxYYqFE4MyxLAQWqMhTawEJYsuaFTUmKaU6XpeN0Fz
d9fNvyw4o7pOydTVmJBg5I+HWHi3EM0cr3CQ2pySbjO7c8k8s4i6J6r4xtKb
5Z+5RCj6FProIL7/spbasmVirRnx0rl+u2QiYppJWVEGTl3KCk3bRyRdX/Bb
rxqmG7QzpbzRzIBkykiql1V8AcsEzOcBpH3ZnP4rhIqPkfU54JIrXZfP68Zr
lYjLa27lL0uriy7zQtrjVs/ygRfS7AGfZiIZ0EetlJ2I+HsbE30aMHrp7RbA
W7mfA5ruf9F99vOS1wHXAIDLRwEZF78B5+eXHvui8MiHQ9mnaEP5vIk809iJ
yapD+R+9kfcNoOny8ULAp+1fvs6dqjIgymXjFcT64snanOn6e6que+KGE6zG
27zG+zLo+QV+fZrRh8+5PHD9/Znyw6y5qpik5Td2xfLgd9pSwDLiZEJc59dw
t3yWpN/ssQnCqn2AVO4lFdsByhPnxLaydnX+QWL+wwXSTQ/ijlPRp+dBqf23
6VPn3cK2LZ9ov/mEREAh9gGv/bqLPx008IJaUdyGcfDBjN7T+0IUUk2oKbWs
3muS4ToXHeyRwWwcsBHfHFWOyfBtywHhX55GHrtnVlVz2OpzgwffaQO8Dr/1
Dar4NVXTgWVexXNj9bIH7EI9YN57K6YfDwj6zfwO23CVC/RGavw97hkA69zH
pFPv4fIPqibLvOL5iFFsZI3o6aANF39N1R0h3A3CSnzopth4dRBc6MPXR0RD
GthDZMHHiOJvn0eM/3y2/udV248r5s3w6Ia2cJlXwGu8MfCoQIKbsorINgFq
2UILSwfl0PMjV9/EFd1cNo09T1OW9YyVpCadZtmZTSsO3c66OR1mWdltEkJz
Qpa/LMlMYB7GmL0eieT3F39aDxl0c72i8UcibFXSwo/IEXFJhwh0xUarMklL
XdwK9fhV8dCX3N4buO5STP2j8YxDNkK5Wzbnts/H5OM+OcjMHdHwwBxUkxja
HJbiNqOSZeO4F3bZNnDahcpNaXq2HNOvouRnsoro+CdabJ2L1xvhd1hwpd35
mbMdzWpE7bIZ++KZelnTMfnok75DB+k5X86XHceU3WR33F6VTv/ZNhYnfxeh
PfjXux01fTXM81toPz59/OdtjaL7LKH4jhM3kBIBF70Dv2wpftry+p2IoAr1
NE358576H9/r1gLDvNFqRksho7dmVSHxa7BOBW3N71x0OhIGik/TbJM0umVg
E344LqTt+/7jDYOP1TF+HgC+cHAs42B7xmlU42lcz0kRrQ/S8fDC229d/fTT
jPcANae+rLh+uvDyV8OV57WIAvPo5clbB8YvH+0+d/ALwEewoeJF58yytk8x
fFnYfZ3QlTXSem6fuPidGYjM93l117Rj+UF6/hMl3gzqIGbe3JduySQwxIQ8
gVSFa8+5Wm5I644zy97wYos9gvGYDp30CVbDyrCSoZ5ujQgm90e+qBhyT13U
9F5y4ErVdV8JO/MZ4GJq393x0i/ZQ0cD0mG/FL1nE0fl/Ulys6L/voUONnGb
/YohvQgqJ/cJGO2E6XKDALl/nzeUYRRCjCq8nQ+xigf1/K6IfloHbxptv2dF
Dnum7xpBt8dvHkaC7inm23HN3wZVMC2zeFvRHIMec2GumhvPukmdW3GVe6ZV
mPMVtfLgsrJ21wHUIcpmTwBGjwHohWfNXKRF2oHuyiYguqRIoB7al5S1PuWU
OwavqLquupB1QWKbabaYP5iBq7kIK/8WVXPssRO/E7L/88eVv/+09fsv4Z0E
Vjx9M+MNQG9xlYMnDKvVK17dP15u/m1vYdk6Bm8AqJEVaX23j5Wl6K5LKzFa
5lBADFy00QO6yYhy/8Lu01RMULJC/3aRkinquSHF9EX5KBM6kzdymDJw3jS/
z9LYTRdOj8szcyaSbqyJUeVjtXokQzE7ft3PwU/kjd87JWoq8M60W3mTUQXU
p+i1YytMfJjJTBKKxjSUVjsVmFRNcgbuzD96Twr+3A8/viep/M2A/h5TG+08
4coBBFpOplkt+23NirxDAV9FQjIMnNHnSfcvO7ZlP8bLqdD2HZRWHlT3XdJD
HjLqHu7IgL+bcleYN34RX3vKBq64FU8WTb+l/C8348spm1Mwwqw7ha48tmqa
+efP5h8j9J82F35c98vHG620mQ3V/DqTvqudZzXfGrtzVseAJp0qr5mopXXZ
mOMR0VxaCfPuU4QNsrgk8mjm9ZjOBRN62UrRICsUqIaOM2+05lytP//lbPWV
9bDqh6cLO0tWNKTmNuB1UMGJgbxvmy9cenjuCGyiDtfbzK+9L68+Yy07jbhx
JP/hZYMQ+iqq/HOErJ+9o0H16RCDksESCbhZMT+ecNCsNLCN1uSaL4sT+y1T
dbPn32bUZw4XX4oLG3/i1+0xcv86VxAf/87Na5Xi7wcx7WbE/ZhxYk+HDRjw
DuV02jKfVuFN4FxR+5m4B7+bdLqFk6y2r3CTNejZZlz3FbOMth0VLnHA67gh
P+S2E5mZCGPDuqm4on8tptn0GRIuzLPn9u20Rk0ctzJhHjrCyRj1qpgpG3lV
M70ogMW1WDu+TzvTrIQ0kmvfodQfbvnyLQW1JmwmRKh3g7zhZxvuVzNQU80n
tpqPtKBLS1zIll7lHWufLTwmpQ+tmukvfwz86efQpouAbzw9ehXgE6NWjTJa
921yeZYC3UZsL0fdO6DtPO3vv+sbz9I2n7Jjepj1DyG3X0MWHEXcOUUcObOi
Qa06rT+83Hv17Ie//umHpz8lo1GyAA6ho0kGmtPMMiz6PfGI1eeRu4xoo7jS
yx0OYS5pmwD61g/0lQDeA4CPMJh2z1rpVRsW/k7A8sxpjLC7jfNH9POlYQZp
3YtZ0yNWDbMuDcHjEq6EDct29aqPpuFOOJQ0r2bSIeiLaNBJM37XLV7VsFR9
d6SQHFvVNf9krdvUHzQPLRqn4+qJkKTPykGZZUg5syuhw7HGM1gTF154+Yu6
qST0j3+iZr8En0hnA3wP3ne0XFc03PXAbyTYt+K64WVtjwpZGA8Yfv4+9GrB
aBN3WuauLsiLAqx8Resnyu7TopEb1vEze4o7a8bJLfbtFfT55xHl07h+R8tK
W7WPn65FPVxuNYDb+t2uX/HXJ6kfwqwfN30bUcN0+Xf977yJvAPAXDsw+uZn
c/l3kTnH6P3Ndh5TOF2qmK1NGEkucW9AMRZy9KckrRtebsqJ12KqBN15+Orb
1M4q4Vh763lA7YVP2rI/QLQXJPjSPY1o3ao10BCT9SX49ofotiuQ2pyW/Iud
hTeGswpxDy9wM09xT1xu+fQtjRbv1FOW/fiUqlcCuyeHlHFAxZJ/nbBQsOJX
b6cN2z5VykKISYYUdX8kFh6du30GU3jICM380dSXHDptK78gOvUO/swhK6XB
jG2hlrypHr7jkQ8E5MCIfuTxgu7ZmidumuVD71FHc5a9hCdqypII5BX3GfdX
Oq5DOpHlQzfKxrO17Uc4pQfQmW9yidVbK7q1MDohH1tV8hPzPdsOyT+fbG/4
RX4OktycxQO3GakQI77HKR6yoBq0I61bdqlFipJCmsz8iX1c50CrHKzJbTMw
KahfYNV5kXn+sU5OeZkekr0ty3lmGFicubU6cIVw8jyi9yyb2m+Vj+yFJT/s
ajY9FBXoJqzgAKXnNjOvcL7u1lTeH+a7K8fLq6uOvz+VcxqX8TW15DKv8BIz
8yvSjYP4zEMzD9+dLnkP23DxRdTwbCGSXkg+Xn7+andn+/maPyxgouEI2DBu
DCfEkqQsWjzgWF+wxR3SqJ0b1k546VneiYwwryymvKsHA0L49t0I08IZdpIQ
22q8mdmmh9zgdp0R9l3yk8A/rDhexm2vlm3by54ne0uPdyN7K4EnSW8i5Ykm
HR41hD1wxoRrWLEy5OAC2JnX0HlHBa0XJHf/wOnLsWtbFp1Dv8Z4G8FZP6XD
TOqU4KrkxJ5VpzZmnd2Mzv66HPjLmjU+n7U9+95u3/s70mFzV6m5O0dSeELc
fVozfSUmHl1S96sRpesW/d++X3y2kzIKS4N04GPLYIBSQsx/Tdz2jWDkKrfn
SpTYEzUTVjzoLcvMip2xaJuhg6/JMdDnewtxPZVf/3GAAlz1MhZs9A0f08lB
kweHGg4DQNlvkIGfiMZv4fvvTdw7hK28nXIxd4I4YsmnuOzLNgRmyUhI2knL
CdaKaWjdSdu0UFWTuZbZDisdAmsrJg5Vu8Rw6vA9DqIlLJsMCAcWnCQ5skre
XqxkIcjdpSLQNRa8DDLyqDXr07pDB2ZrD5KmH1C6LkNK3nAzu1y0YQWqkdVz
m9F9Sw7NVE7fU45d4A3ftcvhcSfNgB02zjaIQQXQu9/0nwMQyr90MdpWeTVJ
RDH+jXdGzwAY5ed8g9fEDYe5IxkWfn1Q055SdyZsPU8TpLSPFLEQU2ZyTI9w
sBv8jJIdZYMLe8FE6Qt6LSkfZX/ViHruoa+/23cWMFr2gXyuiTFTaCYVL6q7
wgq0ClSiKn3bS53YcNi3tIT96bBBtXYDTzLTKYRlq3FlWmIrF9Yux0ENJo6O
g1TL5vj9j3SYlt2089fd9POI+UVC8pNLH8FnadDVlpFaF6MiOXvVSapPIivw
FQA+tFA0Uy8n93j4pCXNrBRbOnkVwILnK3F3OWPfzbUCOLhiORXYX3yu9sKn
oAvvgyu+IraW42pOsLvO6dpvyQduORQdSzqIHPLgyYJxI2TbWQ2+XN14sbb6
604sKhiUwmAiOsIkIusEcApiwETiRKlkFazlX/kS0EVNY1bU2djUvfhc6aJ4
cNsm/5+73u/TUiO2xAZrNI+dcFHOihpf49V/oAXVRozqDV9gza1etcpXbd7l
oG0polx0G9cDsa1k0GsgSjgj8SDfzgHKwDcZwCxU3hH1XCur5jvmO19YIMWr
irZl4ZSH1Gyc7TVSBnizNRI0cMUl3Ujoni4q/7QgfZVgpt1w2+zFFQX+72vK
IL+c338dX3xSAn3kJBUr2o5b0TVhK37TQ/arcBshX1o2taKDppil6o4jXODn
bkyucua6ktEV50EfR2k/7Lp/2XYntci0akKIKOKhxnwWtmy6UT5T6ZSAn6b4
ZlKzcLQEW3il9ksAtO2OXTrInSzUwOq003UyVLGTOfBDSv8qwEgJhkW9F1z4
Oi+ja5k7syAcNYznL5jm0g6unFQWVs965DSHAi/ngYwCookNVJGq1Ng+PX2f
J0fme66MFl+ezj1JAl4UDJ6ZbbjCJPcy6UDGVGlQXpPQd8fY1638bgPtoX0y
h9Z8iNB5cazoQ0LJdV7/I+HEPdpgDhfayIDUEUfq1bwBBbZyauwuaugOtSPb
rhpO68Eh4dC+9Q/mHxfOtkZ5IBul1cFqi4qbtgL4oBX+JD795zT5iWZIPXTN
R+zyCeE+XrcFcs1e/i278YCR1rBk4UapMHVno6SjFJr75WT+ISu5yaeAGTBl
srmrdmSVmTbjM8CNhHu6qaspGsyB6eKMZO8rlV4iYIwU8GdzJHOV+3DOngLa
ROiQluXT0AJRqVE8KYVfdtHQ6w79otyyZ1EsiPsWlB3qybvOmWonBWjGtYb3
zdHGNpDLPPwaDaJVRGoVTbXTUUA9ph9VfttC744bp9NuvsuGdFk4my69tL95
KAvQe/dS/ckPQLXnbbJBI73ayC1fsUHS0kkvr083mxexzId1yt2U+Vk6sJNM
p4UwWQmAWVLMhc+4JDKLnMJClUr6ssWlx6jFn7kwCL+WH5dM2FTTWmKGqu29
mJD5csf93MaKqYcd80WSiYvWuYM28Ntmal3ABDNMlcqo+IhZk3JoYmZpwqIO
GSQeDcevF4QkrCWdOCgZ+Xkj/MvzlaAYaJm4i68+iq+6YRnvmD0FgAHeBh14
d/LCZ2DAAeNkkwEPovY3Vd88JcBNPl/yPV+Q/bjEeLXI+8mBjGjH01ri3q7r
+QozZgAmowK7CMQFXVKDsqSTV03zOSkD5OWu+q97tn2gRZTdNNBmGzMP3QK8
Qyi8oGj7zDJxU4ZujFto38cML73sLeVUitYbpdX6Ve2+oCgmAfOBWRoKxWem
PlvVK+ceEhqPz+Z9QSj61M6YiJvZHtGUmpCFazotHnsY1Pa98pC3VXMh66SF
Wphk5zlx57oOAjAlhymlhyTtOcyRfCmuwDM/uj+GBa/LzpowwjvjApB8NFsy
US4Yujee+QFzpASLzO5/dIjbdF4LLZOzQUE7mQztNdHHHltrNuRdC7NZWgjQ
NZtthWWah+/PlR5Wwu/wSA8I4zn71U4dzMP33W8v+tYu4/zydDe9E9lasK/G
3YsWgduO1jLahZOl6NoiTEOLGt25aMB7dFMJSasJ8sWOA7EawO6zx664IoQu
09adNNwHKDszNt2adcW4GnRKCi3ySnpM6FIJqo+PaERmvz9z7wwNeJ0OzlJz
632KUTul1sjsthB7Fs2MhSSeg7xumCkRgG+joQ9UfJgYWq6mD0v53ZzuClxT
CQfWakZ0SlqK7BpsIsyNWLgLAUFU37wgyQkLK2PK/hAvO87OSElLzORGu7Ql
6mZEotbtqDbp4JioBVHGuJ035dRSPRq0CjEAev0ABXToxbrxP3589utSPKCV
+TVYF7KH3HCj9fpbjR8DiL15VvlMRAX2EYs9kEJdzx1e5xlJ02UfAxOQ0H5a
su0l1YH5EVL2u7LuW1J47WT2SS640YYaMcCr5V0Z3PIv6DkfaofqfSK0R4u0
cxtjkmG/YXS/u9Lyc5h1OdjsL9jdD/TQUmn3Nf7QzYBwZtEjUhkGXFhQUEpf
UYpCCrpNywsZZA4FQ0XDmKizRskYE1bn45A9fKYO8wCe/wdiyxUK6gYclSUi
FuK6vxwsuKCkwP61s993QjteDh+s6OvPR/e2JmWTz1yiPR9r36dknYc9+Oqf
1rS/rUnW3aCdAE+LaSH0ZCJrj0ug57T4Gyb4Wy+1kD/t6H7fdiwZEUZMq5zU
1VD40fuA92oAAG5LhoFa78UWbjhIP6c8m0qkBn5ahyoLzDX6lEMbUcn6qtDd
cdZScC0pxTwL8tVooIY/xWX0sDGVZic5YKAnDaQIf1BHB5M6M/TosURQktTM
BKXQuL5/S1s7UPD1B4C3qjM+41YdVcMKuJC8f/1yImizCXocUz3qxgJGwx3Y
g9NjD05QOq7sy7iwK1cAaTcosZNNmWoJSqakLMZU36diBmavjdrhZ93RQo/T
Mt4TZ74THP/EC7usHzzmxWQtGTtj/FZi7WXudLOc1sYnDdGpPVMdZes201Y8
8ONGesNnWLTPhzVwWc91WesQt6Re8Chf09+wIEIuGSgGygS1tzUubXmsgzlI
GcbJawLgG9K+rymDf0iasX96trgf2auKiWX5jJdfp5wrdeGBsrEyzsAdCvBr
EbbIKW11ynpCfkEkrDdQRzbDJL94PCWmeEUg+Vy/cX6QPdfgsTLTEadbz1Rz
e5jEfmp79XTZub4PX0f13TKLwA41xqBnh+Lml2vMDU2rs/ePuu5PF7lVj8OQ
x9phq6BuNU39OWmM68mrIfWTqG6BCzeisi0KxrorsGqiLXmFARXML+/c2yft
F7t/XVnzzLYhyr+gjt8QM2up2CYtFRiwjfhlky5MmRF4QVP8Pi/7fcSjT5B9
D9Q4oI1F+DHpW1WPUVrfJtWcVIDzvdRHotHDpKIb80OXaH2n+d3f4R6dpY+3
TNZmhjiksHBQz+p1MAb8hHYztmm04uDY+dcglz4ilj8gd92lDTf4pViXCLro
ZGylFXtPfQEzkT3W6dDQRFKKjkXar3wWEaynga2zLcLxPhG6ld2VZ5guYE/f
8QonltywpBu7HWTtg6iKMBZRMT1KlpIOVA9eYoBbPWqSkgluu/wpvvwWtPiB
WU4y0trXXey/P9Y8i8LdjOIUfYQ3eI0PeiAYz9dM3IiwMiyYj9YM0Gdrir2Q
UoQsFhNbInaJ007UsjDTbXdV1DG3jbloJT1J6f7tcdTJaFSR8+WgR/rZUhen
dUVASekYDnjB2OuARWZ/mFalH5mMqGY349p0gJX2cjY8rG0N1oMaTEx0icpP
2/AzGz56WDwWlIJS+pGkqh/WerXgxrtiQo0QW+bWgEzcAQmqgQutlY4XEaoP
D97+rPTLN/K/BrTfOjjx4Di5+ZIAUuOVzik4jb1Vd7VitHcfjynUkFhgoI86
+WMOdpMd/5DXd06DbdoJEdO6Pinkm3Vlg08L3Ldgk6BeymkIm2Y9VoZO0o+s
O8eHd6rJvTLYiIsGDSrmlrQzgu5H5HPXONnlyJw8ZVmNkdMf5vXPV1+Bj2bw
EGfpjScVI8V2bpfXTt5/cL9+H/v96fLLtHs9aE3r0GtmyH5PEEKLlL05BOC3
/zqmk9NgkmFX7OIFvz7ltnj8Oj0OFvayF13EtB70pyTTOlceFw07VbhUSL0R
dAdMdM/8mKCtgNlz0a2YjVtJckKRlTnkUmJUdGTCNv9r2hOi43mIanb9N5aG
A/He605c/com+9WOZ93NF7cXMevPx8hDceaUCpNN7TnqlYMW1ZB1Wcu6CRHh
d8bodQtGfFrCUbbfZQ1+x5/L1ysG1Daag8MOEAsTqF5983FV5VH07Q9hVz+Y
LThFAVUETVQbGaJCtHGAV2kNJ7h9RfqxDMvMHR/sxkzu++jKo+zBk5rBk4KG
T+gteUIqJCUnh1XTC4JJLWc/CnOZLd9OHAUM3XobdPdI77Wjg48eSmkwvRCZ
MDOeLsi3F8RPn6jTzg5k61kTGWygz5slcC19QEufNmGBpLJTvJ566UyFcrTE
RW03S2stjMHNAOaZn/xjiPHKxlxWk6JGVdQsDRrpWkT28JUzdibTryZi2q8O
ZQOExLlQQL65aHu5bnvinl939lpIJxzDd2YLv2G1lMlH213ENu7cRxZa7oIW
/P2CZs08oycULujaluyMcFKbCCgd1vl9pEymtaG0/OdIyiHHOEQQMbHNzhrZ
p039yE0TJss++q2w6e2JplzdRFPviVOTgPfjfMT32+E9pzjEBz9zkDdEQH3X
eV7NRWNLSZI1nxaQg5y5kHDESusggPdxt9fAboyaSC4K0ISt0UAaeP3ZUyUf
d158WwgqhPXeRNRdGS0/VH0RMFl8TDiVL8F0cVEgIboNNV0vpe2zN7/tyj1s
U42RBtNx4V7DqF0AVpHKQy5s3E1ddiANhOwYpWnHPPvzpncnKt8IEVcttLCW
HzKx43rck6R7d80mbXs4eeZDF2k8ZZ6KciYYl7+aeefo+LGjPlpFWNquaC9H
Nx1JOwle+iB7+hZ/KMcvHP9td/UvP/z65+e//Gl7KaEimjFT+rmJFRPNKxyV
IB7akKUR5HX77PWYBfv9uuf3Le+iXbAaNC071QtqyvNV3Y5fGDdDV3m9YtBh
GbxCi62La7EJN36/4L2MZiOhzkTJexJT//NFdMOPctLqvaxJJ2VMWHYlzIMH
1TNJJSvCb/MQC6Iz53Y9888WhStBUYKMI1Z/Res9qYZlGuhlFvY5n7lpO0DZ
UFf/aGjc0Nf5pQXL0iot+DS35rKg6Zyd12YRQh36eZtFoR1C6KGN4eFmRe5J
/OVPur4BDF7+ounSh3NdZ9zO+ZQZpkbck/R+xW28IOnNNIIvGUeOW1uPS6aK
gsrxHddMkFqe0o+llJMLyokQrMwz1hWkAw2TN22UMnT3eexQHqrkQm/OmZZr
n0Eaap0mwWrAueo2LPvZT4PWx84hRzcgSnzoYdZJm/O8WIifN+ia7WA3XCO3
3xShWoSTxXZ4p4cxZBeWO0mlloHzgb6SFK7HPFkd4OB/fbLytxexvWW9CFOC
hdRHFGQRuY0ALvJpukIy1srj0MtV/VYIt6obSSt75dCz+MLvZotO4qruiEcb
UlZJOklxy7ottMqkFuHedzf2/V3hsTSzUs1HOFVkh5C0s+zb3TQtheXirlxJ
X6Ue2qfldvndIjcbS0dnKKF31PCsjU3ls1fume67HQ/f5FL7t8OCpwvxhRDb
AivcMkICyHspK20nYEnraO6ZVunggBLSZ0S2Osk99NEyDqwnpMOshKSrVlxU
BXJzenw8sJ1TocXn8ibqRQQgY7LKTADxx6uEyDIRtjKqm1DMNzCQtUbOlJ40
G+H+yxllpEqzZDyg4rjFg5yh2xp0tc+K9mpgCyqYldwaoPX4tePbKddvq+YX
TtYrt3klwElGZAs+7V4y+mphQYfrmKr9aL66UNKc4x3JZ7Te1rWcjM7ceqrO
XiC8JoRlKWSDKd3EgqZr1dK3aGsN8ke12M6ISrmznFpbDuws6rVUiB6U71fh
jMpxPaNL0VdiLzrlqnk7SB74Syr2n+s+Qmv9aFUTp7NXMz20baIn2P1uQqMV
cTkoa1Lyah2s5rRyMCzpXhQOpOwDG3aCGXN0Sdj6a9r1JMFLGGbc0v3cJ3sU
IDuh2mWAWBVDTuVIIjTzfI33NKTdcbP9FIykvWWk4gqXBHT6qHp2/Qr3fkha
tyzpf6UaXCXfX8HVJ5gly8waeut18OHX5SN5Sx5aWI936zAeDo5ect2Ib3bV
l9FuHQLlfN1x69hE1rW6859i+m89Sdu3l8QhQZOq/6Bj+Iiy9xCr4VtH5yE7
+A+22SoTI89HuLefrU9887tBUkxUyqn5EHfzgGCsySvsF43e7rv0KR/bQBws
wgJzYfU3WYi+1bBrzSNfcnM3vORtbX9yBCDMBcSwwAVaIeHR15Bbxyn53+Ez
DktHCoIyVNzPVpCq6LW3nIheC/mhbvoq9R4A/PlrClCjS4KzyodjYu66mO9R
YjxW2FJE7bULYxbiaoSYZrT+Oar45afFFwuUdStsv/i9qEJB20Xgpc9GHn4q
GCiPitFBE3sppHHuy0KS82pJr8Y8so8f2u5/yzRwRyMly0hDmumOlFm8t6R2
CxCsllPoB99Cm66aWJNeI2bBTHKRO+T9JTthw3/95/d/3kq45BN+u+hP2ysv
0sZUiLdooYYQ+TuopkVy557bFqOy2Q/zac0V0Ior4/lHqO3X1NBSTN2dkarT
MtqQ34aJmtCPE6wl5/SKFbXugK96oSZ6m3jqAQFUzBxtFiK6baIpLb3PRK9f
tvcnbMNB03hAOsIcKDGRq62CGj2n2cgeVlGa+MR8FbUt5CaEHdN+TYdf2Etu
uR2k96aknN0IMyjo+D5o+o9/vPjzy4UVEyMhk/vMfMF0W2fG4bG6OyTkRWrr
GRP07jK+OIT7eIl1Yl08sOfnr3pRyy5gSlO8qqp5Ygbt61XUAE97ND89frwS
DXoMgpRX4+JP6yRQn5XmZkLcyEpl6zVz7WfSiwApLFcPb5ufvAvr/Jw+lqdF
VoW4pTuixpS8aS0089hDc6Jrl+TNS+KuRV5pVPHQxylxcup92jr14Dd+3tSS
BKsRd1kNRJ8EtsBFhHBNTvqQiTb5JMZ+bJbEzcQ1M2LBOGkhdUoRtazuUp9L
n4hHLRgw4QTALcyNOfoX2EX/2p08+0E7AMAm9slELczGq8rZBq+GFdawgmai
R44yUqpd0w22tmpm7nV00U18fQGrswLVmDsHzomo5Y8jNlb/dR7wtLb3G2Pn
V2LgF4bWTw2j78sHjyXZ8BXltHPugW/sVGQ2T4W+rZ16wB/6DnzmS8ZQoQJV
h4bW1F15Y7r4Gq+jWAptXbXb9mXkScTzKqW2zzZxi9/iXPzKh29dFdVqq74i
5p0kAzOkQznTDYX7Op/2c9dMTBupRThTHmSDDchzsomHJhpQDCuOytQuOc3J
n5msOHEN8HZ/bq4E1GKjzepY014B1ALKCQmhL5YUzz0zCz50VDFhJzVb+jPw
ue923vwEeAkgAZcvSTBBDWzZJ/p+K7G7YNjyyn2KLgn0jqLpM2FzpgIDNxBh
OtHYkkO8GRSs68USeDPq4WHVWLGKPLjopoaZ8AToo8Bsx1/Xf/ohsWHlk9Ip
72ZyMxpwxYyUZyvCuKZdlv1acqQqgu9S994fPABA3L8GL74z358HKzs1lvcp
9NGRsXvnjMTKiAGTcogSMrSBWORjNwRYVX5ubcpGXgnxxaiCOeAdEbZqX3Cc
QkhIiuDDq/TkBh261CToexKGuAQPLayGVdeQk1utJuSZyLDlqGrFhN/vb1sG
+F50esOMNCKbvNgm5Wi2hVLh53fpSPCn3oAUDrZLQS7luI0NQfUWjNV8pRdB
I0vzSQ/TCz7jGb66yO3eC3G3XNTEHFjY8kmM2LBrBa4GRBs6tF8xkHJzYm7+
Vjj5cjG0GdaHTYIgYUbFaHPokaK5RxFupWoyn9x8f/jBe2JUpl3aErLhV4OK
pGneyB9P8PvDzLvr1qmdqDTAhnnRD1L8jrAkJyWp8PJzllXN/7bNXg0i7fAi
EShPMHou4prbXLWE+bM+Up9ysljR+ZA5fEsNbCbf/iTGH15SwzUzOTJcsWqm
Bl71B48Wu+M2mybKKa0Ar3zkSYD6VNSh6bw9cvfrrvsANWfc6SJyxuoYkMKQ
n2I1Tvv98OUd5d5jS4o0ZJy+b6hvmjt1curKMVbJI15LoU9FoE/kwwvvwnO+
YrQdkw0dN/ee1Ha/bxr/wDx23Iq6FxSpwkajoO6QoumKrOfqPrWCTnwOu/Xt
fN2nrTcAyMFGEXdqHJRJneng0ce05Ann5LCxuRh/tULZVmqfLqe1lJGvHDH2
P1DCwFYJGjVyzUxDJSwwO6Nxe92xHucHiF1GWEcsLHLpJpnDX5vIQ27tpFWC
1GBBorEBek81tiuzr+bMlwBA9beAgfNnECU3OYNFLFj5YzNt18bYcM97NCNO
VrMRUsqtvga69BoXWOXC1D21dS5yez0KRMJp+elFaj0sCojhMTPVqxiXwW/6
uX1exZzfwPRLQI+N/GWvdD3gcvPBxIeHESff2Yf2BQM8iqpyj17zjN4xDtXh
su47cJAFqyLqVKuIcPjFq1bqpBhdgO+/uISpXVbX+Zg5Azf+MFtxHtVRSB/M
H3z0XdfNz8BZ3/RnfZOSDTy2456HTKsRkVOTp+M/dCtaw9rGqB29uexM+gSy
mfaEZsbB7ePDqjwiSEQ7zgLf7L/+hh7f8GMCm/L0Lyd4W3HOmhYaYmS5McDH
K7EnEamg995Y8U3mQFPzN0fdhAEJ9KFi6p4KclkCKVRhK/GlAGTpm3Yz0qYZ
tal6MM0nxD1Z+2XzbDW4qGOZu95Zx9YuBunLUqyj74a6O4tReZpaAUhbUOmE
xyiZcejGwyaez4gPWaUJnzjqUFik8w4+xqFAhozIgLojJG5Ujz9gdRYghs/j
eouiAcGG35N2OJ1suE4xFCa3BPiVy8H5hBxpmMtO0Iv98EwX5cFycGYzqf9+
3feTj2WD5ZvJ5R5BXcTYvB3CbEdkzvlBI6VDPlnI7T9nHLvMrPtcb+xL2IhO
5qBkLkM32xpjo4JatJs06pwnG8ebGJ3fLSY1GyoKtwAga/xK0ntVicsTYztM
nHo7rcHObVzzUD0a1I8/2P75j+c/P95YVzLV/TmGGiAu8yI6+xo/9zb+0Rci
Qi+u8VTrMcDUrauchvPSwZPyke8UHSf0oPNG2M0o/Y5z/DtHz0eMsk+Jd0/N
F9+E1eRiqm8IEB0+M0hCrJESak1zNfCSkg2rORqUONgQVvnHwx8dkFQDUjM3
tqkVa9IuSccxfFf9kkUcsMiUynarZNgjA1nm6tYsDL9wVo4rtPNnwzadx0LQ
i6vM4gHFXKWW1iWfrRfNjGLbz4qAdat6rJxaRG+6RuqvFKAbqKNNNjLIQm4L
cRBudpeFXqKHVyuAD7qvHejN+IBUnuuerw5SS1dk+IhL6DSh0m550k7e95G1
sM42X68jN28kDLtplVE5wigCOOg9K+sKlwSiGL/TcB7w8Wuva6fPbVNyHY2n
JLcOcqpOW6duBqH31aN9STY3YhRpKD0U8HlC9WkBuEJNbbbNjzyJ6/wjDznX
j3JasoRN5fLpG8je64M537We+3i67USI15FkVqTUQ35Nf1QO9MibEy7Ilm8k
JOnbCOmCdoqM2B7nYTm95fTRGp8SG9X22km3KNVfWRTQBRt70UJbtOGe2wSe
mc4FUeGCsTkdMInmZvY9uq89F/A64EvA+8x5UMjAUCDrXczmILtHBsuVttwR
NJ4yM1tTygn9TAOl6Cyz5bpPjPKpSCuqUdvUTfrH76qmSqxD9fKakwFsswF5
X4/sWAiowgaRbLxTPDa0pBQ+8cgDUpSdjtXP8Dn9Y0bUsA3e5+O3+cWNflLW
grBfx5ri4FrFqIqwXZ22aiPMYSujNmbtdc/lhbityypCkN6tQGTGZRV2zC03
oX49RN99sfTD9tLTaFCrbHRK+/Z807umll3jcBBeywDei0nn1ZBqd91n+vx3
VeSaH5c8PwSlXgPeribF9MSIThxR6624IXLFH7XMSu181X7NhC3k/az0sZuc
hCIHNjPqoHkoTT5SnpdT5h5t4DTej1hpa2a3XyjUkfrVIzmsiquoc+egX37F
77rtMTHF3HFC6xVS4wViSyatN0vWeVrfdsQ88a0aedJDvxegXN13fD3iuo1c
IYPnYutu4KsvQrNPSGen1mwCH6tehiq0Chu5Uy0uHnJJLrLCa2fufYjJ+C41
lOmpuxBqy1ucKVgi3IoQEU4OXsEc89mEr3YD62GhUza+vRVa0OF9QvB2hLng
J5gFw0EVJhTnRw2jTEShDF/rYQ0xhrPVxHG1CKHQDuqny1NWSyBgYRKGAyK0
EFLFGi1ljefLxq4SW2+hK79Fd33DAl9XgLKViAIno8kvg/jY/dtu7eOUbNmB
3HCI3QoUF9ma9glfhFRrfmpc1ufVAC3q1iXtiI9Y6+y+upyUWyU93ObP12Yf
+UCnJe23bfCHKc64B1nZeuDN/pzr0uFGF7PLTLvPghdwB7IdXOiTZPQv62sx
wYRq9JF1tslAuLNi6QjoWjnTFxEteUHZ6M+B2QV2vg50w44tWxI0rthG07aO
OCvHRMyKm6heQauSsi9Zg+qi9/TzUK+6O8K8GqPkq2FlFs7MokUrGQYKqu/x
Sh6Su46+DD76c+jKKv+aht7GwfTKxq43ZhzsLDpBn6hl9NSaSZ1OLkI1W8ce
uCYoPUq4DiBW5cp7mmbzb8CLj/W9ATAw2oLEvvj8DDX7wmz7PT6+EZZxmNd0
2SGt99BveNXtEe6wGdeuGnvI6T3HgVe6WAj1WDXh1ufT2X9El3/EGv5Sqx4J
00CG3kwt7tZGxBKVcB186E5AsmOZX7Lvg9lsmtYXHK9IyprtnLs+zCUr/NuY
bnJ/FTt0gxF1u005sOrULiT8yUXNdpritzSGxF1Jao8QlI0oAAxc/GjytbeH
3wQwCr6CZAP0hNo1hzpqxkVkM2EFJCSYNYthHsGIA9PsFdZ7RXVJLcQrIjjI
sC0jYskybqHWJbkj/xaxuHBdBuydoKjTIYJYxGCPoEc19VDdXyEaq3dwZjVw
GOiN97pPv74eI62E/CLw/cmGQ7DGu2pUPQucz5rMU8MuWmBn5Ihvzai7blJJ
TNz9Iil4vKhyGuF8QjW6O5c4XaMkjQZ440LUIw2vN6wZYYLqQmqmgzsg7fgG
df4D9K2vqLc/553+o/7aUVHGAendb2IyZmLR+cN25Of06qv1jZ3t0OazxfUV
/3qY7yaN/OvTiLgmaaWsxNTPVhNbuxKtdNg+D0Y9Ok6uv21hzrgMcp0CKUY0
SbEEFmZERR1Z1lJUc6VcyH10ezb80Vfw3NO42m/U8xVxJVgHuUIBXdunKR+t
gosoWY5Jf9nw7APzdkiethGc2KIlMXwtIn+sI/sNc8/ClLizJ2FtD7EyvUjg
317Gt9xYCwu4JK8OTd+xEgpWeXU7yiZJx7WBhx/D6k6T4dky0Blm3UEloZoJ
LtiKaZ+vr2+6JW5qq4PSHFO37frAq5L2mDJ3QfVAMZAX1+BT9jbrzGEr9b5u
5jsbqMIEz7fRi8P0yhD1jo854WfD9Jiq1ZQuLhtf1dMW/SKfsjWimvv1aVg9
C8Q8vMosAyhmC5W0HhOlPsa4s84CJB3Y33YMUmyPTdg2CfzK6ua7rWztVJ5+
rlKJrVfi62SzBbiaiwtC8PxIGbLizlBZ5nT9QQNjwOtgMSarRs4cGXv0GaU/
RzTUjCm8uL9sHdBMC6NtOaz1WlUBmTztVKysp0wWDrn/jABXRADfg/Wcc1M6
rZTa/QaVsvC5fd9SoHed3PkUE+MkT2zbeSucoiglMwi/b+g6wW84Ep28v8m8
vcK/tamr23bhd9zklTjneYIT0s8GLfPrTsfeYmpLDXPgi92adjdjjFCVJxl6
NNd+AT2STe66Sy49hip7P6ybigYYES3cqZrz8/s88x1mar8Gmq+dzNaz2yK6
IbuiJaSB7IP0iqFl0dzqEe6jSJGoP0fc+7GN2ZCwKFdt0mUrcTXIj+rRouEK
7lSVkQjjdlR0/BEwX3Xoh2g4hCGyuT1T7Rf7cg8hK2/CSi+Y4GWa8Vsa6HkN
8qyXUBATN6w6QE/Dmo2APeqQ6wXtqPYrKsKAYKKS13mLWHcB1/JAAq0mdpZH
NILfVtlKTG7mmwfa3jlQe/LDoWNvYbLeGrn0/gTwihI+sm2N7QUdHvpsUqHf
WVlaSSe3Ig67Ysqhmt1JyDcicwk7dm8hspIOb9hYqz6ukQ7VIBtFkHqvnBDV
SywkiHSyRAzvYiLb3CqWX4wXjGfIJu6j6q93XXh7ruK8FHTRS2nb9bDWg1Nu
U3/YCPNI++1yetIpUM9U+DGgpxHO7iIzqZi1aeY87JGnLslmyPxyyb+7zFp0
tC+rCrjj9cLesckcwIob7yWWRHpuugltPlJpYPTo0AFA1+3PpspurNrEz8Ns
p3FaMF3Lg1ZvOZVrDrqV3eYXja0YEV52VVxYvkQ/G+DWrEjL9MiMKA9sQZ3e
Mo69SiAC/HbSoyPwa9/IYcVByXSYV6mbO52Q0CJhesKhiLvkcSdvMSHYVI7Z
uci/bab0hNKuSwDF9O2UFLMSNQctEJNjYK4EEOdT44RJZjsgoJsMB/irG4tL
XutmQCjFtFKmC1nDV3Tc9oh1csncY5HkYgreGcoEKNH3nq2Jfv45bNEgWFOX
BJRKhRBBBVdN1Z43jxbwH3ziEOEWQu7kWjDuNe6kgq92Np6upX1skH5fwxlg
o3zIJpqSY3P4E1/aEDUu0YDZOKLHV2iItWJYwZIdt24ZtAtq5OJqE7+IVHNC
M5Jto5yNTb0Rmm9ed8BeuqbWrJCIYjRmHFk0z9vp03LIFLHhogl5Ly0sWmB3
ULvKRaDSoBWTNKOjGjy74wi/8aiVMhhXUz0ssAxeo2vIdE5mRW0QPbSU8+gT
D71xK8VaSxPX/bioCrhqq0rpSxO6Bvn0NV7TYcng6ZQFkw5YFu3KBYvI75BG
3QIfjyAaBfInquH3T4HyD87knVONdzJbi9h8Eq73wWDe11M1GWjgg8n7X/La
rvmoRQrYBTOrLCGrNhAqXULOgt2wZBa5xVNq3tB+/XPgVZSBDFbnbX5PHrk/
T8eFmXWMrZBcSr850nSOR+mvuwhozTgKbTw52XhGjmnWwB/QuvO5g03y0caE
nJewaGNigpIwvJf2/L//+6f/+Kv3tzXNb09ce0vm9ILzaUT3U9prZ4Ls5Dor
vcLNg1pIIB2sUj3eS++v5MI7vGKam9qmn7zsoQHlnGbgvddnS49Le+45yc0L
dspuSvg4jXkcw7xKaF/4OSvGPgvnjA4LXLGRosZJKxPnpkIDU2W7Ts1OgLOj
JyyT2tbVRSbw6bbzX2ac/3AxpnmRjsZgWcIbh1V9p03N34Snj+yzCnPiJL7z
PL+/f0Wh2PMKDDPtIniutLuQ0XjOSG6wicfdLKC0+4qs7bJ35mJkvsFJL1fM
XDHNNDmxD1L0thXltAjyqOkoAJl5lArKcxnRWmatXVDpsXHM6tmQaiKhJSZM
rHXT1DPB4bVF6ffPt7zKHt7gyWDTd+651v1cWNnWfp9wj98+gL57itr6pk+D
+u1J4vul6JbD9WQp+mrVaZ7s4VQ+RBZ/5BLMLvlFG37klge2G6SuL8merYj/
sWZeVgkVoCwnG5Z0CyIWtsk8q6GPzF040v0FwCshfv8ivraWWFpMrK8s/PBk
409PnsQFo+qBL7ToLp8UYuf0p61z61t2l3SYBXoQkrBSshlZ3XH5VIZbPp00
wqIWlNeFi2snVJiSmGcypW7j1p4h5r1jh10Okq/78MekwwA3ttw+1Ye8D+i9
BiDXn7Yi7i3zG/blSDVTp6N2BW2M7/cikYiCBa5C3QTI6r/mAd/gNrw2n/v1
wGcAKyozHZ/ddpLN0/ee+kf/sW34z9/WH0f0u2FWRNm8ICuPyWq06Cx84btq
dtuax/gslV6LW8M+oXtfM9VkG31ezulVscco4Nzec683HjtQ+hqgNes0cQpM
H34gnh8W0AY4JJCINuEUDwSYtQFOoYM6auG26znjCjJ+L5VKheUuG9Pn5Ni0
M1Ed1s8Fi0cyTVP3fcRej2g27GKb5ht4+MKkQ7afFKiGI0Zmu4XSIuzOFsHq
baIWA7GE3JpDAxUTm29T665OVL2nQFP+9//3//xf//7yv3/f+j9+//G///b0
b39f/2V7+ddf0kvGWV7vcQ+10MQp8EmAItA1Tu1FBah+vj2XM9ksQQ16GU1J
ds22k263w6WoPOlUpXiqzsdvf+ojPnHPL5s7Nt39O6bBTU7mM+7lDXFGSg7c
Mo/72A1xNdJMbnzKrVsiAlPQTxNFb5i+AkRLP48BT8EKTriN8pUNp19MdaMb
VfBy4b75wi9skR/6hQ1bwiojKcsl7nfKumRTWWZytwpVaZvJkfbftFA6jUxw
QjgiB12h1p+br/gWXXOO13HJBsuPaNBmdo0LfovdebX++gd5R/8gnCiMq1A/
bIhDspqEGLwWM6RizF9s7L9Ssl/MdT6jZgd7AT84+H955l8J8Hz8fmMpwAup
TLpNCQdfPVTKGDnFxLXEgsJff155kTJHbVSPaszNH/GhJ6g118YvnUKeBsSE
swth27OUf23F+WzJ+nIn/iJt2Y+/CLpaMJ3lkmB9Zu6CiWc3ElzCUXLuAXr/
HQ6iwqrHhZymjXXf9rJrU8X0UWbMA5fWdbUhWu8+n1vFkN0V/4vd9dUlv9fH
N6HqrY2XRj58XTpZF9PNK7tz3Kz+3SVhUNa/oBx94qSs2BDGvgv4sj9I29+1
tn6wjPs0qC6PqXHarkrh9E0T7aFwIEMGPO2fyY6T72unMnSUwbSOthi2W1CQ
/SqKxqA77qklCylCGyB33Z4r+chPr1zxz6XD6LhnbMM5/I+45Lel8L5HL3l0
S0bEjrpjRdnqYlQ54LkOP3k54N6NJBcj3mRQs2THR0Vjbjok7lcEliwBPRfy
6IOaPwJKT3zU8tW7mJovybAig2AyoKH4FFwpFSWhg+KqgTVZTYDQE1IO6oRd
fs30psOUMjGU2LEFvmDZMx/iT6UYg35EVhR3S4dsjOoIIcWsGlm97NOF5bLZ
a0cpAxUBKSqghtpINdzxs6yJG/75fDU4X00AB0w4FW2QQ2jiT9N+//Hlf/37
z//9z+f//OvS//qPV//3//n7X55HHpsYDniVZOiuiV9jkLQFpHkx1lVEEWCu
5bgE1kCbqEroST7hqJ83uOmQLbhFKRU5ZaAGNYOLUuAzPWzdOpoSF6foGVHY
e77uz4ID7y6i6v4epzyzQqLzLXrIQJBQvKktf+6ZtvQckdUfisEuoIoAMxkA
ykDZslMYNiF99GEZolyK6VjiwJL0O0n8Ld/glRgza9cFf+41L8RVe0vyAK1L
Rex2yhq0jBIdtt1NHtXims38ZhW7cvzea6yhR9SaY+qJRwEl1EprC/LryD2H
+0qu7BuxEdma4sGXjISfYrg9A3BPR1mysH+Qt76iffkMn+MpO+Fqey+OankV
jT+JeOzQBn7eW6TXAMLMLGvPd17SJQem0MkdSS3Zn6RsUQnYRe5Sz+biyi8J
EaVMSJ6B2EBqPmpB9j6PLHy/lXq8JHsc0WwG1M+Sum3rsKEUQK+4Ra04x27M
dMLaJPhiG7vLI2lbi3C9mlYjv8zCAy1oMYvOWRepgv3uu6zxq341KqGd5s/X
KMk9HioyJCM9Dy9vJFwuJabxfUA24DXiSKkJP0zrzrWzehLmmYSRkNJyXwU0
W/oZ1/BrS5oWK6GeCTzixDb+/xW9BZNbZ77trQlMmCbkGOI4tmPGtt12u203
MzMzM0otdQtajC1mZmbmltSMdseQOLEnGcjMnJkzh+6tC++tOq/yAVS19dR6
1lq/vffz37tRQVBKFIwVW3B9OkKhcC4LUXJ4qe13GsQlDfEbvax3y0wJ6Rdt
jJKdXdYf/nP17996f4jydnRAt35Riyi0wMp0cwWrwsEt5chDcc//iat+iQhD
WkbQIonJoCvsyrikxi9sV0JytDJgwiHZDhgSTk1MSw6xOhz4OutS74ZJt+k2
bK3qAiwoDZzLGKweqf6YX3ki4OHjZ0tJw20GJARc/gA7Wh8yQNTQDOFMPbuv
ijFa7ZRMSmEFizmvo++9xW/OMvJGXbwBN706REtdE6VFdXCLASdaGnTJ8An5
AqfvPrL2o+RlxDSk7zZ8Jj1CS243T93STF7wSKf3/CoDeSjpVz4FRU2f2/YF
/s//+6//+V/P//PvP/zjnz/99//+4Q8v7dzO3zC7bxqoUw5tv4fTG11sWsHX
yBdOqnnAnajVb6AERHNucocAnPfQJ4nYJQ4xwsMad3LrQpzyZWZDnFsVxaQo
+78k5H7S9/WnSyVHGRW3hH01IVq3EHSXgajQLtYYJyoktWUezJ04Mk10H5Dk
CO5cCfn2Jzr4aMLF9IkRZsK4mTQQZFUmBBm+8bfEzR/piDleSrceOR0yseOR
JYusfdWH2omRwoYpC6bXjutEjd1cCdI8FrgEUaZYLFORComtKby+Uu5YQ4Q/
YhYOjld9k1xzyUQ5YzgnqoG9jLFXVa2PzJT9g/BBlP2HMGgdl781fXJXmL4l
um9srZDV1EzfAuiEk27VCKv+Dev8Z9b5s+aFq5aJmxbU1JoS5SCWYksBqP7b
QxVXMPU3NYNfrDuXVrWYJBJGWFgHHJsUwNaq9vFO9OWe94f9qJFYi+84zUNU
oIfPqoFNekprVDl/sG7/aTP2IqH7/TIjLhlaJg4kNbyjQ1sVCKd2VMcYXdZQ
NyMSq3nKqgdHYJmRpdaYluM1MoH1n8MbDyuX2tfX7ApkC63qnI8+sWcW7UqI
m0rgKrfFt3Dq8apgw6eL6iE+QVPcwbdiJzCFn0pH0zT4DINqwG0ihdw4v27C
hruphj4IS5Db6qUfd4z//mPil53v/+v75wciRBibraYOyRYatPgmbMkZbunV
ELklRK37UQ5+qp30a2Bxs+BAi9tU1IdVFUZmqZNRygGlapAdQR4kJJ50MCvC
vJoNNTyhRSZchCcewQ8+RUKP5g7nOIj9sU2BZW4k5NcpNUyVALjQ/kBJmNDy
gct2YlLk/XcuwjtKNORJGbDVBs+htpyeSH/POlMXt6PWZb1RQWFEkeoinIig
R6IivIIxwZ8YUi608qdLNJgmOShXBx80koBGxhIf0spu+0ZWe1vfX6mCFBgZ
TUEpKCYgrQe0K+7Q//7jv/z1Tz/87d/+/s//8dd//ut3f9nblACP62gjHifL
ooaQWi9Iyy+aGy+Epwoer1qev9jYPPBGzdxt1fymfGzbyLAJYdakMqXdYQtq
TdAcRdzxIG9ZZo+Si0+A098rOAroK7hMRZY6FCQLvZc4lB32E7SaUWzXKwfc
5t2lQsqb75AHCoIG+IoIqVi4z4KVemQgl56koE+7aEAntyzEL/hen6tFXcHV
nDYg09mQVD2yd9WC3gjyHm8yf9qiP9JBZLNZNlqnmQcOaEgWFjQaoDkdnLh0
Fl14B5h/Dlt/UjDU4ZMK8Qt9cFC1zYIJedAb5r5dYc2GsOiJw/Z8XftdRPxX
xfjW4Kl484cbfcdcPeeo+e9B8t7DNV2ViFCbXuOOAeJVtngIt/WYKyvkch+l
KW6DJczTXvnAunZuVTu4xWv0zbyeoPbv88a/Nw38OUaJS7pYcx16Ac4jw0cE
RA+bzO2vNiyWRmwkLa/Wwe92irt9zLbnPtNPQf2PEc+jiCQs6AnTpr+1iUIq
4q6P8Hhd+31Qvre8/C8Rd1RHeJzQb2lHY6i3E+xOAxvi0aADIqBHxoit2HXk
Joei3ybrsWHTpZMpQWqFBX0oaf4/aucto/UGct2yatZrwMsJzbT+Ox45klV5
I7lcnqBqw+MKr8qiISqjPnW+8KyTBF/z+RwqpVPEci8Muibv6aQ9ahmQP1lq
EQF1PLgM1WyV9Xo1U15+hXL8nlMM9IuWHIjeTW2rW1fiUlT4pUUeTKlq8Ix+
/LSXWBlTJm1/eM2A2XTTYiHRplcZ04BXbYu8+kwVrvzpmnqNh9dgpmwiYdgr
9jlJPh3awh51CuZDJiIPXZXkXCdrzrrU7abn6iBXZjMOcXsqjehGA/JCBHfR
NHxBi6hXkEboPf2QpmzGZEVARo3aiV79gFfQEGFUH2hA6zL4CwfusavdwynU
zuQntIiHTkKM2x/U0L1+15pF9ZfHT//8y9N//OHv/+Pf/utvL3eU0+3M9ts+
+eKaQeTikRvTX2u7fdI4cXube2PDzPv3Z89/3naFBK0bimm/eiqghjgJpdtO
zNON8LMgObj4JTP/jKb5/lLB56jsTxkzl5e6TrNBlRYLeTkktwghLETpuke0
6SQ/CSL3MBXg1wADn79iW0KumnE+PSLpDwlHk5FSueuX/f7nnYMNtoOW6iWU
2iQlVm6mczFdQchTcTusKtCynfY4KI4KujeI9UZghl8J21/Thnxiq1H2eMXw
fUS27ceF1OCFrjOtOUdGSo7R+2+qwW1mBs5tIwZ56JiFtsyt/9YyEKOX760Y
NxPumJprG0/VlB0l3/0Klfb51K2PKF1XKD1V9Op0DRUasxLWNLMriqkwuWrT
APvlB/5mAB5xALe8wzFB/Sq7x4NN94JSfbhSR9d7Wwtp31t7n3Eg6wtV1MYH
anS9h9a9TKrVDBzhDV3xiDBR4fxugP8kjnho6grI85ctI+uCyRUZIil+F2/Q
S+v1swlOQnmC2bVint9YFnmMbMNs7QoNs+pghKXgkGBEzRgy2eQuh8alorjt
LAsf76IPP3Ng4vxOP7vTQsiOwVI94A9C0uYovGepDsCeL/BIB0MqhJc9ocHW
mrhIct37cmzjik61aRGuqOlrUliy9nhgFyINVyP8cZ8Zbl8qc0HTVLRWnXrC
oyHToK068q/fi9FLu1ZssybmkKj4MuzrdzzgfidqRDiV7uYVJbStIU7tnrjZ
DX9ALfmtfurryFLWurRrWVK3pZxLmPE7XsG+Fbtug1lAjeAPf72x5lNNWpc6
sU2ZPCDILyObWBMOFsRK7TPTO1ftnKBojI/pEeF7BTPZ6ulbJvR93NB1Jqhd
hGhQzGShc3/HaLzsQvaL5oEoYN3QvVQdF2dXk/wOqdsBD6uGVyg9flCudbTW
WHFflXZecOmsi4p96NfuhaUJ3tiqAJcIW3d9zmeJ1X/765P/9Y9/f7n1RIUY
aj/+6mzOAyMXvuVAy6bbhMQ5o3LWzrr8rezEFrcujEK62YiIGR62gLy2hYST
vsIe/Okvz/7x//315T5P3v8atzgFnvsVufUac+BukNpmQjzQ43q2/ebtiDFi
ocRtyORPHltR38fUVEh5yY2juJ485lx3OKgJyOhx7lCQV+eStvm19Bcr60+j
sr0I6rsN9sMAwr9UyG1P0/Rk6TkjMe/CqgVzEGJb5oqYRwCK/tygSb0btMb8
DDsP/TBoiBnmXNxqLiydAU4dyfu8K/WUcKZaMFwq7G/U4stNqHI1qyWhg/4h
RNqnp38rX/jOxVhjtmg6z6tqjlMKD0PzzkCyThDrL/KhZWN3j+Jb7uwIQFF0
QYhwywwr+D6q+o9Nzq6s3zmdv4qo8xHLDagmG+K2qu8D88hZa/9FB6RwXza1
O36O9Pb7uIayuG3AzMvVz99TjH+mpbbTgY0W4eSuc2lHMbGhnXmsGV5RVjmB
J+lt5+zkeie2JYwf8FDqvaSSXdfCWoAR8wmt2CEjrliJSNcPFHl0mGcHEU9C
61nWbvrsYbs8amaruRMWREmQULIs7FmWDrnRWfGJW+v9Hzt6P1X1ZOLazlO6
7/gUkwku0Q1uF9S/Ze96dVnRssNDufCda+Q2dcs1WjFgnX/3F3Pbn6iNjzhj
y2qIkdltp07TaTN6xoRFg9TxIeJkjozedxCKtXNZjK5TRGA2F1kcpjVa2FU2
bZNXWriheLDKS9mUZwXFtUlKYha8oeq/rYeUqaBZVmyTEd1q6Sw3QGrMcwPw
118buAjgT1y1SAfCIpKWvmDjT+hxTeK5Mimu08Yfj8iGYspJm3zOoUDYpNNK
YqUckqmFZttprR4xzCodFuALSG2HtZNZyYqL6SviYZq87DqrBOGWkDe9zoRP
9TjIkA/cU/ddk01cxnd9RGr/zA7++iFpaE9A2WADLdU3Qov1YWSTCdSAKasW
j+JcS8IQb0YyfhxTcLTxPIDWmLPF7lYMXucTxvXUsTC96qno6jbi1WVS50O/
YNlB/Tah+OOabs0A+Wlt/f/997/83//7z5c+UHjgfUv5cc3gddNCjRKSrh9N
VQ9f9HLHVpKVzy7eDSn2woxkLXEulkjaK9ANxb1p56D3jwEzbsiRE5S+9mSu
2eltPhPaZUTYuJ17LtCLddIPXvafPUivMJ/ZflUEr7XIph+HBC/jgkeiIdS1
V9C9b+IHPxcOt1uJaIdwUIop0s6VWGe6aB1XVw29+/7REDef3pUjAZXQBm6G
xH2rNtCzkOTnHf+Pq+rnmuoniLee4gArIMAm7hv39DFOxe9Qeecmbn0EvfvG
YvqrbiGCOHxzOO0VXMHvVD3fSPuO0wbOH4QV31opxpFzqOzjc8UnOB33GfV3
HKQRE7s9JO0PywbE7VcNwxn6miMz596eqbpi4HTalvKVM0cdtMKQcVo0fTfE
mnfiuowLt/WI+3vahSfhWT/jghaYYp697QI/8ALr1LBsC7IyyB9O6PFJVBR0
Vri0nFDA8sO+/49P117srDxeW92I+TdCpqhFEHRx1yNyE286JKt3sWvMqDvC
4S/wpR+Lig5xSj+j518kVH6V3MvC4VpNzX1922FpT7p07JzdOB9RkfRzpTJg
Hrv3Jmf0WJhZvA3PTcBHvjVR/fJZE2HQQweKhbNKzoxZBDOKkdTuDErvNdXC
A27v+ZhtYXtDv+4UxvzEkHkm4YJuWUYNkLNrwgdxboEXV7itaQ/ROjGlN2Ct
N6AV97C1l3pfA3S//upI6ufDH79VdhIwfA5A6rkU99D2FFa3mecPUVeC6Ih2
OiiHbeqgLnbttpP77VO/W7dgZLXJk67FqJcjqpWLLV7peEjRH1zqcVLK1dP3
UcVlcjLBqpG6NKSonRvSsmI2zl5E5WM1MSpe0Q1fZ4FSlqn1D93Yv2zhn9q7
d9BpnhqAZvbqPAAgLQNgct+AVZ5pufMBvudqkNBnmLndeQFQ8trr6ILPHsrz
9xjV0om6JFWFWHUvRLfiCECEPLxiJBtY4z4p0MGqCXL7/2P16X//7T//5963
j2V3VVVvUrPepjXd4E60qzE16sFLKmjVvo6woac83g79bXNrhQw34js0M5nW
uZujGW+0X/hsMu3IQu7RyRQAsjpbNJwBqru04fY+WUsEVehtF/F5BPqdof2h
pmLVXGxffCCczF8n1G3wWJtGjKP7vLjia4cLE0ooXDwEtvSKrPeeCVcRJhfp
QHU6QuHPUdBjWc0uNcs6nGdHNviNC48D5odBzU6Evm1mPnRJ/mwp2sJ+scu6
sE5MdRMv2Gav0FtPwatukovvzGZ+ZKRP+HWcZF54Ka1eVoWLVy4aTaU0f3UQ
08bV86je90jzGfjJu4sZh+n1p9X0kbBTELCRIwaCm9UWHD0tbb0wnX+ID6uU
4tv54Api80lsVw2nvkzTdcQwDHDMn9POpxMbPhYBC5Pe4pZkrjvG9egMEe4y
ofHIYnNqUDKzqYe45eNqeAUTlO+SYb5fDTzdXVl9tPp40/ltJLzrCjz0G8Ne
Y0wvNsHGtCRomJqV4I26dAyPck4OzcRUnaH0ZiZFS229ze5MY5UCXMDKAyNi
xQ4KW2Z9FnBQB1OPFswVfUPsOGWlXwtJGhzoW+TGrxzsaQOjT09s1mL75fA+
LnhcR4JKJpsIg1lMcIOF2ee2z9iMlA2lICadWtGT9m0i02izbiDHBs0zdKQI
ys9q2rPNi1WK+TZCdeHkqQ9B9y/Npn45mndsrOxB/aEP2lMOAevTFiczFOLW
zajoe48j5nUfHNj2AxQVqmHZuPR8Wehm9j71un/5bj/J7zZekwKW42B0L1uI
Kx5q1DrjkzV4lipj9I75gjeQbeluI23Nx447eAmjNGGhh5M1w0FXgW8KagHi
rrPJ/AqaFh+5Mb+s8zelpSvihue2HjO2nA2qVrNhFi3bYdUJcQhIwRl5Wyai
5ENs81kBqlEIzd8yT0cUjbyuo3poXYhS+wPx2ir6wyD8TlSP9Fr7kw5P6KxV
L40nMB2PuZCfWF17xGPs+stJ7SEa7gPr8vETPZixdDa4Rzc3wu5vsFDJrJZ+
YMolM6PXTcy1CQvQwx815xyebr2MKP4UV/4ZvO4sJO9dBW7why3Ppl3tEsAD
kvEYdzzEqg8qux2qfjdjyipExudz1W+9q6o5Ye58y9p396FL+thmi6mwtNn7
vO47vM7bfni9idwXlNftKYp9kE8d4+foZSdobXfXDYInK+Hv4w4zc4wzcjUs
b/iL9f5jydfLwm8CoLPqzq8ZPUXIipvQyvMz9XcG753iT/a7OBN75oGwvico
qfDI6n2iIUHrZQum16eluNWLKlw/tq6A1ptGny6X4CqdNMiWghCXkmKaSe/i
XeE9AKb0rALcCGq+MJ91Gl78AX34PK3mS3jFjThn0I7OdjBq5XNp3Lksx2J+
TNe3YZvYNjSbBffN+OqFvK+R3Tc9goGwtFOKLpdIFgI6wYpN+8iu2Yy5nm2u
7Ua8T+L2NYc2FnaE1Gzp+CV922+cE4BlBTaoYq0a5gOmeR2qkTuQzu+sIFZd
oTTfknV/nWT2df1sskw+XUF7xT3qwRQtJFUynrvUfiZK+sbPTnUoyyTQ23JE
u03U/9hLdeHacGWA8XuHh8+cAuWdxQwUIVrSBVPlPj40IAG7lCA7u8Yt6w8I
R1C119peBSA+Odlz8qORe2+Ar39GvPrZ4OH3Go+9ipiunL5/ueK3gNnadNhw
6cJAORrTqqNOCpe6vGHo02XdutdHb+0MKEE+Yaef2cOdr3ZQey2E1k2/9Od4
+A+bxu/WsHH7iJkzup6kNi1s24rwaWB7PlwEWi3vz9xNYJ6tCV4G8N/ZZp86
2U/chhUnfyvAcZIq5u8ANCM1XhEuKgT/GIY+cwzHieV/35c+8yQrzYiUOms0
kLQalkWvRI7UzDw4RihNmSk5osR1rLlxm7KRfXFXQFQNy/tcCxuxLmY/XTq/
tnDM0ns9IYWu60fF7bfgbSl4RCVn+Ki5+5VQNyA4fkIwXUAYL1saLStP+bLm
QVl9Ta4Y1COYK5aSK93Uiu4LgOE7Xykg9bzBay7MA+HExfHyNNR42VzL+Yma
T4kTpXLslbhh4ZcEf1cJXdNhQ/IhI75CAq2yYsAWFtipFa44jVrKkKD3irj2
iKgRsIwq+kFU6hw+rhq9pAYnpXiZ0n5C2ZapR4ytEEo38bd0428Sao8sdlyi
Q3LsS2OPPZYV8RS0+DAs++S6Zfih+t42K0s8enoq/WtJfyG++Ip4ohqVfQZy
+yy0Ohd24hULs2xdlrmsqVwRZq5Jax5aEOKWU8rRTJcI6FaT3ToMbOyuAFMi
hre6xPVrPrByqlIEqTWLhx5Jxp3jh3lVJ+jgUuzUPdzQWS6zbz2oXHGhVEst
AQnWCc9zE1vDkrItLWFZjdcL2kPCGiemxjaZawBlGSX9T3bULx4ZbZA0M+Ge
Sw7cdEo2/JodK90OKw/QKY9ctr24IRzxrYUcu3FTQjGyLpuNUit//fyQnb2q
hj+1c1w0BOj26wtFKeDic0MX3maOPwgqumIa8BPr5JZ9LoLM0wLvr1qnTYx2
PaEhspQep10JyzOssmKvYjbulKzQp/Rtp3Q9J2FF7xefAAxkHBtKfZs6dk7J
avYmUV21EHPM+/gNmtHb5rkcO7yEO3oX03RlKuXDgXO/bT76dsvJDysBAGzr
GS8PLCi9Cz3+Kro7Bz9XRyf3mEXIqJ1j1mN9CqgJ3WEbGhGNFATYEAO4UjJW
oOZO2bQ9pqWqFSP3T7vhf931PI/StoPwiGlhTQVfk0A2FSgFukzed1/be/aJ
ffFv3xp+XOE98iEO9MMJE/BpQP0kLPRK+hy4Kn7LPX77r8fbt93YP8dQB9ru
f6yb/xTXmoENdhXdHBSsOERxj86hpAE77gwX5Q6knuM0fansPa+fzTZMnt/E
31a0fzF0/bSGRTSxB9ep6XHkBWXtx6aum1F0hgGRpxWMmlTd0NJj89ePIy68
S625yIaXWXljgvlyHrqqoeprNLhER+tZt8/FnZBV+wh77Byx6eJ00SfQwsPC
uitD90+05t1SShbNDqGKP0Kaa2LPlYSZnav0hgCxRQHrcQshBmanFN+iJY9Z
XaSoT/L02XrYJpMSKxeLz6DKP7VP397BpDrGv5RX/o7ffg2c+yn8GkCAavKK
xoW9x62dX2ibPuHWXU7IMQb1mM8FSrixEc0QZfTweNFXSY524coMPVfh6YDx
Bx/xil81U5p2V5RSclV32QeLDRf1mFq7vX9LkLvCKoqIcrfUNUF8vn/++pZ6
bNM+vWbD/foAlztglmJ8ZvquDR0j9LkJTS5WZ1y78Mwz6Ydc4nWfsHOGJcpu
KavNFbXsJcKrVpWNMeKRjZv5fVY9aEs9F6B0O3mddg02ZGK61OjF0i+1wOLt
MOf328tPE64ADZQMQbdoZs2piJmEEWRJAJPtYPZ7ZPhlsyTiNu0kXE8D/l0f
JeIaWfX8Op5i06eJrcpCQjKzuAzVmTJ4/yio5Phs4VHafNa2efTHoOhxlLiM
S1NUv5nU8I8b1uchfEzcHuDmHfAzNsnXrNzmpNICfBoz9y42760kc83eeq8z
87XprC/Y5HtOQ2vADIx4MOt6XDJiXlqgbmS2tvpja9sxx2J6kFejQxcAy44U
3ABkHXql6iRANZOj6c2nXviYfOv04tVP1cAeiwDpVvKDOrmGDNfM1VDTfrNw
/VVydzkTNDhTeBvX1sJnE81GNGOmadUoebrl+DGmXKWDpV3ZFlSFmdcd0CHj
RvJS5zF523t+bOWBB7digu2aQN+bFw7c06vadh3yjmgol9Vzi9Gdj2st56HK
3FrKv+5Z/+OJ8l82lE/oY4arAL+Ee7Btff7I8fOO/emq3knpGM4BDDcViCg9
CvTdmHIx6sVaBO1ycDqi8C38aLma1KQClz1kZm1gDivyAdzSr4LUrm3TrEkE
8WoHue2fCuo/pj/4gFTyFru7RDPQvFR23YXrMNMaxMw2rxQXNUCT3BcUD09X
ngJW3O289Q3wztGFsos92YcFONSayxY3yDwKggw9JiDUEoeO+aVZfskgd+SB
eOy2cKpGgagQoZotCtaLp2t//3Y/KILOZQPGbr0qbD5mmrq+On89PpWi6L4E
yflqquArWMd5wUSPmjFJmbwqHziiqP+tB3wuQQfGlLi9Dc2/P47uh+e3HMgt
ty3kp6lxnS54rRVVw219xylYeLbue74W3LVyN1QzKyrYjoW8s23etAI3jLkx
QfmuqMtOeeAXle0Z65+pcwK8Cidy0k3BmHnMEHr6H9TRP3Khm2bsxly2G1ns
gafr2j53ENIC4umgejrZo9xyzqpJZ+FMeU2c9aBabyU5ZHiPeEZF6bErhoMx
8W7cFrdLhQsVSspAyMt/sW/ackwJuf0u8byN382C1DvwXZyxszVvvqmljyxb
0Vsmmkc9HhOCvGp6chM9Ns5uGsEmeIEc1hANylYtGvZgGqc2FZFzFp1ziPDg
EC/77S3m0Hcy5iayR9d5Ujh1XQdq3HKRfNppnwkSMfdHYfeJJwGssatu06Ju
pq8VAADmX5opvjKR8vnMtd8yR85sRPH7QVlCjg0JZoLc7qCoL6gdWVZ0OQUN
XtmQnj0hZQGXnXQtbYxDa+k59hs1tsGvmGNefoV19dD8zSPEK69gSm5LoTM8
UJ95bgBafHah8E10xQnglXPTZbWglursBzeAvc1CyCBtLIPUXOpkzXkpUFZl
Bu7BB6yCy7quM1507jJvZpk5RE4BiBvPS2bKwtLB5H+Pk4pi9PKgqPuhE7fl
nbVzcoX9lxcy3gUVnuZM1zspyMdS+gajJzqWOf4WgFR4btnDWN3QP/Kbv9tf
3gkp1m04Na3SJgL5zZiX3wdfvoz/sO1YSygU6ondLf0PLzaCXrqe2RiR5vgW
T1HSX0soh74LQ7aNY1Zkr50Nt6vhFlK+dOquHdtnR94PSdKFo1dMtEExu8eE
HVeixw2YgSiv07xUCq34vPDdj0tOHR5K+2SoIhU5WWviyd0aqpPDcCsWXa6l
YITu1EKDlgG1dN5kQMnofZiBDGhTHqMjF9NcLMZBHELC0lAatPlLJa49yRE2
8J3I7AfPjEMvYoI1+RC8+QKnLRuXfobWU7jrxgXdiyFFv5tzN2Lq8Sl7Vp2k
Fzu+X7YcP607f/8w+Jdn7nUzec1C9uohyqlCG4vpky5alhaVw1Xb1NkfmVMv
/NK9XcuKARdXVm6SSw2N5yP88YCuY4d5MUA8ohkDSKA1/JmxpFQcPTf+NNfy
WID0EcZVtb/1deZqai5KsTlh61hQ0+1xoHyWvoBm0SmCBgx4rRLr1BFjPuuW
Se5RDoQE1TZJ3Y5BtqZV+Sij1rnbBkGbBVy/KQTvKlo3db0bXvKal+yXTKsJ
jcj2zIn8L5SU5rgWsuzEhuXgZcOcXz3lxbXHUDUxSquN1eUQTyzbWQdrtrAW
qah5i1h9DNdxfKnlOLX/uHzwsrryY+ngJREsQzF3H5b5Kan1nBmU6uKUral6
ArJaPqbKZl20ihawpdeHrn8+mXlpKP3UWN7Hi9Wfe+RDTjPTpUPYOM3JjPNr
hh3a/nXDhFM+7rAuqXk4PXJSBu0UknvNEpDLxdBQan/atW7RRKIP3pTdPEm6
/C6l9AS37AtOyy0OqEGM6SY1XRu7AGj7GtB985Pe0ptFaV+0VeVAhirmOu6L
0SXozjt9eZ92Xnun8ZuPQWVpyNr77PrD4qZvLKBMyeRnfTcBhMw3aK0ZegHU
tAR0YLst9EY9s8dA7oupICE93KAclRGqMXVf8YdKJMR6GarbtVjiBX+DrfrM
zxc939p6um39Nmb+Nqbf8i9tO+lrDkTAAtuLCH55mDjYMXlUAquYuRww/PLi
D9+t+XZCZosIaETlmmAphJqb+07yY23dljxXjWz6dayWAbmr6bUAL0bwGX9z
Uv4cAUdgAA+w2S5D+twaBX+Bi6jXUCf8GjxnJK3q3feLD787XpQGrMuEDDVb
6Tgnc8GoGjNJFiNuznf7kRe7kR0fczOsTUSCLgWR1F04W5SJrs6STrVCa8ok
482oihQ7G7Eek0YtCO1gRgKTtsHv9c63x7AtjNE79LEbxP4zQnDxqga3s6x7
uu19tKx65BR+7+LuO8UPvXw3D+KW4neXrT8/8to40zHDYtiCMpLbZIhsr36O
M5IDP/MbF6HPz+zb1YperGnD4DrJ8A3VwMWlsveTBWlfM7ZJTrdMHDNyOkMm
vBxeye0rUOdfDuZkOAezPJKxH2Wwza7UMLQ8ym6MclMTdkKyqL9c0T+MKjei
Eq+Kg6y8KoKPRzmCuBS1oxtak3R6hcNWMdhGGKB9DZDWHHNI2p/5ocrFtIBo
aMtJfxSi+rWosIVqEwwyp3N42AKXouGRY2HNM7zvgj87cGyHaWZ4TpTe/tSI
eObG7/i4W2uBp49XDxIiOb1VxxmzcoeTQWNRTSvITYye6+yJPNVYFqn4OKrk
HRnknElQZVMNrEp/Hf7w84+R/ad7ydo5fAbQWXhkNvPi2PlXce0XjeIal7jf
rwIFXHOry4gnK7R9D2zDMONndtm5U1tBzYZXqIVWL5VeoTfk4nvzXSr2y0eW
/3yx467o0ma/riv9UlZ0RNdwmpX5KasylTPdQZltxnXc1KNLaRMPwA/O5Fz+
4vqXn9bceHDtvQ/qU24udJcPtpaCJrJ6KlL7im5AmyuRnZcnCl8z4RtM4hIB
sd4kmFJArpP6rokZvUuoUsZEEReUQ5mp407lcoayRWOl3OlyBa5hrvF8/900
+kCBYro2TK+wI69bFvPWTfZo3L+15dj2CNeUVI9kwaEgJe1XDa6L4cARttBn
4lhZIPHiMH8e+jCytbK6HPYaOZOdmIy7QsRdVl9uwkZbN09oF24TO9J4wCZ2
x2UvPMcHPCvqOxuYz9uCf23reU04WihFjFiwMNJgqRw47sTD1YiJZIesPv2b
2aF7Iu4kCpQ9Wp4CqisVzdaYSENBO2fXrtl2+P6wEnrsNPxpZfWP8W0Xd1yE
bqMiukXzQBIe1FGVX5fy6Xz3PbuCGjcseXhdmLLTfkqeG5+j7Lig6rw1X3RO
BqkWkxuk6PKgjfFo253waTZtxoAAs6xaSig5fiUk6GZGrLyAmvVwWWsm9fGG
Mzcd+GUZZNvGSMTNoaBIQGj186c2baLfH1hjGpAJkY1oOQvN+y2/67xNhw6q
5tZQN6KM6ZDXte6zB50yt4xKLTxT9SqA2XlVQ+h3T8PVDTnythxx7y09+kLM
RN1xsleUyL0V36rHal8YIgxcxyKuG8h10smMKHs4oMG4teTtLWOCy8HffJU1
e2Q7gfnLiiAiG4vamGsx5WZAGDUygjqYizWqnMrXz+f7hOOWsaI4t2vHztx0
YPes41Zp1YYV/NKNe2adT2ggCRNl2cQMOxhmKdrCBllJgwHFgl2I3pZBQ4v5
9NJX8PdP4nMPa4l5Ce/8cyN12Yzat1Aebfi3I541icg0NwovPTpWdAg3mibA
NIlgJRZut1MINhA63My+mAS2ypo54Ew60XV64E05oTGkRj2LyLa9HHzrdUjO
171F2agzgH/fX/tf/peOIwBv4Wfmxo/17df1XZeJqe8MPDjek3NnMCtloTHF
SGtWkrsxXeXX3n31xpULCFgDqPfe4N3Lk1nXgd0ghQLL5wxX3jg1nXFJOZbF
n8jxqzBeOyXoUUR0KBEoy8hoUdMnJOBS/OC96e7T8Mbrc5n34UVZ0/dOMFrr
xZjayaEbTakn6WVfGGAP9AiAG/2qFXrLSATZDUuxkDQJXA4u2kCc1zDA+qV2
auOvLyXSepqpLY3A1kJgcVZ36pdRtSPhdknmqpFNgPGaTI1k3CqfWfWQjJRm
VN2R8ZsfwAuvgcvPkbMPQXO+MKMrXFNnzTUAVs1lCWmBhe4idH4D7rpI7s6n
VZ+B3D1c/CkA3dXA5MyHdWyzdA47k0equTWXDzDwCW4XL2pkqkXTm3pJBDFo
Hq0KihArJpNxCZFcXgmlk04FZqQfB7Xct5P6PewZF3uOM3a3596XRlRBmF5g
glxTTdyCZZ1VjDXY2d0BNf5gNfTd3urapmEvItbD8t28ic0gy6WfD2noyy6R
TY4IskDGxWafaEhP7gqyKEGtKCQVPl0NPn0UfugSraqEWyueg7g8pF7gzJRJ
FlOisv5f5zlTmx09gFXC6IpHHzGKl836MA9PKXqN2H2bL+9TIJtx2ZdZfeX6
ugIHrHxF0XvgF+y5+FsB+bc7cRcXzBy6aDcsWIx9VlXBCi/TJxp1qRfidu7B
mkkzPqKnj27ZoCFVj5t+NWGeXLXTHi+LNz1LK9pxOzlXhqjUU7KtvNq4flo1
f27XjD5wLmzo5x/zi32EzLh6OGaYiaj6g+y6wOJ97cTtX6fmGtE28bSbP+PW
ApeFi+r+LBM4zQs7JRk976dXr1qBz60Qv6rTrZvecVC3VNDIUp9rrgVy/Zuh
jDOM/pORNemLv/z4/ZOQRwS28BBmZleAVuNGZliQqXsGYFAMEvV8wRrNcjGn
vPzpVTvZrZgjDORPF+UhK1//c2z3Z6TMnvGavuaIpelLa/EXtFsfdX0GyMw4
VVWX35SRUvvN26NX3p7O/4q4UA8t+khBmHUoYBJG20T3nY6aU70NXd+F7HrU
SFsaYDb7a3bjA05ThmW614saM8HG5tJOo5uK5BPli3m3FagexkItti+ju+BS
c+rx3ozTbfcP8cEwEwMsxbcL5/v8wtaAeDYobuWPvs+t/kzQWWYVkSJBmkOO
U/IHeKxJFR+K6SsEV52jT+WIIEVjae/055wdr317aapYBZ7SjDYqoIUKRp2Z
O7a5onqyZv37X3bCdhAsAzB38x1YTY5wrH7q2nE2pNXB6WF2XibXXyG0prFn
gXwp1GNlh30qO6vBu3gXWfNVd977DOCUx0bej1vXl5V8VBOh/mvu6BdO+mxU
znFqkmwIs0tBv97MHAU4aGjy4Phs2nXtbIZpvllFnSJNZItnMvTEIv3cfcKd
L+lFl1vufaWFFfjxeQrgTQ04Y/rBGUTlAx+tOiGHxZ2S1eXA8pYj7iQaFjKS
EWNVQq38gQ019aGbm9DO2jDNSmT7H59Z92ISMXHQJUUEeFATEeHCQx/tmMJm
QnKzeGVALxtiRrTv2oBbJmKAP2bDlnja3pDUH0+4xAm/zK4ErsfobkmZldAU
dzPdukk7vkI7WoC88RV7KDWMLQ0Jhg786uc/bMfMGiOhz6Eb3VBN2El9JmbF
nqknGiSH9cCdIM6hhfw6Ilu3YMM0CCEpHmblthm0Kh2LUXo3WF2rzIYoqzOk
HIoHQQdx2Q9bEhere1k2/icdKoyq5JZ/Qk0HeMgVWwbQFmsgPlds6fiKWfex
ndxhVM8aBSMu1nxUjdTM1nJ7r2t4wwEzRTl1xWfqeb6M+8MqwYDIMeCb19WE
ZAFTD12nVafeBQDAPb+ebNo/cD59/uLp92s7q0EuqIM8cEM7XxRANxhQDWb8
mGW40gKtJVRdwPbmSTFdLnRdaGmI2Vs3fPRz1mLhEy0tVplrrTxiKTsqyvkd
8OTrjR+/VfIJoOb2V7V3LzYV31roKUI0prMWGiSL3VZqh1u8aGXM6JlNKHAd
hQScrOyQVneAM7/kDucEmXX84Uvy8XRK7TfcxixY5YdjOW8DM84Sys8tVt4T
I0dZC3XQutTBrBOD9z+pOQdYqLwmnhomt5VjW26IF2e/f+54FKP9EOai696E
ZgCWmnJ+2l7bfqgLBjRBr8UUUHKxUwslGXpyj4Le++tsTGoXtCsF3XkB15pi
wvRxx7JUc+1WOshnXUp66aPN0NPNh6thHmvwMK/xFLEpT4LrFUE6HUaeTYv1
KujihWHyQJkcMkhFj5n4DLeSGuF37YtGGUMV6P5LxIGWH7ZDL/66tb+l4M9l
s6H1QkwhJP03yd3tkQ76NG0GVItoME3Vf1vaUDWYcgbfdVI2egvzAAC6CVDN
5HHmyzScWY+aIIFXjqf+DtvzANt1ankp1wy6o5vNgNfea0i/ZsQ2xYUdYTvU
ZWfEHEwrqZE9elVO6tNKoAFRn18/5+P2WBC5FmZbQI56GTW/3PM6RdMmbNem
h2QSDPHg9xKEnqgG57EgftzlxEQTRnR2TDwY4KLd4kkXry/OG9Ab+oTk8aiC
tedAxv3IlcCCGFLFghcJpx8weorQl1J6zx+eLj7j400+8sJ2A8Y9u1I5Px2R
0B2YZuvEBQc2V0sofOiZ37Az1g3IkAWqZcwaCY3q6SzhzBU2NCUsGtxXTT5U
d7iwd8xzh8zIk1ZaU1g+teVHPbMxf9yU7itIXmqad/Iev/V1zvh5zugV92K5
tSdNcO8IP+sUp+QcseS0eDDLoJixifq16B7RaDM6/zy765wO12RFT/NnHhjw
hQll3ypreu7ezfo3ACbRvJFHnCs6W/VbQPn1N8mUTiakeVnBjca1m2Hrql0X
0I46WGnS0VPkgiMtv547AHRkfQOrvQmqO4eeqcIDuxTAZnrlrb4zh+69DsA2
37UM5bLvAghXPySefqP1g3dufvJ66YlPBq7/dqzweNU371RlnmYhBsSTPXTE
CJ0yE2WO2Fg9fs1IUNwObqgebWrrz041jWcpB1Oj9OplVmFMULxuXgjqO62C
4hX3zJodYmG2sMauKJYaReJJ3mLpYsnFvrxjzacAvTffSNrvXPHlkYzTmPa7
WjjISYZ6FsEPzSg/I3/w9CuqPuheeN/l0cdMdp9az56eGr18GnjzjoOBMolh
NtUMbqGFNdGwMHhtsSMVU3kRkpWy1JlqZRHWD+Lry5bv14NPQ9Fkt/TC7lin
0gNy0saa2ayGOY06q47skcui5FH2ZGlyU/NhnXJUp47SpQdX81vuMbvryQM5
0vlur5R9EPEGGTPcuZtu1rRP2eEQl20re6PqGaOw1D51Wt76JqUEgL0H0CzW
BCxd7oU7Hm7d8wh5x0oJKFEmJcvuVDtMC3JcWTLTqTO5XnyOcyHdCM5j9uXO
t+Trlzq3bPC4EsSZq7LgOxWgDFLfdQOn2xmgRUywmHliWdtrIlcnm0NQhT5w
CH9QMiJLA15yQZjR75wrUfTnIwAA5Wj+QYC3bMLJgGVaxF2futOpGvUqpgPW
xe1Nx7Id75ivMoAbPMKRZemIHVcaoY0tAW8v26Yk0JaGQ4da7pxE1t0TLY4E
oTW6zl5Kzj3BdIlTNIXJf5c3kBZTzLil3TFj3Qaz30Wp83JmNaBeObDQ1J29
1HJXDn0Qlg6G2E1RcXVC0+HnDyWMhIiZvmJiJXvdsnIxoYGtmqEbLrht8ZqN
27lsIgT00CiuTlZxHHLttak774/f/Wz23lFYsgZ0ZctGM9ANF+AF56czPnLw
672yCvvSDRWpi9h2hZQGYNYC6HNn0R1XZypuE9va8U13BtLeomKqPG6uzaxR
w2e0eKAIM2tF1Dmo9ckrpE0Xi0UjDGRb1ZnPr7z5TsVpAAs1aJVzuOhZ5lx/
/clPcz8GnPsSUFLyWfbnb197BfDgS0DF5bcKTgFSP3sjGwAYrT23BKltOXdo
sOgmfrwSW3F7sSdLz512cip4wOpkk1lsvrw4VDA0dANafNVWnq6oPGyeOhXA
X/PQMx2ysSc78A3fwkZA+iQhjhsHXPppR4jv8ao9UqAcWSNiFAtYXRLGkADX
Cu/IhNWlwErTwXnneq+/LhvJt091EpJ4OJ7K7u3lDgJdRBJ/qnvu6qk+wKsD
RwEdqUeo/c0exoSBnSeAVEdEYHRnGbY7lzZwgdSW+TjOWPbqvo34n7mdsYBk
y61wSMCCnrMWQvt+3L/sVEZD+nhYRhyuo/W26QZyBDO3+AsVCuaUltqppQ5y
O1Ooxe/L4C1M/qhKi3c5kGvqOfN8Ab39opnb7NL3Pwqr9yPYNfV4iD4eQRUr
60/Crr4raEvfNpBWZCMbsM6Xm6I/PV6NxzUBJ8ctF1i0YreRFucMmsmjEuqA
GZUvHLnFnSik19xcakyVkypdS50+2oiVMsBuzYMX3xKj4UED7fn2xs/L5hXt
cEzTvW6ArbuIXvPCsgwkabljmGoOamfD/GJz0yezr3xAzjgnm8w2z5+SNXxo
JFVtqJAJI2bFBd7w0NYSvBidEsTCggvNHmSVj9e/bV/yS8ee+GyPV1b++Y+1
h7JxVed57ny1GlPFnLmGKv9t41evw269JoZn7nmXbEqEjjJ+YDLGZZiodCJk
GPAaWlSUItbcHRGm2ozOEQ2nEPtuWcS9+5G5bcvUtg0c97F9DpVRu+RwC3xm
upXQlURjD3soZmOFBM1eSqYX1aaEN1uQmZLJq/CCE9AHh9AtJ3joe7S5ywPn
X524cxhYfAKX9QW1+O0NwcATSfM+40wQksauOapDVm/p5hPmaQ+2Vjiazm06
xRvJtSlwRg3DqhdrtFInE8/vzIDXfa3BlroIVYvt15dmS8TIXq8SmYy2ytfe
7jz/qWR2XL/ElEEXud11SeMFNac03D9dk51SceNa1rm3y8990njxvarrX2Sf
OVJx6HNw3VVcU3bTyaOFqccF0GZyyw08rFCJbfv/AXFtYvw=
    "], {{0, 256}, {256, 
    0}}, {0, 255},
    ColorFunction->RGBColor],
   BoxForm`ImageTag[
   "Byte", ColorSpace -> "RGB", Interleaving -> True, MetaInformation -> 
    Association[
     "Exif" -> Association[
       "Make" -> "SONY", "Model" -> "DSC-W300", "Orientation" -> 
        Association["CameraTopOrientation" -> Top, "Mirrored" -> False], 
        "XResolution" -> 72, "YResolution" -> 72, "ResolutionUnit" -> "inch", 
        "Software" -> "Adobe Photoshop CS3 Windows", "DateTime" -> 
        DateObject[{2009, 2, 8, 2, 49, 19.}, "Instant", "Gregorian", 2.], 
        "ExposureTime" -> Quantity[
          Rational[1, 1000], "Seconds"], "FNumber" -> "f/5.6", 
        "ExposureProgram" -> "Auto", "ISOSpeedRatings" -> 100, "ExifVersion" -> 
        "2.21", "DateTimeOriginal" -> 
        DateObject[{2008, 11, 23, 14, 2, 35.}, "Instant", "Gregorian", 2.], 
        "DateTimeDigitized" -> 
        DateObject[{2008, 11, 23, 14, 2, 35.}, "Instant", "Gregorian", 2.], 
        "ComponentsConfiguration" -> "YCbCr", "CompressedBitsPerPixel" -> 3, 
        "ExposureBiasValue" -> Quantity[0., 
          IndependentUnit["exposure values"]], "MaxApertureValue" -> 2.8, 
        "MeteringMode" -> "Multi-segment", "LightSource" -> "Daylight", 
        "FlashInfo" -> 
        Association[
         "FlashUsed" -> False, "FlashFiringStatus" -> 
          "No strobe return detection function", "FlashMode" -> 
          "Compulsory flash firing", "FlashFunctionPresent" -> True, 
          "RedEyeCorrection" -> False], "FocalLength" -> 
        Quantity[7.6, "Millimeters"], "FlashpixVersion" -> "1.00", 
        "ColorSpace" -> "RGBColor", "PixelXDimension" -> 256, 
        "PixelYDimension" -> 256, "FileSource" -> "Digital still camera", 
        "SceneType" -> "Directly photographed", "CustomRendered" -> 
        "Normal process", "ExposureMode" -> "Auto bracket", "WhiteBalance" -> 
        "Manual", "SceneCaptureType" -> "Standard", "Contrast" -> "Normal", 
        "Saturation" -> "Normal", "Sharpness" -> "Normal"], "IPTC" -> 
      Association[
       "Application2" -> 
        Association[
         "DateCreated" -> DateObject[{2008, 11, 23}, "Day", "Gregorian", 2.], 
          "DigitizationDate" -> 
          DateObject[{2008, 11, 23}, "Day", "Gregorian", 2.], 
          "DigitizationTime" -> TimeObject[{14, 2, 35.}, TimeZone -> 0], 
          "RecordVersion" -> 2, "TimeCreated" -> 
          TimeObject[{14, 2, 35.}, TimeZone -> 0]], "Envelope" -> 
        Association["CharacterSet" -> "UTF8"]], "XMP" -> 
      Association[
       "DublinCoreSchema" -> Association["Format" -> "image/jpeg"], 
        "PhotoshopSchema" -> 
        Association[
         "ColorMode" -> 3, "DateCreated" -> 
          DateObject[{2008, 11, 23, 14, 2, 35.}, "Instant", "Gregorian", 2.]],
         "BasicSchema" -> 
        Association[
         "CreateDate" -> 
          DateObject[{2008, 11, 23, 14, 2, 35.}, "Instant", "Gregorian", 2.], 
          "CreatorTool" -> "Adobe Photoshop CS3 Windows", "MetadataDate" -> 
          DateObject[{2009, 2, 8, 2, 49, 19.}, "Instant", "Gregorian", 2.], 
          "ModifyDate" -> 
          DateObject[{2009, 2, 8, 2, 49, 19.}, "Instant", "Gregorian", 2.]], 
        "MediaManagementSchema" -> 
        Association[
         "InstanceID" -> "uuid:97DC5BE547F5DD11BA4DFABF6B841097"]]]],
   Selectable->False],
  DefaultBaseStyle->"ImageGraphics",
  ImageSizeRaw->{256, 256},
  PlotRange->{{0, 256}, {0, 256}}]], "Output",
 CellChangeTimes->{
  3.701604254173473*^9},ExpressionUUID->"fe128372-e979-4f9b-9eec-\
2e8817e2ff6d"]
}, Open  ]],

Cell["The data volume is smallish:", "Text",
 CellChangeTimes->{{3.700967254457261*^9, 
  3.7009672690983257`*^9}},ExpressionUUID->"278cce5d-3df0-429e-a547-\
9f1924ed74cb"],

Cell[CellGroupData[{

Cell[BoxData[
 RowBox[{"ImageDimensions", "[", "image", "]"}]], "Input",
 CellChangeTimes->{{3.685886130804132*^9, 3.685886136226665*^9}, {
  3.701062461732039*^9, 
  3.701062462317477*^9}},ExpressionUUID->"ba2a562e-fe5a-4ee5-9da7-\
a6634358468e"],

Cell[BoxData[
 RowBox[{"{", 
  RowBox[{"256", ",", "256"}], "}"}]], "Output",
 CellChangeTimes->{
  3.701604254436582*^9},ExpressionUUID->"3432fe76-a0c2-4755-9d21-\
e45ba847b99e"]
}, Open  ]],

Cell[CellGroupData[{

Cell[BoxData[
 RowBox[{"dataVolume", "=", 
  RowBox[{"Apply", "[", 
   RowBox[{"Times", ",", 
    RowBox[{"ImageDimensions", "[", "image", "]"}]}], "]"}]}]], "Input",
 CellChangeTimes->{{3.6868253453701477`*^9, 3.686825360062491*^9}, {
  3.7010624668533487`*^9, 
  3.701062467517406*^9}},ExpressionUUID->"ee551071-0e67-4bc4-a47f-\
e9ce979cdfa4"],

Cell[BoxData["65536"], "Output",
 CellChangeTimes->{
  3.701604254491528*^9},ExpressionUUID->"64610798-3469-43ab-aa85-\
59e43fb6c932"]
}, Open  ]],

Cell["Set up the database as a flat map of spectra:", "Text",
 CellChangeTimes->{{3.700967308623444*^9, 
  3.700967325312778*^9}},ExpressionUUID->"08713bfe-48df-4a34-9b82-\
89cf8682fb74"],

Cell[BoxData[
 RowBox[{
  RowBox[{"rgb", "=", 
   RowBox[{"Flatten", "[", 
    RowBox[{
     RowBox[{"ImageData", "[", "image", "]"}], ",", "1"}], "]"}]}], 
  ";"}]], "Input",
 CellChangeTimes->{{3.685697233290876*^9, 3.68569731157688*^9}, 
   3.685708048289999*^9, 3.685708632286377*^9, {3.685709434514352*^9, 
   3.685709444137892*^9}, {3.701062471445163*^9, 
   3.701062472149273*^9}},ExpressionUUID->"16c39b88-e422-416a-9ecd-\
e52eb66cbdad"],

Cell[CellGroupData[{

Cell[BoxData[
 RowBox[{"Dimensions", "[", "rgb", "]"}]], "Input",
 CellChangeTimes->{{3.7016041237054443`*^9, 
  3.70160414599772*^9}},ExpressionUUID->"f47229c5-ca44-47ef-9a17-\
c4d041e570c3"],

Cell[BoxData[
 RowBox[{"{", 
  RowBox[{"65536", ",", "3"}], "}"}]], "Output",
 CellChangeTimes->{
  3.7016042545520353`*^9},ExpressionUUID->"d02afb73-7ce4-4b10-bbe6-\
e1207e0febad"]
}, Open  ]],

Cell[CellGroupData[{

Cell[BoxData[
 RowBox[{"rgb", "[", 
  RowBox[{"[", 
   RowBox[{"RandomInteger", "[", "65536", "]"}], "]"}], "]"}]], "Input",
 CellChangeTimes->{{3.701604158638318*^9, 
  3.701604180957774*^9}},ExpressionUUID->"bc9f27fc-bd96-4c0b-a7ce-\
7a9eec41076d"],

Cell[BoxData[
 RowBox[{"{", 
  RowBox[{
  "0.6470588235294118`", ",", "0.49019607843137253`", ",", 
   "0.34901960784313724`"}], "}"}]], "Output",
 CellChangeTimes->{
  3.701604254607184*^9},ExpressionUUID->"d7229731-e494-4358-9d3f-\
d298dc6ac0cc"]
}, Open  ]],

Cell["The overall color is brownish:", "Text",
 CellChangeTimes->{{3.700967274856526*^9, 
  3.700967288697589*^9}},ExpressionUUID->"5e33fb09-e086-48ad-8fb7-\
d4bdb8aa9c24"],

Cell[CellGroupData[{

Cell[BoxData[
 RowBox[{"meanRGB", "=", 
  RowBox[{"Mean", "[", "rgb", "]"}]}]], "Input",
 CellChangeTimes->{{3.6871679047236357`*^9, 3.6871679073171873`*^9}, {
  3.700967330224811*^9, 
  3.700967333104661*^9}},ExpressionUUID->"b0d5e0fb-58b8-408b-b947-\
1f4375b254cf"],

Cell[BoxData[
 RowBox[{"{", 
  RowBox[{
  "0.6736987544041358`", ",", "0.5387372185202517`", ",", 
   "0.3885244930491413`"}], "}"}]], "Output",
 CellChangeTimes->{
  3.701604254658575*^9},ExpressionUUID->"c1d8a7e1-c4b9-4192-af41-\
80bc27157ceb"]
}, Open  ]],

Cell[CellGroupData[{

Cell[BoxData[
 RowBox[{"Graphics", "[", 
  RowBox[{
   RowBox[{"{", 
    RowBox[{
     RowBox[{"Apply", "[", 
      RowBox[{"RGBColor", ",", "meanRGB"}], "]"}], ",", 
     RowBox[{"Rectangle", "[", 
      RowBox[{
       RowBox[{"{", 
        RowBox[{"0", ",", "0"}], "}"}], ",", 
       RowBox[{"{", 
        RowBox[{"1", ",", "1"}], "}"}]}], "]"}]}], "}"}], ",", 
   RowBox[{"ImageSize", "\[Rule]", "256"}]}], "]"}]], "Input",
 CellChangeTimes->{{3.7009673445732822`*^9, 3.700967384423585*^9}, {
  3.701048982899888*^9, 
  3.7010489836320057`*^9}},ExpressionUUID->"f61ff6ca-2856-4da2-b7c8-\
4e915f02595f"],

Cell[BoxData[
 GraphicsBox[{
   {RGBColor[0.6736987544041358, 0.5387372185202517, 0.3885244930491413], 
    RectangleBox[{0, 0}]}},
  ImageSize->256]], "Output",
 CellChangeTimes->{
  3.701604254688882*^9},ExpressionUUID->"369caaa6-fe0f-4204-9fc0-\
f78d88e21c3c"]
}, Open  ]],

Cell["\<\
Randomly sampling from the database reveals a wide range of colors though:\
\>", "Text",
 CellChangeTimes->{{3.700967413517614*^9, 
  3.700967448853365*^9}},ExpressionUUID->"54ea37ad-8b18-4dc5-bcb4-\
122e9bacc30e"],

Cell[BoxData[
 RowBox[{
  RowBox[{"sampleFomRGBDatabase", "[", 
   RowBox[{"tileSize_", ",", "numTiles_"}], "]"}], ":=", 
  "\[IndentingNewLine]", 
  RowBox[{"Graphics", "[", "\[IndentingNewLine]", 
   RowBox[{
    RowBox[{"{", "\[IndentingNewLine]", 
     RowBox[{
      RowBox[{"EdgeForm", "[", "]"}], ",", "\[IndentingNewLine]", 
      RowBox[{"Table", "[", "\[IndentingNewLine]", 
       RowBox[{
        RowBox[{"{", "\[IndentingNewLine]", 
         RowBox[{
          RowBox[{"Apply", "[", 
           RowBox[{"RGBColor", ",", 
            RowBox[{"rgb", "[", 
             RowBox[{"[", 
              RowBox[{"RandomInteger", "[", 
               RowBox[{"{", 
                RowBox[{"1", ",", "dataVolume"}], "}"}], "]"}], "]"}], 
             "]"}]}], "]"}], ",", "\[IndentingNewLine]", 
          RowBox[{"Rectangle", "[", 
           RowBox[{
            RowBox[{"{", 
             RowBox[{
              RowBox[{"i", "-", "1"}], ",", 
              RowBox[{"j", "-", "1"}]}], "}"}], ",", 
            RowBox[{"{", 
             RowBox[{"i", ",", "j"}], "}"}]}], "]"}]}], "\[IndentingNewLine]",
          "}"}], ",", "\[IndentingNewLine]", 
        RowBox[{"{", 
         RowBox[{"i", ",", "1", ",", "numTiles"}], "}"}], ",", 
        RowBox[{"{", 
         RowBox[{"j", ",", "1", ",", "numTiles"}], "}"}]}], 
       "\[IndentingNewLine]", "]"}]}], "\[IndentingNewLine]", "}"}], ",", 
    "\[IndentingNewLine]", 
    RowBox[{"ImageSize", "\[Rule]", "256"}]}], "\[IndentingNewLine]", 
   "]"}]}]], "Input",
 CellChangeTimes->{{3.6868073548374968`*^9, 3.686807361691903*^9}, {
  3.68680749672968*^9, 3.68680762812809*^9}, {3.701058183437107*^9, 
  3.701058183931362*^9}},ExpressionUUID->"98e0967f-fbb1-46b0-81f0-\
fe5fd2a2f174"],

Cell[CellGroupData[{

Cell[BoxData[
 RowBox[{"sampleFomRGBDatabase", "[", 
  RowBox[{"16", ",", "32"}], "]"}]], "Input",
 CellChangeTimes->{{3.6868253857580338`*^9, 
  3.686825388676556*^9}},ExpressionUUID->"6b4d865f-6b25-4361-940b-\
e8e536140bbe"],

Cell[BoxData[
 GraphicsBox[{
   {EdgeForm[None], {{
      {RGBColor[
       0.5843137254901961, 0.43529411764705883`, 0.34509803921568627`], 
       RectangleBox[{0, 0}]}}, {
      {RGBColor[0.6705882352941176, 0.4745098039215686, 0.22745098039215686`],
        RectangleBox[{0, 1}]}}, {
      {RGBColor[0.7607843137254902, 0.6745098039215687, 0.4823529411764706], 
       RectangleBox[{0, 2}]}}, {
      {RGBColor[0.7450980392156863, 0.7450980392156863, 0.5490196078431373], 
       RectangleBox[{0, 3}]}}, {
      {RGBColor[0.7176470588235294, 0.6078431372549019, 0.4235294117647059], 
       RectangleBox[{0, 4}]}}, {
      {RGBColor[0.5686274509803921, 0.5098039215686274, 0.43529411764705883`],
        RectangleBox[{0, 5}]}}, {
      {RGBColor[0.6941176470588235, 0.5725490196078431, 0.45098039215686275`],
        RectangleBox[{0, 6}]}}, {
      {RGBColor[0.8941176470588236, 0.8274509803921568, 0.7176470588235294], 
       RectangleBox[{0, 7}]}}, {
      {RGBColor[0.7176470588235294, 0.6078431372549019, 0.4196078431372549], 
       RectangleBox[{0, 8}]}}, {
      {RGBColor[0.6039215686274509, 0.396078431372549, 0.19215686274509805`], 
       RectangleBox[{0, 9}]}}, {
      {RGBColor[0.5725490196078431, 0.40784313725490196`, 0.1803921568627451],
        RectangleBox[{0, 10}]}}, {
      {RGBColor[
       0.6705882352941176, 0.20784313725490197`, 0.027450980392156862`], 
       RectangleBox[{0, 11}]}}, {
      {RGBColor[0.6901960784313725, 0.5882352941176471, 0.45098039215686275`],
        RectangleBox[{0, 12}]}}, {
      {RGBColor[
       0.5176470588235295, 0.19215686274509805`, 0.30980392156862746`], 
       RectangleBox[{0, 13}]}}, {
      {RGBColor[0.7058823529411765, 0.6078431372549019, 0.48627450980392156`],
        RectangleBox[{0, 14}]}}, {
      {RGBColor[0.7333333333333333, 0.6666666666666666, 0.5882352941176471], 
       RectangleBox[{0, 15}]}}, {
      {RGBColor[0.5607843137254902, 0.4627450980392157, 0.25098039215686274`],
        RectangleBox[{0, 16}]}}, {
      {RGBColor[0.8196078431372549, 0.7019607843137254, 0.6], 
       RectangleBox[{0, 17}]}}, {
      {RGBColor[
       0.43529411764705883`, 0.2549019607843137, 0.011764705882352941`], 
       RectangleBox[{0, 18}]}}, {
      {RGBColor[0.7490196078431373, 0.7058823529411765, 0.5882352941176471], 
       RectangleBox[{0, 19}]}}, {
      {RGBColor[
       0.39215686274509803`, 0.16470588235294117`, 0.01568627450980392], 
       RectangleBox[{0, 20}]}}, {
      {RGBColor[0.6784313725490196, 0.5529411764705883, 0.35294117647058826`],
        RectangleBox[{0, 21}]}}, {
      {RGBColor[0.8470588235294118, 0.7215686274509804, 0.6392156862745098], 
       RectangleBox[{0, 22}]}}, {
      {RGBColor[0.7215686274509804, 0.6392156862745098, 0.3764705882352941], 
       RectangleBox[{0, 23}]}}, {
      {RGBColor[0.5137254901960784, 0.45098039215686275`, 0.3176470588235294],
        RectangleBox[{0, 24}]}}, {
      {RGBColor[0.6431372549019608, 0.4196078431372549, 0.25098039215686274`],
        RectangleBox[{0, 25}]}}, {
      {RGBColor[0.6823529411764706, 0.5333333333333333, 0.4588235294117647], 
       RectangleBox[{0, 26}]}}, {
      {RGBColor[0.7725490196078432, 0.6627450980392157, 0.5098039215686274], 
       RectangleBox[{0, 27}]}}, {
      {RGBColor[
       0.49019607843137253`, 0.36470588235294116`, 0.13333333333333333`], 
       RectangleBox[{0, 28}]}}, {
      {RGBColor[1., 0.9372549019607843, 0.7176470588235294], 
       RectangleBox[{0, 29}]}}, {
      {RGBColor[
       0.611764705882353, 0.41568627450980394`, 0.20784313725490197`], 
       RectangleBox[{0, 30}]}}, {
      {RGBColor[0.788235294117647, 0.6313725490196078, 0.38823529411764707`], 
       RectangleBox[{0, 31}]}}}, {{
      {RGBColor[0.7490196078431373, 0.5725490196078431, 0.40784313725490196`],
        RectangleBox[{1, 0}]}}, {
      {RGBColor[
       0.5882352941176471, 0.30196078431372547`, 0.10196078431372549`], 
       RectangleBox[{1, 1}]}}, {
      {RGBColor[0.9686274509803922, 0.8196078431372549, 0.5725490196078431], 
       RectangleBox[{1, 2}]}}, {
      {RGBColor[0.7647058823529411, 0.6549019607843137, 0.6392156862745098], 
       RectangleBox[{1, 3}]}}, {
      {RGBColor[0.8352941176470589, 0.7215686274509804, 0.5568627450980392], 
       RectangleBox[{1, 4}]}}, {
      {RGBColor[0.6705882352941176, 0.5137254901960784, 0.23921568627450981`],
        RectangleBox[{1, 5}]}}, {
      {RGBColor[0.8274509803921568, 0.7764705882352941, 0.6431372549019608], 
       RectangleBox[{1, 6}]}}, {
      {RGBColor[0.611764705882353, 0.4235294117647059, 0.1411764705882353], 
       RectangleBox[{1, 7}]}}, {
      {RGBColor[0.8196078431372549, 0.6784313725490196, 0.38823529411764707`],
        RectangleBox[{1, 8}]}}, {
      {RGBColor[0.4117647058823529, 0.24313725490196078`, 0.0784313725490196],
        RectangleBox[{1, 9}]}}, {
      {RGBColor[0.7607843137254902, 0.6823529411764706, 0.5450980392156862], 
       RectangleBox[{1, 10}]}}, {
      {RGBColor[0.6078431372549019, 0.4666666666666667, 0.3411764705882353], 
       RectangleBox[{1, 11}]}}, {
      {RGBColor[0.592156862745098, 0.48627450980392156`, 0.3686274509803922], 
       RectangleBox[{1, 12}]}}, {
      {RGBColor[0.6705882352941176, 0.5137254901960784, 0.3764705882352941], 
       RectangleBox[{1, 13}]}}, {
      {RGBColor[
       0.4666666666666667, 0.25882352941176473`, 0.047058823529411764`], 
       RectangleBox[{1, 14}]}}, {
      {RGBColor[0.7098039215686275, 0.6235294117647059, 0.47058823529411764`],
        RectangleBox[{1, 15}]}}, {
      {RGBColor[0.8470588235294118, 0.7764705882352941, 0.5254901960784314], 
       RectangleBox[{1, 16}]}}, {
      {RGBColor[0.5333333333333333, 0.4549019607843137, 0.4117647058823529], 
       RectangleBox[{1, 17}]}}, {
      {RGBColor[0.8117647058823529, 0.7647058823529411, 0.6784313725490196], 
       RectangleBox[{1, 18}]}}, {
      {RGBColor[0.5725490196078431, 0.3568627450980392, 0.10196078431372549`],
        RectangleBox[{1, 19}]}}, {
      {RGBColor[0.6705882352941176, 0.5764705882352941, 0.38823529411764707`],
        RectangleBox[{1, 20}]}}, {
      {RGBColor[0.6588235294117647, 0.4627450980392157, 0.2627450980392157], 
       RectangleBox[{1, 21}]}}, {
      {RGBColor[0.9098039215686274, 0.8, 0.7137254901960784], 
       RectangleBox[{1, 22}]}}, {
      {RGBColor[0.6039215686274509, 0.47843137254901963`, 0.4196078431372549],
        RectangleBox[{1, 23}]}}, {
      {RGBColor[0.8431372549019608, 0.803921568627451, 0.6980392156862745], 
       RectangleBox[{1, 24}]}}, {
      {RGBColor[0.8941176470588236, 0.7843137254901961, 0.7294117647058823], 
       RectangleBox[{1, 25}]}}, {
      {RGBColor[0.6078431372549019, 0.4666666666666667, 0.3333333333333333], 
       RectangleBox[{1, 26}]}}, {
      {RGBColor[0.3764705882352941, 0.06274509803921569, 0.], 
       RectangleBox[{1, 27}]}}, {
      {RGBColor[0.8313725490196079, 0.792156862745098, 0.8352941176470589], 
       RectangleBox[{1, 28}]}}, {
      {RGBColor[0.6352941176470588, 0.2549019607843137, 0.18823529411764706`],
        RectangleBox[{1, 29}]}}, {
      {RGBColor[0.5843137254901961, 0.5215686274509804, 0.43137254901960786`],
        RectangleBox[{1, 30}]}}, {
      {RGBColor[
       0.4666666666666667, 0.39215686274509803`, 0.33725490196078434`], 
       RectangleBox[{1, 31}]}}}, {{
      {RGBColor[0.7098039215686275, 0.5372549019607843, 0.35294117647058826`],
        RectangleBox[{2, 0}]}}, {
      {RGBColor[0.6627450980392157, 0.5215686274509804, 0.3333333333333333], 
       RectangleBox[{2, 1}]}}, {
      {RGBColor[
       0.48627450980392156`, 0.33725490196078434`, 0.3254901960784314], 
       RectangleBox[{2, 2}]}}, {
      {RGBColor[0.6392156862745098, 0.44313725490196076`, 0.3058823529411765],
        RectangleBox[{2, 3}]}}, {
      {RGBColor[0.7019607843137254, 0.7568627450980392, 0.6666666666666666], 
       RectangleBox[{2, 4}]}}, {
      {RGBColor[
       0.5647058823529412, 0.32941176470588235`, 0.11764705882352941`], 
       RectangleBox[{2, 5}]}}, {
      {RGBColor[0.7333333333333333, 0.5411764705882353, 0.3137254901960784], 
       RectangleBox[{2, 6}]}}, {
      {RGBColor[0.7137254901960784, 0.6823529411764706, 0.6392156862745098], 
       RectangleBox[{2, 7}]}}, {
      {RGBColor[
       0.43137254901960786`, 0.12156862745098039`, 0.00392156862745098], 
       RectangleBox[{2, 8}]}}, {
      {RGBColor[0.6941176470588235, 0.5647058823529412, 0.42745098039215684`],
        RectangleBox[{2, 9}]}}, {
      {RGBColor[0.8, 0.5215686274509804, 0.21568627450980393`], 
       RectangleBox[{2, 10}]}}, {
      {RGBColor[
       0.6196078431372549, 0.42745098039215684`, 0.19607843137254902`], 
       RectangleBox[{2, 11}]}}, {
      {RGBColor[0.7176470588235294, 0.6509803921568628, 0.6745098039215687], 
       RectangleBox[{2, 12}]}}, {
      {RGBColor[0.6980392156862745, 0.5803921568627451, 0.5803921568627451], 
       RectangleBox[{2, 13}]}}, {
      {RGBColor[0.6941176470588235, 0.6274509803921569, 0.5254901960784314], 
       RectangleBox[{2, 14}]}}, {
      {RGBColor[0.7607843137254902, 0.7372549019607844, 0.6431372549019608], 
       RectangleBox[{2, 15}]}}, {
      {RGBColor[0.6862745098039216, 0.4392156862745098, 0.23921568627450981`],
        RectangleBox[{2, 16}]}}, {
      {RGBColor[0.7215686274509804, 0.6, 0.5882352941176471], 
       RectangleBox[{2, 17}]}}, {
      {RGBColor[0.803921568627451, 0.6705882352941176, 0.5215686274509804], 
       RectangleBox[{2, 18}]}}, {
      {RGBColor[0.6705882352941176, 0.5450980392156862, 0.396078431372549], 
       RectangleBox[{2, 19}]}}, {
      {RGBColor[0.7490196078431373, 0.6941176470588235, 0.5490196078431373], 
       RectangleBox[{2, 20}]}}, {
      {RGBColor[0.615686274509804, 0.5411764705882353, 0.27450980392156865`], 
       RectangleBox[{2, 21}]}}, {
      {RGBColor[
       0.6392156862745098, 0.44313725490196076`, 0.25098039215686274`], 
       RectangleBox[{2, 22}]}}, {
      {RGBColor[0.7411764705882353, 0.5098039215686274, 0.35294117647058826`],
        RectangleBox[{2, 23}]}}, {
      {RGBColor[
       0.48627450980392156`, 0.2980392156862745, 0.25098039215686274`], 
       RectangleBox[{2, 24}]}}, {
      {RGBColor[0.7176470588235294, 0.5215686274509804, 0.3764705882352941], 
       RectangleBox[{2, 25}]}}, {
      {RGBColor[0.6705882352941176, 0.3607843137254902, 0.12941176470588237`],
        RectangleBox[{2, 26}]}}, {
      {RGBColor[0.6784313725490196, 0.5725490196078431, 0.2235294117647059], 
       RectangleBox[{2, 27}]}}, {
      {RGBColor[0.6, 0.4196078431372549, 0.2901960784313726], 
       RectangleBox[{2, 28}]}}, {
      {RGBColor[0.6941176470588235, 0.47843137254901963`, 0.3254901960784314],
        RectangleBox[{2, 29}]}}, {
      {RGBColor[0.6941176470588235, 0.6509803921568628, 0.4745098039215686], 
       RectangleBox[{2, 30}]}}, {
      {RGBColor[0.5803921568627451, 0.4470588235294118, 0.34901960784313724`],
        RectangleBox[{2, 31}]}}}, {{
      {RGBColor[0.7725490196078432, 0.7058823529411765, 0.6666666666666666], 
       RectangleBox[{3, 0}]}}, {
      {RGBColor[0.6549019607843137, 0.42745098039215684`, 0.1803921568627451],
        RectangleBox[{3, 1}]}}, {
      {RGBColor[0.7058823529411765, 0.5647058823529412, 0.26666666666666666`],
        RectangleBox[{3, 2}]}}, {
      {RGBColor[0.996078431372549, 0.8313725490196079, 0.6431372549019608], 
       RectangleBox[{3, 3}]}}, {
      {RGBColor[0.807843137254902, 0.6705882352941176, 0.4196078431372549], 
       RectangleBox[{3, 4}]}}, {
      {RGBColor[0.7647058823529411, 0.6862745098039216, 0.5568627450980392], 
       RectangleBox[{3, 5}]}}, {
      {RGBColor[0.7686274509803922, 0.3607843137254902, 0.11372549019607843`],
        RectangleBox[{3, 6}]}}, {
      {RGBColor[0.7450980392156863, 0.6392156862745098, 0.5647058823529412], 
       RectangleBox[{3, 7}]}}, {
      {RGBColor[0.8196078431372549, 0.6823529411764706, 0.5568627450980392], 
       RectangleBox[{3, 8}]}}, {
      {RGBColor[
       0.5764705882352941, 0.37254901960784315`, 0.18823529411764706`], 
       RectangleBox[{3, 9}]}}, {
      {RGBColor[0.6627450980392157, 0.4196078431372549, 0.3215686274509804], 
       RectangleBox[{3, 10}]}}, {
      {RGBColor[0.6705882352941176, 0.6470588235294118, 0.5843137254901961], 
       RectangleBox[{3, 11}]}}, {
      {RGBColor[0.7215686274509804, 0.6274509803921569, 0.4470588235294118], 
       RectangleBox[{3, 12}]}}, {
      {RGBColor[0.6235294117647059, 0.5294117647058824, 0.3411764705882353], 
       RectangleBox[{3, 13}]}}, {
      {RGBColor[0.6039215686274509, 0.43529411764705883`, 0.3607843137254902],
        RectangleBox[{3, 14}]}}, {
      {RGBColor[0.611764705882353, 0.6, 0.47843137254901963`], 
       RectangleBox[{3, 15}]}}, {
      {RGBColor[0.6941176470588235, 0.5607843137254902, 0.3803921568627451], 
       RectangleBox[{3, 16}]}}, {
      {RGBColor[0.6509803921568628, 0.596078431372549, 0.5843137254901961], 
       RectangleBox[{3, 17}]}}, {
      {RGBColor[0.6980392156862745, 0.6196078431372549, 0.5254901960784314], 
       RectangleBox[{3, 18}]}}, {
      {RGBColor[0.5647058823529412, 0.4980392156862745, 0.3176470588235294], 
       RectangleBox[{3, 19}]}}, {
      {RGBColor[0.6784313725490196, 0.5411764705882353, 0.2901960784313726], 
       RectangleBox[{3, 20}]}}, {
      {RGBColor[0.807843137254902, 0.7803921568627451, 0.7176470588235294], 
       RectangleBox[{3, 21}]}}, {
      {RGBColor[0.7058823529411765, 0.6980392156862745, 0.615686274509804], 
       RectangleBox[{3, 22}]}}, {
      {RGBColor[0.5333333333333333, 0.3568627450980392, 0.1411764705882353], 
       RectangleBox[{3, 23}]}}, {
      {RGBColor[0.5843137254901961, 0.4627450980392157, 0.2823529411764706], 
       RectangleBox[{3, 24}]}}, {
      {RGBColor[
       0.5215686274509804, 0.2784313725490196, 0.047058823529411764`], 
       RectangleBox[{3, 25}]}}, {
      {RGBColor[0.6274509803921569, 0.5333333333333333, 0.24313725490196078`],
        RectangleBox[{3, 26}]}}, {
      {RGBColor[0.6862745098039216, 0.5294117647058824, 0.25882352941176473`],
        RectangleBox[{3, 27}]}}, {
      {RGBColor[0.7490196078431373, 0.6352941176470588, 0.4], 
       RectangleBox[{3, 28}]}}, {
      {RGBColor[0.5529411764705883, 0.4117647058823529, 0.21568627450980393`],
        RectangleBox[{3, 29}]}}, {
      {RGBColor[0.8392156862745098, 0.7647058823529411, 0.6980392156862745], 
       RectangleBox[{3, 30}]}}, {
      {RGBColor[
       0.47843137254901963`, 0.23921568627450981`, 0.1568627450980392], 
       RectangleBox[{3, 31}]}}}, {{
      {RGBColor[0.5411764705882353, 0.3333333333333333, 0.2627450980392157], 
       RectangleBox[{4, 0}]}}, {
      {RGBColor[0.7450980392156863, 0.615686274509804, 0.4392156862745098], 
       RectangleBox[{4, 1}]}}, {
      {RGBColor[0.6, 0.4549019607843137, 0.35294117647058826`], 
       RectangleBox[{4, 2}]}}, {
      {RGBColor[0.6078431372549019, 0.36470588235294116`, 0.1803921568627451],
        RectangleBox[{4, 3}]}}, {
      {RGBColor[0.7058823529411765, 0.5568627450980392, 0.5058823529411764], 
       RectangleBox[{4, 4}]}}, {
      {RGBColor[0.792156862745098, 0.6313725490196078, 0.3215686274509804], 
       RectangleBox[{4, 5}]}}, {
      {RGBColor[
       0.6313725490196078, 0.38823529411764707`, 0.23529411764705882`], 
       RectangleBox[{4, 6}]}}, {
      {RGBColor[0.7686274509803922, 0.6941176470588235, 0.5764705882352941], 
       RectangleBox[{4, 7}]}}, {
      {RGBColor[0.8784313725490196, 0.6980392156862745, 0.5686274509803921], 
       RectangleBox[{4, 8}]}}, {
      {RGBColor[0.5411764705882353, 0.396078431372549, 0.2823529411764706], 
       RectangleBox[{4, 9}]}}, {
      {RGBColor[0.8196078431372549, 0.5843137254901961, 0.37254901960784315`],
        RectangleBox[{4, 10}]}}, {
      {RGBColor[
       0.45098039215686275`, 0.2784313725490196, 0.09411764705882353], 
       RectangleBox[{4, 11}]}}, {
      {RGBColor[0.8196078431372549, 0.6235294117647059, 0.1803921568627451], 
       RectangleBox[{4, 12}]}}, {
      {RGBColor[0.9254901960784314, 0.8627450980392157, 0.8117647058823529], 
       RectangleBox[{4, 13}]}}, {
      {RGBColor[0.6941176470588235, 0.6470588235294118, 0.5607843137254902], 
       RectangleBox[{4, 14}]}}, {
      {RGBColor[0.7254901960784313, 0.5607843137254902, 0.3254901960784314], 
       RectangleBox[{4, 15}]}}, {
      {RGBColor[0.6705882352941176, 0.5176470588235295, 0.36470588235294116`],
        RectangleBox[{4, 16}]}}, {
      {RGBColor[0.6980392156862745, 0.5254901960784314, 0.3333333333333333], 
       RectangleBox[{4, 17}]}}, {
      {RGBColor[0.7215686274509804, 0.5882352941176471, 0.4117647058823529], 
       RectangleBox[{4, 18}]}}, {
      {RGBColor[0.8784313725490196, 0.796078431372549, 0.611764705882353], 
       RectangleBox[{4, 19}]}}, {
      {RGBColor[
       0.8313725490196079, 0.42745098039215684`, 0.12549019607843137`], 
       RectangleBox[{4, 20}]}}, {
      {RGBColor[0.6509803921568628, 0.5529411764705883, 0.43137254901960786`],
        RectangleBox[{4, 21}]}}, {
      {RGBColor[0.5647058823529412, 0.37254901960784315`, 0.3568627450980392],
        RectangleBox[{4, 22}]}}, {
      {RGBColor[0.7254901960784313, 0.596078431372549, 0.5215686274509804], 
       RectangleBox[{4, 23}]}}, {
      {RGBColor[0.7215686274509804, 0.4627450980392157, 0.23529411764705882`],
        RectangleBox[{4, 24}]}}, {
      {RGBColor[0.7607843137254902, 0.615686274509804, 0.40784313725490196`], 
       RectangleBox[{4, 25}]}}, {
      {RGBColor[
       0.5450980392156862, 0.37254901960784315`, 0.23529411764705882`], 
       RectangleBox[{4, 26}]}}, {
      {RGBColor[
       0.45098039215686275`, 0.3333333333333333, 0.09803921568627451], 
       RectangleBox[{4, 27}]}}, {
      {RGBColor[0.6666666666666666, 0.615686274509804, 0.5411764705882353], 
       RectangleBox[{4, 28}]}}, {
      {RGBColor[
       0.6666666666666666, 0.3058823529411765, 0.050980392156862744`], 
       RectangleBox[{4, 29}]}}, {
      {RGBColor[0.7607843137254902, 0.6705882352941176, 0.4980392156862745], 
       RectangleBox[{4, 30}]}}, {
      {RGBColor[0.8431372549019608, 0.7176470588235294, 0.5686274509803921], 
       RectangleBox[{4, 31}]}}}, {{
      {RGBColor[0.7647058823529411, 0.7333333333333333, 0.5882352941176471], 
       RectangleBox[{5, 0}]}}, {
      {RGBColor[0.6196078431372549, 0.5058823529411764, 0.38823529411764707`],
        RectangleBox[{5, 1}]}}, {
      {RGBColor[0.807843137254902, 0.6509803921568628, 0.4470588235294118], 
       RectangleBox[{5, 2}]}}, {
      {RGBColor[
       0.6666666666666666, 0.47058823529411764`, 0.23921568627450981`], 
       RectangleBox[{5, 3}]}}, {
      {RGBColor[0.7568627450980392, 0.5215686274509804, 0.00392156862745098], 
       RectangleBox[{5, 4}]}}, {
      {RGBColor[0.5450980392156862, 0.3568627450980392, 0.2784313725490196], 
       RectangleBox[{5, 5}]}}, {
      {RGBColor[0.8196078431372549, 0.7568627450980392, 0.6666666666666666], 
       RectangleBox[{5, 6}]}}, {
      {RGBColor[0.8117647058823529, 0.7843137254901961, 0.6745098039215687], 
       RectangleBox[{5, 7}]}}, {
      {RGBColor[
       0.49411764705882355`, 0.43137254901960786`, 0.19607843137254902`], 
       RectangleBox[{5, 8}]}}, {
      {RGBColor[0.6823529411764706, 0.5372549019607843, 0.37254901960784315`],
        RectangleBox[{5, 9}]}}, {
      {RGBColor[0.6078431372549019, 0.4980392156862745, 0.30980392156862746`],
        RectangleBox[{5, 10}]}}, {
      {RGBColor[0.7411764705882353, 0.6196078431372549, 0.4980392156862745], 
       RectangleBox[{5, 11}]}}, {
      {RGBColor[
       0.4470588235294118, 0.21176470588235294`, 0.11764705882352941`], 
       RectangleBox[{5, 12}]}}, {
      {RGBColor[
       0.6784313725490196, 0.47058823529411764`, 0.09411764705882353], 
       RectangleBox[{5, 13}]}}, {
      {RGBColor[0.8196078431372549, 0.8352941176470589, 0.6901960784313725], 
       RectangleBox[{5, 14}]}}, {
      {RGBColor[0.6901960784313725, 0.5490196078431373, 0.3607843137254902], 
       RectangleBox[{5, 15}]}}, {
      {RGBColor[0.8196078431372549, 0.7607843137254902, 0.592156862745098], 
       RectangleBox[{5, 16}]}}, {
      {RGBColor[
       0.3176470588235294, 0.13725490196078433`, 0.00784313725490196], 
       RectangleBox[{5, 17}]}}, {
      {RGBColor[0.3843137254901961, 0.3254901960784314, 0.06274509803921569], 
       RectangleBox[{5, 18}]}}, {
      {RGBColor[0.788235294117647, 0.6274509803921569, 0.3137254901960784], 
       RectangleBox[{5, 19}]}}, {
      {RGBColor[0.7254901960784313, 0.5607843137254902, 0.396078431372549], 
       RectangleBox[{5, 20}]}}, {
      {RGBColor[0.8588235294117647, 0.7176470588235294, 0.615686274509804], 
       RectangleBox[{5, 21}]}}, {
      {RGBColor[0.7411764705882353, 0.7294117647058823, 0.5607843137254902], 
       RectangleBox[{5, 22}]}}, {
      {RGBColor[0.7098039215686275, 0.4627450980392157, 0.0196078431372549], 
       RectangleBox[{5, 23}]}}, {
      {RGBColor[0.6627450980392157, 0.49019607843137253`, 0.3843137254901961],
        RectangleBox[{5, 24}]}}, {
      {RGBColor[0.47843137254901963`, 0.25098039215686274`, 0.], 
       RectangleBox[{5, 25}]}}, {
      {RGBColor[0.7372549019607844, 0.5137254901960784, 0.06274509803921569], 
       RectangleBox[{5, 26}]}}, {
      {RGBColor[
       0.4745098039215686, 0.20392156862745098`, 0.09019607843137255], 
       RectangleBox[{5, 27}]}}, {
      {RGBColor[
       0.596078431372549, 0.47058823529411764`, 0.23137254901960785`], 
       RectangleBox[{5, 28}]}}, {
      {RGBColor[0.7450980392156863, 0.6470588235294118, 0.4235294117647059], 
       RectangleBox[{5, 29}]}}, {
      {RGBColor[0.7686274509803922, 0.5725490196078431, 0.29411764705882354`],
        RectangleBox[{5, 30}]}}, {
      {RGBColor[0.611764705882353, 0.5490196078431373, 0.41568627450980394`], 
       RectangleBox[{5, 31}]}}}, {{
      {RGBColor[0.6196078431372549, 0.5843137254901961, 0.5490196078431373], 
       RectangleBox[{6, 0}]}}, {
      {RGBColor[0.8196078431372549, 0.5882352941176471, 0.2196078431372549], 
       RectangleBox[{6, 1}]}}, {
      {RGBColor[0.5882352941176471, 0.3843137254901961, 0.18823529411764706`],
        RectangleBox[{6, 2}]}}, {
      {RGBColor[0.6470588235294118, 0.6039215686274509, 0.49411764705882355`],
        RectangleBox[{6, 3}]}}, {
      {RGBColor[0.9215686274509803, 0.807843137254902, 0.6823529411764706], 
       RectangleBox[{6, 4}]}}, {
      {RGBColor[0.8509803921568627, 0.7294117647058823, 0.6196078431372549], 
       RectangleBox[{6, 5}]}}, {
      {RGBColor[0.796078431372549, 0.7254901960784313, 0.6784313725490196], 
       RectangleBox[{6, 6}]}}, {
      {RGBColor[0.807843137254902, 0.5529411764705883, 0.1843137254901961], 
       RectangleBox[{6, 7}]}}, {
      {RGBColor[0.9490196078431372, 0.8549019607843137, 0.8392156862745098], 
       RectangleBox[{6, 8}]}}, {
      {RGBColor[
       0.403921568627451, 0.27450980392156865`, 0.15294117647058825`], 
       RectangleBox[{6, 9}]}}, {
      {RGBColor[0.5607843137254902, 0.5372549019607843, 0.396078431372549], 
       RectangleBox[{6, 10}]}}, {
      {RGBColor[0.4, 0.23921568627450981`, 0.2235294117647059], 
       RectangleBox[{6, 11}]}}, {
      {RGBColor[0.6627450980392157, 0.6039215686274509, 0.49019607843137253`],
        RectangleBox[{6, 12}]}}, {
      {RGBColor[
       0.5490196078431373, 0.44313725490196076`, 0.23529411764705882`], 
       RectangleBox[{6, 13}]}}, {
      {RGBColor[0.592156862745098, 0.4196078431372549, 0.1411764705882353], 
       RectangleBox[{6, 14}]}}, {
      {RGBColor[0.7529411764705882, 0.7843137254901961, 0.7019607843137254], 
       RectangleBox[{6, 15}]}}, {
      {RGBColor[0.6470588235294118, 0.4627450980392157, 0.3843137254901961], 
       RectangleBox[{6, 16}]}}, {
      {RGBColor[
       0.615686274509804, 0.43137254901960786`, 0.26666666666666666`], 
       RectangleBox[{6, 17}]}}, {
      {RGBColor[
       0.42745098039215684`, 0.24313725490196078`, 0.0784313725490196], 
       RectangleBox[{6, 18}]}}, {
      {RGBColor[0.6823529411764706, 0.5725490196078431, 0.5686274509803921], 
       RectangleBox[{6, 19}]}}, {
      {RGBColor[
       0.7333333333333333, 0.49411764705882355`, 0.23921568627450981`], 
       RectangleBox[{6, 20}]}}, {
      {RGBColor[0.6313725490196078, 0.49019607843137253`, 0.2627450980392157],
        RectangleBox[{6, 21}]}}, {
      {RGBColor[0.7098039215686275, 0.5843137254901961, 0.49411764705882355`],
        RectangleBox[{6, 22}]}}, {
      {RGBColor[0.7176470588235294, 0.611764705882353, 0.4980392156862745], 
       RectangleBox[{6, 23}]}}, {
      {RGBColor[0.7529411764705882, 0.615686274509804, 0.403921568627451], 
       RectangleBox[{6, 24}]}}, {
      {RGBColor[0.596078431372549, 0.4235294117647059, 0.42745098039215684`], 
       RectangleBox[{6, 25}]}}, {
      {RGBColor[0.7450980392156863, 0.6862745098039216, 0.5725490196078431], 
       RectangleBox[{6, 26}]}}, {
      {RGBColor[0.7137254901960784, 0.7098039215686275, 0.592156862745098], 
       RectangleBox[{6, 27}]}}, {
      {RGBColor[0.7803921568627451, 0.6078431372549019, 0.3607843137254902], 
       RectangleBox[{6, 28}]}}, {
      {RGBColor[0.6313725490196078, 0.5568627450980392, 0.4], 
       RectangleBox[{6, 29}]}}, {
      {RGBColor[0.7137254901960784, 0.5764705882352941, 0.45098039215686275`],
        RectangleBox[{6, 30}]}}, {
      {RGBColor[
       0.49411764705882355`, 0.24705882352941178`, 0.10980392156862745`], 
       RectangleBox[{6, 31}]}}}, {{
      {RGBColor[
       0.6235294117647059, 0.34509803921568627`, 0.23529411764705882`], 
       RectangleBox[{7, 0}]}}, {
      {RGBColor[0.6352941176470588, 0.4823529411764706, 0.21176470588235294`],
        RectangleBox[{7, 1}]}}, {
      {RGBColor[0.6, 0.4, 0.23137254901960785`], RectangleBox[{7, 2}]}}, {
      {RGBColor[0.6666666666666666, 0.592156862745098, 0.36470588235294116`], 
       RectangleBox[{7, 3}]}}, {
      {RGBColor[0.4823529411764706, 0.3607843137254902, 0.2823529411764706], 
       RectangleBox[{7, 4}]}}, {
      {RGBColor[0.5411764705882353, 0.2235294117647059, 0.00784313725490196], 
       RectangleBox[{7, 5}]}}, {
      {RGBColor[0.7411764705882353, 0.7058823529411765, 0.5372549019607843], 
       RectangleBox[{7, 6}]}}, {
      {RGBColor[0.807843137254902, 0.6627450980392157, 0.34901960784313724`], 
       RectangleBox[{7, 7}]}}, {
      {RGBColor[0.7686274509803922, 0.6078431372549019, 0.43529411764705883`],
        RectangleBox[{7, 8}]}}, {
      {RGBColor[0.6901960784313725, 0.6352941176470588, 0.4588235294117647], 
       RectangleBox[{7, 9}]}}, {
      {RGBColor[
       0.40784313725490196`, 0.19607843137254902`, 0.023529411764705882`], 
       RectangleBox[{7, 10}]}}, {
      {RGBColor[0.615686274509804, 0.592156862745098, 0.49019607843137253`], 
       RectangleBox[{7, 11}]}}, {
      {RGBColor[0.6666666666666666, 0.6392156862745098, 0.5372549019607843], 
       RectangleBox[{7, 12}]}}, {
      {RGBColor[0.7176470588235294, 0.4627450980392157, 0.25098039215686274`],
        RectangleBox[{7, 13}]}}, {
      {RGBColor[0.8313725490196079, 0.8235294117647058, 0.7725490196078432], 
       RectangleBox[{7, 14}]}}, {
      {RGBColor[0.8, 0.6588235294117647, 0.41568627450980394`], 
       RectangleBox[{7, 15}]}}, {
      {RGBColor[0.6470588235294118, 0.5333333333333333, 0.4627450980392157], 
       RectangleBox[{7, 16}]}}, {
      {RGBColor[0.8431372549019608, 0.6705882352941176, 0.5333333333333333], 
       RectangleBox[{7, 17}]}}, {
      {RGBColor[0.7607843137254902, 0.6470588235294118, 0.49019607843137253`],
        RectangleBox[{7, 18}]}}, {
      {RGBColor[0.5098039215686274, 0.25882352941176473`, 0.0784313725490196],
        RectangleBox[{7, 19}]}}, {
      {RGBColor[0.7607843137254902, 0.6549019607843137, 0.47058823529411764`],
        RectangleBox[{7, 20}]}}, {
      {RGBColor[0.6745098039215687, 0.5254901960784314, 0.4745098039215686], 
       RectangleBox[{7, 21}]}}, {
      {RGBColor[
       0.5607843137254902, 0.47058823529411764`, 0.41568627450980394`], 
       RectangleBox[{7, 22}]}}, {
      {RGBColor[0.6392156862745098, 0.4470588235294118, 0.1843137254901961], 
       RectangleBox[{7, 23}]}}, {
      {RGBColor[0.8274509803921568, 0.7372549019607844, 0.6039215686274509], 
       RectangleBox[{7, 24}]}}, {
      {RGBColor[0.7294117647058823, 0.6078431372549019, 0.43529411764705883`],
        RectangleBox[{7, 25}]}}, {
      {RGBColor[0.24705882352941178`, 0.2196078431372549, 0.1803921568627451],
        RectangleBox[{7, 26}]}}, {
      {RGBColor[0.3215686274509804, 0.2235294117647059, 0.20784313725490197`],
        RectangleBox[{7, 27}]}}, {
      {RGBColor[0.7294117647058823, 0.5529411764705883, 0.39215686274509803`],
        RectangleBox[{7, 28}]}}, {
      {RGBColor[0.7568627450980392, 0.6274509803921569, 0.45098039215686275`],
        RectangleBox[{7, 29}]}}, {
      {RGBColor[
       0.29411764705882354`, 0.14901960784313725`, 0.12549019607843137`], 
       RectangleBox[{7, 30}]}}, {
      {RGBColor[0.7294117647058823, 0.6862745098039216, 0.6], 
       RectangleBox[{7, 31}]}}}, {{
      {RGBColor[0.6470588235294118, 0.5333333333333333, 0.4627450980392157], 
       RectangleBox[{8, 0}]}}, {
      {RGBColor[0.6823529411764706, 0.6823529411764706, 0.6431372549019608], 
       RectangleBox[{8, 1}]}}, {
      {RGBColor[0.6862745098039216, 0.5803921568627451, 0.4627450980392157], 
       RectangleBox[{8, 2}]}}, {
      {RGBColor[0.5333333333333333, 0.4392156862745098, 0.25098039215686274`],
        RectangleBox[{8, 3}]}}, {
      {RGBColor[0.7058823529411765, 0.4745098039215686, 0.403921568627451], 
       RectangleBox[{8, 4}]}}, {
      {RGBColor[0.7176470588235294, 0.611764705882353, 0.396078431372549], 
       RectangleBox[{8, 5}]}}, {
      {RGBColor[0.807843137254902, 0.6705882352941176, 0.5607843137254902], 
       RectangleBox[{8, 6}]}}, {
      {RGBColor[0.6901960784313725, 0.592156862745098, 0.5725490196078431], 
       RectangleBox[{8, 7}]}}, {
      {RGBColor[
       0.43137254901960786`, 0.27450980392156865`, 0.3058823529411765], 
       RectangleBox[{8, 8}]}}, {
      {RGBColor[0.8549019607843137, 0.7490196078431373, 0.5803921568627451], 
       RectangleBox[{8, 9}]}}, {
      {RGBColor[0.7372549019607844, 0.5686274509803921, 0.39215686274509803`],
        RectangleBox[{8, 10}]}}, {
      {RGBColor[0.7411764705882353, 0.6823529411764706, 0.5686274509803921], 
       RectangleBox[{8, 11}]}}, {
      {RGBColor[
       0.41568627450980394`, 0.27058823529411763`, 0.06666666666666667], 
       RectangleBox[{8, 12}]}}, {
      {RGBColor[0.4745098039215686, 0.4117647058823529, 0.30980392156862746`],
        RectangleBox[{8, 13}]}}, {
      {RGBColor[0.4745098039215686, 0.3137254901960784, 0.10196078431372549`],
        RectangleBox[{8, 14}]}}, {
      {RGBColor[0.6039215686274509, 0.5333333333333333, 0.3764705882352941], 
       RectangleBox[{8, 15}]}}, {
      {RGBColor[0.8980392156862745, 0.7450980392156863, 0.5215686274509804], 
       RectangleBox[{8, 16}]}}, {
      {RGBColor[0.6980392156862745, 0.6431372549019608, 0.5058823529411764], 
       RectangleBox[{8, 17}]}}, {
      {RGBColor[
       0.3137254901960784, 0.21568627450980393`, 0.12941176470588237`], 
       RectangleBox[{8, 18}]}}, {
      {RGBColor[0.8235294117647058, 0.7372549019607844, 0.5764705882352941], 
       RectangleBox[{8, 19}]}}, {
      {RGBColor[
       0.5725490196078431, 0.45098039215686275`, 0.26666666666666666`], 
       RectangleBox[{8, 20}]}}, {
      {RGBColor[0.7098039215686275, 0.611764705882353, 0.45098039215686275`], 
       RectangleBox[{8, 21}]}}, {
      {RGBColor[
       0.11764705882352941`, 0.0392156862745098, 0.03529411764705882], 
       RectangleBox[{8, 22}]}}, {
      {RGBColor[0.4745098039215686, 0.3607843137254902, 0.22745098039215686`],
        RectangleBox[{8, 23}]}}, {
      {RGBColor[0.43137254901960786`, 0.3411764705882353, 0.1803921568627451],
        RectangleBox[{8, 24}]}}, {
      {RGBColor[0.5411764705882353, 0.3843137254901961, 0.1843137254901961], 
       RectangleBox[{8, 25}]}}, {
      {RGBColor[0.7372549019607844, 0.6078431372549019, 0.5490196078431373], 
       RectangleBox[{8, 26}]}}, {
      {RGBColor[0.8196078431372549, 0.6705882352941176, 0.4235294117647059], 
       RectangleBox[{8, 27}]}}, {
      {RGBColor[0.788235294117647, 0.7098039215686275, 0.5647058823529412], 
       RectangleBox[{8, 28}]}}, {
      {RGBColor[
       0.6588235294117647, 0.40784313725490196`, 0.30196078431372547`], 
       RectangleBox[{8, 29}]}}, {
      {RGBColor[0.7372549019607844, 0.6352941176470588, 0.5372549019607843], 
       RectangleBox[{8, 30}]}}, {
      {RGBColor[0.6235294117647059, 0.5764705882352941, 0.5137254901960784], 
       RectangleBox[{8, 31}]}}}, {{
      {RGBColor[0.7647058823529411, 0.6431372549019608, 0.5725490196078431], 
       RectangleBox[{9, 0}]}}, {
      {RGBColor[0.7411764705882353, 0.7019607843137254, 0.47058823529411764`],
        RectangleBox[{9, 1}]}}, {
      {RGBColor[0.7450980392156863, 0.7294117647058823, 0.5529411764705883], 
       RectangleBox[{9, 2}]}}, {
      {RGBColor[0.5843137254901961, 0.3058823529411765, 0.13333333333333333`],
        RectangleBox[{9, 3}]}}, {
      {RGBColor[
       0.5803921568627451, 0.32941176470588235`, 0.050980392156862744`], 
       RectangleBox[{9, 4}]}}, {
      {RGBColor[0.2549019607843137, 0.047058823529411764`, 0.], 
       RectangleBox[{9, 5}]}}, {
      {RGBColor[
       0.32941176470588235`, 0.2235294117647059, 0.24313725490196078`], 
       RectangleBox[{9, 6}]}}, {
      {RGBColor[0.6745098039215687, 0.5725490196078431, 0.4666666666666667], 
       RectangleBox[{9, 7}]}}, {
      {RGBColor[0.7411764705882353, 0.6901960784313725, 0.5529411764705883], 
       RectangleBox[{9, 8}]}}, {
      {RGBColor[0.6941176470588235, 0.6352941176470588, 0.5137254901960784], 
       RectangleBox[{9, 9}]}}, {
      {RGBColor[
       0.596078431372549, 0.47843137254901963`, 0.24313725490196078`], 
       RectangleBox[{9, 10}]}}, {
      {RGBColor[0.6705882352941176, 0.596078431372549, 0.5411764705882353], 
       RectangleBox[{9, 11}]}}, {
      {RGBColor[0.6745098039215687, 0.5490196078431373, 0.4666666666666667], 
       RectangleBox[{9, 12}]}}, {
      {RGBColor[0.7803921568627451, 0.7294117647058823, 0.6549019607843137], 
       RectangleBox[{9, 13}]}}, {
      {RGBColor[
       0.5333333333333333, 0.40784313725490196`, 0.24705882352941178`], 
       RectangleBox[{9, 14}]}}, {
      {RGBColor[0.7294117647058823, 0.5411764705882353, 0.25098039215686274`],
        RectangleBox[{9, 15}]}}, {
      {RGBColor[0.8784313725490196, 0.7450980392156863, 0.7058823529411765], 
       RectangleBox[{9, 16}]}}, {
      {RGBColor[0.4980392156862745, 0.32941176470588235`, 0.1607843137254902],
        RectangleBox[{9, 17}]}}, {
      {RGBColor[0.615686274509804, 0.4392156862745098, 0.36470588235294116`], 
       RectangleBox[{9, 18}]}}, {
      {RGBColor[0.7215686274509804, 0.6352941176470588, 0.40784313725490196`],
        RectangleBox[{9, 19}]}}, {
      {RGBColor[0.7568627450980392, 0.6941176470588235, 0.5607843137254902], 
       RectangleBox[{9, 20}]}}, {
      {RGBColor[0.6784313725490196, 0.6235294117647059, 0.48627450980392156`],
        RectangleBox[{9, 21}]}}, {
      {RGBColor[0.7333333333333333, 0.7019607843137254, 0.6274509803921569], 
       RectangleBox[{9, 22}]}}, {
      {RGBColor[0.2901960784313726, 0.12156862745098039`, 0.], 
       RectangleBox[{9, 23}]}}, {
      {RGBColor[
       0.40784313725490196`, 0.2784313725490196, 0.11764705882352941`], 
       RectangleBox[{9, 24}]}}, {
      {RGBColor[0.796078431372549, 0.7372549019607844, 0.5686274509803921], 
       RectangleBox[{9, 25}]}}, {
      {RGBColor[
       0.4196078431372549, 0.23137254901960785`, 0.15294117647058825`], 
       RectangleBox[{9, 26}]}}, {
      {RGBColor[0.5176470588235295, 0.3568627450980392, 0.11372549019607843`],
        RectangleBox[{9, 27}]}}, {
      {RGBColor[0.7058823529411765, 0.5647058823529412, 0.47058823529411764`],
        RectangleBox[{9, 28}]}}, {
      {RGBColor[0.7019607843137254, 0.5137254901960784, 0.37254901960784315`],
        RectangleBox[{9, 29}]}}, {
      {RGBColor[0.7450980392156863, 0.6705882352941176, 0.5019607843137255], 
       RectangleBox[{9, 30}]}}, {
      {RGBColor[0.9882352941176471, 0.9176470588235294, 0.9098039215686274], 
       RectangleBox[{9, 31}]}}}, {{
      {RGBColor[0.6431372549019608, 0.5372549019607843, 0.43137254901960786`],
        RectangleBox[{10, 0}]}}, {
      {RGBColor[
       0.4235294117647059, 0.15294117647058825`, 0.03137254901960784], 
       RectangleBox[{10, 1}]}}, {
      {RGBColor[0.6392156862745098, 0.5725490196078431, 0.4627450980392157], 
       RectangleBox[{10, 2}]}}, {
      {RGBColor[0.8705882352941177, 0.7568627450980392, 0.6862745098039216], 
       RectangleBox[{10, 3}]}}, {
      {RGBColor[
       0.7372549019607844, 0.48627450980392156`, 0.09411764705882353], 
       RectangleBox[{10, 4}]}}, {
      {RGBColor[0.7568627450980392, 0.6274509803921569, 0.2549019607843137], 
       RectangleBox[{10, 5}]}}, {
      {RGBColor[0.7686274509803922, 0.6784313725490196, 0.5568627450980392], 
       RectangleBox[{10, 6}]}}, {
      {RGBColor[0.8705882352941177, 0.615686274509804, 0.28627450980392155`], 
       RectangleBox[{10, 7}]}}, {
      {RGBColor[0.6392156862745098, 0.5254901960784314, 0.2901960784313726], 
       RectangleBox[{10, 8}]}}, {
      {RGBColor[
       0.4980392156862745, 0.29411764705882354`, 0.058823529411764705`], 
       RectangleBox[{10, 9}]}}, {
      {RGBColor[0.8392156862745098, 0.7803921568627451, 0.6901960784313725], 
       RectangleBox[{10, 10}]}}, {
      {RGBColor[0.7647058823529411, 0.6235294117647059, 0.4823529411764706], 
       RectangleBox[{10, 11}]}}, {
      {RGBColor[0.6784313725490196, 0.4549019607843137, 0.3803921568627451], 
       RectangleBox[{10, 12}]}}, {
      {RGBColor[0.6627450980392157, 0.5450980392156862, 0.4117647058823529], 
       RectangleBox[{10, 13}]}}, {
      {RGBColor[0.7686274509803922, 0.7098039215686275, 0.596078431372549], 
       RectangleBox[{10, 14}]}}, {
      {RGBColor[0.6901960784313725, 0.6274509803921569, 0.4980392156862745], 
       RectangleBox[{10, 15}]}}, {
      {RGBColor[0.6745098039215687, 0.5372549019607843, 0.5607843137254902], 
       RectangleBox[{10, 16}]}}, {
      {RGBColor[0.7137254901960784, 0.6, 0.4745098039215686], 
       RectangleBox[{10, 17}]}}, {
      {RGBColor[0.7254901960784313, 0.7098039215686275, 0.611764705882353], 
       RectangleBox[{10, 18}]}}, {
      {RGBColor[0.8196078431372549, 0.7176470588235294, 0.6509803921568628], 
       RectangleBox[{10, 19}]}}, {
      {RGBColor[0.6745098039215687, 0.611764705882353, 0.4117647058823529], 
       RectangleBox[{10, 20}]}}, {
      {RGBColor[0.7490196078431373, 0.6549019607843137, 0.5137254901960784], 
       RectangleBox[{10, 21}]}}, {
      {RGBColor[
       0.5098039215686274, 0.35294117647058826`, 0.15294117647058825`], 
       RectangleBox[{10, 22}]}}, {
      {RGBColor[0.6862745098039216, 0.4392156862745098, 0.30196078431372547`],
        RectangleBox[{10, 23}]}}, {
      {RGBColor[0.7647058823529411, 0.6901960784313725, 0.6745098039215687], 
       RectangleBox[{10, 24}]}}, {
      {RGBColor[0.6549019607843137, 0.5333333333333333, 0.4627450980392157], 
       RectangleBox[{10, 25}]}}, {
      {RGBColor[0.6549019607843137, 0.5215686274509804, 0.4117647058823529], 
       RectangleBox[{10, 26}]}}, {
      {RGBColor[0.6509803921568628, 0.5294117647058824, 0.34901960784313724`],
        RectangleBox[{10, 27}]}}, {
      {RGBColor[0.9294117647058824, 0.9019607843137255, 0.8392156862745098], 
       RectangleBox[{10, 28}]}}, {
      {RGBColor[
       0.3843137254901961, 0.13725490196078433`, 0.06666666666666667], 
       RectangleBox[{10, 29}]}}, {
      {RGBColor[0.5843137254901961, 0.43529411764705883`, 0.3843137254901961],
        RectangleBox[{10, 30}]}}, {
      {RGBColor[0.6666666666666666, 0.5294117647058824, 0.403921568627451], 
       RectangleBox[{10, 31}]}}}, {{
      {RGBColor[0.7176470588235294, 0.6549019607843137, 0.5254901960784314], 
       RectangleBox[{11, 0}]}}, {
      {RGBColor[0.8235294117647058, 0.6588235294117647, 0.33725490196078434`],
        RectangleBox[{11, 1}]}}, {
      {RGBColor[
       0.3058823529411765, 0.17254901960784313`, 0.07450980392156863], 
       RectangleBox[{11, 2}]}}, {
      {RGBColor[0.6431372549019608, 0.5647058823529412, 0.3568627450980392], 
       RectangleBox[{11, 3}]}}, {
      {RGBColor[0.7607843137254902, 0.6666666666666666, 0.47843137254901963`],
        RectangleBox[{11, 4}]}}, {
      {RGBColor[0.7294117647058823, 0.6235294117647059, 0.5058823529411764], 
       RectangleBox[{11, 5}]}}, {
      {RGBColor[0.6588235294117647, 0.5254901960784314, 0.28627450980392155`],
        RectangleBox[{11, 6}]}}, {
      {RGBColor[0.6823529411764706, 0.6, 0.5254901960784314], 
       RectangleBox[{11, 7}]}}, {
      {RGBColor[0.7372549019607844, 0.6392156862745098, 0.41568627450980394`],
        RectangleBox[{11, 8}]}}, {
      {RGBColor[0.7725490196078432, 0.6470588235294118, 0.34509803921568627`],
        RectangleBox[{11, 9}]}}, {
      {RGBColor[
       0.4627450980392157, 0.29411764705882354`, 0.12549019607843137`], 
       RectangleBox[{11, 10}]}}, {
      {RGBColor[0.6745098039215687, 0.5254901960784314, 0.3333333333333333], 
       RectangleBox[{11, 11}]}}, {
      {RGBColor[0.9333333333333333, 0.8588235294117647, 0.7411764705882353], 
       RectangleBox[{11, 12}]}}, {
      {RGBColor[0.5725490196078431, 0.3803921568627451, 0.396078431372549], 
       RectangleBox[{11, 13}]}}, {
      {RGBColor[0.6862745098039216, 0.5803921568627451, 0.30980392156862746`],
        RectangleBox[{11, 14}]}}, {
      {RGBColor[0.8470588235294118, 0.8, 0.807843137254902], 
       RectangleBox[{11, 15}]}}, {
      {RGBColor[0.6352941176470588, 0.4627450980392157, 0.16862745098039217`],
        RectangleBox[{11, 16}]}}, {
      {RGBColor[0.7843137254901961, 0.7607843137254902, 0.6196078431372549], 
       RectangleBox[{11, 17}]}}, {
      {RGBColor[0.7764705882352941, 0.5764705882352941, 0.3176470588235294], 
       RectangleBox[{11, 18}]}}, {
      {RGBColor[0.7529411764705882, 0.7098039215686275, 0.5843137254901961], 
       RectangleBox[{11, 19}]}}, {
      {RGBColor[
       0.4666666666666667, 0.16862745098039217`, 0.16862745098039217`], 
       RectangleBox[{11, 20}]}}, {
      {RGBColor[0.5215686274509804, 0.3843137254901961, 0.26666666666666666`],
        RectangleBox[{11, 21}]}}, {
      {RGBColor[0.7764705882352941, 0.5372549019607843, 0.42745098039215684`],
        RectangleBox[{11, 22}]}}, {
      {RGBColor[0.5647058823529412, 0.4117647058823529, 0.14901960784313725`],
        RectangleBox[{11, 23}]}}, {
      {RGBColor[0.8509803921568627, 0.8274509803921568, 0.7725490196078432], 
       RectangleBox[{11, 24}]}}, {
      {RGBColor[0.9137254901960784, 0.7137254901960784, 0.5372549019607843], 
       RectangleBox[{11, 25}]}}, {
      {RGBColor[
       0.5607843137254902, 0.43137254901960786`, 0.23137254901960785`], 
       RectangleBox[{11, 26}]}}, {
      {RGBColor[0.7372549019607844, 0.6666666666666666, 0.5254901960784314], 
       RectangleBox[{11, 27}]}}, {
      {RGBColor[0.6784313725490196, 0.5176470588235295, 0.2980392156862745], 
       RectangleBox[{11, 28}]}}, {
      {RGBColor[0.7764705882352941, 0.6941176470588235, 0.611764705882353], 
       RectangleBox[{11, 29}]}}, {
      {RGBColor[0.7215686274509804, 0.596078431372549, 0.43529411764705883`], 
       RectangleBox[{11, 30}]}}, {
      {RGBColor[0.5372549019607843, 0.5058823529411764, 0.4235294117647059], 
       RectangleBox[{11, 31}]}}}, {{
      {RGBColor[0.6196078431372549, 0.4, 0.2549019607843137], 
       RectangleBox[{12, 0}]}}, {
      {RGBColor[0.7686274509803922, 0.7019607843137254, 0.5333333333333333], 
       RectangleBox[{12, 1}]}}, {
      {RGBColor[0.7176470588235294, 0.5803921568627451, 0.6078431372549019], 
       RectangleBox[{12, 2}]}}, {
      {RGBColor[0.7294117647058823, 0.6352941176470588, 0.35294117647058826`],
        RectangleBox[{12, 3}]}}, {
      {RGBColor[0.8431372549019608, 0.788235294117647, 0.7764705882352941], 
       RectangleBox[{12, 4}]}}, {
      {RGBColor[0.7607843137254902, 0.7333333333333333, 0.6627450980392157], 
       RectangleBox[{12, 5}]}}, {
      {RGBColor[0.7764705882352941, 0.7568627450980392, 0.6823529411764706], 
       RectangleBox[{12, 6}]}}, {
      {RGBColor[0.7098039215686275, 0.5647058823529412, 0.24705882352941178`],
        RectangleBox[{12, 7}]}}, {
      {RGBColor[0.7803921568627451, 0.6235294117647059, 0.5215686274509804], 
       RectangleBox[{12, 8}]}}, {
      {RGBColor[0.8666666666666667, 0.7725490196078432, 0.6705882352941176], 
       RectangleBox[{12, 9}]}}, {
      {RGBColor[0.8117647058823529, 0.7294117647058823, 0.5607843137254902], 
       RectangleBox[{12, 10}]}}, {
      {RGBColor[
       0.6509803921568628, 0.47058823529411764`, 0.32941176470588235`], 
       RectangleBox[{12, 11}]}}, {
      {RGBColor[0.5215686274509804, 0.4549019607843137, 0.39215686274509803`],
        RectangleBox[{12, 12}]}}, {
      {RGBColor[0.6862745098039216, 0.5450980392156862, 0.34901960784313724`],
        RectangleBox[{12, 13}]}}, {
      {RGBColor[0.792156862745098, 0.7843137254901961, 0.5843137254901961], 
       RectangleBox[{12, 14}]}}, {
      {RGBColor[0.7058823529411765, 0.5686274509803921, 0.4196078431372549], 
       RectangleBox[{12, 15}]}}, {
      {RGBColor[
       0.3568627450980392, 0.11764705882352941`, 0.047058823529411764`], 
       RectangleBox[{12, 16}]}}, {
      {RGBColor[
       0.611764705882353, 0.47058823529411764`, 0.48627450980392156`], 
       RectangleBox[{12, 17}]}}, {
      {RGBColor[0.23921568627450981`, 0., 0.], RectangleBox[{12, 18}]}}, {
      {RGBColor[
       0.5647058823529412, 0.37254901960784315`, 0.21176470588235294`], 
       RectangleBox[{12, 19}]}}, {
      {RGBColor[0.7529411764705882, 0.6235294117647059, 0.4470588235294118], 
       RectangleBox[{12, 20}]}}, {
      {RGBColor[0.807843137254902, 0.6588235294117647, 0.5137254901960784], 
       RectangleBox[{12, 21}]}}, {
      {RGBColor[0.6509803921568628, 0.43529411764705883`, 0.4235294117647059],
        RectangleBox[{12, 22}]}}, {
      {RGBColor[0.9294117647058824, 0.7686274509803922, 0.5490196078431373], 
       RectangleBox[{12, 23}]}}, {
      {RGBColor[0.7803921568627451, 0.5215686274509804, 0.1843137254901961], 
       RectangleBox[{12, 24}]}}, {
      {RGBColor[0.6, 0.4549019607843137, 0.25098039215686274`], 
       RectangleBox[{12, 25}]}}, {
      {RGBColor[0.5294117647058824, 0.3333333333333333, 0.23529411764705882`],
        RectangleBox[{12, 26}]}}, {
      {RGBColor[
       0.49019607843137253`, 0.19607843137254902`, 0.12156862745098039`], 
       RectangleBox[{12, 27}]}}, {
      {RGBColor[0.615686274509804, 0.4745098039215686, 0.38823529411764707`], 
       RectangleBox[{12, 28}]}}, {
      {RGBColor[0.7450980392156863, 0.6, 0.4235294117647059], 
       RectangleBox[{12, 29}]}}, {
      {RGBColor[0.6196078431372549, 0.43529411764705883`, 0.2627450980392157],
        RectangleBox[{12, 30}]}}, {
      {RGBColor[0.8, 0.6627450980392157, 0.43529411764705883`], 
       RectangleBox[{12, 31}]}}}, {{
      {RGBColor[0.6509803921568628, 0.5411764705882353, 0.3568627450980392], 
       RectangleBox[{13, 0}]}}, {
      {RGBColor[
       0.5764705882352941, 0.48627450980392156`, 0.27450980392156865`], 
       RectangleBox[{13, 1}]}}, {
      {RGBColor[
       0.3764705882352941, 0.24705882352941178`, 0.21176470588235294`], 
       RectangleBox[{13, 2}]}}, {
      {RGBColor[0.5568627450980392, 0.3803921568627451, 0.26666666666666666`],
        RectangleBox[{13, 3}]}}, {
      {RGBColor[0.7294117647058823, 0.7254901960784313, 0.5058823529411764], 
       RectangleBox[{13, 4}]}}, {
      {RGBColor[0.6941176470588235, 0.5725490196078431, 0.4627450980392157], 
       RectangleBox[{13, 5}]}}, {
      {RGBColor[0.7176470588235294, 0.6274509803921569, 0.43137254901960786`],
        RectangleBox[{13, 6}]}}, {
      {RGBColor[0.7019607843137254, 0.6313725490196078, 0.3411764705882353], 
       RectangleBox[{13, 7}]}}, {
      {RGBColor[0.8392156862745098, 0.7607843137254902, 0.6666666666666666], 
       RectangleBox[{13, 8}]}}, {
      {RGBColor[0.6039215686274509, 0.403921568627451, 0.2901960784313726], 
       RectangleBox[{13, 9}]}}, {
      {RGBColor[0.6509803921568628, 0.5294117647058824, 0.3137254901960784], 
       RectangleBox[{13, 10}]}}, {
      {RGBColor[0.5764705882352941, 0.4, 0.2784313725490196], 
       RectangleBox[{13, 11}]}}, {
      {RGBColor[0.8313725490196079, 0.7254901960784313, 0.5411764705882353], 
       RectangleBox[{13, 12}]}}, {
      {RGBColor[0.8274509803921568, 0.7098039215686275, 0.4980392156862745], 
       RectangleBox[{13, 13}]}}, {
      {RGBColor[0.611764705882353, 0.5058823529411764, 0.24313725490196078`], 
       RectangleBox[{13, 14}]}}, {
      {RGBColor[0.7764705882352941, 0.6588235294117647, 0.5254901960784314], 
       RectangleBox[{13, 15}]}}, {
      {RGBColor[0.596078431372549, 0.39215686274509803`, 0.3411764705882353], 
       RectangleBox[{13, 16}]}}, {
      {RGBColor[0.6823529411764706, 0.6039215686274509, 0.37254901960784315`],
        RectangleBox[{13, 17}]}}, {
      {RGBColor[0.6549019607843137, 0.5254901960784314, 0.36470588235294116`],
        RectangleBox[{13, 18}]}}, {
      {RGBColor[0.796078431372549, 0.6980392156862745, 0.43529411764705883`], 
       RectangleBox[{13, 19}]}}, {
      {RGBColor[0.7647058823529411, 0.6470588235294118, 0.5372549019607843], 
       RectangleBox[{13, 20}]}}, {
      {RGBColor[0.7333333333333333, 0.5568627450980392, 0.39215686274509803`],
        RectangleBox[{13, 21}]}}, {
      {RGBColor[0.7333333333333333, 0.6666666666666666, 0.6039215686274509], 
       RectangleBox[{13, 22}]}}, {
      {RGBColor[0.7098039215686275, 0.6274509803921569, 0.5607843137254902], 
       RectangleBox[{13, 23}]}}, {
      {RGBColor[0.6784313725490196, 0.592156862745098, 0.3568627450980392], 
       RectangleBox[{13, 24}]}}, {
      {RGBColor[0.7529411764705882, 0.6941176470588235, 0.7137254901960784], 
       RectangleBox[{13, 25}]}}, {
      {RGBColor[
       0.6901960784313725, 0.25098039215686274`, 0.09411764705882353], 
       RectangleBox[{13, 26}]}}, {
      {RGBColor[0.8274509803921568, 0.7490196078431373, 0.6509803921568628], 
       RectangleBox[{13, 27}]}}, {
      {RGBColor[0.7686274509803922, 0.5647058823529412, 0.5215686274509804], 
       RectangleBox[{13, 28}]}}, {
      {RGBColor[
       0.5725490196078431, 0.30196078431372547`, 0.00784313725490196], 
       RectangleBox[{13, 29}]}}, {
      {RGBColor[0.6823529411764706, 0.5058823529411764, 0.27450980392156865`],
        RectangleBox[{13, 30}]}}, {
      {RGBColor[0.7803921568627451, 0.615686274509804, 0.4588235294117647], 
       RectangleBox[{13, 31}]}}}, {{
      {RGBColor[0.4666666666666667, 0.26666666666666666`, 0.1607843137254902],
        RectangleBox[{14, 0}]}}, {
      {RGBColor[0.7529411764705882, 0.6352941176470588, 0.5019607843137255], 
       RectangleBox[{14, 1}]}}, {
      {RGBColor[0.6745098039215687, 0.5490196078431373, 0.3176470588235294], 
       RectangleBox[{14, 2}]}}, {
      {RGBColor[0.6941176470588235, 0.6666666666666666, 0.48627450980392156`],
        RectangleBox[{14, 3}]}}, {
      {RGBColor[
       0.5019607843137255, 0.43137254901960786`, 0.33725490196078434`], 
       RectangleBox[{14, 4}]}}, {
      {RGBColor[0.39215686274509803`, 0.1411764705882353, 0.], 
       RectangleBox[{14, 5}]}}, {
      {RGBColor[0.7176470588235294, 0.5137254901960784, 0.2784313725490196], 
       RectangleBox[{14, 6}]}}, {
      {RGBColor[0.6235294117647059, 0.5294117647058824, 0.38823529411764707`],
        RectangleBox[{14, 7}]}}, {
      {RGBColor[0.807843137254902, 0.7686274509803922, 0.7215686274509804], 
       RectangleBox[{14, 8}]}}, {
      {RGBColor[0.7137254901960784, 0.6901960784313725, 0.6352941176470588], 
       RectangleBox[{14, 9}]}}, {
      {RGBColor[0.6352941176470588, 0.4627450980392157, 0.16862745098039217`],
        RectangleBox[{14, 10}]}}, {
      {RGBColor[0.8, 0.7137254901960784, 0.5176470588235295], 
       RectangleBox[{14, 11}]}}, {
      {RGBColor[0.5333333333333333, 0.3843137254901961, 0.13725490196078433`],
        RectangleBox[{14, 12}]}}, {
      {RGBColor[0.6392156862745098, 0.5647058823529412, 0.43529411764705883`],
        RectangleBox[{14, 13}]}}, {
      {RGBColor[
       0.596078431372549, 0.42745098039215684`, 0.36470588235294116`], 
       RectangleBox[{14, 14}]}}, {
      {RGBColor[0.7764705882352941, 0.5490196078431373, 0.35294117647058826`],
        RectangleBox[{14, 15}]}}, {
      {RGBColor[0.7450980392156863, 0.596078431372549, 0.35294117647058826`], 
       RectangleBox[{14, 16}]}}, {
      {RGBColor[0.8588235294117647, 0.7098039215686275, 0.6588235294117647], 
       RectangleBox[{14, 17}]}}, {
      {RGBColor[0.7725490196078432, 0.6078431372549019, 0.5529411764705883], 
       RectangleBox[{14, 18}]}}, {
      {RGBColor[0.7372549019607844, 0.5725490196078431, 0.5098039215686274], 
       RectangleBox[{14, 19}]}}, {
      {RGBColor[0.6901960784313725, 0.5058823529411764, 0.23137254901960785`],
        RectangleBox[{14, 20}]}}, {
      {RGBColor[0.7254901960784313, 0.6352941176470588, 0.5019607843137255], 
       RectangleBox[{14, 21}]}}, {
      {RGBColor[0.7254901960784313, 0.7098039215686275, 0.596078431372549], 
       RectangleBox[{14, 22}]}}, {
      {RGBColor[0.6627450980392157, 0.5176470588235295, 0.41568627450980394`],
        RectangleBox[{14, 23}]}}, {
      {RGBColor[0.5764705882352941, 0.43137254901960786`, 0.3607843137254902],
        RectangleBox[{14, 24}]}}, {
      {RGBColor[0.7098039215686275, 0.596078431372549, 0.3607843137254902], 
       RectangleBox[{14, 25}]}}, {
      {RGBColor[0.8627450980392157, 0.6901960784313725, 0.6470588235294118], 
       RectangleBox[{14, 26}]}}, {
      {RGBColor[0.6941176470588235, 0.5607843137254902, 0.4549019607843137], 
       RectangleBox[{14, 27}]}}, {
      {RGBColor[0.4666666666666667, 0.4470588235294118, 0.43529411764705883`],
        RectangleBox[{14, 28}]}}, {
      {RGBColor[0.7686274509803922, 0.5490196078431373, 0.4980392156862745], 
       RectangleBox[{14, 29}]}}, {
      {RGBColor[
       0.2823529411764706, 0.18823529411764706`, 0.047058823529411764`], 
       RectangleBox[{14, 30}]}}, {
      {RGBColor[0.5254901960784314, 0.396078431372549, 0.27450980392156865`], 
       RectangleBox[{14, 31}]}}}, {{
      {RGBColor[0.7803921568627451, 0.6352941176470588, 0.4588235294117647], 
       RectangleBox[{15, 0}]}}, {
      {RGBColor[0.7764705882352941, 0.7098039215686275, 0.5411764705882353], 
       RectangleBox[{15, 1}]}}, {
      {RGBColor[
       0.6196078431372549, 0.38823529411764707`, 0.12156862745098039`], 
       RectangleBox[{15, 2}]}}, {
      {RGBColor[0.6431372549019608, 0.4666666666666667, 0.3843137254901961], 
       RectangleBox[{15, 3}]}}, {
      {RGBColor[0.7215686274509804, 0.6980392156862745, 0.5647058823529412], 
       RectangleBox[{15, 4}]}}, {
      {RGBColor[0.7607843137254902, 0.6941176470588235, 0.615686274509804], 
       RectangleBox[{15, 5}]}}, {
      {RGBColor[0.6666666666666666, 0.6588235294117647, 0.5058823529411764], 
       RectangleBox[{15, 6}]}}, {
      {RGBColor[0.7019607843137254, 0.6823529411764706, 0.6078431372549019], 
       RectangleBox[{15, 7}]}}, {
      {RGBColor[
       0.5411764705882353, 0.34509803921568627`, 0.21568627450980393`], 
       RectangleBox[{15, 8}]}}, {
      {RGBColor[0.5882352941176471, 0.403921568627451, 0.29411764705882354`], 
       RectangleBox[{15, 9}]}}, {
      {RGBColor[0.6470588235294118, 0.4470588235294118, 0.2627450980392157], 
       RectangleBox[{15, 10}]}}, {
      {RGBColor[0.7294117647058823, 0.5725490196078431, 0.5764705882352941], 
       RectangleBox[{15, 11}]}}, {
      {RGBColor[0.8352941176470589, 0.7058823529411765, 0.5372549019607843], 
       RectangleBox[{15, 12}]}}, {
      {RGBColor[
       0.47058823529411764`, 0.30980392156862746`, 0.09803921568627451], 
       RectangleBox[{15, 13}]}}, {
      {RGBColor[0.6392156862745098, 0.3843137254901961, 0.17254901960784313`],
        RectangleBox[{15, 14}]}}, {
      {RGBColor[0.6313725490196078, 0.5647058823529412, 0.4470588235294118], 
       RectangleBox[{15, 15}]}}, {
      {RGBColor[0.7333333333333333, 0.6078431372549019, 0.4549019607843137], 
       RectangleBox[{15, 16}]}}, {
      {RGBColor[0.6666666666666666, 0.5019607843137255, 0.2196078431372549], 
       RectangleBox[{15, 17}]}}, {
      {RGBColor[0.788235294117647, 0.7176470588235294, 0.5686274509803921], 
       RectangleBox[{15, 18}]}}, {
      {RGBColor[0.7137254901960784, 0.5882352941176471, 0.403921568627451], 
       RectangleBox[{15, 19}]}}, {
      {RGBColor[0.6470588235294118, 0.5372549019607843, 0.3803921568627451], 
       RectangleBox[{15, 20}]}}, {
      {RGBColor[0.6352941176470588, 0.43529411764705883`, 0.2196078431372549],
        RectangleBox[{15, 21}]}}, {
      {RGBColor[
       0.5803921568627451, 0.18823529411764706`, 0.09411764705882353], 
       RectangleBox[{15, 22}]}}, {
      {RGBColor[0.7568627450980392, 0.6745098039215687, 0.42745098039215684`],
        RectangleBox[{15, 23}]}}, {
      {RGBColor[0.611764705882353, 0.5176470588235295, 0.3764705882352941], 
       RectangleBox[{15, 24}]}}, {
      {RGBColor[0.6431372549019608, 0.3215686274509804, 0.03137254901960784], 
       RectangleBox[{15, 25}]}}, {
      {RGBColor[0.6470588235294118, 0.45098039215686275`, 0.3058823529411765],
        RectangleBox[{15, 26}]}}, {
      {RGBColor[
       0.4980392156862745, 0.40784313725490196`, 0.34509803921568627`], 
       RectangleBox[{15, 27}]}}, {
      {RGBColor[0.6901960784313725, 0.5176470588235295, 0.2627450980392157], 
       RectangleBox[{15, 28}]}}, {
      {RGBColor[0.5450980392156862, 0.34509803921568627`, 0.2627450980392157],
        RectangleBox[{15, 29}]}}, {
      {RGBColor[0.7686274509803922, 0.6941176470588235, 0.42745098039215684`],
        RectangleBox[{15, 30}]}}, {
      {RGBColor[0.6627450980392157, 0.5647058823529412, 0.47843137254901963`],
        RectangleBox[{15, 31}]}}}, {{
      {RGBColor[0.7529411764705882, 0.611764705882353, 0.41568627450980394`], 
       RectangleBox[{16, 0}]}}, {
      {RGBColor[0.5764705882352941, 0.396078431372549, 0.33725490196078434`], 
       RectangleBox[{16, 1}]}}, {
      {RGBColor[0.6078431372549019, 0.5647058823529412, 0.5568627450980392], 
       RectangleBox[{16, 2}]}}, {
      {RGBColor[0.6509803921568628, 0.5294117647058824, 0.3176470588235294], 
       RectangleBox[{16, 3}]}}, {
      {RGBColor[
       0.4549019607843137, 0.23137254901960785`, 0.11764705882352941`], 
       RectangleBox[{16, 4}]}}, {
      {RGBColor[0.7137254901960784, 0.5333333333333333, 0.23137254901960785`],
        RectangleBox[{16, 5}]}}, {
      {RGBColor[0.796078431372549, 0.7372549019607844, 0.5764705882352941], 
       RectangleBox[{16, 6}]}}, {
      {RGBColor[0.6627450980392157, 0.5882352941176471, 0.4235294117647059], 
       RectangleBox[{16, 7}]}}, {
      {RGBColor[0.7058823529411765, 0.6196078431372549, 0.3843137254901961], 
       RectangleBox[{16, 8}]}}, {
      {RGBColor[0.5647058823529412, 0.3686274509803922, 0.08235294117647059], 
       RectangleBox[{16, 9}]}}, {
      {RGBColor[0.5568627450980392, 0.3607843137254902, 0.07450980392156863], 
       RectangleBox[{16, 10}]}}, {
      {RGBColor[0.6509803921568628, 0.4823529411764706, 0.34509803921568627`],
        RectangleBox[{16, 11}]}}, {
      {RGBColor[0.8235294117647058, 0.7529411764705882, 0.7137254901960784], 
       RectangleBox[{16, 12}]}}, {
      {RGBColor[0.7294117647058823, 0.611764705882353, 0.47058823529411764`], 
       RectangleBox[{16, 13}]}}, {
      {RGBColor[0.615686274509804, 0.4745098039215686, 0.3333333333333333], 
       RectangleBox[{16, 14}]}}, {
      {RGBColor[0.7098039215686275, 0.6, 0.5137254901960784], 
       RectangleBox[{16, 15}]}}, {
      {RGBColor[0.7215686274509804, 0.6, 0.34509803921568627`], 
       RectangleBox[{16, 16}]}}, {
      {RGBColor[0.7372549019607844, 0.7176470588235294, 0.592156862745098], 
       RectangleBox[{16, 17}]}}, {
      {RGBColor[0.6352941176470588, 0.4666666666666667, 0.3333333333333333], 
       RectangleBox[{16, 18}]}}, {
      {RGBColor[0.796078431372549, 0.7490196078431373, 0.796078431372549], 
       RectangleBox[{16, 19}]}}, {
      {RGBColor[0.9294117647058824, 0.8666666666666667, 0.7686274509803922], 
       RectangleBox[{16, 20}]}}, {
      {RGBColor[0.7058823529411765, 0.6627450980392157, 0.34901960784313724`],
        RectangleBox[{16, 21}]}}, {
      {RGBColor[0.7137254901960784, 0.596078431372549, 0.3843137254901961], 
       RectangleBox[{16, 22}]}}, {
      {RGBColor[0.6705882352941176, 0.5686274509803921, 0.4392156862745098], 
       RectangleBox[{16, 23}]}}, {
      {RGBColor[0.7176470588235294, 0.5764705882352941, 0.5294117647058824], 
       RectangleBox[{16, 24}]}}, {
      {RGBColor[0.8862745098039215, 0.8509803921568627, 0.7843137254901961], 
       RectangleBox[{16, 25}]}}, {
      {RGBColor[0.7372549019607844, 0.5843137254901961, 0.3137254901960784], 
       RectangleBox[{16, 26}]}}, {
      {RGBColor[0.4470588235294118, 0.18823529411764706`, 0.], 
       RectangleBox[{16, 27}]}}, {
      {RGBColor[0.7490196078431373, 0.7019607843137254, 0.5058823529411764], 
       RectangleBox[{16, 28}]}}, {
      {RGBColor[
       0.34509803921568627`, 0.09411764705882353, 0.058823529411764705`], 
       RectangleBox[{16, 29}]}}, {
      {RGBColor[0.6431372549019608, 0.39215686274509803`, 0.2196078431372549],
        RectangleBox[{16, 30}]}}, {
      {RGBColor[0.6509803921568628, 0.5098039215686274, 0.4235294117647059], 
       RectangleBox[{16, 31}]}}}, {{
      {RGBColor[0.7137254901960784, 0.40784313725490196`, 0.1568627450980392],
        RectangleBox[{17, 0}]}}, {
      {RGBColor[0.7607843137254902, 0.5568627450980392, 0.403921568627451], 
       RectangleBox[{17, 1}]}}, {
      {RGBColor[0.29411764705882354`, 0.027450980392156862`, 0.], 
       RectangleBox[{17, 2}]}}, {
      {RGBColor[0.6666666666666666, 0.2823529411764706, 0.1450980392156863], 
       RectangleBox[{17, 3}]}}, {
      {RGBColor[0.8980392156862745, 0.8392156862745098, 0.8666666666666667], 
       RectangleBox[{17, 4}]}}, {
      {RGBColor[0.8196078431372549, 0.6784313725490196, 0.3411764705882353], 
       RectangleBox[{17, 5}]}}, {
      {RGBColor[
       0.6470588235294118, 0.4627450980392157, 0.047058823529411764`], 
       RectangleBox[{17, 6}]}}, {
      {RGBColor[0.7686274509803922, 0.7098039215686275, 0.4470588235294118], 
       RectangleBox[{17, 7}]}}, {
      {RGBColor[0.615686274509804, 0.4117647058823529, 0.25882352941176473`], 
       RectangleBox[{17, 8}]}}, {
      {RGBColor[0.796078431372549, 0.6666666666666666, 0.5294117647058824], 
       RectangleBox[{17, 9}]}}, {
      {RGBColor[0.7098039215686275, 0.6470588235294118, 0.4470588235294118], 
       RectangleBox[{17, 10}]}}, {
      {RGBColor[0.8392156862745098, 0.7764705882352941, 0.6431372549019608], 
       RectangleBox[{17, 11}]}}, {
      {RGBColor[0.7411764705882353, 0.6549019607843137, 0.43137254901960786`],
        RectangleBox[{17, 12}]}}, {
      {RGBColor[0.592156862745098, 0.5019607843137255, 0.3058823529411765], 
       RectangleBox[{17, 13}]}}, {
      {RGBColor[0.788235294117647, 0.7607843137254902, 0.7215686274509804], 
       RectangleBox[{17, 14}]}}, {
      {RGBColor[
       0.41568627450980394`, 0.3176470588235294, 0.23921568627450981`], 
       RectangleBox[{17, 15}]}}, {
      {RGBColor[0.7215686274509804, 0.615686274509804, 0.5019607843137255], 
       RectangleBox[{17, 16}]}}, {
      {RGBColor[0.7803921568627451, 0.4470588235294118, 0.08235294117647059], 
       RectangleBox[{17, 17}]}}, {
      {RGBColor[0.7137254901960784, 0.6039215686274509, 0.5176470588235295], 
       RectangleBox[{17, 18}]}}, {
      {RGBColor[0.5803921568627451, 0.3176470588235294, 0.20392156862745098`],
        RectangleBox[{17, 19}]}}, {
      {RGBColor[0.7450980392156863, 0.6431372549019608, 0.6392156862745098], 
       RectangleBox[{17, 20}]}}, {
      {RGBColor[0.5254901960784314, 0.2901960784313726, 0.18823529411764706`],
        RectangleBox[{17, 21}]}}, {
      {RGBColor[0.6823529411764706, 0.5137254901960784, 0.4470588235294118], 
       RectangleBox[{17, 22}]}}, {
      {RGBColor[0.5294117647058824, 0.3686274509803922, 0.2901960784313726], 
       RectangleBox[{17, 23}]}}, {
      {RGBColor[0.6078431372549019, 0.4823529411764706, 0.2980392156862745], 
       RectangleBox[{17, 24}]}}, {
      {RGBColor[0.7843137254901961, 0.6313725490196078, 0.6039215686274509], 
       RectangleBox[{17, 25}]}}, {
      {RGBColor[
       0.6235294117647059, 0.38823529411764707`, 0.34901960784313724`], 
       RectangleBox[{17, 26}]}}, {
      {RGBColor[0.6941176470588235, 0.6274509803921569, 0.6], 
       RectangleBox[{17, 27}]}}, {
      {RGBColor[0.6235294117647059, 0.5568627450980392, 0.3843137254901961], 
       RectangleBox[{17, 28}]}}, {
      {RGBColor[0.6431372549019608, 0.4745098039215686, 0.34901960784313724`],
        RectangleBox[{17, 29}]}}, {
      {RGBColor[0.6274509803921569, 0.5529411764705883, 0.42745098039215684`],
        RectangleBox[{17, 30}]}}, {
      {RGBColor[0.7019607843137254, 0.6627450980392157, 0.6235294117647059], 
       RectangleBox[{17, 31}]}}}, {{
      {RGBColor[0.792156862745098, 0.7411764705882353, 0.7176470588235294], 
       RectangleBox[{18, 0}]}}, {
      {RGBColor[0.792156862745098, 0.5450980392156862, 0.33725490196078434`], 
       RectangleBox[{18, 1}]}}, {
      {RGBColor[0.6352941176470588, 0.5490196078431373, 0.403921568627451], 
       RectangleBox[{18, 2}]}}, {
      {RGBColor[
       0.5137254901960784, 0.25882352941176473`, 0.17254901960784313`], 
       RectangleBox[{18, 3}]}}, {
      {RGBColor[0.7058823529411765, 0.5647058823529412, 0.3607843137254902], 
       RectangleBox[{18, 4}]}}, {
      {RGBColor[0.5058823529411764, 0.2901960784313726, 0.21176470588235294`],
        RectangleBox[{18, 5}]}}, {
      {RGBColor[0.5411764705882353, 0.2784313725490196, 0.24705882352941178`],
        RectangleBox[{18, 6}]}}, {
      {RGBColor[0.9019607843137255, 0.788235294117647, 0.7647058823529411], 
       RectangleBox[{18, 7}]}}, {
      {RGBColor[
       0.5333333333333333, 0.47058823529411764`, 0.33725490196078434`], 
       RectangleBox[{18, 8}]}}, {
      {RGBColor[0.7450980392156863, 0.615686274509804, 0.5803921568627451], 
       RectangleBox[{18, 9}]}}, {
      {RGBColor[
       0.5529411764705883, 0.34901960784313724`, 0.12156862745098039`], 
       RectangleBox[{18, 10}]}}, {
      {RGBColor[
       0.5137254901960784, 0.3568627450980392, 0.023529411764705882`], 
       RectangleBox[{18, 11}]}}, {
      {RGBColor[0.6039215686274509, 0.5607843137254902, 0.4745098039215686], 
       RectangleBox[{18, 12}]}}, {
      {RGBColor[0.6705882352941176, 0.6, 0.5450980392156862], 
       RectangleBox[{18, 13}]}}, {
      {RGBColor[0.6666666666666666, 0.4549019607843137, 0.2196078431372549], 
       RectangleBox[{18, 14}]}}, {
      {RGBColor[0.7411764705882353, 0.7254901960784313, 0.5372549019607843], 
       RectangleBox[{18, 15}]}}, {
      {RGBColor[
       0.5176470588235295, 0.23137254901960785`, 0.10588235294117647`], 
       RectangleBox[{18, 16}]}}, {
      {RGBColor[0.8313725490196079, 0.6823529411764706, 0.43529411764705883`],
        RectangleBox[{18, 17}]}}, {
      {RGBColor[0.7647058823529411, 0.6666666666666666, 0.5490196078431373], 
       RectangleBox[{18, 18}]}}, {
      {RGBColor[0.6352941176470588, 0.4117647058823529, 0.3058823529411765], 
       RectangleBox[{18, 19}]}}, {
      {RGBColor[
       0.6862745098039216, 0.43137254901960786`, 0.27450980392156865`], 
       RectangleBox[{18, 20}]}}, {
      {RGBColor[0.5333333333333333, 0.37254901960784315`, 0.3568627450980392],
        RectangleBox[{18, 21}]}}, {
      {RGBColor[0.8588235294117647, 0.7529411764705882, 0.6784313725490196], 
       RectangleBox[{18, 22}]}}, {
      {RGBColor[0.788235294117647, 0.5098039215686274, 0.32941176470588235`], 
       RectangleBox[{18, 23}]}}, {
      {RGBColor[0.6352941176470588, 0.5333333333333333, 0.44313725490196076`],
        RectangleBox[{18, 24}]}}, {
      {RGBColor[0.5803921568627451, 0.4392156862745098, 0.19607843137254902`],
        RectangleBox[{18, 25}]}}, {
      {RGBColor[0.5882352941176471, 0.4549019607843137, 0.21568627450980393`],
        RectangleBox[{18, 26}]}}, {
      {RGBColor[0.6274509803921569, 0.49411764705882355`, 0.3568627450980392],
        RectangleBox[{18, 27}]}}, {
      {RGBColor[0.7019607843137254, 0.5529411764705883, 0.3607843137254902], 
       RectangleBox[{18, 28}]}}, {
      {RGBColor[0.788235294117647, 0.7607843137254902, 0.7215686274509804], 
       RectangleBox[{18, 29}]}}, {
      {RGBColor[0.6901960784313725, 0.5137254901960784, 0.4235294117647059], 
       RectangleBox[{18, 30}]}}, {
      {RGBColor[0.7294117647058823, 0.611764705882353, 0.3686274509803922], 
       RectangleBox[{18, 31}]}}}, {{
      {RGBColor[0.5215686274509804, 0.3411764705882353, 0.13725490196078433`],
        RectangleBox[{19, 0}]}}, {
      {RGBColor[0.6980392156862745, 0.5764705882352941, 0.4549019607843137], 
       RectangleBox[{19, 1}]}}, {
      {RGBColor[0.4666666666666667, 0.3176470588235294, 0.17254901960784313`],
        RectangleBox[{19, 2}]}}, {
      {RGBColor[0.4666666666666667, 0.17254901960784313`, 0.0196078431372549],
        RectangleBox[{19, 3}]}}, {
      {RGBColor[0.6588235294117647, 0.2627450980392157, 0.], 
       RectangleBox[{19, 4}]}}, {
      {RGBColor[0.7411764705882353, 0.3333333333333333, 0.13333333333333333`],
        RectangleBox[{19, 5}]}}, {
      {RGBColor[0.7254901960784313, 0.5803921568627451, 0.30196078431372547`],
        RectangleBox[{19, 6}]}}, {
      {RGBColor[0.7647058823529411, 0.592156862745098, 0.5568627450980392], 
       RectangleBox[{19, 7}]}}, {
      {RGBColor[0.8352941176470589, 0.796078431372549, 0.8], 
       RectangleBox[{19, 8}]}}, {
      {RGBColor[0.6784313725490196, 0.6274509803921569, 0.5647058823529412], 
       RectangleBox[{19, 9}]}}, {
      {RGBColor[0.7647058823529411, 0.7725490196078432, 0.5882352941176471], 
       RectangleBox[{19, 10}]}}, {
      {RGBColor[0.6941176470588235, 0.4980392156862745, 0.40784313725490196`],
        RectangleBox[{19, 11}]}}, {
      {RGBColor[0.7450980392156863, 0.5372549019607843, 0.03529411764705882], 
       RectangleBox[{19, 12}]}}, {
      {RGBColor[
       0.5333333333333333, 0.20784313725490197`, 0.043137254901960784`], 
       RectangleBox[{19, 13}]}}, {
      {RGBColor[0.6784313725490196, 0.5058823529411764, 0.3607843137254902], 
       RectangleBox[{19, 14}]}}, {
      {RGBColor[0.7333333333333333, 0.7098039215686275, 0.6627450980392157], 
       RectangleBox[{19, 15}]}}, {
      {RGBColor[0.8196078431372549, 0.7529411764705882, 0.6431372549019608], 
       RectangleBox[{19, 16}]}}, {
      {RGBColor[0.7215686274509804, 0.6823529411764706, 0.4], 
       RectangleBox[{19, 17}]}}, {
      {RGBColor[0.7568627450980392, 0.7019607843137254, 0.6], 
       RectangleBox[{19, 18}]}}, {
      {RGBColor[
       0.11764705882352941`, 0.023529411764705882`, 0.00784313725490196], 
       RectangleBox[{19, 19}]}}, {
      {RGBColor[0.803921568627451, 0.5843137254901961, 0.34509803921568627`], 
       RectangleBox[{19, 20}]}}, {
      {RGBColor[0.7803921568627451, 0.6352941176470588, 0.4588235294117647], 
       RectangleBox[{19, 21}]}}, {
      {RGBColor[
       0.5647058823529412, 0.37254901960784315`, 0.21176470588235294`], 
       RectangleBox[{19, 22}]}}, {
      {RGBColor[0.7843137254901961, 0.7411764705882353, 0.7333333333333333], 
       RectangleBox[{19, 23}]}}, {
      {RGBColor[0.6745098039215687, 0.5607843137254902, 0.5058823529411764], 
       RectangleBox[{19, 24}]}}, {
      {RGBColor[0.7019607843137254, 0.6196078431372549, 0.4117647058823529], 
       RectangleBox[{19, 25}]}}, {
      {RGBColor[
       0.49019607843137253`, 0.2823529411764706, 0.12549019607843137`], 
       RectangleBox[{19, 26}]}}, {
      {RGBColor[0.7607843137254902, 0.7058823529411765, 0.592156862745098], 
       RectangleBox[{19, 27}]}}, {
      {RGBColor[0.7176470588235294, 0.6705882352941176, 0.5843137254901961], 
       RectangleBox[{19, 28}]}}, {
      {RGBColor[
       0.3568627450980392, 0.30196078431372547`, 0.25882352941176473`], 
       RectangleBox[{19, 29}]}}, {
      {RGBColor[0.6705882352941176, 0.5686274509803921, 0.4392156862745098], 
       RectangleBox[{19, 30}]}}, {
      {RGBColor[
       0.3607843137254902, 0.27058823529411763`, 0.21568627450980393`], 
       RectangleBox[{19, 31}]}}}, {{
      {RGBColor[0.7490196078431373, 0.7254901960784313, 0.5215686274509804], 
       RectangleBox[{20, 0}]}}, {
      {RGBColor[0.592156862745098, 0.4823529411764706, 0.2980392156862745], 
       RectangleBox[{20, 1}]}}, {
      {RGBColor[0.611764705882353, 0.5137254901960784, 0.39215686274509803`], 
       RectangleBox[{20, 2}]}}, {
      {RGBColor[0.6470588235294118, 0.5411764705882353, 0.5137254901960784], 
       RectangleBox[{20, 3}]}}, {
      {RGBColor[0.6352941176470588, 0.5176470588235295, 0.3058823529411765], 
       RectangleBox[{20, 4}]}}, {
      {RGBColor[0.7254901960784313, 0.6313725490196078, 0.615686274509804], 
       RectangleBox[{20, 5}]}}, {
      {RGBColor[0.6431372549019608, 0.5843137254901961, 0.43137254901960786`],
        RectangleBox[{20, 6}]}}, {
      {RGBColor[0.7647058823529411, 0.6509803921568628, 0.3764705882352941], 
       RectangleBox[{20, 7}]}}, {
      {RGBColor[0.807843137254902, 0.7607843137254902, 0.7058823529411765], 
       RectangleBox[{20, 8}]}}, {
      {RGBColor[0.5372549019607843, 0.3764705882352941, 0.3058823529411765], 
       RectangleBox[{20, 9}]}}, {
      {RGBColor[
       0.2901960784313726, 0.10588235294117647`, 0.03529411764705882], 
       RectangleBox[{20, 10}]}}, {
      {RGBColor[0.7568627450980392, 0.6470588235294118, 0.6431372549019608], 
       RectangleBox[{20, 11}]}}, {
      {RGBColor[
       0.592156862745098, 0.44313725490196076`, 0.26666666666666666`], 
       RectangleBox[{20, 12}]}}, {
      {RGBColor[0.7019607843137254, 0.5686274509803921, 0.38823529411764707`],
        RectangleBox[{20, 13}]}}, {
      {RGBColor[
       0.6627450980392157, 0.38823529411764707`, 0.11764705882352941`], 
       RectangleBox[{20, 14}]}}, {
      {RGBColor[0.6196078431372549, 0.4235294117647059, 0.19215686274509805`],
        RectangleBox[{20, 15}]}}, {
      {RGBColor[0.8784313725490196, 0.7607843137254902, 0.6666666666666666], 
       RectangleBox[{20, 16}]}}, {
      {RGBColor[0.8, 0.7215686274509804, 0.6784313725490196], 
       RectangleBox[{20, 17}]}}, {
      {RGBColor[0.5215686274509804, 0.3843137254901961, 0.3058823529411765], 
       RectangleBox[{20, 18}]}}, {
      {RGBColor[0.6823529411764706, 0.5803921568627451, 0.5215686274509804], 
       RectangleBox[{20, 19}]}}, {
      {RGBColor[0.7490196078431373, 0.7019607843137254, 0.6], 
       RectangleBox[{20, 20}]}}, {
      {RGBColor[0.611764705882353, 0.5450980392156862, 0.5176470588235295], 
       RectangleBox[{20, 21}]}}, {
      {RGBColor[
       0.30980392156862746`, 0.23137254901960785`, 0.23921568627450981`], 
       RectangleBox[{20, 22}]}}, {
      {RGBColor[0.8235294117647058, 0.7372549019607844, 0.6470588235294118], 
       RectangleBox[{20, 23}]}}, {
      {RGBColor[
       0.7333333333333333, 0.47843137254901963`, 0.16470588235294117`], 
       RectangleBox[{20, 24}]}}, {
      {RGBColor[
       0.2901960784313726, 0.058823529411764705`, 0.07450980392156863], 
       RectangleBox[{20, 25}]}}, {
      {RGBColor[0.6039215686274509, 0.49019607843137253`, 0.3176470588235294],
        RectangleBox[{20, 26}]}}, {
      {RGBColor[0.792156862745098, 0.6431372549019608, 0.49019607843137253`], 
       RectangleBox[{20, 27}]}}, {
      {RGBColor[0.7725490196078432, 0.5725490196078431, 0.5607843137254902], 
       RectangleBox[{20, 28}]}}, {
      {RGBColor[0.39215686274509803`, 0.1803921568627451, 0.1411764705882353],
        RectangleBox[{20, 29}]}}, {
      {RGBColor[0.7568627450980392, 0.6470588235294118, 0.49019607843137253`],
        RectangleBox[{20, 30}]}}, {
      {RGBColor[0.6588235294117647, 0.5529411764705883, 0.3686274509803922], 
       RectangleBox[{20, 31}]}}}, {{
      {RGBColor[0.788235294117647, 0.6784313725490196, 0.6313725490196078], 
       RectangleBox[{21, 0}]}}, {
      {RGBColor[0.596078431372549, 0.4, 0.2], RectangleBox[{21, 1}]}}, {
      {RGBColor[0.5764705882352941, 0.396078431372549, 0.16470588235294117`], 
       RectangleBox[{21, 2}]}}, {
      {RGBColor[0.4549019607843137, 0.2901960784313726, 0.24313725490196078`],
        RectangleBox[{21, 3}]}}, {
      {RGBColor[0.5843137254901961, 0.3568627450980392, 0.30196078431372547`],
        RectangleBox[{21, 4}]}}, {
      {RGBColor[0.5215686274509804, 0.4, 0.21568627450980393`], 
       RectangleBox[{21, 5}]}}, {
      {RGBColor[0.6705882352941176, 0.6313725490196078, 0.49019607843137253`],
        RectangleBox[{21, 6}]}}, {
      {RGBColor[0.7019607843137254, 0.5019607843137255, 0.3254901960784314], 
       RectangleBox[{21, 7}]}}, {
      {RGBColor[0.6705882352941176, 0.5882352941176471, 0.4196078431372549], 
       RectangleBox[{21, 8}]}}, {
      {RGBColor[0.7333333333333333, 0.6392156862745098, 0.5450980392156862], 
       RectangleBox[{21, 9}]}}, {
      {RGBColor[0.6470588235294118, 0.5607843137254902, 0.40784313725490196`],
        RectangleBox[{21, 10}]}}, {
      {RGBColor[0.5843137254901961, 0.4470588235294118, 0.33725490196078434`],
        RectangleBox[{21, 11}]}}, {
      {RGBColor[0.7411764705882353, 0.5647058823529412, 0.403921568627451], 
       RectangleBox[{21, 12}]}}, {
      {RGBColor[0.7254901960784313, 0.6, 0.4470588235294118], 
       RectangleBox[{21, 13}]}}, {
      {RGBColor[0.611764705882353, 0.5411764705882353, 0.35294117647058826`], 
       RectangleBox[{21, 14}]}}, {
      {RGBColor[
       0.6705882352941176, 0.49411764705882355`, 0.27058823529411763`], 
       RectangleBox[{21, 15}]}}, {
      {RGBColor[0.8392156862745098, 0.807843137254902, 0.796078431372549], 
       RectangleBox[{21, 16}]}}, {
      {RGBColor[0.8392156862745098, 0.8509803921568627, 0.7764705882352941], 
       RectangleBox[{21, 17}]}}, {
      {RGBColor[0.6745098039215687, 0.4549019607843137, 0.2549019607843137], 
       RectangleBox[{21, 18}]}}, {
      {RGBColor[0.615686274509804, 0.3568627450980392, 0.2235294117647059], 
       RectangleBox[{21, 19}]}}, {
      {RGBColor[
       0.3333333333333333, 0.13333333333333333`, 0.011764705882352941`], 
       RectangleBox[{21, 20}]}}, {
      {RGBColor[0.6078431372549019, 0.5137254901960784, 0.23921568627450981`],
        RectangleBox[{21, 21}]}}, {
      {RGBColor[0.7372549019607844, 0.6705882352941176, 0.592156862745098], 
       RectangleBox[{21, 22}]}}, {
      {RGBColor[0.6196078431372549, 0.5450980392156862, 0.48627450980392156`],
        RectangleBox[{21, 23}]}}, {
      {RGBColor[0.7490196078431373, 0.6392156862745098, 0.4823529411764706], 
       RectangleBox[{21, 24}]}}, {
      {RGBColor[0.6862745098039216, 0.4196078431372549, 0.22745098039215686`],
        RectangleBox[{21, 25}]}}, {
      {RGBColor[0.6274509803921569, 0.4392156862745098, 0.24705882352941178`],
        RectangleBox[{21, 26}]}}, {
      {RGBColor[0.6431372549019608, 0.5725490196078431, 0.47843137254901963`],
        RectangleBox[{21, 27}]}}, {
      {RGBColor[0.9294117647058824, 0.807843137254902, 0.6862745098039216], 
       RectangleBox[{21, 28}]}}, {
      {RGBColor[0.23137254901960785`, 0., 0.], RectangleBox[{21, 29}]}}, {
      {RGBColor[0.788235294117647, 0.7058823529411765, 0.6], 
       RectangleBox[{21, 30}]}}, {
      {RGBColor[0.8156862745098039, 0.7372549019607844, 0.6941176470588235], 
       RectangleBox[{21, 31}]}}}, {{
      {RGBColor[0.7490196078431373, 0.6470588235294118, 0.5411764705882353], 
       RectangleBox[{22, 0}]}}, {
      {RGBColor[0.788235294117647, 0.596078431372549, 0.3333333333333333], 
       RectangleBox[{22, 1}]}}, {
      {RGBColor[
       0.5843137254901961, 0.43137254901960786`, 0.20784313725490197`], 
       RectangleBox[{22, 2}]}}, {
      {RGBColor[0.7294117647058823, 0.611764705882353, 0.5098039215686274], 
       RectangleBox[{22, 3}]}}, {
      {RGBColor[0.6470588235294118, 0.3176470588235294, 0.07450980392156863], 
       RectangleBox[{22, 4}]}}, {
      {RGBColor[0.8862745098039215, 0.7725490196078432, 0.5372549019607843], 
       RectangleBox[{22, 5}]}}, {
      {RGBColor[0.7725490196078432, 0.7529411764705882, 0.6784313725490196], 
       RectangleBox[{22, 6}]}}, {
      {RGBColor[0.8235294117647058, 0.7843137254901961, 0.6784313725490196], 
       RectangleBox[{22, 7}]}}, {
      {RGBColor[0.5333333333333333, 0.4196078431372549, 0.24705882352941178`],
        RectangleBox[{22, 8}]}}, {
      {RGBColor[0.7372549019607844, 0.6901960784313725, 0.6431372549019608], 
       RectangleBox[{22, 9}]}}, {
      {RGBColor[0.5725490196078431, 0.4666666666666667, 0.2823529411764706], 
       RectangleBox[{22, 10}]}}, {
      {RGBColor[0.28627450980392155`, 0.12549019607843137`, 0.], 
       RectangleBox[{22, 11}]}}, {
      {RGBColor[0.5686274509803921, 0.396078431372549, 0.24313725490196078`], 
       RectangleBox[{22, 12}]}}, {
      {RGBColor[0.796078431372549, 0.7294117647058823, 0.6666666666666666], 
       RectangleBox[{22, 13}]}}, {
      {RGBColor[0.7058823529411765, 0.6078431372549019, 0.4470588235294118], 
       RectangleBox[{22, 14}]}}, {
      {RGBColor[0.792156862745098, 0.6705882352941176, 0.5490196078431373], 
       RectangleBox[{22, 15}]}}, {
      {RGBColor[0.7372549019607844, 0.6705882352941176, 0.5607843137254902], 
       RectangleBox[{22, 16}]}}, {
      {RGBColor[0.8784313725490196, 0.8, 0.7647058823529411], 
       RectangleBox[{22, 17}]}}, {
      {RGBColor[0.6274509803921569, 0.4627450980392157, 0.17254901960784313`],
        RectangleBox[{22, 18}]}}, {
      {RGBColor[0.7607843137254902, 0.6745098039215687, 0.6862745098039216], 
       RectangleBox[{22, 19}]}}, {
      {RGBColor[0.6862745098039216, 0.5764705882352941, 0.4823529411764706], 
       RectangleBox[{22, 20}]}}, {
      {RGBColor[0.807843137254902, 0.7058823529411765, 0.5607843137254902], 
       RectangleBox[{22, 21}]}}, {
      {RGBColor[0.7647058823529411, 0.6941176470588235, 0.5529411764705883], 
       RectangleBox[{22, 22}]}}, {
      {RGBColor[0.7686274509803922, 0.6627450980392157, 0.48627450980392156`],
        RectangleBox[{22, 23}]}}, {
      {RGBColor[0.6431372549019608, 0.5098039215686274, 0.16862745098039217`],
        RectangleBox[{22, 24}]}}, {
      {RGBColor[0.8235294117647058, 0.7568627450980392, 0.7176470588235294], 
       RectangleBox[{22, 25}]}}, {
      {RGBColor[0.7450980392156863, 0.5647058823529412, 0.3686274509803922], 
       RectangleBox[{22, 26}]}}, {
      {RGBColor[
       0.47058823529411764`, 0.33725490196078434`, 0.08627450980392157], 
       RectangleBox[{22, 27}]}}, {
      {RGBColor[0.7725490196078432, 0.7490196078431373, 0.615686274509804], 
       RectangleBox[{22, 28}]}}, {
      {RGBColor[0.29411764705882354`, 0., 0.050980392156862744`], 
       RectangleBox[{22, 29}]}}, {
      {RGBColor[0.6784313725490196, 0.5764705882352941, 0.43137254901960786`],
        RectangleBox[{22, 30}]}}, {
      {RGBColor[0.6509803921568628, 0.5411764705882353, 0.4549019607843137], 
       RectangleBox[{22, 31}]}}}, {{
      {RGBColor[0.7176470588235294, 0.6196078431372549, 0.5411764705882353], 
       RectangleBox[{23, 0}]}}, {
      {RGBColor[0.7725490196078432, 0.6588235294117647, 0.49411764705882355`],
        RectangleBox[{23, 1}]}}, {
      {RGBColor[0.8274509803921568, 0.7137254901960784, 0.5568627450980392], 
       RectangleBox[{23, 2}]}}, {
      {RGBColor[0.6549019607843137, 0.48627450980392156`, 0.3607843137254902],
        RectangleBox[{23, 3}]}}, {
      {RGBColor[
       0.6352941176470588, 0.45098039215686275`, 0.23921568627450981`], 
       RectangleBox[{23, 4}]}}, {
      {RGBColor[0.5843137254901961, 0.5176470588235295, 0.2980392156862745], 
       RectangleBox[{23, 5}]}}, {
      {RGBColor[0.25882352941176473`, 0., 0.00784313725490196], 
       RectangleBox[{23, 6}]}}, {
      {RGBColor[0.6705882352941176, 0.5882352941176471, 0.3803921568627451], 
       RectangleBox[{23, 7}]}}, {
      {RGBColor[0.8352941176470589, 0.7411764705882353, 0.6470588235294118], 
       RectangleBox[{23, 8}]}}, {
      {RGBColor[0.6352941176470588, 0.403921568627451, 0.3411764705882353], 
       RectangleBox[{23, 9}]}}, {
      {RGBColor[
       0.43529411764705883`, 0.3411764705882353, 0.19215686274509805`], 
       RectangleBox[{23, 10}]}}, {
      {RGBColor[0.7333333333333333, 0.6352941176470588, 0.37254901960784315`],
        RectangleBox[{23, 11}]}}, {
      {RGBColor[0.611764705882353, 0.5176470588235295, 0.17254901960784313`], 
       RectangleBox[{23, 12}]}}, {
      {RGBColor[0.6235294117647059, 0.4627450980392157, 0.3843137254901961], 
       RectangleBox[{23, 13}]}}, {
      {RGBColor[0.7215686274509804, 0.5686274509803921, 0.34509803921568627`],
        RectangleBox[{23, 14}]}}, {
      {RGBColor[0.6627450980392157, 0.5647058823529412, 0.3137254901960784], 
       RectangleBox[{23, 15}]}}, {
      {RGBColor[0.6470588235294118, 0.5372549019607843, 0.49019607843137253`],
        RectangleBox[{23, 16}]}}, {
      {RGBColor[0.6784313725490196, 0.6196078431372549, 0.4588235294117647], 
       RectangleBox[{23, 17}]}}, {
      {RGBColor[0.6862745098039216, 0.611764705882353, 0.4470588235294118], 
       RectangleBox[{23, 18}]}}, {
      {RGBColor[0.6666666666666666, 0.5490196078431373, 0.41568627450980394`],
        RectangleBox[{23, 19}]}}, {
      {RGBColor[0.788235294117647, 0.6078431372549019, 0.41568627450980394`], 
       RectangleBox[{23, 20}]}}, {
      {RGBColor[0.7137254901960784, 0.6235294117647059, 0.592156862745098], 
       RectangleBox[{23, 21}]}}, {
      {RGBColor[0.6235294117647059, 0.4470588235294118, 0.23137254901960785`],
        RectangleBox[{23, 22}]}}, {
      {RGBColor[0.6392156862745098, 0.4470588235294118, 0.1843137254901961], 
       RectangleBox[{23, 23}]}}, {
      {RGBColor[0.6470588235294118, 0.5254901960784314, 0.403921568627451], 
       RectangleBox[{23, 24}]}}, {
      {RGBColor[0.5215686274509804, 0.2549019607843137, 0.00784313725490196], 
       RectangleBox[{23, 25}]}}, {
      {RGBColor[0.7215686274509804, 0.6745098039215687, 0.39215686274509803`],
        RectangleBox[{23, 26}]}}, {
      {RGBColor[0.8745098039215686, 0.8705882352941177, 0.8549019607843137], 
       RectangleBox[{23, 27}]}}, {
      {RGBColor[0.3686274509803922, 0.13725490196078433`, 0.0196078431372549],
        RectangleBox[{23, 28}]}}, {
      {RGBColor[0.6862745098039216, 0.5098039215686274, 0.396078431372549], 
       RectangleBox[{23, 29}]}}, {
      {RGBColor[0.807843137254902, 0.7490196078431373, 0.6666666666666666], 
       RectangleBox[{23, 30}]}}, {
      {RGBColor[
       0.5686274509803921, 0.42745098039215684`, 0.30196078431372547`], 
       RectangleBox[{23, 31}]}}}, {{
      {RGBColor[0.8509803921568627, 0.7529411764705882, 0.7333333333333333], 
       RectangleBox[{24, 0}]}}, {
      {RGBColor[0.5647058823529412, 0.4549019607843137, 0.37254901960784315`],
        RectangleBox[{24, 1}]}}, {
      {RGBColor[0.8784313725490196, 0.807843137254902, 0.7686274509803922], 
       RectangleBox[{24, 2}]}}, {
      {RGBColor[0.5568627450980392, 0.403921568627451, 0.24313725490196078`], 
       RectangleBox[{24, 3}]}}, {
      {RGBColor[
       0.48627450980392156`, 0.3843137254901961, 0.24705882352941178`], 
       RectangleBox[{24, 4}]}}, {
      {RGBColor[0.7137254901960784, 0.5372549019607843, 0.2196078431372549], 
       RectangleBox[{24, 5}]}}, {
      {RGBColor[0.611764705882353, 0.4549019607843137, 0.4470588235294118], 
       RectangleBox[{24, 6}]}}, {
      {RGBColor[0.6274509803921569, 0.4823529411764706, 0.40784313725490196`],
        RectangleBox[{24, 7}]}}, {
      {RGBColor[0.7529411764705882, 0.6274509803921569, 0.5686274509803921], 
       RectangleBox[{24, 8}]}}, {
      {RGBColor[0.7254901960784313, 0.7215686274509804, 0.6509803921568628], 
       RectangleBox[{24, 9}]}}, {
      {RGBColor[0.6705882352941176, 0.5529411764705883, 0.26666666666666666`],
        RectangleBox[{24, 10}]}}, {
      {RGBColor[0.5294117647058824, 0.3215686274509804, 0.01568627450980392], 
       RectangleBox[{24, 11}]}}, {
      {RGBColor[0.6941176470588235, 0.6196078431372549, 0.5647058823529412], 
       RectangleBox[{24, 12}]}}, {
      {RGBColor[0.38823529411764707`, 0.16862745098039217`, 0.], 
       RectangleBox[{24, 13}]}}, {
      {RGBColor[0.5176470588235295, 0.3254901960784314, 0.16470588235294117`],
        RectangleBox[{24, 14}]}}, {
      {RGBColor[
       0.43529411764705883`, 0.24313725490196078`, 0.21568627450980393`], 
       RectangleBox[{24, 15}]}}, {
      {RGBColor[0.7490196078431373, 0.6588235294117647, 0.5882352941176471], 
       RectangleBox[{24, 16}]}}, {
      {RGBColor[0.7568627450980392, 0.611764705882353, 0.34509803921568627`], 
       RectangleBox[{24, 17}]}}, {
      {RGBColor[0.6941176470588235, 0.6705882352941176, 0.5686274509803921], 
       RectangleBox[{24, 18}]}}, {
      {RGBColor[0.7215686274509804, 0.592156862745098, 0.27450980392156865`], 
       RectangleBox[{24, 19}]}}, {
      {RGBColor[
       0.5725490196078431, 0.40784313725490196`, 0.25098039215686274`], 
       RectangleBox[{24, 20}]}}, {
      {RGBColor[0.4980392156862745, 0.4117647058823529, 0.3176470588235294], 
       RectangleBox[{24, 21}]}}, {
      {RGBColor[0.6352941176470588, 0.32941176470588235`, 0.0784313725490196],
        RectangleBox[{24, 22}]}}, {
      {RGBColor[0.5647058823529412, 0.3176470588235294, 0.18823529411764706`],
        RectangleBox[{24, 23}]}}, {
      {RGBColor[0.803921568627451, 0.7529411764705882, 0.5882352941176471], 
       RectangleBox[{24, 24}]}}, {
      {RGBColor[0.5882352941176471, 0.5215686274509804, 0.3176470588235294], 
       RectangleBox[{24, 25}]}}, {
      {RGBColor[0.788235294117647, 0.7686274509803922, 0.6039215686274509], 
       RectangleBox[{24, 26}]}}, {
      {RGBColor[0.7764705882352941, 0.6, 0.3843137254901961], 
       RectangleBox[{24, 27}]}}, {
      {RGBColor[0.5882352941176471, 0.43137254901960786`, 0.2901960784313726],
        RectangleBox[{24, 28}]}}, {
      {RGBColor[0.7098039215686275, 0.4823529411764706, 0.3254901960784314], 
       RectangleBox[{24, 29}]}}, {
      {RGBColor[0.6941176470588235, 0.5647058823529412, 0.396078431372549], 
       RectangleBox[{24, 30}]}}, {
      {RGBColor[0.6235294117647059, 0.5607843137254902, 0.4588235294117647], 
       RectangleBox[{24, 31}]}}}, {{
      {RGBColor[0.792156862745098, 0.7254901960784313, 0.6862745098039216], 
       RectangleBox[{25, 0}]}}, {
      {RGBColor[0.8470588235294118, 0.7725490196078432, 0.7450980392156863], 
       RectangleBox[{25, 1}]}}, {
      {RGBColor[
       0.3411764705882353, 0.027450980392156862`, 0.0784313725490196], 
       RectangleBox[{25, 2}]}}, {
      {RGBColor[0.5607843137254902, 0.3607843137254902, 0.13725490196078433`],
        RectangleBox[{25, 3}]}}, {
      {RGBColor[0.7725490196078432, 0.7215686274509804, 0.6588235294117647], 
       RectangleBox[{25, 4}]}}, {
      {RGBColor[0.5333333333333333, 0.26666666666666666`, 0.2627450980392157],
        RectangleBox[{25, 5}]}}, {
      {RGBColor[0.807843137254902, 0.792156862745098, 0.6039215686274509], 
       RectangleBox[{25, 6}]}}, {
      {RGBColor[0.5843137254901961, 0.3058823529411765, 0.13333333333333333`],
        RectangleBox[{25, 7}]}}, {
      {RGBColor[0.8705882352941177, 0.792156862745098, 0.6470588235294118], 
       RectangleBox[{25, 8}]}}, {
      {RGBColor[0.6431372549019608, 0.48627450980392156`, 0.1411764705882353],
        RectangleBox[{25, 9}]}}, {
      {RGBColor[0.5882352941176471, 0.45098039215686275`, 0.3333333333333333],
        RectangleBox[{25, 10}]}}, {
      {RGBColor[0.7019607843137254, 0.5450980392156862, 0.3411764705882353], 
       RectangleBox[{25, 11}]}}, {
      {RGBColor[
       0.39215686274509803`, 0.3254901960784314, 0.21568627450980393`], 
       RectangleBox[{25, 12}]}}, {
      {RGBColor[
       0.6039215686274509, 0.21176470588235294`, 0.08627450980392157], 
       RectangleBox[{25, 13}]}}, {
      {RGBColor[
       0.47058823529411764`, 0.3254901960784314, 0.21176470588235294`], 
       RectangleBox[{25, 14}]}}, {
      {RGBColor[0.7647058823529411, 0.5568627450980392, 0.34509803921568627`],
        RectangleBox[{25, 15}]}}, {
      {RGBColor[0.8156862745098039, 0.7058823529411765, 0.5607843137254902], 
       RectangleBox[{25, 16}]}}, {
      {RGBColor[0.7215686274509804, 0.5372549019607843, 0.43529411764705883`],
        RectangleBox[{25, 17}]}}, {
      {RGBColor[0.7843137254901961, 0.5803921568627451, 0.42745098039215684`],
        RectangleBox[{25, 18}]}}, {
      {RGBColor[0.592156862745098, 0.4823529411764706, 0.3254901960784314], 
       RectangleBox[{25, 19}]}}, {
      {RGBColor[0.6941176470588235, 0.6352941176470588, 0.5607843137254902], 
       RectangleBox[{25, 20}]}}, {
      {RGBColor[0.8352941176470589, 0.788235294117647, 0.6941176470588235], 
       RectangleBox[{25, 21}]}}, {
      {RGBColor[0.7607843137254902, 0.6431372549019608, 0.5411764705882353], 
       RectangleBox[{25, 22}]}}, {
      {RGBColor[0.6862745098039216, 0.5843137254901961, 0.4549019607843137], 
       RectangleBox[{25, 23}]}}, {
      {RGBColor[0.6745098039215687, 0.4823529411764706, 0.35294117647058826`],
        RectangleBox[{25, 24}]}}, {
      {RGBColor[0.7411764705882353, 0.5803921568627451, 0.33725490196078434`],
        RectangleBox[{25, 25}]}}, {
      {RGBColor[0.42745098039215684`, 0.07058823529411765, 0.], 
       RectangleBox[{25, 26}]}}, {
      {RGBColor[0.7843137254901961, 0.6627450980392157, 0.40784313725490196`],
        RectangleBox[{25, 27}]}}, {
      {RGBColor[0.803921568627451, 0.6470588235294118, 0.403921568627451], 
       RectangleBox[{25, 28}]}}, {
      {RGBColor[
       0.2627450980392157, 0.24705882352941178`, 0.20392156862745098`], 
       RectangleBox[{25, 29}]}}, {
      {RGBColor[0.7490196078431373, 0.5803921568627451, 0.4117647058823529], 
       RectangleBox[{25, 30}]}}, {
      {RGBColor[0.6784313725490196, 0.6235294117647059, 0.5215686274509804], 
       RectangleBox[{25, 31}]}}}, {{
      {RGBColor[0.7372549019607844, 0.6627450980392157, 0.5058823529411764], 
       RectangleBox[{26, 0}]}}, {
      {RGBColor[0.5333333333333333, 0.3568627450980392, 0.19607843137254902`],
        RectangleBox[{26, 1}]}}, {
      {RGBColor[0.5803921568627451, 0.4549019607843137, 0.37254901960784315`],
        RectangleBox[{26, 2}]}}, {
      {RGBColor[0.7843137254901961, 0.7686274509803922, 0.5843137254901961], 
       RectangleBox[{26, 3}]}}, {
      {RGBColor[
       0.5411764705882353, 0.39215686274509803`, 0.21568627450980393`], 
       RectangleBox[{26, 4}]}}, {
      {RGBColor[0.8666666666666667, 0.7843137254901961, 0.7176470588235294], 
       RectangleBox[{26, 5}]}}, {
      {RGBColor[0.7176470588235294, 0.5803921568627451, 0.3137254901960784], 
       RectangleBox[{26, 6}]}}, {
      {RGBColor[0.7294117647058823, 0.5215686274509804, 0.2627450980392157], 
       RectangleBox[{26, 7}]}}, {
      {RGBColor[0.6941176470588235, 0.5607843137254902, 0.2823529411764706], 
       RectangleBox[{26, 8}]}}, {
      {RGBColor[0.6627450980392157, 0.6039215686274509, 0.4745098039215686], 
       RectangleBox[{26, 9}]}}, {
      {RGBColor[
       0.2549019607843137, 0.10588235294117647`, 0.03137254901960784], 
       RectangleBox[{26, 10}]}}, {
      {RGBColor[0.5647058823529412, 0.3568627450980392, 0.1607843137254902], 
       RectangleBox[{26, 11}]}}, {
      {RGBColor[0.6862745098039216, 0.5176470588235295, 0.3176470588235294], 
       RectangleBox[{26, 12}]}}, {
      {RGBColor[0.6431372549019608, 0.5529411764705883, 0.3411764705882353], 
       RectangleBox[{26, 13}]}}, {
      {RGBColor[0.9019607843137255, 0.8352941176470589, 0.7647058823529411], 
       RectangleBox[{26, 14}]}}, {
      {RGBColor[0.7019607843137254, 0.47843137254901963`, 0.3607843137254902],
        RectangleBox[{26, 15}]}}, {
      {RGBColor[0.807843137254902, 0.6274509803921569, 0.29411764705882354`], 
       RectangleBox[{26, 16}]}}, {
      {RGBColor[0.615686274509804, 0.4235294117647059, 0.2980392156862745], 
       RectangleBox[{26, 17}]}}, {
      {RGBColor[0.5686274509803921, 0.5490196078431373, 0.4745098039215686], 
       RectangleBox[{26, 18}]}}, {
      {RGBColor[0.6196078431372549, 0.4980392156862745, 0.24313725490196078`],
        RectangleBox[{26, 19}]}}, {
      {RGBColor[0.7490196078431373, 0.4823529411764706, 0.], 
       RectangleBox[{26, 20}]}}, {
      {RGBColor[0.6588235294117647, 0.49411764705882355`, 0.396078431372549], 
       RectangleBox[{26, 21}]}}, {
      {RGBColor[0.8313725490196079, 0.7529411764705882, 0.5568627450980392], 
       RectangleBox[{26, 22}]}}, {
      {RGBColor[
       0.6431372549019608, 0.47843137254901963`, 0.32941176470588235`], 
       RectangleBox[{26, 23}]}}, {
      {RGBColor[0.7647058823529411, 0.6666666666666666, 0.6392156862745098], 
       RectangleBox[{26, 24}]}}, {
      {RGBColor[0.6470588235294118, 0.5764705882352941, 0.49019607843137253`],
        RectangleBox[{26, 25}]}}, {
      {RGBColor[0.8470588235294118, 0.7450980392156863, 0.615686274509804], 
       RectangleBox[{26, 26}]}}, {
      {RGBColor[0.8784313725490196, 0.807843137254902, 0.7686274509803922], 
       RectangleBox[{26, 27}]}}, {
      {RGBColor[0.7568627450980392, 0.7294117647058823, 0.6196078431372549], 
       RectangleBox[{26, 28}]}}, {
      {RGBColor[0.7058823529411765, 0.5764705882352941, 0.4], 
       RectangleBox[{26, 29}]}}, {
      {RGBColor[0.2549019607843137, 0.25098039215686274`, 0.1411764705882353],
        RectangleBox[{26, 30}]}}, {
      {RGBColor[0.5215686274509804, 0.42745098039215684`, 0.2784313725490196],
        RectangleBox[{26, 31}]}}}, {{
      {RGBColor[0.6901960784313725, 0.49019607843137253`, 0.3215686274509804],
        RectangleBox[{27, 0}]}}, {
      {RGBColor[
       0.5411764705882353, 0.36470588235294116`, 0.21176470588235294`], 
       RectangleBox[{27, 1}]}}, {
      {RGBColor[0.7725490196078432, 0.7215686274509804, 0.7490196078431373], 
       RectangleBox[{27, 2}]}}, {
      {RGBColor[
       0.3137254901960784, 0.023529411764705882`, 0.027450980392156862`], 
       RectangleBox[{27, 3}]}}, {
      {RGBColor[0.7019607843137254, 0.5882352941176471, 0.2901960784313726], 
       RectangleBox[{27, 4}]}}, {
      {RGBColor[0.6823529411764706, 0.45098039215686275`, 0.3803921568627451],
        RectangleBox[{27, 5}]}}, {
      {RGBColor[
       0.34509803921568627`, 0.19215686274509805`, 0.0784313725490196], 
       RectangleBox[{27, 6}]}}, {
      {RGBColor[0.8274509803921568, 0.6470588235294118, 0.596078431372549], 
       RectangleBox[{27, 7}]}}, {
      {RGBColor[
       0.4549019607843137, 0.10980392156862745`, 0.07058823529411765], 
       RectangleBox[{27, 8}]}}, {
      {RGBColor[0.788235294117647, 0.7686274509803922, 0.6431372549019608], 
       RectangleBox[{27, 9}]}}, {
      {RGBColor[0.8, 0.6705882352941176, 0.5098039215686274], 
       RectangleBox[{27, 10}]}}, {
      {RGBColor[0.8235294117647058, 0.788235294117647, 0.5176470588235295], 
       RectangleBox[{27, 11}]}}, {
      {RGBColor[0.7098039215686275, 0.6862745098039216, 0.4823529411764706], 
       RectangleBox[{27, 12}]}}, {
      {RGBColor[0.8313725490196079, 0.796078431372549, 0.7372549019607844], 
       RectangleBox[{27, 13}]}}, {
      {RGBColor[0.6745098039215687, 0.6627450980392157, 0.5882352941176471], 
       RectangleBox[{27, 14}]}}, {
      {RGBColor[0.7215686274509804, 0.5647058823529412, 0.3607843137254902], 
       RectangleBox[{27, 15}]}}, {
      {RGBColor[0.4823529411764706, 0.28627450980392155`, 0.], 
       RectangleBox[{27, 16}]}}, {
      {RGBColor[0.6941176470588235, 0.5176470588235295, 0.38823529411764707`],
        RectangleBox[{27, 17}]}}, {
      {RGBColor[
       0.6313725490196078, 0.49019607843137253`, 0.29411764705882354`], 
       RectangleBox[{27, 18}]}}, {
      {RGBColor[
       0.41568627450980394`, 0.23529411764705882`, 0.10196078431372549`], 
       RectangleBox[{27, 19}]}}, {
      {RGBColor[0.7843137254901961, 0.6274509803921569, 0.38823529411764707`],
        RectangleBox[{27, 20}]}}, {
      {RGBColor[
       0.22745098039215686`, 0.047058823529411764`, 0.058823529411764705`], 
       RectangleBox[{27, 21}]}}, {
      {RGBColor[
       0.5803921568627451, 0.37254901960784315`, 0.17647058823529413`], 
       RectangleBox[{27, 22}]}}, {
      {RGBColor[0.7450980392156863, 0.5490196078431373, 0.5137254901960784], 
       RectangleBox[{27, 23}]}}, {
      {RGBColor[0.6274509803921569, 0.5607843137254902, 0.3568627450980392], 
       RectangleBox[{27, 24}]}}, {
      {RGBColor[0.6470588235294118, 0.5725490196078431, 0.3137254901960784], 
       RectangleBox[{27, 25}]}}, {
      {RGBColor[0.5686274509803921, 0.4666666666666667, 0.22745098039215686`],
        RectangleBox[{27, 26}]}}, {
      {RGBColor[0.796078431372549, 0.6313725490196078, 0.43529411764705883`], 
       RectangleBox[{27, 27}]}}, {
      {RGBColor[0.5529411764705883, 0.3803921568627451, 0.23529411764705882`],
        RectangleBox[{27, 28}]}}, {
      {RGBColor[0.7098039215686275, 0.6470588235294118, 0.5490196078431373], 
       RectangleBox[{27, 29}]}}, {
      {RGBColor[0.4980392156862745, 0.2980392156862745, 0.08235294117647059], 
       RectangleBox[{27, 30}]}}, {
      {RGBColor[
       0.5176470588235295, 0.17254901960784313`, 0.023529411764705882`], 
       RectangleBox[{27, 31}]}}}, {{
      {RGBColor[0.7647058823529411, 0.6745098039215687, 0.5137254901960784], 
       RectangleBox[{28, 0}]}}, {
      {RGBColor[0.7529411764705882, 0.596078431372549, 0.403921568627451], 
       RectangleBox[{28, 1}]}}, {
      {RGBColor[0.7686274509803922, 0.7176470588235294, 0.6823529411764706], 
       RectangleBox[{28, 2}]}}, {
      {RGBColor[0.6039215686274509, 0.3686274509803922, 0.16470588235294117`],
        RectangleBox[{28, 3}]}}, {
      {RGBColor[
       0.6352941176470588, 0.44313725490196076`, 0.21176470588235294`], 
       RectangleBox[{28, 4}]}}, {
      {RGBColor[0.7372549019607844, 0.6470588235294118, 0.5137254901960784], 
       RectangleBox[{28, 5}]}}, {
      {RGBColor[0.8509803921568627, 0.7607843137254902, 0.6274509803921569], 
       RectangleBox[{28, 6}]}}, {
      {RGBColor[0.6274509803921569, 0.47058823529411764`, 0.2784313725490196],
        RectangleBox[{28, 7}]}}, {
      {RGBColor[0.7764705882352941, 0.7098039215686275, 0.5294117647058824], 
       RectangleBox[{28, 8}]}}, {
      {RGBColor[0.6666666666666666, 0.5764705882352941, 0.41568627450980394`],
        RectangleBox[{28, 9}]}}, {
      {RGBColor[0.6, 0.5254901960784314, 0.40784313725490196`], 
       RectangleBox[{28, 10}]}}, {
      {RGBColor[0.6980392156862745, 0.6, 0.3411764705882353], 
       RectangleBox[{28, 11}]}}, {
      {RGBColor[0.8235294117647058, 0.7568627450980392, 0.6470588235294118], 
       RectangleBox[{28, 12}]}}, {
      {RGBColor[0.7058823529411765, 0.5137254901960784, 0.21176470588235294`],
        RectangleBox[{28, 13}]}}, {
      {RGBColor[0.7294117647058823, 0.35294117647058826`, 0.2980392156862745],
        RectangleBox[{28, 14}]}}, {
      {RGBColor[0.6745098039215687, 0.6196078431372549, 0.5058823529411764], 
       RectangleBox[{28, 15}]}}, {
      {RGBColor[0.8156862745098039, 0.7647058823529411, 0.5607843137254902], 
       RectangleBox[{28, 16}]}}, {
      {RGBColor[0.7215686274509804, 0.3803921568627451, 0.27058823529411763`],
        RectangleBox[{28, 17}]}}, {
      {RGBColor[0.7450980392156863, 0.6470588235294118, 0.5254901960784314], 
       RectangleBox[{28, 18}]}}, {
      {RGBColor[0.788235294117647, 0.7019607843137254, 0.5098039215686274], 
       RectangleBox[{28, 19}]}}, {
      {RGBColor[0.6941176470588235, 0.6039215686274509, 0.39215686274509803`],
        RectangleBox[{28, 20}]}}, {
      {RGBColor[0.8823529411764706, 0.807843137254902, 0.6431372549019608], 
       RectangleBox[{28, 21}]}}, {
      {RGBColor[
       0.5176470588235295, 0.27058823529411763`, 0.13333333333333333`], 
       RectangleBox[{28, 22}]}}, {
      {RGBColor[0.7176470588235294, 0.6470588235294118, 0.5607843137254902], 
       RectangleBox[{28, 23}]}}, {
      {RGBColor[0.7176470588235294, 0.5803921568627451, 0.3215686274509804], 
       RectangleBox[{28, 24}]}}, {
      {RGBColor[0.8274509803921568, 0.6549019607843137, 0.5019607843137255], 
       RectangleBox[{28, 25}]}}, {
      {RGBColor[0.6823529411764706, 0.6509803921568628, 0.5098039215686274], 
       RectangleBox[{28, 26}]}}, {
      {RGBColor[
       0.592156862745098, 0.48627450980392156`, 0.30196078431372547`], 
       RectangleBox[{28, 27}]}}, {
      {RGBColor[0.8470588235294118, 0.5058823529411764, 0.32941176470588235`],
        RectangleBox[{28, 28}]}}, {
      {RGBColor[0.6901960784313725, 0.4745098039215686, 0.21176470588235294`],
        RectangleBox[{28, 29}]}}, {
      {RGBColor[0.8235294117647058, 0.8, 0.6666666666666666], 
       RectangleBox[{28, 30}]}}, {
      {RGBColor[0.5803921568627451, 0.403921568627451, 0.27450980392156865`], 
       RectangleBox[{28, 31}]}}}, {{
      {RGBColor[0.6666666666666666, 0.596078431372549, 0.4470588235294118], 
       RectangleBox[{29, 0}]}}, {
      {RGBColor[0.5764705882352941, 0.49411764705882355`, 0.4196078431372549],
        RectangleBox[{29, 1}]}}, {
      {RGBColor[0.7137254901960784, 0.6588235294117647, 0.5529411764705883], 
       RectangleBox[{29, 2}]}}, {
      {RGBColor[0.6823529411764706, 0.592156862745098, 0.38823529411764707`], 
       RectangleBox[{29, 3}]}}, {
      {RGBColor[0.5215686274509804, 0.3333333333333333, 0.3333333333333333], 
       RectangleBox[{29, 4}]}}, {
      {RGBColor[0.8274509803921568, 0.7647058823529411, 0.6235294117647059], 
       RectangleBox[{29, 5}]}}, {
      {RGBColor[0.7098039215686275, 0.5725490196078431, 0.2549019607843137], 
       RectangleBox[{29, 6}]}}, {
      {RGBColor[0.7568627450980392, 0.6509803921568628, 0.4745098039215686], 
       RectangleBox[{29, 7}]}}, {
      {RGBColor[0.7137254901960784, 0.5764705882352941, 0.5607843137254902], 
       RectangleBox[{29, 8}]}}, {
      {RGBColor[
       0.6392156862745098, 0.38823529411764707`, 0.043137254901960784`], 
       RectangleBox[{29, 9}]}}, {
      {RGBColor[0.6588235294117647, 0.5647058823529412, 0.3843137254901961], 
       RectangleBox[{29, 10}]}}, {
      {RGBColor[0.7686274509803922, 0.6392156862745098, 0.3764705882352941], 
       RectangleBox[{29, 11}]}}, {
      {RGBColor[
       0.49019607843137253`, 0.29411764705882354`, 0.14901960784313725`], 
       RectangleBox[{29, 12}]}}, {
      {RGBColor[0.6, 0.4470588235294118, 0.38823529411764707`], 
       RectangleBox[{29, 13}]}}, {
      {RGBColor[0.7098039215686275, 0.6196078431372549, 0.3137254901960784], 
       RectangleBox[{29, 14}]}}, {
      {RGBColor[0.9294117647058824, 0.8666666666666667, 0.7372549019607844], 
       RectangleBox[{29, 15}]}}, {
      {RGBColor[0.7411764705882353, 0.4392156862745098, 0.11764705882352941`],
        RectangleBox[{29, 16}]}}, {
      {RGBColor[0.6745098039215687, 0.6666666666666666, 0.6196078431372549], 
       RectangleBox[{29, 17}]}}, {
      {RGBColor[
       0.5490196078431373, 0.3254901960784314, 0.047058823529411764`], 
       RectangleBox[{29, 18}]}}, {
      {RGBColor[0.5529411764705883, 0.3686274509803922, 0.20392156862745098`],
        RectangleBox[{29, 19}]}}, {
      {RGBColor[
       0.3607843137254902, 0.27058823529411763`, 0.21568627450980393`], 
       RectangleBox[{29, 20}]}}, {
      {RGBColor[0.8156862745098039, 0.6313725490196078, 0.36470588235294116`],
        RectangleBox[{29, 21}]}}, {
      {RGBColor[0.7843137254901961, 0.6745098039215687, 0.5803921568627451], 
       RectangleBox[{29, 22}]}}, {
      {RGBColor[0.9176470588235294, 0.6784313725490196, 0.35294117647058826`],
        RectangleBox[{29, 23}]}}, {
      {RGBColor[0.6392156862745098, 0.5647058823529412, 0.5058823529411764], 
       RectangleBox[{29, 24}]}}, {
      {RGBColor[0.5882352941176471, 0.4196078431372549, 0.28627450980392155`],
        RectangleBox[{29, 25}]}}, {
      {RGBColor[0.6078431372549019, 0.4980392156862745, 0.3411764705882353], 
       RectangleBox[{29, 26}]}}, {
      {RGBColor[0.5686274509803921, 0.33725490196078434`, 0.3058823529411765],
        RectangleBox[{29, 27}]}}, {
      {RGBColor[
       0.5058823529411764, 0.36470588235294116`, 0.23137254901960785`], 
       RectangleBox[{29, 28}]}}, {
      {RGBColor[0.8156862745098039, 0.7176470588235294, 0.6313725490196078], 
       RectangleBox[{29, 29}]}}, {
      {RGBColor[0.8156862745098039, 0.7333333333333333, 0.611764705882353], 
       RectangleBox[{29, 30}]}}, {
      {RGBColor[0.7843137254901961, 0.6588235294117647, 0.5607843137254902], 
       RectangleBox[{29, 31}]}}}, {{
      {RGBColor[0.6705882352941176, 0.5568627450980392, 0.4], 
       RectangleBox[{30, 0}]}}, {
      {RGBColor[0.6941176470588235, 0.5647058823529412, 0.5372549019607843], 
       RectangleBox[{30, 1}]}}, {
      {RGBColor[0.7725490196078432, 0.7019607843137254, 0.6078431372549019], 
       RectangleBox[{30, 2}]}}, {
      {RGBColor[
       0.3568627450980392, 0.21568627450980393`, 0.11372549019607843`], 
       RectangleBox[{30, 3}]}}, {
      {RGBColor[0.8862745098039215, 0.803921568627451, 0.7215686274509804], 
       RectangleBox[{30, 4}]}}, {
      {RGBColor[0.7215686274509804, 0.6509803921568628, 0.611764705882353], 
       RectangleBox[{30, 5}]}}, {
      {RGBColor[0.7411764705882353, 0.6745098039215687, 0.5725490196078431], 
       RectangleBox[{30, 6}]}}, {
      {RGBColor[
       0.5882352941176471, 0.2901960784313726, 0.047058823529411764`], 
       RectangleBox[{30, 7}]}}, {
      {RGBColor[0.6470588235294118, 0.4470588235294118, 0.2627450980392157], 
       RectangleBox[{30, 8}]}}, {
      {RGBColor[0.8588235294117647, 0.8588235294117647, 0.7254901960784313], 
       RectangleBox[{30, 9}]}}, {
      {RGBColor[0.6823529411764706, 0.6235294117647059, 0.47058823529411764`],
        RectangleBox[{30, 10}]}}, {
      {RGBColor[0.8784313725490196, 0.611764705882353, 0.3254901960784314], 
       RectangleBox[{30, 11}]}}, {
      {RGBColor[0.5411764705882353, 0.33725490196078434`, 0.0392156862745098],
        RectangleBox[{30, 12}]}}, {
      {RGBColor[0.6, 0.4666666666666667, 0.4588235294117647], 
       RectangleBox[{30, 13}]}}, {
      {RGBColor[0.8666666666666667, 0.8588235294117647, 0.8117647058823529], 
       RectangleBox[{30, 14}]}}, {
      {RGBColor[0.2901960784313726, 0.1607843137254902, 0.], 
       RectangleBox[{30, 15}]}}, {
      {RGBColor[0.788235294117647, 0.7294117647058823, 0.5764705882352941], 
       RectangleBox[{30, 16}]}}, {
      {RGBColor[0.6274509803921569, 0.396078431372549, 0.2235294117647059], 
       RectangleBox[{30, 17}]}}, {
      {RGBColor[0.8745098039215686, 0.6745098039215687, 0.4588235294117647], 
       RectangleBox[{30, 18}]}}, {
      {RGBColor[0.803921568627451, 0.5725490196078431, 0.4], 
       RectangleBox[{30, 19}]}}, {
      {RGBColor[0.8117647058823529, 0.7294117647058823, 0.7490196078431373], 
       RectangleBox[{30, 20}]}}, {
      {RGBColor[0.6549019607843137, 0.5647058823529412, 0.2], 
       RectangleBox[{30, 21}]}}, {
      {RGBColor[0.6431372549019608, 0.49019607843137253`, 0.2196078431372549],
        RectangleBox[{30, 22}]}}, {
      {RGBColor[
       0.39215686274509803`, 0.23921568627450981`, 0.11764705882352941`], 
       RectangleBox[{30, 23}]}}, {
      {RGBColor[0.6196078431372549, 0.5725490196078431, 0.34509803921568627`],
        RectangleBox[{30, 24}]}}, {
      {RGBColor[0.8117647058823529, 0.7254901960784313, 0.5803921568627451], 
       RectangleBox[{30, 25}]}}, {
      {RGBColor[0.7686274509803922, 0.6509803921568628, 0.5098039215686274], 
       RectangleBox[{30, 26}]}}, {
      {RGBColor[0.7294117647058823, 0.6431372549019608, 0.41568627450980394`],
        RectangleBox[{30, 27}]}}, {
      {RGBColor[0.7294117647058823, 0.6196078431372549, 0.615686274509804], 
       RectangleBox[{30, 28}]}}, {
      {RGBColor[0.8274509803921568, 0.7607843137254902, 0.6588235294117647], 
       RectangleBox[{30, 29}]}}, {
      {RGBColor[0.7058823529411765, 0.6352941176470588, 0.4549019607843137], 
       RectangleBox[{30, 30}]}}, {
      {RGBColor[0.5098039215686274, 0.4235294117647059, 0.19607843137254902`],
        RectangleBox[{30, 31}]}}}, {{
      {RGBColor[0.7372549019607844, 0.592156862745098, 0.5215686274509804], 
       RectangleBox[{31, 0}]}}, {
      {RGBColor[
       0.49411764705882355`, 0.4117647058823529, 0.19607843137254902`], 
       RectangleBox[{31, 1}]}}, {
      {RGBColor[0.8588235294117647, 0.6941176470588235, 0.403921568627451], 
       RectangleBox[{31, 2}]}}, {
      {RGBColor[0.7294117647058823, 0.7137254901960784, 0.5764705882352941], 
       RectangleBox[{31, 3}]}}, {
      {RGBColor[0.6470588235294118, 0.5686274509803921, 0.43137254901960786`],
        RectangleBox[{31, 4}]}}, {
      {RGBColor[
       0.5843137254901961, 0.34901960784313724`, 0.21568627450980393`], 
       RectangleBox[{31, 5}]}}, {
      {RGBColor[0.5764705882352941, 0.4823529411764706, 0.29411764705882354`],
        RectangleBox[{31, 6}]}}, {
      {RGBColor[0.6431372549019608, 0.5098039215686274, 0.37254901960784315`],
        RectangleBox[{31, 7}]}}, {
      {RGBColor[0.792156862745098, 0.7176470588235294, 0.6], 
       RectangleBox[{31, 8}]}}, {
      {RGBColor[0.7686274509803922, 0.6823529411764706, 0.5294117647058824], 
       RectangleBox[{31, 9}]}}, {
      {RGBColor[0.592156862745098, 0.3686274509803922, 0.2549019607843137], 
       RectangleBox[{31, 10}]}}, {
      {RGBColor[0.6274509803921569, 0.5215686274509804, 0.35294117647058826`],
        RectangleBox[{31, 11}]}}, {
      {RGBColor[0.8, 0.7411764705882353, 0.7137254901960784], 
       RectangleBox[{31, 12}]}}, {
      {RGBColor[0.6078431372549019, 0.49019607843137253`, 0.4588235294117647],
        RectangleBox[{31, 13}]}}, {
      {RGBColor[0.6352941176470588, 0.5058823529411764, 0.2980392156862745], 
       RectangleBox[{31, 14}]}}, {
      {RGBColor[0.6039215686274509, 0.47058823529411764`, 0.3333333333333333],
        RectangleBox[{31, 15}]}}, {
      {RGBColor[0.4588235294117647, 0.3686274509803922, 0.20392156862745098`],
        RectangleBox[{31, 16}]}}, {
      {RGBColor[0.7450980392156863, 0.615686274509804, 0.5490196078431373], 
       RectangleBox[{31, 17}]}}, {
      {RGBColor[0.4627450980392157, 0.13333333333333333`, 0.], 
       RectangleBox[{31, 18}]}}, {
      {RGBColor[0.7137254901960784, 0.5843137254901961, 0.4235294117647059], 
       RectangleBox[{31, 19}]}}, {
      {RGBColor[0.8235294117647058, 0.7372549019607844, 0.6549019607843137], 
       RectangleBox[{31, 20}]}}, {
      {RGBColor[0.7372549019607844, 0.6823529411764706, 0.6784313725490196], 
       RectangleBox[{31, 21}]}}, {
      {RGBColor[0.8470588235294118, 0.7411764705882353, 0.6980392156862745], 
       RectangleBox[{31, 22}]}}, {
      {RGBColor[0.8, 0.592156862745098, 0.43529411764705883`], 
       RectangleBox[{31, 23}]}}, {
      {RGBColor[0.7176470588235294, 0.3843137254901961, 0.27058823529411763`],
        RectangleBox[{31, 24}]}}, {
      {RGBColor[0.5647058823529412, 0.4823529411764706, 0.3686274509803922], 
       RectangleBox[{31, 25}]}}, {
      {RGBColor[0.7098039215686275, 0.5411764705882353, 0.40784313725490196`],
        RectangleBox[{31, 26}]}}, {
      {RGBColor[0.807843137254902, 0.8, 0.7019607843137254], 
       RectangleBox[{31, 27}]}}, {
      {RGBColor[0.7490196078431373, 0.611764705882353, 0.4549019607843137], 
       RectangleBox[{31, 28}]}}, {
      {RGBColor[0.6823529411764706, 0.5529411764705883, 0.41568627450980394`],
        RectangleBox[{31, 29}]}}, {
      {RGBColor[0.8156862745098039, 0.7098039215686275, 0.6666666666666666], 
       RectangleBox[{31, 30}]}}, {
      {RGBColor[0.8705882352941177, 0.6235294117647059, 0.4627450980392157], 
       RectangleBox[{31, 31}]}}}}},
  ImageSize->256]], "Output",
 CellChangeTimes->{
  3.701604254892013*^9},ExpressionUUID->"6e75f095-11af-42ec-8b14-\
8c9ac09b5827"]
}, Open  ]],

Cell["Compare this with the mean image!", "Text",
 CellChangeTimes->{{3.701519859644886*^9, 
  3.701519873612812*^9}},ExpressionUUID->"5800860a-bbe6-4941-aa3e-\
70135d73e8b1"]
}, Open  ]],

Cell[CellGroupData[{

Cell["Let the data speak", "Section",
 CellChangeTimes->{{3.686800423009059*^9, 3.6868004402136383`*^9}}],

Cell[CellGroupData[{

Cell["RGB histograms", "Subsection",
 CellChangeTimes->{{3.686801098705288*^9, 3.686801108575738*^9}}],

Cell["\<\
The R, G and B histograms look rather nice, except for some debris near zero\
\>", "Text",
 CellChangeTimes->{{3.700968542108776*^9, 
  3.70096859332621*^9}},ExpressionUUID->"60642968-760d-4edc-a1b9-\
3b7d50af336d"],

Cell[CellGroupData[{

Cell[BoxData[
 RowBox[{"SmoothHistogram", "[", "\[IndentingNewLine]", 
  RowBox[{
   RowBox[{"Transpose", "[", "rgb", "]"}], ",", "\[IndentingNewLine]", 
   RowBox[{"ImageSize", "\[Rule]", "500"}], ",", "\[IndentingNewLine]", 
   RowBox[{"PlotStyle", "\[Rule]", 
    RowBox[{"{", 
     RowBox[{
      RowBox[{"{", 
       RowBox[{"Red", ",", "Thick"}], "}"}], ",", 
      RowBox[{"{", 
       RowBox[{"Green", ",", "Thick"}], "}"}], ",", 
      RowBox[{"{", 
       RowBox[{"Blue", ",", "Thick"}], "}"}]}], "}"}]}], ",", 
   "\[IndentingNewLine]", 
   RowBox[{"Filling", "\[Rule]", "0"}], ",", "\[IndentingNewLine]", 
   RowBox[{"PlotRange", "\[Rule]", 
    RowBox[{"{", 
     RowBox[{
      RowBox[{"{", 
       RowBox[{"0", ",", "1"}], "}"}], ",", "All"}], "}"}]}], ",", 
   "\[IndentingNewLine]", 
   RowBox[{"PlotRangeClipping", "\[Rule]", "True"}], ",", 
   "\[IndentingNewLine]", 
   RowBox[{"Axes", "\[Rule]", "None"}], ",", "\[IndentingNewLine]", 
   RowBox[{"Frame", "\[Rule]", "True"}], ",", "\[IndentingNewLine]", 
   RowBox[{"FrameStyle", "\[Rule]", 
    RowBox[{"Table", "[", 
     RowBox[{
      RowBox[{"{", 
       RowBox[{"Black", ",", "Thin"}], "}"}], ",", 
      RowBox[{"{", "4", "}"}]}], "]"}]}], ",", "\[IndentingNewLine]", 
   RowBox[{"FrameTicksStyle", "\[Rule]", 
    RowBox[{"{", 
     RowBox[{"Black", ",", "Thin"}], "}"}]}], ",", "\[IndentingNewLine]", 
   RowBox[{"BaseStyle", "\[Rule]", 
    RowBox[{"Directive", "[", 
     RowBox[{
      RowBox[{"FontFamily", "\[Rule]", "\"\<Times\>\""}], ",", 
      RowBox[{"FontSize", "\[Rule]", "24"}]}], "]"}]}], ",", 
   "\[IndentingNewLine]", 
   RowBox[{"PlotLabel", "\[Rule]", "\"\<RGB histograms\>\""}]}], 
  "\[IndentingNewLine]", "]"}]], "Input",
 CellChangeTimes->{
  3.6866597758335743`*^9, {3.68666305605552*^9, 3.686663072391664*^9}, {
   3.686738411057424*^9, 3.68673842971229*^9}, {3.6868009027641497`*^9, 
   3.6868009147647047`*^9}, {3.68680690790093*^9, 3.686806913011693*^9}, {
   3.6868076824654083`*^9, 3.686807683055624*^9}, {3.701058197731922*^9, 
   3.70105820876373*^9}},ExpressionUUID->"1db71511-915d-4dbc-8f7f-\
81029b2ce013"],

Cell[BoxData[
 GraphicsBox[{{}, GraphicsComplexBox[CompressedData["
1:eJxse2VYUE3ULd0ojQkKqJS+WCCIrKOIAhYgAhZYKAIKKKB0p6iEAiIdSol0
d3d3d7eEgMDl3vvz+86f8+xn5szes/ectdb+MYef6ClpkpGQkEjQkZD83/f/
eKapaCZZaFDsqLVH0cwa/cxG0kcTlSB0N0AjYb8NiBXl752KT2CV+cdVPM4G
7k/n2ELldZCD1zY9p2yhNX65LPnwGyzsETi6FWWLPdws9nsCjbF965DAEzY7
pN/pI8z3mSFm9TutwFs7qLnFbvZ5W8HNUcE6s8wO9gOSPSG0tmjfPXAxntUe
zeZhWU1X7XGNpYekWM0efHvo/CgdHaFgryid6msP8yT992LFzijrWK0Xa7FH
9c02lZdkH8D57i5Dy24HHJi8cPY78RHntRpuD8k5wNAhnLXG8jPYaB/GGNg7
4Ik7pYlVrzucV/T3SuY7YFfvOS3fTQ/c3zOr92PTAalCuqoJB7wgbhZzKkPS
EeomQVcqz3+BLFWUGq+FI+jKGs8O3fuK8Nr3ZUSuIxLZqI78M/FGqzpF0pFt
R9x7Is7G/s0HL/xvno+RcgJVvC75iXRfmDucPW1p5oS4zaDFK23fsIv2hcbJ
ZCeoXGsa0FjxwzxN6vWbY04g+0bV8J7dH21TDeLPWZ0RPSqe73EmAEfvVdw+
LOYMpTOvfkffDsTHlyEuNxSdsWUTHFj0JgiKZy3/TTxyRtPYxJVZ2WCEGVg8
Pq7pjKhPdrmm7cE40e3E8emhMyzOHhSl1goBb+u3N8VyzlDsTv3ltRqCUo2S
1koBZxyzUzhyyCkU+z4Qd9s3nbAhMOkfyxEG+bzMsEelTqirt2MT/xGG0qPW
7XT2Toh4d9Ct5Gw4vArZSqPFnGDClUauVBKO9/cyE84NOuJGiYJZr3IEnPk5
a8rtHcGrO7moPRyBOs6zTHaHHLHKYq+9+vYHeJ56l31LdUBVxsFBO/KfuBv5
wlla1gEhj9LuMnn9RAiD35ekVnsYUSs2+PNEYvgZHrE+3TkncZOyAomRGKyQ
7DKftQP3Hfv8lItRaE557rBqYoc/GwfPXWqIwgJZpIIhlR0qQtN+1z6KBvth
/ecVX2wRIKd47P58NGbtOqITj9jCYH4ycMwqBmlBJ4XqM2xw1ceew3B3LCSO
CR3/oWiD/VJcn0iCYpF0y7HEf8Yac8NplB9P/AK95OoK+SdrlHxQtNib+wtG
Q5zD7Ket8e3U1FLEjTgoxVSMTWVYQa/DXvdUTxzWH4QJ6nJaQdqaazhX9zey
bgvJlFpagvNY+v1r/37DNbTcbnHOAiujkRNTMvEwy+Yz7Na2wKNMoyOJH+Mh
4ah4wmDOHNUfLz1+3xIP7Y0DfAEW5hB9vDtA6mACmEvvnb7Gbo7gM93tFJoJ
GM+jV3uZagY6mii2qtgE2GxeMZt7ZAbDLiMFj6UE1LQZWnSwmaE/7pKbqmQi
pHlUJ/Y2mkLednf5QftE8KX3xP/0NUXynW7y4apErBlP+73RMgWXQBSiWZNA
slur6N5FUzj/MzLTv5+E/SS7P4vwmmKx7lKaaFgStl/6L6cymkI9bPeff5NJ
4PaMcgkkMUW5cfeJolPJ+F4mkmezYYJT8lHaLqbJMJ64H7q4aQL/g8Y/bhUm
497K4xeW1KagWrg0yE6Xgg89MaypnKZ4U7ybq1sxBXcd2MNPnjBFt0/33dBv
KQirqzweLW+KKzpRX7UGUnDreYnCpq4p4qWMG04IpOKqq7Oh2FdT7GORZlzW
T8VysARjSJEp7Ed2y2Wlp0L8t7Vw419TzKd329uQpMFwUfxW9Fkz3HOLyr8q
mwY3dfew62ZmKNYw/sfongZxzUnWs1VmOHFa+lxzWxreV8WP8h0zhy8Vk6Ef
dzpUSMsTdnuYg6Kz+/ejF+kgqZIO30Vvgde/oqaO/k4HbUCL6F0fC7RbGx+b
WUlHfauN0aFzlrikLP00SSoD7ZHJMnpzlog9xhRk4piBRwv09AfzrMCx0d2J
2gx8M0lKV1G2hm1tFAcVRyYEjx2k8mu1xnSIsVL1w0ysfHHd7ffcBipG0p88
IzKRziXgq0Rhi3xZpkq1mUzMrGcIa/+2heCBHkrus1lIVH44KvTCDl/moi6O
mGfhzOKDODdBe5AUGVvEFGchJ4np8H9/7aHtLZ1hwJCNspaVhy9qHdD8kmlZ
TDkbyZxx9y7GOELqQo/I1vdsFGVauvq6OSGSKVq3eCgbnd3kL3j1ncE2bBzp
KpSDnHfnvG1uu8AyTXpY4W0OJlT/Bt4+44pxV6ZDnFk5KHfKUrvN9AFK6j33
e8hyUfCB7PmLkQ/IPhntEyafi7ZQLZHYBDccpXzX9NIzFzlVDyy/vv0Iz3bp
3SKdudj9fWF8ReAT/sUwXVs5nId+6s/PGZs/4blVj2P2yzzcl3xw2cngM+qV
ogttE/JglnLv0VVSd0gcfbclu5YHzRVm+UFpdzT9OxzgdCgflS/C1/bb7PDI
c5os7cv58KX1WIvPcMeF+tn2G1r5OCR/arfbrDsWxVtWRNzysTyoXJN1yAM/
w7LY2OLzoa7VfkFL0QMPGENPrTblI8z6HnWVjQdY3jkrdK7mI/ogJXiTPFDW
//p1zv4CNB8WqYwY9YC5/B23YBRARIDxmPFBT5xMPh9t97QAYWZW3wPUPDF6
kKf8uVMBdpFqPCH95gl/J5pRuZgCXE++FnKnzxOKC7Pkx+sK8GrqgxCPsBeo
7rccZvpTgP/ujf7JsPJC1k5t/3AUIux3Z614pxf0T4Q+bJUoBFPcB1bXHR48
4utslqFeiJnQ3KmnYV/QRar3zd+2EPP9EhwqzF/hrnMnzepHIXxv8I4V2X+F
TMv5lieVhRCdvCm58u8r1qV4/sjMFsIz6Ms+7h3e/B1JwyzAUoRwyj9sj/96
4xnL3AkG0SLwPPg53Gzig33mLdfn7hahT+Ksp/c/H9SNZGk3WhQhdBfXzzIr
X9jfCnVOCSnCvfcBpF5k3yCe4fzDt6QIU2euZZ62/4ZZHr1is4kiqFx46/qX
3A/hbncG1RmL4eDv9EPaxg93V86TXDpZDBa7lAnnDT/sesTDdeROMd7VdrEp
v/mOogoaSRqTYhzZtH8qM/Id70/P3Z3yL8af+hCHXcr+OB7Q8q42vxhU5C/K
3ub6Y4gq+2vCcDGMW77suckXAF/90KQvNCUofkpq4uYQgBudzg3vhEvgcD7g
y5HBAJBd1pu7p1CC4J88CcclApH26w6jlGEJNvZRRdR8DMQrTkmhw74laKca
WrvUEwgeGx45iuwSmAzq3ujjD0LbJM2Lsb4S3BSzEGMxCIKb8px9JXkp7qqa
/X2SGoSLuS2hv46VIsz2so7OWhBWjmXnu18rBQMdpdrrg8GI9QjtfatXisZH
1/qzLwTj8YbzPxWvUvA7pkbQqAeDQ1Nvn0RaKci6SL6mWQajqvbOuYNdpVjI
tR08FRwM63OSKiTbpTibce1qb2EwREN5DId4yhA5bN3IPBaMKXpaz9IrOzZI
6vYyhiDYaO53lHYZ/kl3RJ05G4I7fS01bp/KMJc2wPFZIwR0ctlTeollOOYW
agi3EOQlhtLebi2D5fKbFzeyQmB0wOWY6HoZSLlff4ifDoGgo57MXq5yUM5q
N9w6FIq+uTtP/10sR44Z8R+1Sii+3JW06dMsBzlpz0rix1DIF/EEFbqUI+1S
W5lIWSi2hGlzIn6Vw/f90fgnZGFI9p7bqVA5Xr/vOHUBYdAiaf2rs1yOFx+a
zldahIFLO5vj1t4KjHiv+x7PDUNzU+iZUxcq0Gj3uTyCJBzOF1yU2B9XYGDf
1/veMuGQ+qmn/9e+AhSNZBp2H8OxyKTyqSuyAiwBLNoMHeGINJWMza2uAD3B
fn6WPwLqwzyVIfMVyFc9dPyfRQRYbtKO27NVQi/l7QvOjgiUp81Rap2rBJb+
vTl8/gfMD7fyXntQCYf1BsqN8B849SH74gnrSgjMHawy5PyJ8aVQDebwSgxV
HMq/tKOj/NVdLJbKKrHfobJ7aU8klMr1vrdNVeLZO5HkhchIUJ1SycjcXQVD
W8G9r6SjkP1dsi3gdBXy43r11cejoE/Ju2ytWgUZX1sPF59oHNWjZX1mVoWS
r3uMTBVi0N0+J3I1qAoxXInZjiyxcL/UelOwqArpTFd7m7pjcSU2W5dxrAqW
41WnNON+YZ09zHWerhpnylbeHHaMQ7yVS2TTiWpQ0+autz/5jecTeqWpStVg
+fHwVuzheOy7rTL8zbgauSrWEuJe8ajPliSz8KtGn/CEty1lAuyP8h56lFuN
gNafWdvvEiDhTislPViNl1XhguKTCZhfm7t/lKoGr2z1gkvvJyL8aasJrWAN
xk6H1N6oTsS9mmyf6Rs1WHmTGW5/Pgm7xMJS6gxqsL1aNP9fVBKKg12aEr/W
4L/Si3SH2JPxnk5/4WtGDYT42of5rZJxwlBlt0lPDUhfh60fHUvGcI/k8Qek
tVjTlJNdvZ4C36u813CkFqviLQ/fxKfgZgLtSx65Woxpp1/WYU4F2f55R8pX
tdAcj1yK10tFun1r+Lh7LfSD79yhr0rF69nswqrkWiT1jLGL8aaBRy2sP669
FmQX47Pm3qWhvcBly+NfLRQ/ORnMlu/oFCH9A0aH6hCSd2xsmj0dl76qSKhd
rtvR4WaHotTT8XdLUu28Vh18Rt9wzoamI1aL15jLrQ5Kwvo93oPpeNJI+4U0
vg5MbXXcnw9mgENyPmG4qQ5JUY3MPbczUB3RWle2WgdKV7V3YQ4ZKHDqNW5h
rIe8lIY8b1IGvmc3UJZx1+N1qXxtencGjBeKv6SfrIfTygrFMFkmFI6m80ZL
1yPXkVTj0tFMCN2PSfx+px4en15XuFzNBKV74MWPL+qh5t2x6vQiE/3FHvWW
JvXIel2txe2Uiaw1ew39D/U4y6pVjZ+Z+Hri/ezjgHoIhCi5dJZnQv+pjsXt
3/VIVtklPzqdCXlfdQaZgh1/g/mst9mycKRG8btoUz3CuhhWyYgskJDJCPKP
1MP9sNnRYv0sdIqey9i7Wg/z3LH7Cj+zkKIjJEtP24Cbio9OyAxn4XMwV9u/
fQ1Yr4kw3cefDe0W5uezwg3g1+DXEHibDRk6yuU+qQYE8iSH/CjJBjf+2jUo
NIC3/fHbYO4crL+dYil60oDc7w5bG9Y5aI7sDUk2bMD9Y0M6lhM5+N3TIPLD
sQHjjzvUK9Vy4cJSkufj2wBav+UHGrW5eHY1/aZL9M78/2a0Q+XyAPOYHtPs
BnzaUj05WJGHvQmBurq1DSg1yOA+fiwfSyMeGw/7G6Bzst9rr04+avc5uN5a
bMBd3S/Dsju6JOrW+70XKRrxY+Xu2LWVfNjb60Se4miE55bRbKJkAdQz1MX4
+Btx41hZPLNdAcRnFUvZJRpx72FXEEVFAVh5Ze5QX29Ee8lRBpFdhZhVPTf8
92EjXEa83AilQlS4Cb2d1GsEtYZ/+sKXHZ1RwEXWbdOIToXrsoythbBcYfao
8WrEZT3L79rsRVATojyUF9EIy8VLYnNKRTj96G9cfFojZq64m3l+KsKur1MX
QisacZrmENf98iKMV/RWe3XtjLeFjd0jKUbRVsN9h5lGtP2Qq04ULUbA6ZJJ
4+1GnGWfUHPXKcZ7rXQTLeYmnLkjTSMYVAylgBiae7xNsN7FcTWroRjHGwN9
rp1tggCr/Cdn8hLQUHsevXC1CXIVzyU6zpRg8LxDyom7TeBnNNX8o1mCHP33
lw/pNMHkzW3XAz4l8InQaWK2aIIps4iZb3kJ3nSqPyH/3ARjvan1iPUS3Nit
tLAU3AQyYSldk+OlOHZZxno0sQlGQZxXpR/v8K7Jud3txU2I8z1JI+Rdiu5f
QoEVrU1wkC5JuF5dirRBruNZ403Qs2rnzCQvgycnS3bs+k58vF+ELSXLoHud
8logQzMKg5d/+hmX4arN347PXM24uT8/mnKHZw+nTmnZiDRDqLKPSJjd4eXJ
3tU3l5oxPJnp4CpcjlbuRsdnys1IKzczNNEpR4JyCbvK82YU5NbJPIkph5tL
evjV980wfzP7VHi6HM9zY06LuzZDN0Sau+B4BS7+CSwU9G+GdpPWZzr9Cuzn
91Q8ENeM5OCF9bXECqw8cOhnzG9GYo0pp8tKBRo83uttNzRjsjyeKUOiEjGl
OlvzQ80wSKII/mxVCccN9Y+Dy824G2p2nbukEo9ElA40U7egNY+Dy5a+Cuc1
ZWJK9rbg8Y2HB1qVqsDhd04iTagFSze/7pP6XoX5WqGKyAstWBypODA4XIUq
cm41v1stuH1/Umvyv2pEnGMZ+/C4BRt5Nh+Nzath/YrS2OJtCxaCf8VHVFbj
fuhfCj2HFtBvOTV93FeDs21TXo98WnBo8U6fmG4NmBj6eJSiWmBiGVUWkFeD
SaIxQTqrBcdn8oJ+sdWixKiEOFvTgkxpW3sZnVoERafXHe1rAU3Jt7kTRbUw
7YtR37PQgpdNYheOHajDHbagGVryVpyt2jDoM6rDf3Ke5htsreBYMqjdqKsD
naUD/czRVricjMumY6/HcOJ7v95zrfB2jaMbuliPvDEdgXr5VujrNnndfl0P
vwMa6QUPWlF9YTlYwK8ehopKV5Net6Lo+dEYsZJ63HKUaQ23bkX8+txztbkd
HM06p+nt2Yr185SkensaQDEvtOQU3grjU1tCz4kG9PFx25mktkJgQy9C7EUD
Mu6ysOiUt2KZgt1owq0BXz5RhjzobIX0zXCJjwkNeF3097+b06142ehGdrGl
AXJ/p3Kx1QqsfiU/+XcHF4/33TjJ1AbWjBOkX/Y1YutxYzcPTxtO11+5/1Oy
ER3eJTpsZ9pAmuDNl6jeiKSq9HXKK2149OCSE8kOjnwiiXVZVW2DxhXLU/1h
jdA6G7Rn4mUbDmz4Hw0oa4S0tufPTrM2KD0+sm073QiuIAfR6o9tYDxJ8aGN
pQl/m96X5AS1IfjknnetEk1ootFV/p3QBv1m7pnEZ034dUFjKLioDV/nn6d8
dW+C8xulN54tbaAREFP0y23C058ypPZjbZgxNLxUNduEC93n3I3W2iD1SEte
4HAz9jALc7+gb0f9Q7cLP+80Y1GGO07tYDtonX828bs1o8aU5YL8f+0INQ40
dixuRuRvyurzF9vh6znW5L7VDNvhv/eO326H62XJG0wSLXi4d3qCS7MdSqHX
KYuNWyB2s+8907t2eFYJWukkt+z0NY3UZC7tqB0XPFSy2ILptBLvP37t0CGO
Gnw+2Yqy6fQjI7HtiGUOTvqg34rQw7HJrbntaEwi+WX3uxXmKkHS5fXt0Ny7
tUt2thWqHzwbMwbbMbxKEhgn3IaT+Q6PY5baUSP0XPabdhsYlt/P+1N14Ln/
T/Oln20YE9C1+rSnA9oSJ2RShttQoK6xy1qwAycY/RjbD7XD30spwECyA2Hz
jPqaD9phXC4j/PRmB1i2dq288mmH4ua5LOVHHTDiq7tL1dgO4VPC8lfedKBj
TrNenqEDVC+4O8TsO+CnzfFJ/UoHBr6zaAl4d0CYQ6ZDy7oDWfWUq/siOwA7
SSv3zA54U645MOy8h26yHadY7oCBxDTbVlUHOp3qUpb+68Q1vb6wuZ4O3MkN
3vLU6cTR8MZTA3MdoLtF8Z05shMkHSUFjaSdGK/zZv450okuxgyFYtZOeLbZ
0H3g60LKpdi+lCOdmPQnC5p71gX3d0Gvf4p1wl+uMo/uZxd0Yj03feU6oS3o
1Lp7qgsyAw5urvc7oTK3/6TwyW4c4jDZb/6qEwZPVSrtTbqxLq8b/cqqEzap
aq8lirvRYqUhruHRCYXFbfcnzD2IT1YqVwjrxG+vn0Jkj3vgOiGjeimlE8ks
JCIsST3Q5BIfPV3WCfdvG3ssqHuB28JGRzo6sRD7FvvVe7HPmZuCc6oTLttM
txJSe7GczeJFs7mzP87wa3+Z+lC3QMmzvqsLXFL/yv10+xB9dC1+6lAXuikO
9p6p6IP9/Wn0nOoCf5/z7+Os/dBw76utvdyFiJy7dA0X+yFe0vgwX6ULrozn
82/q94NtvWQ6QasLoR0bggaB/Zg7kWEWZtoFicZjLPTV/ah4Gkv31a0LV9o5
81f+9iPcN+ibY2AXqLZ8lzmODMCyxpP/ffzO+nznTt9VGMBdMse0l4Vd0Kdw
kc0wHcAZMZMr95u7EPKbwh3hA9ilq9tyfbQL9rbbL7eqBzARrPFM6m8XhEaK
KDmWB1DUovTnP7pu8J15KJxwYBCBdFdsDx/oxmk58V1klwdhAnFm1hPdO/z4
nAU6g7htKBxMQXTj93/nH4R7DuJ4FPd/K4rd8FKu5X6dOQjaXpbcsafdSFs3
j2kaHMQQC9WNDqNuqNiXidMwDCHn6lpXpVM3yGt++Z0THcI382nt7G/dWBaK
u+P0eAhvE/rWfsV0I+G68BTNpyHcGG10DsrpBqPJw7nyrCEc21/K6VHXDYbo
c1Mlk0MgV8j4YTvQjSN6QsLz+4bRYx971vBPNwyXyw4LXx9GWkZQsSZlD17/
927qjuUwvGY9b6ty9oBRNd6WSBjGK17HQVmBHqT4nfyVPDyMq2omBhLne6Dy
sN/adM8IDn/UJRG+0YN7LYSm2vURbBZofD6o0QOx7G4LNusRtK0oce026MHM
z1X1d0kjSBC68ovErgeGtdb9SqMj+PhIXHLxy858kZfCNntG8eKrcNXQjx4M
/yrLHZIbxcVK7nst6T24ZV7po206ioPbLBOllT1IO9lRxBo9itXTVO/Tu3tw
/ign62T7KBq01qiiZ3vAzd2gQU49hpiA6a/fSXrhY0vF7nhmDE6NfXwfWXpx
3/jQZtjjMTymbkqy5OvFERF5de9PYzgvWXpJX7QXW9S0AkFZY+A0yGh4LNuL
T8NLVdQTY1iIiH10+14vZPO06vZzjqOqM2jusm4vmobCR3mujOPnbi9LUcte
KNwQVnxuPA6by46M/O69+Ps7rFAgchz3TUz894b2gi5d88vPrnGcjdMVok/u
xauidFUm5gkwD2lk/ivpBdfm4Xk32QlMcd6Wm23rBf9lqnkJ2wmUXL/S3jfR
i7xtkYpjuRMIsRF/0bDRC7mF6Pq7/yZgliq8UsjYB9XCtwI1kpO4M8XtkMzd
B0a2rTtvrSbx3yFWth8n+3DIhvnUmeJJ0N+hCvOR3vlPqf2OLNNNYcRl7aTL
nT7YZkcRPrenkJc7nW/6og8FwQNuywFT+P6n75auSR/81h56Tk9MwYi/qffh
hz44NsVn3hebxq2Hpa9uBfTh0kynAK/jNIQ8M/4Rv/uQbuX2gad1GpRlsR9O
FfTBQT6R89KxGfRtBO3ja+pDrZHG21cmM8gQ8YpiH+kDbeOVkx7VM/iq6XiO
erUPUvpsgQGHZiFWk/3UnKIf2iMCEc5Gswh/ISpkxNiP1oNSTXJVs2Ahi198
xdEPyhi1Y82H52DlL5D5nLsfVOtVBw+ZzGFaNMxGg78faRV7Kvka5nC34YCc
2sl+CPl+jZpkm0eZjjeTokQ/LDcmjNwvzuMMFVO7nHQ/3M9Irpu9nkdIsEvQ
pev9CPHe5xH2fR67z5O/OH+nH7PvLjKsl8/DvMX8xBn1ftwz/Nj4ZmUeE3or
y8Iv+jHV8IiGlG8BqnT6OUd2cI7H53y9t+ICisMn7LlM+qH8o4j8iNUCTuLp
dU7bfnjzNLcGxS4gsKOblelDP0Rajmf+61gAg6FKF82XnfgXGSRPUi/CZFd9
KGlAP5wCks6JnlnEaKSc9npEPxaKdfNoHi9CWbro5J+4fiTfjLoY+XERBT2S
a1Np/eisNBtny1zEifep+cP5/ejm+2iqPLqI7ywizj0V/RjZl71Xj+UPaH9F
3Wpt7Idoh5X+K6k/ML7Ky1nX1Y88i0zZu9p/MDTg31s2vFOPweuv4P0HiuYc
P/Jn+vEz7pCgcOEf5HK4v8pY6YeVQp0U/+wfCCXQnk3c3smPxtXlC/uW8O2a
3b9omgEQ56pGjK4sgWr0X1EY8wAOzASytbxZwltr4w/++wZgnG3y7UHQEvr3
zSt95R3A761IbcbqJdxMebnvk/AA1kJln4z8XULWraEBx7MDeG36Zbn7yDL4
Jx9EWUnt4LxKyvyU0jK87Vv1318dgBYX1zSN9TLIuRXOGezwhDUNJy//r2Xo
Z1Rsv7w7gFWWQnWJzmX03pYue/JkAJe0jnacol7BtdnsT/d1BlD+qdie4swK
0p1FVZQNB1Cpevdb8KMVHOGNP3jDYgBbGxspa24r8MoRGJFxHEDPcBUDVcYK
SNTCYqU+D4AslVQmZ3gFrxYPGIr5DqClQSaBnWkVXW7e50VCBhD13Pw5w/lV
yB5jIheI3tnv1D6ZEM1VpBS4VB5O2lnvWet0y+dV8Dwg99yXPQDV+NPzcRmr
cF8xv8taMoDFV0+MxYZWsem+coihdgCmDMXylgx/oS2kP07RNoDioAkKr7N/
d/rwid+bfQPYHtj7n5v6X8g8evpuZXwA7/6dnbF3+ovE9W6puYWd/O1xnPKL
/4tDX1Woxtd36uF+8NlMx198/K++pp98EFVZMRSh5GtYr5D72sEwCKEuF/3+
42t48azoQSP7IJ78N/+2Tm0NLVuSfFVcgyA/6/2fr/0aLn1LnSo6NojXwxIB
mglr+H1aJClbZBBeG74zj/rWcLA2yjRFfBBz9AcU4natw1WL91LcpUFkT7kz
v8U6VskCaH9eG4RGvv3FeoN1PAvgaAhSHgSTrOKfvoh1NIq5+/o+HASX9AvN
1K51oJH2kcfzQYg9uin5jHUDsbp2x1z1BrH237rl4vUN7KPenLV9P4jCQFVN
decNOIUYp5rZDCKIWXo8pGQDS+fnLQxdB0Hqdvn8b4p/eNL6UuaV1yDOaLmc
1pP5hzr9IYbn/oMYrqc/Uuj0D5L0D5vVIwbx6/p7XYeqf4iKaP2uGjcIu7b5
4c9Mm+AkFJ4qpA1CQObDzG+VTdh3VgjK5Q+CeTrAKzFgEwuG0osXKwYhdXn6
8tORTWjszsmQaBzEG7tkQdfjW6iOErU53TWIE9+fN08ZbUH8crys8PAgftSX
vVbM3cKPXgGmIzODYK/THbGn2gabSVjbwZVBLGv0Sty6uQ0b1oNBHNuDCNkm
l7f4uo3ZX97Pd9MMITI1/8Jg1zYeyDKdoGEeQoCennI0EwlRMeiyTLJvCF//
Bju0nCIhRC3Ic9Z4hsB/6rzyU2USIpzTwn5RaAh66uILV4xICObElWtTZ4aQ
sP/2U6OvJITldX3W4QtDeC14xWY0mYSYGp3o7L4yhIPxL974NJEQd22ehrbc
GkJZ1vwj5wUSonR/z8tatSEEjTZVZO4iJU6nqpws29FBr2yUGUSFSIkQhfq/
edpDUP7e4UR5lZTYNSWXn/52CPv1rTXFnpASZg5FTgnmQxAXuX2t25yUGOe+
cCvaYQjUMc4+dD6khEpmKkfYjo5KWu/X7YonJYqURXq/+wzh/KObZVqVpITI
XFTEl+AhtNe5s9YPkRKBLryvPkYNQb4z+dPJTVKCni/gjGPiEBpYLHJ/cZAR
73M5/lnu6DBZcrVfT0XIiFE196J3xUMw2C/021CejLj9h/aDfs0Q/tRslJNo
khH5H+2UXrYOwVlcLprPmow4zr+590nfEGJpDFPXv5MR3wuNB+6N7+SDalvV
P52MoHk4H3l7YQh3ykOWuFrJCKPVl/rX14fQcTjCzWOJjBjyGBKTIR/Gd4aD
R8nYyAkF4YfbFxiGwc533Mv0DDmRU9paKso+jPxmV7XtO+SE0GOFT/9xDcN7
n/9d9/fkhO9GxR3+Y8PYpm6eFvInJyi9pQ8eFhmG9cVT96vzyYk3IjnDe8WH
wZnt+/j5KDnRXykay3JpGHZT/vYzDBTEDc34t/TXhjHx7bDw7TMUROa2wHkK
[truncated: 237,720 more chars]
