# Supplementary material for: Colors of the Sublunar
Source: Iperception. 2017 Sep 29;8(5):2041669517733484. doi: 10.1177/2041669517733484 (PMC5624368; doi:10.1177/2041669517733484)
Supplement: Supplementary material [file CIE.nb]

(* Content-type: application/vnd.wolfram.mathematica *)

(*** Wolfram Notebook File ***)
(* http://www.wolfram.com/nb *)

(* CreatedBy='Mathematica 11.1' *)

(*CacheID: 234*)
(* Internal cache information:
NotebookFileLineBreakTest
NotebookFileLineBreakTest
NotebookDataPosition[       158,          7]
NotebookDataLength[   8692846,     151517]
NotebookOptionsPosition[   8678658,     151175]
NotebookOutlinePosition[   8679013,     151191]
CellTagsIndexPosition[   8678970,     151188]
WindowFrame->Normal*)

(* Beginning of Notebook Content *)
Notebook[{

Cell[CellGroupData[{
Cell["CIE Tables to RGB-representation", "Title",
 CellChangeTimes->{{3.70150051322965*^9, 
  3.701500542785205*^9}},ExpressionUUID->"651c9eae-9a0a-4854-bce2-\
3b025b060dce"],

Cell["\<\
In this notebook you see how one starts from the CIE basic tables and in a \
few steps develops all the necessary structure for work in the \
RGB-representation.\
\>", "Text",
 CellChangeTimes->{{3.701501980161655*^9, 3.701502037043303*^9}, {
   3.701515078523232*^9, 3.7015150798604527`*^9}, 
   3.711103763524192*^9},ExpressionUUID->"6776f4ad-0ccb-4c08-ad3e-\
9f4369c19d23"],

Cell[CellGroupData[{

Cell["Import data from the INTERNET", "Section",
 CellChangeTimes->{{3.701500547863305*^9, 
  3.701500566032525*^9}},ExpressionUUID->"86a2f337-0a28-4983-8bc2-\
4c18da81c2f2"],

Cell["\<\
The first step is to import the tables from CIE site \
(\"http://www.cie.co.at/index.php/LEFTMENUE/index.php?i_ca_id=298\").
You obtain an Excel file, I import it here:\
\>", "Text",
 CellChangeTimes->{{3.700567361822236*^9, 3.70056736182318*^9}, {
   3.7005673961733637`*^9, 3.700567434859095*^9}, {3.700573075883482*^9, 
   3.700573158890511*^9}, 
   3.701603015764172*^9},ExpressionUUID->"8f97a400-c588-4288-b892-\
3c481d0aba2e"],

Cell[CellGroupData[{

Cell[BoxData[{
 RowBox[{
  RowBox[{"CIEData", "=", 
   RowBox[{
   "Import", "[", 
    "\"\</Users/jankoenderink/Documents/MyWorkSpace/Manuscripts/Submitted/\
NaturalColorGamuts/AdditionalMaterial/CIE/CIE.xls\>\"", "]"}]}], 
  ";"}], "\[IndentingNewLine]", 
 RowBox[{"Length", "[", "CIEData", "]"}]}], "Input",
 CellChangeTimes->{{3.7005545152720337`*^9, 3.700554563177061*^9}, {
   3.700555175737348*^9, 3.7005551774471817`*^9}, 3.7005552686273403`*^9, {
   3.7005731416208277`*^9, 3.70057314197963*^9}, 3.701245660030267*^9, 
   3.71119257929515*^9},ExpressionUUID->"d6d38dfc-935a-45f5-9563-\
4c73bc109825"],

Cell[BoxData["5"], "Output",
 CellChangeTimes->{3.701245663915062*^9, 3.701245694063048*^9, 
  3.701258673542037*^9, 3.701308476193404*^9, 3.701500900785295*^9, 
  3.701515312882584*^9, 3.7016032018480043`*^9, 3.71119256087331*^9, 
  3.71119260078933*^9},ExpressionUUID->"4d91721b-3585-4887-9e0e-75661e237ed8"]
}, Open  ]],

Cell["\<\
At this point you might do things a little differently. You might like to \
work through Excel and MatLab. We use Mathematica because \
we\[CloseCurlyQuote]re used to that.
Thus we unpack the Excel data and turn the table into functions (so all \
necessary interpolation will be automatic) for us.\
\>", "Text",
 CellChangeTimes->{{3.701515104884494*^9, 3.701515244023634*^9}, {
  3.701603028762487*^9, 
  3.701603044467033*^9}},ExpressionUUID->"26697272-3d4c-4929-a8da-\
35a937ed0cf5"],

Cell["\<\
The CIEData contains 5 tables, of which we use only two.
 The first is the average daylight spectrum :\
\>", "Text",
 CellChangeTimes->{{3.7005731673538733`*^9, 3.700573230312325*^9}, {
  3.701515250887228*^9, 3.701515253759284*^9}, {3.701603059313999*^9, 
  3.7016030602659607`*^9}},ExpressionUUID->"88e0b826-ed5b-444a-829f-\
6a0260487ac4"],

Cell[CellGroupData[{

Cell[BoxData[
 RowBox[{
  RowBox[{
   RowBox[{"CIEData", "[", 
    RowBox[{"[", "2", "]"}], "]"}], "[", 
   RowBox[{"[", "3", "]"}], "]"}], "[", 
  RowBox[{"[", "1", "]"}], "]"}]], "Input",
 CellChangeTimes->{{3.700554670892927*^9, 3.700554677818838*^9}, {
  3.7005732558573017`*^9, 
  3.70057325712746*^9}},ExpressionUUID->"18e9eecd-c2a2-4d49-871d-\
dedbecb2cc73"],

Cell[BoxData["\<\"Relative spectral power distribution of CIE Standard \
Illuminant D65\"\>"], "Output",
 CellChangeTimes->{3.7012456641115007`*^9, 3.701245694125016*^9, 
  3.7012586737403708`*^9, 3.7013084764124327`*^9, 3.701500900984825*^9, 
  3.701515318408353*^9, 3.701603202058004*^9, 3.711192561171637*^9, 
  3.7111926008606453`*^9},ExpressionUUID->"491a3e90-b54a-4624-a263-\
b81dc627ec1e"]
}, Open  ]],

Cell["\<\
We turn it into an interpolation function, it is defined on the spectral \
range 305-830nm. 
We use linear interpolation for simplicity (quadratic might be better, but \
cubic will introduce ringing).\
\>", "Text",
 CellChangeTimes->{{3.700573310549902*^9, 3.700573371028018*^9}, {
  3.7015153715155687`*^9, 
  3.701515443641397*^9}},ExpressionUUID->"900b626b-7cf1-4e46-a326-\
8924fcfd2e96"],

Cell[CellGroupData[{

Cell[BoxData[
 RowBox[{"d65", "=", 
  RowBox[{"Interpolation", "[", 
   RowBox[{
    RowBox[{"Drop", "[", 
     RowBox[{
      RowBox[{"Drop", "[", 
       RowBox[{
        RowBox[{"CIEData", "[", 
         RowBox[{"[", "2", "]"}], "]"}], ",", "6"}], "]"}], ",", 
      RowBox[{"-", "1"}]}], "]"}], ",", 
    RowBox[{"InterpolationOrder", "\[Rule]", "1"}]}], "]"}]}]], "Input",
 CellChangeTimes->{{3.700554740033189*^9, 
  3.700554836538097*^9}},ExpressionUUID->"79cae511-fac9-431b-a136-\
f50fe975cddc"],

Cell[BoxData[
 TagBox[
  TemplateBox[{RowBox[{
      StyleBox[
       TagBox["InterpolatingFunction", "SummaryHead"], 
       "NonInterpretableSummary"], 
      StyleBox["[", "NonInterpretableSummary"], 
      DynamicModuleBox[{Typeset`open$$ = False}, 
       PanelBox[
        PaneSelectorBox[{False -> GridBox[{{
              PaneBox[
               ButtonBox[
                DynamicBox[
                 FEPrivate`FrontEndResource[
                 "FEBitmaps", "SquarePlusIconMedium"]], 
                ButtonFunction :> (Typeset`open$$ = True), Appearance -> None,
                 Evaluator -> Automatic, Method -> "Preemptive"], 
               Alignment -> {Center, Center}, ImageSize -> 
               Dynamic[{
                 Automatic, 3.5 CurrentValue["FontCapHeight"]/
                  AbsoluteCurrentValue[Magnification]}]], 
              GraphicsBox[{{{{}, {}, 
                  TagBox[{
                    Directive[
                    Opacity[1.], 
                    RGBColor[0.368417, 0.506779, 0.709798], 
                    AbsoluteThickness[1]], 
                    LineBox[CompressedData["
1:eJwVxXswGwYAB+Awa4+Z81ixVq1hdCuOXckw6icVqklFHoJI5rVuupYKYh4L
8qajzkZXRRvdaqhHRncyncS0a3de612HrWlZPeLQzmOmQ1rb/vjuI6acZZ40
JRAIQf/5/6nLbHOCdTZE876vGVVbIZ+97M9avpiNK1mvB/CvucBtPjU81SsH
g3Fn7G+YBEAxmneboMnBPxQKV6Al4+b0kqchRIg3Ls0JSZtH8UjwzZHo+0K0
8DRdLHI47uyi6Wd4uTA6b1z3JUagwT6AaFzNxZUHpnodORLHWDIGT/YJRp35
hO+SI9Fbo7E0WOZBvJ1BYjgdx16Wn2BdlYcHS8NdOmk0Qu3rkjw98tGfcOOS
Q0QMgnYlBrZ15SNw15DHV085cBOc7lNTCrBVWnKNQovF2OOkocnRAtwiUUYX
fo9B9shlSVVqIcIjG379PC0es3OBb5b/XQh90wSPmsWDk1l/tFr0KfbbKtO/
fp8PckOFe7yNCCXOr+oW7PjwDgpTetSJEJIcQQ2+x4MF52iVxKcI262pDrYC
Hr6vV8mJt4pwQOjnL38vAd4LBrNFajHaR/8sJNMT8IVa6PXuH8VICc0R2fzF
xZQ2d4XjVwJVkfFECI2LyZvJIaT8EvgM+FMCe7hgb6xMTwyUYHKfT7D8Qy46
utep53eLQYyQuSmtuCjuqDffzRSjKWjP3ZHqePTqsn9wrRPjpzTZYJo6Dr+x
dL4xU2KYaVYS1VZxSHfrNIl8W4LrQwWNbX2xmMu3q2ZkSNAqGxRl+HFwd7Zp
34tvJXAc575VK+DgQMXkszPbEoxoa2ot0jnga87VroRIMdZITBLu58CGqK8k
nZNiuHOC/nNsDJotVdSqX6RYkic9G3/IRotVtbHSTgbG8zVVeDcbxChPUwZf
BosdDbnnJTZE1gEj7ldlyHD0d420YSPaevGJ9okM72iVZ9PK2ahwHzTZ9pND
l1vodbiLhXad80NqgRye/f5t46ZMhF1weCXxthynxFONoX0MaJdlOwpzBU6W
viCYkJm4mkhcYJ5QQLpucT7+NAPPLVMOPr6ggJNlX2aBkY6gYAcPmV6ByjAy
t7aZgbXWTOmCmxLD9z9+dLiSCVvvzXtrGUpEZSbY+U7RsYe0MWPdrYQvnaZe
vXgMlQVfUleNStiP02KzNqPwNLQ9zxBaioxmF/fFQ9H4MfyjrYbyUhyqcm0b
WKNjJzlasDlWip7WKr0jgQ4ioaP91N4ylLhMZ3mLaOjVdx6p/6AMhYYEF1nn
cZAC3WtmWsowa/Q0jM3RUKWO2d5ZLsOd+crFnYNR+BdUarXL
                    "]]}, 
                   Annotation[#, 
                    "Charting`Private`Tag$415294#1"]& ]}}, {}, {}}, {
               DisplayFunction -> Identity, Ticks -> {Automatic, Automatic}, 
                AxesOrigin -> {305., 0}, FrameTicks -> {{{}, {}}, {{}, {}}}, 
                GridLines -> {None, None}, DisplayFunction -> Identity, 
                PlotRangePadding -> {{
                   Scaled[0.1], 
                   Scaled[0.1]}, {
                   Scaled[0.1], 
                   Scaled[0.1]}}, PlotRangeClipping -> True, ImagePadding -> 
                All, DisplayFunction -> Identity, AspectRatio -> 1, 
                Axes -> {False, False}, AxesLabel -> {None, None}, 
                AxesOrigin -> {305., 0}, DisplayFunction :> Identity, 
                Frame -> {{True, True}, {True, True}}, 
                FrameLabel -> {{None, None}, {None, None}}, FrameStyle -> 
                Directive[
                  Opacity[0.5], 
                  Thickness[Tiny], 
                  RGBColor[0.368417, 0.506779, 0.709798]], 
                FrameTicks -> {{None, None}, {None, None}}, 
                GridLines -> {None, None}, GridLinesStyle -> Directive[
                  GrayLevel[0.5, 0.4]], ImageSize -> 
                Dynamic[{
                  Automatic, 3.5 CurrentValue["FontCapHeight"]/
                   AbsoluteCurrentValue[Magnification]}], 
                Method -> {
                 "DefaultBoundaryStyle" -> Automatic, "DefaultMeshStyle" -> 
                  AbsolutePointSize[6], "ScalingFunctions" -> None, 
                  "CoordinatesToolOptions" -> {"DisplayFunction" -> ({
                    (Identity[#]& )[
                    Part[#, 1]], 
                    (Identity[#]& )[
                    Part[#, 2]]}& ), "CopiedValueFunction" -> ({
                    (Identity[#]& )[
                    Part[#, 1]], 
                    (Identity[#]& )[
                    Part[#, 2]]}& )}}, 
                PlotRange -> {{305., 830.}, {0., 117.47878587904457`}}, 
                PlotRangeClipping -> True, PlotRangePadding -> {{
                   Scaled[0.1], 
                   Scaled[0.1]}, {
                   Scaled[0.1], 
                   Scaled[0.1]}}, Ticks -> {Automatic, Automatic}}], 
              GridBox[{{
                 RowBox[{
                   TagBox["\"Domain: \"", "SummaryItemAnnotation"], 
                   "\[InvisibleSpace]", 
                   TagBox[
                    RowBox[{"{", 
                    RowBox[{"{", 
                    RowBox[{"305.`", ",", "830.`"}], "}"}], "}"}], 
                    "SummaryItem"]}]}, {
                 RowBox[{
                   TagBox["\"Output: \"", "SummaryItemAnnotation"], 
                   "\[InvisibleSpace]", 
                   TagBox["\"scalar\"", "SummaryItem"]}]}}, 
               GridBoxAlignment -> {
                "Columns" -> {{Left}}, "Rows" -> {{Automatic}}}, AutoDelete -> 
               False, GridBoxItemSize -> {
                "Columns" -> {{Automatic}}, "Rows" -> {{Automatic}}}, 
               GridBoxSpacings -> {
                "Columns" -> {{2}}, "Rows" -> {{Automatic}}}, 
               BaseStyle -> {
                ShowStringCharacters -> False, NumberMarks -> False, 
                 PrintPrecision -> 3, ShowSyntaxStyles -> False}]}}, 
            GridBoxAlignment -> {"Rows" -> {{Top}}}, AutoDelete -> False, 
            GridBoxItemSize -> {
             "Columns" -> {{Automatic}}, "Rows" -> {{Automatic}}}, 
            BaselinePosition -> {1, 1}], True -> GridBox[{{
              PaneBox[
               ButtonBox[
                DynamicBox[
                 FEPrivate`FrontEndResource[
                 "FEBitmaps", "SquareMinusIconMedium"]], 
                ButtonFunction :> (Typeset`open$$ = False), Appearance -> 
                None, Evaluator -> Automatic, Method -> "Preemptive"], 
               Alignment -> {Center, Center}, ImageSize -> 
               Dynamic[{
                 Automatic, 3.5 CurrentValue["FontCapHeight"]/
                  AbsoluteCurrentValue[Magnification]}]], 
              GraphicsBox[{{{{}, {}, 
                  TagBox[{
                    Directive[
                    Opacity[1.], 
                    RGBColor[0.368417, 0.506779, 0.709798], 
                    AbsoluteThickness[1]], 
                    LineBox[CompressedData["
1:eJwVxXswGwYAB+Awa4+Z81ixVq1hdCuOXckw6icVqklFHoJI5rVuupYKYh4L
8qajzkZXRRvdaqhHRncyncS0a3de612HrWlZPeLQzmOmQ1rb/vjuI6acZZ40
JRAIQf/5/6nLbHOCdTZE876vGVVbIZ+97M9avpiNK1mvB/CvucBtPjU81SsH
g3Fn7G+YBEAxmneboMnBPxQKV6Al4+b0kqchRIg3Ls0JSZtH8UjwzZHo+0K0
8DRdLHI47uyi6Wd4uTA6b1z3JUagwT6AaFzNxZUHpnodORLHWDIGT/YJRp35
hO+SI9Fbo7E0WOZBvJ1BYjgdx16Wn2BdlYcHS8NdOmk0Qu3rkjw98tGfcOOS
Q0QMgnYlBrZ15SNw15DHV085cBOc7lNTCrBVWnKNQovF2OOkocnRAtwiUUYX
fo9B9shlSVVqIcIjG379PC0es3OBb5b/XQh90wSPmsWDk1l/tFr0KfbbKtO/
fp8PckOFe7yNCCXOr+oW7PjwDgpTetSJEJIcQQ2+x4MF52iVxKcI262pDrYC
Hr6vV8mJt4pwQOjnL38vAd4LBrNFajHaR/8sJNMT8IVa6PXuH8VICc0R2fzF
xZQ2d4XjVwJVkfFECI2LyZvJIaT8EvgM+FMCe7hgb6xMTwyUYHKfT7D8Qy46
utep53eLQYyQuSmtuCjuqDffzRSjKWjP3ZHqePTqsn9wrRPjpzTZYJo6Dr+x
dL4xU2KYaVYS1VZxSHfrNIl8W4LrQwWNbX2xmMu3q2ZkSNAqGxRl+HFwd7Zp
34tvJXAc575VK+DgQMXkszPbEoxoa2ot0jnga87VroRIMdZITBLu58CGqK8k
nZNiuHOC/nNsDJotVdSqX6RYkic9G3/IRotVtbHSTgbG8zVVeDcbxChPUwZf
BosdDbnnJTZE1gEj7ldlyHD0d420YSPaevGJ9okM72iVZ9PK2ahwHzTZ9pND
l1vodbiLhXad80NqgRye/f5t46ZMhF1weCXxthynxFONoX0MaJdlOwpzBU6W
viCYkJm4mkhcYJ5QQLpucT7+NAPPLVMOPr6ggJNlX2aBkY6gYAcPmV6ByjAy
t7aZgbXWTOmCmxLD9z9+dLiSCVvvzXtrGUpEZSbY+U7RsYe0MWPdrYQvnaZe
vXgMlQVfUleNStiP02KzNqPwNLQ9zxBaioxmF/fFQ9H4MfyjrYbyUhyqcm0b
WKNjJzlasDlWip7WKr0jgQ4ioaP91N4ylLhMZ3mLaOjVdx6p/6AMhYYEF1nn
cZAC3WtmWsowa/Q0jM3RUKWO2d5ZLsOd+crFnYNR+BdUarXL
                    "]]}, 
                   Annotation[#, 
                    "Charting`Private`Tag$415294#1"]& ]}}, {}, {}}, {
               DisplayFunction -> Identity, Ticks -> {Automatic, Automatic}, 
                AxesOrigin -> {305., 0}, FrameTicks -> {{{}, {}}, {{}, {}}}, 
                GridLines -> {None, None}, DisplayFunction -> Identity, 
                PlotRangePadding -> {{
                   Scaled[0.1], 
                   Scaled[0.1]}, {
                   Scaled[0.1], 
                   Scaled[0.1]}}, PlotRangeClipping -> True, ImagePadding -> 
                All, DisplayFunction -> Identity, AspectRatio -> 1, 
                Axes -> {False, False}, AxesLabel -> {None, None}, 
                AxesOrigin -> {305., 0}, DisplayFunction :> Identity, 
                Frame -> {{True, True}, {True, True}}, 
                FrameLabel -> {{None, None}, {None, None}}, FrameStyle -> 
                Directive[
                  Opacity[0.5], 
                  Thickness[Tiny], 
                  RGBColor[0.368417, 0.506779, 0.709798]], 
                FrameTicks -> {{None, None}, {None, None}}, 
                GridLines -> {None, None}, GridLinesStyle -> Directive[
                  GrayLevel[0.5, 0.4]], ImageSize -> 
                Dynamic[{
                  Automatic, 3.5 CurrentValue["FontCapHeight"]/
                   AbsoluteCurrentValue[Magnification]}], 
                Method -> {
                 "DefaultBoundaryStyle" -> Automatic, "DefaultMeshStyle" -> 
                  AbsolutePointSize[6], "ScalingFunctions" -> None, 
                  "CoordinatesToolOptions" -> {"DisplayFunction" -> ({
                    (Identity[#]& )[
                    Part[#, 1]], 
                    (Identity[#]& )[
                    Part[#, 2]]}& ), "CopiedValueFunction" -> ({
                    (Identity[#]& )[
                    Part[#, 1]], 
                    (Identity[#]& )[
                    Part[#, 2]]}& )}}, 
                PlotRange -> {{305., 830.}, {0., 117.47878587904457`}}, 
                PlotRangeClipping -> True, PlotRangePadding -> {{
                   Scaled[0.1], 
                   Scaled[0.1]}, {
                   Scaled[0.1], 
                   Scaled[0.1]}}, Ticks -> {Automatic, Automatic}}], 
              GridBox[{{
                 RowBox[{
                   TagBox["\"Domain: \"", "SummaryItemAnnotation"], 
                   "\[InvisibleSpace]", 
                   TagBox[
                    RowBox[{"{", 
                    RowBox[{"{", 
                    RowBox[{"305.`", ",", "830.`"}], "}"}], "}"}], 
                    "SummaryItem"]}]}, {
                 RowBox[{
                   TagBox["\"Output: \"", "SummaryItemAnnotation"], 
                   "\[InvisibleSpace]", 
                   TagBox["\"scalar\"", "SummaryItem"]}]}, {
                 RowBox[{
                   TagBox["\"Order: \"", "SummaryItemAnnotation"], 
                   "\[InvisibleSpace]", 
                   TagBox["1", "SummaryItem"]}]}, {
                 RowBox[{
                   TagBox["\"Method: \"", "SummaryItemAnnotation"], 
                   "\[InvisibleSpace]", 
                   TagBox["\"Hermite\"", "SummaryItem"]}]}, {
                 RowBox[{
                   TagBox["\"Periodic: \"", "SummaryItemAnnotation"], 
                   "\[InvisibleSpace]", 
                   TagBox["False", "SummaryItem"]}]}}, 
               GridBoxAlignment -> {
                "Columns" -> {{Left}}, "Rows" -> {{Automatic}}}, AutoDelete -> 
               False, GridBoxItemSize -> {
                "Columns" -> {{Automatic}}, "Rows" -> {{Automatic}}}, 
               GridBoxSpacings -> {
                "Columns" -> {{2}}, "Rows" -> {{Automatic}}}, 
               BaseStyle -> {
                ShowStringCharacters -> False, NumberMarks -> False, 
                 PrintPrecision -> 3, ShowSyntaxStyles -> False}]}}, 
            GridBoxAlignment -> {"Rows" -> {{Top}}}, AutoDelete -> False, 
            GridBoxItemSize -> {
             "Columns" -> {{Automatic}}, "Rows" -> {{Automatic}}}, 
            BaselinePosition -> {1, 1}]}, 
         Dynamic[Typeset`open$$], ImageSize -> Automatic], BaselinePosition -> 
        Baseline], DynamicModuleValues :> {}], 
      StyleBox["]", "NonInterpretableSummary"]}]},
   "CopyTag",
   DisplayFunction->(#& ),
   InterpretationFunction->("InterpolatingFunction[{{305., 830.}}, <>]"& )],
  False,
  Editable->False,
  SelectWithContents->True,
  Selectable->False]], "Output",
 CellChangeTimes->{{3.701245664316132*^9, 3.7012456941815643`*^9}, 
   3.70125867391642*^9, 3.7013084766277437`*^9, 3.7015009011385107`*^9, 
   3.701515321156423*^9, 3.701603202233035*^9, 3.7111925612470903`*^9, 
   3.711192600925568*^9},ExpressionUUID->"8f1459e7-7a31-4dc2-84c9-\
e2ba0034c766"]
}, Open  ]],

Cell["Here is a plot:", "Text",
 CellChangeTimes->{{3.7015152769723673`*^9, 
  3.701515304373392*^9}},ExpressionUUID->"b38db987-f9be-4bbf-86ea-\
9db73832768a"],

Cell[CellGroupData[{

Cell[BoxData[
 RowBox[{"Plot", "[", "\[IndentingNewLine]", 
  RowBox[{
   RowBox[{"d65", "[", "lambda", "]"}], ",", "\[IndentingNewLine]", 
   RowBox[{"{", 
    RowBox[{"lambda", ",", "305", ",", "830"}], "}"}], ",", 
   "\[IndentingNewLine]", 
   RowBox[{"PlotStyle", "\[Rule]", 
    RowBox[{"{", 
     RowBox[{"Black", ",", "Thick"}], "}"}]}], ",", "\[IndentingNewLine]", 
   RowBox[{"Filling", "\[Rule]", "0"}], ",", "\[IndentingNewLine]", 
   RowBox[{"Axes", "\[Rule]", "None"}], ",", "\[IndentingNewLine]", 
   RowBox[{"Frame", "\[Rule]", "True"}], ",", "\[IndentingNewLine]", 
   RowBox[{"FrameStyle", "\[Rule]", 
    RowBox[{"Table", "[", 
     RowBox[{
      RowBox[{"{", 
       RowBox[{"Black", ",", "Thin"}], "}"}], ",", 
      RowBox[{"{", "4", "}"}]}], "]"}]}], ",", "\[IndentingNewLine]", 
   RowBox[{"FrameTicksStyle", "\[Rule]", 
    RowBox[{"{", 
     RowBox[{"Black", ",", "Thin"}], "}"}]}], ",", "\[IndentingNewLine]", 
   RowBox[{"ImageSize", "\[Rule]", "500"}], ",", "\[IndentingNewLine]", 
   RowBox[{"BaseStyle", "\[Rule]", 
    RowBox[{"Directive", "[", 
     RowBox[{
      RowBox[{"FontFamily", "\[Rule]", "\"\<Times\>\""}], ",", 
      RowBox[{"FontSize", "\[Rule]", "24"}]}], "]"}]}], ",", 
   "\[IndentingNewLine]", 
   RowBox[{"FrameTicks", "\[Rule]", 
    RowBox[{"{", 
     RowBox[{
      RowBox[{"{", 
       RowBox[{
        RowBox[{"{", 
         RowBox[{"0", ",", "50", ",", "100"}], "}"}], ",", "None"}], "}"}], 
      ",", 
      RowBox[{"{", 
       RowBox[{"Automatic", ",", "None"}], "}"}]}], "}"}]}], ",", 
   "\[IndentingNewLine]", 
   RowBox[{"FrameLabel", "\[Rule]", 
    RowBox[{"{", 
     RowBox[{
      RowBox[{"{", 
       RowBox[{"\"\<radiant power\>\"", ",", "None"}], "}"}], ",", 
      RowBox[{"{", 
       RowBox[{"\"\<wavelength (nm)\>\"", ",", "None"}], "}"}]}], "}"}]}], 
   ",", "\[IndentingNewLine]", 
   RowBox[{"PlotLabel", "\[Rule]", "\"\<CIE Illuminant D65\>\""}]}], 
  "\[IndentingNewLine]", "]"}]], "Input",
 CellChangeTimes->{{3.700554839911858*^9, 3.700554869704328*^9}, {
   3.70056540296563*^9, 3.700565805416951*^9}, {3.7005658376014977`*^9, 
   3.700565850151268*^9}, {3.700567994689517*^9, 3.700568009288772*^9}, {
   3.7005695714422894`*^9, 3.700569575273431*^9}, {3.7005696850965652`*^9, 
   3.700569691960091*^9}, 3.700573387317519*^9, {3.7006216039779797`*^9, 
   3.700621604419417*^9}, {3.701245673325961*^9, 3.701245673851947*^9}, {
   3.7015153267974663`*^9, 
   3.701515353709588*^9}},ExpressionUUID->"18b5721d-52d4-4cd1-93be-\
97c2f87d4244"],

Cell[BoxData[
 GraphicsBox[{GraphicsComplexBox[CompressedData["
1:eJwUmnk8048fx0WOUI5CJFelk27lfjlyX2OGoeRWidy3bbbZCskRUkKKpL5C
KolCjkrlSJKIJFdylFKq335/7fF+7K999nq/X8/nHlN0D7D14ubi4jrKy8X1
/1fZtVpCXKLBeB+7sXIp/5duYYl05FBVMGgv/RXcU7dAKeAxscAnBKdfx/p/
VNDF46onDaxVofD9JLRtgGmAFiFz4W0VoRB+byxTXXcILdkXGq97hOHq1flb
Z7cZY7TIaCVhRTj6HO3yYktM8W+0tqmnNhxb19jG7+c2RbxGlYOkfwSeCg3n
akdaQG6lQGysWCQ0nSzCvL4QcVdCWbSxMRJmF4m7Z36RcPJS/v5dx6JgXy/c
/GCchGS1i2oOK6MRalOWePI7Cdd43a+61EWDtvI+tL2d8d6Ofo3tEYNDuwJP
aJJcsao3UCJTMhbeGkL5tStdUew/cITcHAvT10zPzGEXHKaVaBkfiwPv3qcm
D547Q6RdK1FcNh5k4tfUHitnDJ5X8eRtiMeOdaGuM7zOIJqHOExqUFAyv82/
XYeMKbu0iV3pFFwyzTtS/ZGM1RcHjE5/omBll88qu7VkHPgn0tepQ0W0dG/M
QqcTJgsC1HamUaHvNfX1xlNH2LafpYx9pOI63+3UcmFHVK/OXHZOi4Z9Mitu
ytk4oDSn1dzyLA0zh0Yez1mQkKsx9PznGA3v1/9pEw4mQdezRnOZXgLWkAuH
e9aRENz+OHh9egK6aTIebgftUUS4NbxlKgHx9E1WmqNEeEq0yZjo0hH5umfN
6z1E9B4tQlMqHXkLD9YFCRFh2uZ5aec4He/PGxmwmJw50K7xliYDt9MrTv6+
bAejPZsV1mcyYNcYPzgcSkDn3q1Gl8cYePTUL2ZokQDxukmnOA0mrr9n/nLY
bgtrj/Qii3QmYkuVtwi2W2Odid891VEmxOXeUX93EzBivJGHC4mg7PbOtr5M
wNFXlzVVsxMh9/UjrSbaHP7ZptqBE4mw0NvU9/aSBcKie0MLDFgwmL6zX0XZ
BqvyMsNHz7NwX3e123cuG5BNV/uwxlh4kfR3BV+gFa6IhCVL67HBRzSaOXrT
DNES/LF16WwwP3X2frawwNz80V//vrLRObxz9N9mKxz5sK0h0D0YFO97V5xO
CGP4zBdvvVUhCNv/mperdj/mzjUKSTwIgTb/PcX0J/owdGP5OLmFYp0j36mh
SEMYd859HhcMQ7xw6Z7F/4zQkxfoG1sdhmfPN2+10TXB3JNl46s9wvHzsMGf
3zmmqE89mLKwJgIUpYNVYRpmeLHh8IRpfQTM3HNPtvYScEwsyyj/WCT4DeUc
KjaSkOb0sXBRMgr0jSS/Kk0H/PWTq258EAWbvy4pcStJkJH79+WtVzRwbJ27
SqQTGnbMb5oXjcFSUUaozw8XLGT+chV5GIPV/4YaeINd0VdYXBN+MhbrPN/8
0H3oAu4Igxc2a+MQ7tYuM3rHBdXFc0M7GuOglPbgVqKmM37svvNdKCAeU6+r
hYLVneF+5snyHyspmFx/fUj+Bhn51jyKq3woyN18k3ddMhlcEfeyXWspuEL4
8YkdTsZVy/BUVXEqzhobDUULkXHula4A1ZeKAGU/3ZUWTsi7G/9O6AEVbM+m
gh5bR9ADxR9ridJwbzNeExYdUN5zS/mrFw3z/14TxL1IUJogCm+opeFu8NAT
mxgS/F9aLv+zJgEWmYqqDYdJeLu2zkHkWALeyacaq7fZI0nk4PYr9QmQvirv
nvuGCHrlg7h7EnQ8KVPz+VpGRN6DahU+XzoGtcTX2vESkZq5/OtiLR1b6vHo
rDYRbbIuuwLEGVgzsXFZ0wYiTAgPZ718GTgR8mbkVKwthPdu2TtQx8CHlCcz
s1UEzEUIvkoRY2I5b4BTrp0tylN14z95M3Fgk+PZi942uGMfd+thLRPPU7Wm
1yzagKu12VVqdSLOfcHJvrO2UBJ2l5c6kQjFvenqwyts4FMVomX9OBHxJrMd
Om7GmFtx7q2AFAuR9LB2k3wbNAjfXTDwZ2HTGcWfSU3WqAomBtytZ8Fnf0DI
pzJrxJUZ/nq1ho1o0d8vjR9Z4GyaDu+JY2w0UAMaYobNUE2v0hx8zAbxyuF3
AkRL6MRUeh9UD4boqgsbHwosh/4FnsBzQ8FQ9Hq+KYFnN05T9Hc5nwuB4jED
4+7HeqAJbpY4dSAUSs1Ffpc/GYD/q9wv9kAockazUj+dNMKLXN7zq5PD0MSX
dvL+aWOc2L8xeo9aOI4s19Ia/GSKwQdR10fHwlGSd8D5caYplHeuUNx1PgJv
1u0JqxS0geHZl0OrdCLh93YsX4jNuW936U6Hv0TCx83e0nadA6oTBr8vpkXh
8JBEy8VoEoillmnZ6tHg8xC4YHnAEftySj8Vf47GreSWpFeqLpgI0aVZpMag
TOp6Vr6nK0K0hX2Z+rEYbLl6YvitC7rnRLPsv8Yiu6hQ5O+8CwQzLUVqzsdB
YP3Glyacfkj4F6Fz9lA8LCrfuO+zc0Ynqb96cTqek4OxdaZDZES1a9Yu2VBg
dLMlfNaJjAWvq3otxRTktz9Vyr9JRv+30uP9vynYz7Pc/ZMYGSOfN89et6Pi
+2WFAepZJzSV/WBdukbFZ89ek8cpjpiU68gX/0XFrqyfe5bxOGLvd8U1INCw
JjkgPruPhNHHq3bcu0pDV/9wY4EnCcsZWWO//tIQwGi1HT5OQpJOrSnLPgEm
T3QZBUv2oEzHWLtdT0DKbP6rnnEiMrjvlM9w0XE82zt1iTNTx3Q3FtvRweWm
fd6Am4iq6G6pwWt0WHc9jFstTcSK4A/eL//QcUjisFmJFxGtbiyyoC0DUbzE
xguSdrheUXz9z3UGpK8r+R7LJMC9R1pI6g8DTJFXB+uUbXG0OHPqtg0TgdSv
hr9MCKD1s7byljDBO795WXsA574LrBW6ssREN++qn8f22IJnm8E5IVIi7joI
1Wd328BTX7C2riwREiI0kStGpthF8D9Ty8XC3rCj/PtCrSHbZFwd5MjC8fLS
THKfNYYEQuetbnD2RcT74j8RG0z9ulFe9pcFFx3HP4pNlpAmkNsa7Nn48FL7
gLGKGda2u/a/KGXD7YfH4qoJC1AMC9dfPxMMDbWrteE35EGLfeM6qxECwfKh
x4EnNUC+Yvj5xQiHny4/4z2obAC+6vH7euxQFF1miZvLHkLinebXpgfCIP72
RaDhFyMMFLzT+DwYhq60hx9H500QQRokfT8bjnP3zerWWpnistdCEJ9eBNy2
7StWGTRD2NrKSo+xCCz76jj9/podUtMP39idFYkdbz2POz0igfJbbyoDUfA4
KH5GlOwAIxvXsOSRKBgbz+i1PLfHh3PlpuvSotH2NqzL4iwZNo80vXU0YtC/
MfXOvIkruO/eUe8cj8G+ssJPmfqugIDBSr8LsaiQ3Xlr4qULdv0J5bXQi0Nd
27PbNnoucK/Jqrr8NQ53HlIubjvkjOOes2Ws7Hgk/cysui3vDOdJWdVTGylo
EzhWvBBCRnPHU4Z8LAWKUXEalo/IEDz97Ov8KwqKX2+4HqxHxslrBncoW6jo
e+/lJMVLhs59B3nHWComym7nZws4IaKBXzXqJRXbPct/TUo6Yn2D3ZC3Mg3G
kbK5q144QOWepnpeFA1BW5h5aw+QcFg8dyq5kwbL+290yFEk9EgvV/i3LQHl
P46yLLRJUJ6v9zoflwCJb6tyn1Pskb1rnm/0dQKeZSg5Tg4QEeLZYEHZRof8
Yz6d4QAiHqSoHPCKoaNe+nOOuwARJ/7b17ymiw7uG43LhN2JYDe/WVy1mYGP
dZN3B4fs0KI3x3ocx4C/fN6U6QgBAZUltXVdDFwL8Y2M5PAPbd3vDD5lJrwQ
MhVBsQVX1LiYdCwTn89RK2MFrDH2InhvWAcTz5r+NjbEcfokMbT8zNZE7BgT
PPbU3xb605SbSrRE7NnR0pLw1hLHlAdrB18n4pOhEEn4nymqGqo226uwcFj9
/DJNDxv42isfkKCxYMG7sV/zozUSB/ZOynez0DrZJxa6yhqih98bfN/GxpeR
n5Ld1ebg7VbSk4hno2hvgWVFljmIWkK5X3vZ6EpiKCyvs4TK0x8HL24MRryy
ZP2lMi4EFaSEqD8LxrAFj1qVuQp6flD142JCELxt2T+l60DhkYXJJaVQNNv3
tulUG8Dnzz4ecmsoOocCXrdLGsFM5lXZ4YgwLLm23t9qbIyt/vubHsuHwyVr
GxwFzRDQse7uQGc4mA9qW70NTNFZdVjrCjUCtxU3GNoaW2H3i+M7mzdHwjbn
wpmDmva45f26KrU3Ek5/ibqKQg5IE30kkRkXBfJQo05ZBQmBMyEj4RuiQcmu
+OF63gH+1sxD3F2cvuA+upbx1BmeI0fXTEbGYPGKMPdJV1c8Pl1Xl7wjFkpU
R+ZLTh/olIf/ftMXi9naNTWmky6oEvp9lUKJA/+WH0K0ZGeYjvYNv9oVj2jn
XGkypx96F+jJ8b3xECXHqS79IMNHuHfFt0MUyM50l7uAjNn+dZIxlyjIO7NP
70YrGRGthk6VM5x9mdx/UFaCjJT5XC8dUyqqXWJUtG47wbG48oj3RSpWe7lf
rC5zhFxYeeqfaSq+vOge6uV3RAj93ekxIxqK7bTOO0s4oPXm5APaBRrcz33U
f+pIwqsjtX2L8zRc63BPCQ8gwZvwoMHQPAE3RWb3agmT8Mv18pBOXgJ21bzP
WSdmD9nS221JCwkw/HOT/yqnH+bi6JfDTelYuTLDe2wNEc0ntco6cum4ImOz
d91KIrbmKdHi5zk+Ufrr5AWOT7DGvqT0GzFg21ayb6eHHSKCPnsmX2bggFrH
lWsMAmQYBVvezTGw4cvFPmtRW9RUYEP2ISYSdz6Q31pDwJj8qs8ll5iQL7ok
uHW7DdaUPBrynWVi9tw3rUoeW3y7t/cpr3kih4tbln1T5/TNitfRYYWJ2Pxv
T5vqUQ5fhzh7nv+eiP+cG2eYK6zQJi8qKWjFgtaVQ7jJ4asIO8YdmQIWLhRr
xUUJ2GBD4eCZC/MsZHrd4FkjY4XDu3y3nzRnQ/PxAS72bjOYnaooM7rMRkS8
0w7hCgsEpo1+FQ4PxnwVRwVmJFFBd3fP2RiCR0HvPA5KHMQ1Gfri7MsQeHY9
Tv/0XR+bhO6ntoeEYjC6RU/ymSE+N/YPSCuGoS2otiPvhRHICtcIe56F4eV/
QczcHBPsT5m5TI8MxyHhFlfBEFPsjM6i/N0WgUDlapXOJDMo5Qm87OmKwLUt
Uapd9baI7fz1c4wSiQspekOMIBLYpWnGLdujkM4khX8yd4DSe+3zW15FoS2J
Kyigxx5/3rzJ/RUdjfdfNhqtlyGDHSbVnL0pBlvkFfqsOX0Qo9z7LLArBo/6
fu/j4exDsv13j0A6x6/BY5fZ7IKcmn6/FzvisC7Twjs32gXCuw+Ze7+Nw+Tm
vE1OcMZuczvC04R4aPkou6XtcMZhzVPS+6QpcE5nGwqlklEp6tMlGUTBrRdJ
05XXyOBdpt9U0kzB1fTkljgXTl9EvS90WE/FHXHSJVMBMsaanqVPBVFxw2/l
jO02Jwg9bFxu8IQKsqeG1dA+R9hI7+0grKPh91cP5ahvDjhp/P0/o0AaKqTf
JG3fQQL+hsc4ttCwKdT1L1ccCYXftoj/lU9AbLOeM78VCVx89QO2IQlYYFvP
cl+1h3i+RE7T0wTMySq6GrwjYkmo3ktWgY656rxO3xQidmwKqtgfxOGjG0u9
fXxExBVeJPO30iGxn3uo3ZqI67PSEvWyDEQTWf0dHJ5itTk8TA9mYKKtZuz9
LlvoBI+FW7Ux0LRM6s6dJgI0ntIqnq5joqpwVknwmC0cGRkm/04xsX16rd+7
CWtYiS/OSLcwUTbYPHJPm4DFzXKJBLlEBB4lb02rs8We2FOjsuGJsMxYf8KX
0ye+X67HZD1LRKHR3/Sr/5nAbrSQa6cSC5OHmZ8fU20gcXv6fFk4C+qtSsdG
uqwht9Xw5mQbC+mimwxuulrDmFdM/qM8G+VRod3JmhYwq9x15VEIG5VkAZaU
tjkYH44c92nn9MPRcm0+tiWsVAMyui2DEfZ9/el+T37orOCRO3gtBFKat/5D
pj487jjofDIPBWnfofyyLYYo/iAwe/9bKNSuZaXbnTOC7XrN+NaCMLSM9z9b
/skY//0R33PFIhw3btdf/FJvCutrb3On/4ajjVrxZd2YKRxs9mY4ECMRuvjr
+QAnz7kC+/5u545CaIO9c8J2B/Qt/H19uDgKbwLulyYbknDAUxn3raNxZVQs
TrvXEb+HXzAsl6JhL626TDbdBYG862duXouB25lDKl3HXbF5xkks3jEWuavm
bb/Xu+D4/tI9XTxx6Npu9XLXjAvc5PIj5svi4LTUe6BazRkP10pdsCTH46Kh
8V07I2d4v5Oeuc9NQVRJa9y+ZjKSUy6f5HWh4NSxGh1mMBlQFIvj5afCdF3n
mVuryNhdoVnRXU7FPU+r788CHXGvZbZ8My8NIUdk6Vv/OmDOy/dSljMN1OZC
39eXObzfs/vil3IaDm0ZNowMJOFgadDC7xUJOKiuKmXpS0LF9oevnh1JwMeo
lB6+L/bgiyc/pFYlQFdFzme+iwhh53tZRCE6sgtf/A59RoSo7e+SHlc6Al9s
dnjGQ0Qh60TC1G06NE3jLxO2EzFunGcuL8BAWfzjTdWGRJRuTvtiy8/E+G6e
rB3athC4OHHnmTMTjl0bjj17YwPZHJ4TRyuYmNKr+BFYZQN+34B97/kTURm5
uVLpqC3Ec20dxY4m4tQh6xhtDv97R+su8d1NBLd8h73UDhOcU4mvGBZiwbz1
X0pgoA0CfONJ79xZELdSYO6/Yw2zOs/dCXdY0CDfv7p+yRp37CJe161g49A1
yrNlhyzRfcrCR8qNjY6SnqWhRDN83rJC2KGaDbLl0QkheUtsLi5/HmkZBhfd
IZEJIWO4bxDbePFbGN6ECujt4fB4rdyLld7XwtHv/UJu8xZTiNjYe61yiIC1
aoUCe7c5nqa5Zs8sRcD1zoFbY8lEFBEbXKNuRsLKclY2e5yEcIvZVHf7KPRH
n90yquiAY40xpLmfURg2fzEic5SERnP2D82SaFydlxJ88osMSUE3vhGrGKRu
4zqXZe2KewYT69/yxkPlwbskLjNnXI09K2B8Mx79bN4VHeLOcMxt1b+1k4ID
cWaCwxzffJumenALi4LMTYHM0bdkrFptv073HQU3pGpO+yqT0dl5veX6XirC
N/LpS/5wwqcWc4fbb6mYv61uulnMERPHQmajd9NQ0yZeJHnWAVNbaA3f6TTs
PrC/nFefxOmDOpfG9zSE/iHEV4aRIPf4VQj/UAKuCm+0Sx8mYqr2yd6RfXRY
PDt53ZlAhNnPsQcZTDpUWR3kiRVEkGuf71YaoGNagaFkFkKEX27mwOHdDJht
tU7/8sgOfDVJxK9sBmZDqDN3sgjIn/ddtnOAAfbn+9raHJ5+eiI4XH8XE9tE
z9qWp9ui5KTOuz0sJg4vyXyaU7cG7cx0aOc7Jk7NTikNXidg8vPzt0/2JaIn
6eCyZD5b9FVf9+VXYyPk4mWedXvM8ejbmkE/NhuZwhqrLefMOfBR/TR8hI3O
u2Qe7nlLbJyVVrKSCYahV8la2T9/dAU3dYetfBSMPSkHtwtNb0NMZcEzkaAQ
XBT8QH4qC+wRPPymYW0ostfPRabkGSBr+SN+/YehCBh89+PxxCGwnPYfXH4y
DK+WHa7qP2gMgRV1vuw14Vj/U+frsbemOOAy9bCvJRwLpvHx6jKmKAlf8dQl
PAKV57lnjN0sUfJFvadANhImkfNc1mvssacudnjri0gQ2on3BHgcwOVQftU9
JAqONr7c+16QEJfOSvZZG43wkP90Rw854PS2kND/WqNR1Vn23i3bGQqywa41
J2Mgf0znbreTK3xvSx07pxiLpve7VzdzuWJu1Q2VnFexWN9mefbrqAtWtBBm
PULjwLzpVip30xllb4XunFKOx4TDIfu1BGf0G72N0G+PR17N4qGFv2QMbL9W
HgAKWOecLdP2cnxvrQOFlE3B5WN+r3b1kGFUIfZKbpICqUGrK3clyXBffH1Z
wJAKGc1t9tINTigsEntmlkXFVq/NRrcfcO6hYr5A8DgVzyb07xsKOkLC4mBz
rR4NX6oLFR/uccD9DX08Yxk0XJ/0oA3YkqDW/sIucpqGhh87d+ifIqGzT+Of
klEChqpMz6xYQ0J1Zvm2W9kJoMvF/H24kePLf3b2kGc57z8a3zbzmYjtT5Xf
HzGkw+DUnYcDG4iw9g1cMDtPR4EAs9hImIj7lY1nHabpSHnHMyF4lgjfMoXr
h/QY0Nlu5x/JtsMR20R9+wsMPIkpedwUS0CYi9eBh18YmHNOuLGW1xbeB8/r
CIGJbD7F5EdzBFx8/OpJVDYTFTGOIm84PLr255r2Z5NMLO/1OeIwRcAJrrJR
2qFEZE1oPyw4QcDwiRpn20uJkAgXuhYybYY8ZqcNz0wiUqxCvMrtLJFv+e3J
axMW6lr/aHyRskFjRPJ5rosslM5v/np3uQ3qQiMjxaZZ2L/YzbfykBW4FAL6
DYzYKBbUjQgNMIN7Y38GLYeN6D3nuaPiLeB7X+Bt3Ylg2ISkJMWni8NMoMTT
XzoE64i9+y6OqcGi5wot4UkICF9qybXv9VF1RyEm/Vgofo97v40uNITUM5+P
yyTDUKS7l9ui3gjZR4Tev3kUBkud9jehJ0ywZlukocXJcFzaz1DhSTTFD17f
xF/yEYjY+COwyMMMP90qXVLbOPOT0y8sLTj8P9t6uSmU43/jO2UvmpOwilsz
1E0xCkn2pJnnBg5I3aCqvPAkCslPVLl+zNpDOHrScCIwGuI7FIhX25xwjcC7
cGhdDLomWnYmb3WF+uHxNWiNAW9QSb/6MVfsi7ESCYmMhZ6t/9WJxy6wkha9
eFYpDi2/kh49ynbB0anc86YvOP73fsexGW1nZOjQNxyPjEdG3vQd7r3OcPNY
dzZzNQVXHKXTMy+RsW3X/qi0ExR8/5lu8jmHDJpWrGrCYw7vBjWQlh8jo9ej
VLpRigolFav64RVk1D7lfVHtT4WIyQOpXZpOINYoBm5+REWw578f7ww497pJ
ybRFgoY+oc4/nxYcICJiOylznIabFwOay41J2B3i3fTwMQ1idgqHu+NJEHDX
PBMrk4CRm7ebPEkknDirs253QAImugNk5e7a4+Ub5eG9TxLAezT/SMBbIh4d
0Q6akKHj3e0J2bJLRHgFrplZ70+HVEjiT0kO7/JffFVEaaBDPqrg1S0jItT5
HyhlSTFgcrln2mw1Zx+ST79Z8mdgu3zb6GYHW2yyY9lLNnF80GS6s6uWgPMF
Ro/LJJnot9tV13nYFsuFJjyCTjChbDWnyKtqA+6qBy8nHzOBe9Rx73UELIUH
BVWtTURccbu5WrEtSpvGuS+cSoRzq0ld32VrjNmcdQluTkR+y489c/wmUPop
/SVXloWqU3Fk3nM2mBroNIoIYqF8q9Ltg8+t4WdlkdLRxMIfpafOpgxrDPeW
CpNl2Lh46GDnRKwFpgoPEM8HsKE2rbnpqYg58vactrvSwoad1Xu7xJOWMLI/
F8s0CEbjMpc3z6t5MdKkVNyWG4KfbM/JHVb6mDtSv/WGXiiCCkcOiHMZ4s3n
9O8F46EQD17VxEUzQqpLvuDJrDAcijiwfvCuMVJycnuO6YVj+bvYE6OdppDa
XVo4MR+Og6KhRdN1pngRsExzr2kkwhfPbv/+nz0U3Pq3P/kRiZPn7LuPbXCA
ifZXrx2XopBb8vmghBsJRvwa4yWG0ejduDLpSaIj1tbV3vk1Gw161y+jBTcX
qGirqsfmxoBJCB9W93XFC8nKWpplLLSOPx+cfO4ChYz3nhmLsTiR7afh+NMF
d94uNPYUxCHktk+M5T5OfwibnJi2jse3aJGVTRbOeMnHeqb2Kx6N/o7tdV1k
LL/lL0ElUfBeSO/dA28OjwgNfAtcRoWuyOSCqSgZUf/lrL9/g4oOz9WXm+Md
YRs8tOXSPypso087Z3I5Ik3lSe9xEg3tW1d8U3tIwndzhRHbGzQk0dzpycdI
yJNiBEQvT4Ddkd9VUpxZ/o7WylJyAiQVPqt0f7NHY/VxvtlbCdBO5j6xr4eI
V7fUipT46KBekjG630eEyaVLo3WOdBzMqgjj5/Dudlp+u1cZHYdS5M7uUSIi
0lXX6Qc3A5FPRQ7utCeC75/90j5uJu7mj/t8322LKkV06JCY8Ctlv3EXJeCl
RrPZ3ptMRMr4L8ml2UDwXqM8uBPxuP7C62ZTW5wefhqS4pyIHKub6ycLbPBp
YGP/8O1ECGdd3+N63wRuugt51nyc+6znaMqQsIHReQ++YlcW3L008vseWuP8
xxPifuUsWKntHOwXs4HNZvHG/cvZ2H3KoO1woiXCjtqt/UJmg6gleCGDbAau
6L3f0srZOFI4fCp5uSUcbml2HNUPwwFhR2QtGSHfPew/vYkw2C/3SBNWNMWF
GlKFSm44DqQmTctrmuJN36YTghYRcNwx7+EsYI58ewHl0rkI7LQ1sfKQIUIm
JHU5qTASr67Wi099IGHpSk7db7MoyPW9cvqt7YDeFf6j9dNRyDA9snpWktO/
0xfzt1+KRo13y7TAEzL2frJUO2cYg+rNJlcOWbhi5T/41f6KQ9Z0x+lMY2cI
nHrU97kwHvsetx/Wk3YGuTHonsg2CuIN+hxP+JBhU7E0cIVGQb91+AfpdjKS
rFIZ0j0UXF+Ylp7m8EZ+bZiOhCoV/o3+B+J4yFB9cr0hs5uKHP64q+6rHUGX
9PSb3U5DXEHW5bRbDkiaGfjTFk9Dx3+um89qkeB/saxoSy8NR9+tGWRGkPDu
59DDsHcJuGdzxb7+AxHlooao2EnH/uaa+Tw3ImgGZxZjqHQs2LhEKXN49+Md
rpjcXjp+em0U336ciMVytSm1HQxIhly66t1hh9HY+pOOdAb2Pj07/e8hAawu
gcGFXgbWqp5zdu4nQNnwAHPjdia0z+4nlJ+xBfFb+sJVGhPGmzINfGassF/l
NrGohwm5d6HzNhkETB9QfLJlZyKYNQV3tmvYIvS0ASluFxu3YZEcHmIO95F1
qbp0Ntbm+5f/azKH1sSHisoBNuyVZsQSei2hduW19YRqMFxkek/dJHNjl5b7
/SlmCMzMlK5E79eD+J0UrgMqofiWXCf9td0ABxau/z3VxfH3EZ7Kt/pGEH53
TPE+LQz6mVP16a7GMOsok/+1LRz3VX4J9f40RbGRefnw+3BIqfwSyzhhChlP
r9WnD8SCujF+sZfDl2yCYZvkJw5/lr8bufLVBUdsisiXzsSBVZjs/8nfGaNz
10V3acZD6Mjs+1x7Z7y+tquw9mM87H+GH+uaJmNmaoVHhDkF5VZWazZbknFs
7vrRqEUaTt/InCnzJ2GxRZPpbZOA6GPZ/SeXk6CtnJL98koCBu1190f+IcKR
tPdh3e8EXFMPGnGaJKJm7/DRs1Z0dJcEiczxEqEdKuDuWECH41rXk99EiMhh
UUOKf9Ih5lbmohhGRMnGByHBFgx4+/z9PaJlh3/uI+Fbfydi1lc8xrXeCnOz
27117FgI/S1zpm/BGjtUY7v3XWOB7UxYqS1sA9aLQ3kbFln43kHlWvfVErU4
GpVtw8YJj1Pdi/9MsVue1SR4lQ0vi0+U1JcW8JlpjuRWi4DvltCJf3fMYPHO
VW/9QAS6zvilOO7l+FTlDtuVSZEY2mt3LSCHhOV2E9KqalG4cJf094+dA6rO
W/I590WBj9j58XONPab3Nc0JJnL6wkL5XirHJ0/kbj0/uTMG3Eq9LQWHXFE/
3UwrGIhBlIF18nOOn2rNZu/IDafAu4iRQakkg/WEj/ziGQVFVY4HF63I0EoV
3TGlRIXxT9focj4yGuq9cg4/pULPM7RodJMjqv0NnPoVaBAhFJw//cUBL+Kz
Q4JCaRAvuCVRuJsEaxZ73/xzGtSzLuSpxJBQwrvpyrZIBkpCyibSBW0xMFd3
ZUyBieTZikS9UFuU/dNRSQpnYgUsU8oirZEbqCZu8pwJBX7hD4JuBCy8acud
3pCILokQOb8CW5D4LW8oOQZj2/ig1pT4CmRbfsy4Vh6CbYqVY3439dEtOGMr
TwqFRvNVAWOCIQb4h+zz+WKgfOToA70nLqhsFyoeuB0D9SerI04EuILSxuUd
7RGL76F6Zpn3XFDdE8YlvioOm5tXhgp1uUDIw1RF9F4ctI3N5uXUnbHazYDI
qqbhb/tRXi+OT3dqucXGiCRAdvXRSJo3p78LtTO+eCbg+bHyIOI7e5gam4aI
1yRgx3ieZ8trIi7Y9WlmeCfCVGu276yWDUalyLLbazk+UPwzoiPPGA3rBJpD
xVjQzTqJpP9skK2Re03El4XcKQXdoVpr/Mt2sblUw8Ir4zXJ1G5rDNAO+eXd
DgdVW9RaVcIUxk/oh8XdI3BiQ/PdZKo5vr2sEDzAH4lnfNMfaW1EqO7/Vp13
LxLt35Q2G86RQAqWa7fYT8HMvZoHDhYcnwt2O1eWTIHlb98dlaNkpL6Rvu35
gQKZyzaMF9IcPhjvt9FRp+K3XMARvk9OuPj0y+TzASqsXL5PTa5yRGdD9ueS
j3SMvvu0xy+WiLeMb6+YagzEDnBRQ8rtoLzgpME8y0C5fPDc8VME3F/dtsHn
IwNOA3dHAqcJOJn5n6/bfibGF04r04/YYmlsrL4+mYmQrnxmXII1BI2ShjUn
2LCxfPKNstIK+ctvSG6WCMa5U6NewtZLuj2jC+HhNcHoU+26qla/Fdbndqf2
ngjB0e95Ylo3dRE1KNZ+dXUoaMv+EarTDLCTxStYfTcU2gNiK2q7D2HL4uc/
Pb5heNBVsrt6tzF+kLg1v6wKR8yWNqNvj0yRW0B87NgQDpVzH/oKeU2x5u1A
qnpQBMwIc08apizg8Sf/uohUJPTGL2v2cdnj2zghcqGV87yrukOW/pJwIKrE
3zQgCj2JGiM/3pHA5yXuPigejajhmx6l6x2wdu3xlczGaKyb2SNiHe+Mv3d/
L1Pyi8FuyzdiAo6ueGDYpLtaNhYSSXlOevyusKhrao58Fou91hORDSMuqNr4
5/zrgDgYBmYuTtU647DdRjl9xXgokWSCf1g7Y+BkwvSVlnh8OnaXEMztjBzN
lfSb2hS0ULS7Nx8kQ6U65E5jJoXDAzzZ8/1k7NgccYY4RoG40ztHhhQZFktz
tf56VFhsWzae+NQJRlcecT3MoOLApxW5qo2OYPzIaro5SkXNz8WiKCFHjP43
+lFZl4aUMfvP/noOqDjcUSyTxuHDtRsLx6xJGONxFL0/ScOr05LRm4NIYF2O
Wp9mwLn3/AtqM1IkZOxWf/kpMwG3bJ7tOqtqj4bNAf2PpxNQXphYK8Hx/dav
P3536dHhssFo3Gk7EWu8TucmptNx+V/+0X4hIqg6GecbJ+lQU796vu00py9W
aahF6TDQlNVUsjLLDrb6DrvvZzEgpJDxqiuSgI0mLTqqk5w8pi+sjv1HgNZv
PDfUZkJxrstAWMQWYeJ77nzMZOJHx/ENLl+tIaNQr/9njImV0QWB1z8QsGXj
WMhjfQ4fruos/ckgoFDupvmjC5y5MjxDar85mCKrWtS/JOJPy3P5Jz8tcMZz
9JKmEQuUd04HV8rbwPeMWGJwDgu3cy4V93DbIOmI0YzFJAvLGv1YbLIVOrPm
qm4ZcPL/n37V8RQznJyaZeWfZ2PpTNWXXd4WGHme057lE4y/dvt39niKQvLp
U683q0PQ2kRab2WrBvmqvcYWj0JgHKVRV9yhj6XT3afCvEIhVKB2VTXFEP9Z
3fwUKhoG8WsnLxTeNcKBfw8LSx+EIYkRxfXR3gQ8EQ8ly33DYW7mmRmfagpn
81enI2QiEHMlK22ltRk8Glgb/JsiMLQ6Xe6MuC3+W7YreE9gJG5KFqtvPkjC
KxURYRXZKAho95Q90nVAi5HydP+jKHwdOtRS888e6Rah0u7Ho7H12XpnvwIn
7NNdSpaVjMFn41u2UaKuWPvr1P3ihhiUPIzb9TrQFYkiv0e+B8dC1bnQKrPe
BSWtW/cHro/DZZWb/nbFLhA2M9Z60BqHjAMhwrVazjC6dzFJMyQeqOn8oKHm
jKPhM6bNohQYax6tIReR8Un3ouUrPwrWpmR9p6STodd3wWOmjoKNwy5yLYFk
1PWKvv65hgonDTOb/wTJuNauNLnuOKcfD6TdyDNwwuK9V1dzHlIRNzJk4WTu
iLsXZHi5V9PQJs0eX/fTAR+CuFYwfGmwfKGUdJTj89v+c/WdqaMh3UjxmhHH
92uym4wfSiUgp8AvMp1MghIxTj3/RAI8f/27vf2RPW4F/8c83pAAEZ4Pboxe
IgrZMRGEtXROHkQbLK8SwX3+06q0Y3RE91oI3OHwz/PsCdOH9XQUyZ4ykdcn
Ylnama08EgzcavoTnriOsw9fr3juPs7Ac9NXnyyO2WKtgaNh1GMGsiffDg3f
I8AwuaR1/RomAsteCh1wskVfe8bsDT8mbqlf7bUxs0H/8vX1xHom2BsHJ7UF
Cfh7WXbsk0QiWGb8rqxcW3iPbTrXezIR0q6tHZJD1ijhplkMNSZCgRVCW1tl
DEGqvUenNAuS0b9WF2fb4M33JrmBABaO9xV0u7daY9XRV3GGDSyolcn6SuVY
o7whPCFTig2hG9IE6csWqJN5sGOZPxtc914Hb1g0Q6nzZePHTWx0/bwkZXLU
Eg2+SkFHdIIxzv/7T9PgctwtrDiedj4EK3/Z5XAJ6ENjf7B8ilYo1IezzoXP
GiDg+NsfEiOhiH9r6uIQZYSdS7avkBYGev3IIYsCY8R+Hix5oRmOiq8u3e79
pogOE7/mOx2OQIeefw6lpmDH+64qMIhEoJ+WN+WiPYbPlDecm4vERMTr1MPy
Doh3+6yyOjsKf5r+/uvl8G17b+NDBd1ofG0UTGcfccS1G5WWHVPRyNk15PfR
mJPft9XvRzJjkLNPVNvf2xWKpUfSlpvEIllaXdmHwydRBj/+hHyLBU2Ob9P2
BRe4HSj0M7kYB2Py1/goHWd0Mtxe15nFIz9r/sAS5/6/Ut2jl/0tHn42+d8S
+siof9g9VmdHwTkX+nWSGxnf4w3Lr/2lQIMdXiYlRob8LRO77dep6B/5Pm+Q
6Ag507cjb5Y4eWfrGT9b5gj3c8ELr+1oCHauvf/5GQnTTCkWo4SG8v+UirJ8
SCBYrdrxYFkCjs4N8fzh+H5PZMx2aUfOPQ9Kf1vz0x6Ftt9Kt5Rx8l1PyOPl
+FlFb2gpm4fjYxcwSR4mYqThJO9eEh0Xf4czr3ITMRNXE1R4nY5nu6b5rqwn
Qm9MxM2Di4HBr2qPj7sSUTVxl+faPwbke11eOe3g+PvIxOEIOybmMrVSbu0g
oOTMZo2LpUzUMp/+/U6xgfAH/8xT/5h46t49ulbHFkZ8/DztjolQsXOZ1ntg
g6JUqec2/yVCrktCkYvLFCatuyWYPCw0LQlYyr+yxu6b9gPCzix8Pj13Qea5
NbQWZrj7b7IQ5Dfz8QPH9+XEBtVPLWMjv2ejSXKJJUze9sw4OLIhx1c09sXA
DMJFJmPlN9kYtLiy3+qHBb7upna91gpDUVB675dvRtDl3hq65lMYMsxFH0QK
cvIlkEs/lxmOkaLjpIuGptBUSAlgGUXA5UY6o2neDEJ3308xv0QgO98mL/+D
HV4n/HjTeDESHTe+WL7oIqHupb9966EogH1qjtfCASIqXreujUfhZGvxtv5Z
ezg9Ug69khUNPQX5oW2lHP7vNHzhoxsDM+UTZRfNXHHPZWqV6vc4WAi0r3Az
ckbNRK/BvUvx+NB/mx0py/H9N8bB2EyBsrISZfdJMoQaPCqG4in4NxKVXNlM
hvnUzRpmFwVbvNlD5RpkJO5+v2i2nYqiV36tZsvJ6Gp0/MnfScXxPfl2lDWO
sJly3rRjKw1eK8mXbOoc4EJMXrcvlgbFqdnhLnUSvN9cMXF+TYOD2UJKYCTn
fmYcc7/Vm4CGuWHS60Ei0jQSjKRV6Cht/JANXyLk/FzWzsbRQb6jeLpJgON/
FTKKva/piBP4xs71JuKxJv984VYGYnKaVK+8tUPPYO/vJCoDXd/Of9nYQUBM
Y287uYcBt46YY8d6CejemZOcuYWJjs/deWuYtth2V4c+GM/Em5p1RqMvrbAq
TtxwZTcT89Y179hsAmaOPNMg70iEE6FH5LedLfRDRNvvq7DxOk2p82qmOfa5
XPYtpbIx7Mf/z/GWOUxWL1zreMdGxhuNHINnlqio9jZs3BoMmkJ49tWEZeCR
mYu9Qw3BkRoxgvVXgHxaf0F6Syjen3o2K9lggJeRX7lG20Ox/KN6U9cOI9yI
Wv/5TCyn35NitWysjKEhPzvruikcXvpvg4ncnPwkVVa69YbDOsTZ/4+DKU7+
EBsX2hOLjs5JXeIXF4xwHXb/MRiLd2oRL8M4s+Atay4RZhyMvBpqK2OdkX2i
IZJLLR4Grs2/o4jO6HnRJyU3EI+264+U4r+RUbYUqFZtQoHP5XPDj43IWL91
r1zNAg3ZOjG6aSdJKE+KLnptmYDVDw1Z9gIkyDZIavMXJICXleJjxm8PDUpQ
46bFBISuEw2LnyCC5FRJ4bGgY5bMo+m/ktN/QUr8mXl0XN2wP5LBmY+uto1e
vUBHOKPrk2scEdnM7mUlpgy4ZNutFbSxw+ik/PSRn4nA8DG1IE8rDAjI6RTZ
sBCVOq6fzOGvTix7UnyFhXPLWp44C9qAdE9c4sgCC49zJWlZy62QfG/ElseK
DabsvqY0cTPomFy6t6WQjYmFq4aEBgs8278zlrKL42PFEsJ+BWa4q7VX4Fdv
BLT7Tg1kLtqioSF9UzQzErpHnzb+YpDQHFdX/mtXFCQv99TMWjtg8v6hF3qv
o+ATOF56o9UeYXxWLTRqNDz54kordMj4xVJQbdgWg0yFpVc/DVyRd9p684q3
MZA9u2nIh+SKn1xcXG9DKDijztaTuUmGkcfGs5ptnP3cOP/vgT0ZG3jDPysq
cHiFlywcy0+Gd92al69aqLAecVj0UHFEgoGmhJQcDcLDZRqG8w7I+2iU1h9E
g/t7/Y5RVRJMGim9m57SsJMvxkoqloRsH51dR8IYML1cOX5vvS2SBhRuOMlx
+NnM9vXVAFvQGsZrnoQwISNV+dugwhohj7OW3W5jwiPYb3jIioCf/4LFFBQT
ca2sJOLgA1t0ygxc/m0bDJuvcR4jmgI4vj3YKeBGCBRu7bKwL9CH7IcrJtyE
UJjFhnYvahnixPc3X8KWxUCz1nhAtcwFaX4Z5kZlMbAsKeu87O+Kbpebmn9c
Y2HmxhSOuu8CUWZqzpxAHP7+VFHKG+L4/6NvndSKODwrOJc5ccAZwrkaP2sq
aVD6rbgpIJgERvC4eq1wArZdM2714fTbkndshYt7AoxSIeA+Yo8tHzvWmt1N
gNqZAa/33Zx8hks+7fRIxHvk3xi1t8G1NgvhnPscH/jo6RPyyRilRQZaZatY
KDrTtXv0kg3ohOS4UC8WHC7luwvdt0bRjQ8QvcfCig7vHOsxa7S/Ymtyl4Vj
p+3X6lI5U9wQ/HI01SUC5v+J/ZM3MseR3ayO1dyRyHhfd+HcXSLGDZ1PC1dG
YqWioNL0FxIcEucTY/dQkJHL/VHWjgy5hBbPidMUBKWeeGvxgQzr0AOjHe8p
2FEi33hVnoxJVwPhEDUq7hfU2KyadgLaLirq9lOhmCiVu0LUEefrK5I+faDj
WNyd0rcRRBSIPnkzt5eBEZ4tgrfv2UHSMbilJokBG7Oo2VQ6AWU8OeLPPjCw
cWwg+94YAbJUscCOPUyc5knWuhDJ+b5vpFsunub4/+f3d+4dtoZkQEGP02c2
znKLxuhxWWH8Pi1od3AYRneuPsADY6x9EHl+k0w4HrRUZQ3NmqJLkl7j0h6O
Om65ja9UTfHryLx5wfZ4VDgFHlC3dUaf3E6eoc54OAhqaUT+JkNJVvf9bgMK
OrA2/oc6GX+7Zl7OzydAfNA85+kYESlF9nWTRnRsrd+Y5iFLxOnjJMKqHDoK
xY5/KRcmYnbLPGtyhg7DV4o/e1KIiDDjlxUzZMDk1x8bYpgddpZM8rw1YWPW
S1Mr3sYMpAst+Z4X2VjsDZdqzLaAE5faYZFnUdh+XUp9Lyc/9OtHA4PCovEt
SclyaNYJaz1XHQ5QiMGD9YYfr8EV5Aa3wN72GHgod7LyPFyx/uu25KS1NEz+
kREv/+4AnRtX2sv9Oft6vJaLi9OPB9UDFM400bBuROfWRBwJv6xbl2jrEhG6
PENjpMIW0/k3Q5xDEkFU3ZupSLTGUz0u9k2TYA5v1ZZ3J/NB7HPaMFcBh5db
t6/ewdZH6Wmhfa1GoXCfXHPiyBpD6Hpazat8DUWRcNf2UrYRohL4PnPZxWKq
9khOYLMLmkcan1X+jQVJvN2a8YvTFzHmcl7FcRglKfRR9ztj8sPvCk1+zv48
X+O9x48E35mlaQ3XBMS2a9C+zNhjRObj0fu3E2D60tV3RRcRyip7pkKqErFI
1jasCTJBRHXNFukVLMwv3zH1S98G5PhTqnpuLLT/vXz9yG1rzLwaU1yoYKF6
lvftd34bBGc+9E0iRIB401Z/TtYc+7/tOdL+IwLNPPi7iUjEEc+tu8eKI3E2
sldK/xMJGYWZQt4MCu7WBO+ldJHRXh5kU9ZLwbZEou12FTLuG4smDO6iQq2Y
sFeOi4zTzb+SNryhornf+YehuCMW1l0b2pDIQNpl1te+UgIyPh6cSXvHQMfp
qxYWHwiIcHwdV6nCxHW18zwW52wRt3vc9wSDiS5RxzUqEta4HOS59Kc3FD6f
2gsGHY3gr3nPeTQxDNxWulnKIcaomvtZtf1cHJ4OOspJHXbGvshzxUcQj8UX
D5JPkJzRHcfc4Twej3KJXQarxsgI2/Gt2uFvAnodum33TXF4aJWYwToCHV5N
3NeGlnHyGzFdu66Ijq7Q5IWENUQw1y1+fFzCAvXOO6LcKhvUjERsHvvNwlaB
L3F5by0x0fq+QMWOjcKcN4x8STOYX3kSd/lcJJh8/ayRMhL0N0smHNWMgtyr
Hj1BRwfEBtvrhAxGoejAA9mNN+2x/nG1x9RzzvMbSbP2k3PERJb5pYINNGz5
NJD9/L0DerQyLttGMfHT97OChJ41GuRfKw2+YOL9hVvv954i4Nt/8soPlRPB
Fa/blJPI8dP5B9WmrsHg+QjJb+Mr0L07gTv8bgyUh6PWq59yhYoaMXXRNxYC
/sIFEzUukNlkUW5/n4a+/IJPZA4/KvC9eaQlngAu9tvhGXcSlL19djys4/D/
8aTTqo7G6Et7bq27hoX+5DnmRLENpvcty9K4G46eLbs/3xYyxcd4WecMnwhc
lOq+7vXHHOyT7w3IwpHg2bVeJeQdEcUeiw9PplKg6e5T+H2CjE71pegfwxSs
Vu9vE5UmQ+z3hqcy6gxI3X/740CJHdQycJOQxsA4io6Ucj7vX9nw6fVf2BDL
jvJ/9P//O6fMp6aLB+NuOCNpecRv3VpjVkTZ3WCoxit4PN+8FQcpkXNax0Lg
65VSL+KjC7mnk8ZSYqEIC+bVeZpkgN+mW4RmqkJx9X2Z2P22Q/hp8tgN3mG4
rWU1o6RqjOnYjRvlhcNxHSlz96pMYdkk0JhVH441z1UCk/+Y4Cnb9FtxQATO
q07s4qq0ABjEdKM1kdBSXOiV/0FEz78HTS7NkUgqWWO3sERC55mijtoTUci6
suH122ESnlo6WKwTjUa09M3QpBUOGEzxdpp9FI0Xf79vbg5yxjQvuu29Ofev
bkO9ooMrPFMubCNKx0LnY/dSnKArfmUSVk+0cua0g19vfHQBu6vTb5V/HK52
7FTsbnKGWmq5balcPHReL+f2+f/vnzTH691N8VhhcP7N7uXOCGt85G+hRYG6
RlV+lCYZwgwem6gMCgbEOn4TOX2Yf3S739dRCkTOF+ydkuL4UCzVXAFUDBdM
7al/4YRspex1YelUaG+KPvSl2REnhtOVzD9RcTv+9QUJYUe8GHo4906bhqPU
nWbNJg5QXXq+WJlKw+Gdyyv8rTj7cfnitOMEDaRuttKFIBJGqBfKTPUT0LLr
edJHaRLo8bEF1IwE1I/PtYXvtUdlbcqR0C8JyEonMUpGiThPcxNKAad/Y1bF
S+0kIsxDanpTGh1y0bd0ioWI+JSwlBM5QceKse9TJSwibOqbY9ZoM1Cb+eAM
PdcOFhr1W46fZ+C/2RWO78IJ+K0d0TA6zsDKnbtM/lsioNhFMn1Ik4lPPiry
ezg8N1wzvCM7g4m9Om2b9g5YQ2Zfxp/Mz0ykWOhEdvYRwKfGV+uml4hm+YuK
RWkE0MKvGYTnJIK/46aQn6M5fnVt5349mYiq5Ysx1s8swBU4yJ42ZOHjCP+B
S0o2eJBh929HNgt3TvTyjC7j3OvushsT4xy/3ryvzdjLCjV2+xQ99dm4TTXs
HL1khm+UJdrOTDZq7xl4JDlZoJA0bLzcKxiliWLLeHJXYWmbi7ewWAjk/2SK
beZXg8CV6OvlD0PwGIsBl57pIz/01tRn91Ckx8gJCdANES36avS/lWEwdUoa
ba80Ap91Fu+a+2HYurUjI8fMBL/yBv8NeYWjsNuuTTvTFCtP0pPuSkXg77DP
hgZDM6wNnme+exwBUc2s5uvfCUhif3Tx84+E40331hMcXr5tEOmQLh2F5l2S
Z2q0HeDuqGRrUxcFxcCO0ot8JJD21/Dk+Ubj9oWLh82TnfD7zo+3iatjEBSm
ODLD4wp+k+oz7+pjcDo5U2Iq2BW7nDpeqp2KRdGg1pVjdS6wz6+mfpCJg5Cx
dtPFWy4Y+ikr8u1JHN6NZL1X1HKG3Pctj6+ciodkq+FCD4dv3Zc5Fx8WoSB7
B6/Vw2JOvlusDwT4UlDiKP3cMpUMhetb/157SMEn6W20LSFk7FndVJG+mopv
aM2WECJD1vp25As/KnpuxX5/bewEi4Mlj2xrqaBttPshZe2IPIakx2UxGh7l
ew5W/3RAa9EbKQ0fGhR8lqbvu5JwzcKphv2Qhk2uy6qfcfxhzb4Vyq6SCQjK
fdJV6kJCnFpeq8PxBMitbI2paLL/Xw1nHg1l//5xiaRSEiVLSZbIUlIp1NvO
WGaMmcEYRUqEkH0bwyxmVAqhhSRZ0iLpSQ+iEhXlUba+lpSiLG0KRek3zzm/
5/7vc879x32f+31d1+v1Off5IO/+NzeJ+2zIdiR6S7+kIHNN7qzYKo7QQwtP
rblMQdsGpzUO/hxcS9WX5ohToJcTletRx8HwRzdO924KDnR/0/l7BRferum1
RWuF9XBh05UWfy6UBlwODISRIWN8z1jnHhcmd4n+o7edoch2d+iS4aHaLV+I
J2RY6R+6Y+vHQ1j5XGWkGwm2155tk6zjoaRHKujyPGf8qfx6kSmbAimlSwcq
ssiwnLF4GRWUgmveUReDZojge8RZnn6QAq8PBmUbU23AtAo7HyTPx+PEO1+i
cklwmFe3KP0wH49ueg9HNRHhfUhm+vc9Plq/WB2eu0hEzvZXu7asFKDBM/Xk
jXIHFHf9On07QID+XFXFto8EbPpy2YzUIICsEzOmlO4I1sSh8RbjMPxKJSw3
CxfDhfSZZ1OZ4ZC+aR8y+s4Mr9Y6nv2zIwK6lPMJR8csYKz76wfxTQRuHztY
mhxpjTl7nS1lJyKh6mPcI5ptg/ClohkiO6IgGeuwcN0bO+ieaSopGYvCklne
tSUX7OArofSjGzEIKMiY35RBRUOBwtIfn2NQGigX7KbsCoUjb9N5WbHQd0l9
Wx1Ow8n7C0sZJnGIyhRkB9i7IUi1/IzJaBzW76XMuhszMKsxWy6fGY/1xYxR
3gFPNH/bmmBllYCqkOAnl7oY0FTkEIa+JuC4N+Ws7CQDW4ejTJLOMFFaIyjx
tvZA2YNxSU3bREQWHXA87eyB5+YSvx5/TUSNmSV/uJ+OXCv+C08yC2NixdJq
nnT4VU8fN/vNglGTaQpzOR1HdFUOvytJwmu1g+dFj7pBzLDTPGI2CTuklU19
Rd1AaCCIHyUnw/p7lhLaaTiktqJnTUkyzJtEbyn50lA2Ql7kIcLGB2PqleAA
GjYzcqvbaGzMnvPXvz5DRfoFo4SHZWzEuMVs//SOgsKgLF1TUQ5unGm/u1HY
329Su2U/UjhovUZPCxelgJxg04hSDqREu8w9FCko0o32Wf2Hg4zkZvFUbwqO
vvZL2TPHxYuwbLFjWmRMWd1TlyPzcHVxtn/HTmfIGb6sIF3m4bXJz0TvaBKk
vpuTFs3xQDQM/WxmRIaavDoh0DUFUZ2VtI+PhD46Iv1Q4noKVn+1P+283g61
x4ikdaJ8xO/YWnZZmMfiO07N9e58XM1zOr2znYi0PwZxWVf5iDDZiC/SJIjz
rCaXigjgJshKUfvbEZuy5D2lXAWYHf1y4qwRARlGLoO7rwqw9iI75/oXB9R8
K+xYtjMSveoVaqu/WmMpWfRlwmAkNn/2JW76YwuW/t2ghowoGOt7pNLt7PDR
3Dz0kUU0Xo36rIwZIeDeQVvS5Gg0Hj2iWNc3uODm4iv3Z87EIMH8ct+KZhry
h7ov6FnE4vnr+7sWu7iibJe3jML7WHRLONx2HqBC6XLA3oFTcZj/m9BTk0uH
wA4K7SbxyFSf2/TYzhPHFz944zvBhEYWwa7RygMZmgeiVc4l4vbo+ny5NR6g
e99se6nOQsyqphWnQun4YLcql8Vk4UT5Lx9WAx3aNSZU0xcsfMijWcn8u38T
cLJ7SCsJu7vfS1eI0aFhsWnF/bYkdNhUaC+Tc8O2blf2E81kuFsY5+o3ucKS
t197JC4ZdotqEWlEw2B4/tnv7cl4Me+975CQXy8PXjckdAv5oSHZ1WuAAvY/
F5883cjB/gdhAcsDKRiffah5JYGDYwfFMjIXUrCooiQssoODe//rbXTZT4F6
UvCU2wYu9HXcwu73u6D15AFzTZbQ11MVgqqE8z2yBo1LOrkQK5z4GtrljCvq
hOVOmjwonrrUaM0mI0te1j6eycPe4tZfm8edEKfRUHP/hXCd2kfUEPr/17AL
kxPaKWjI/VI76EWG1kgk31VHgDc1x7+bFNtDSf5Nx16WAHVOlGLxQnu0logU
ePUIsMXgdV/hQ0eEoLxOXzMM2YVNV9bJz8P4wp2vVyeGY98RyQ07ngJz4Uqh
R9Uj8OLt837tWgucM5YRVWmJQMBgx9O2dUI/bZ6ym4yNxIJJ1dlagg0MrFf0
nlCNQs3TxyUyEgTcvX7wr/zOKIyuWqJ409EO8mYf2h30E/BTS/Vt+hcG0l+O
Xj/Yn4DhmCZLr3EGBhjq7TZsJoqbGO/Ocj0Qctnput+WROztu5E66uKB7sHy
F069ifiYlF9qOiX0Q46aCtWGhQabSrsTFkIfexj1y30yGWv5n4fFgmlYHHxu
y3EHNryGFV7ZLhKupT2WFeazobDutsiWJVRslMuw/t80G4wlA7tkRilQG1c8
eZfAEc6dljbt5RTsDyl335LHgVq+OY0kRUGjWzXzyXcOtOUPascnU3Byu7et
uS0X3ZuYxbnuLqDfMNWanUrBjzU5mb+2OYEiu0rblchHz5kcM+UFJKgTLEy9
L/KR1TFPNUCSBBPdmLZf3/koF3nzgLrMCZHhGvV3HATo+bR1UEqVgId9JTer
Lgig7cArrqhxQILbW2a9bjQ+DQ/lKucQEPgxL8CvKxqB8yJ5t/rIuECwWXaT
HYNP01wy/v1f6NSGX156sejMWHlmzNEVvBYzg79exOLsXHja8X+o2Pk5o6KO
GQfqmmJzYz0hr/xRjNXdEI+BtWlUNQthfb7M/GnSFY9Pt6SP/uXuiS5+5UhU
GAtrxBbLv78srC+DSq2JRyy887jno+xOR/Zu7cbaNUlQWPKS8laCjjum4yOC
piTQ1J4Uqm52wyG97WG3lJIh5s/fNPBN+DxyawrSQ5OROrtEX6BLw0OveO36
x8kouxuocUzILyflWyJ/hnNxxnC7v70mGT4dz/VklHkImFr3qzuQjI/r65P2
hfFwUdT35olWIt7428YceMxDitZpH0drZ/xYYff0ztoUjJ24q+L/kIyTlzQU
/Ehh8DnSGunVJgGKQk1Ne2k4zoV//k04Z457zQkNYU7CvLt57mw3sIRhYPuO
wbk4tIxWBxflM5BU9VI59nI8ulb/TPw70BPMYrbGLo8EHKmqLa+qZaDOU3l4
3wIm/GTqot9/YOBocHNRdTkTMsS/fElCPuQbbSNQbiajcrno1u+hNLxaqifP
WMxGxefq4J6DNLja5ZnJerMxv3Bh+4cPVKzavHJs6C82jBlMX78OCgwFhsuP
7EuBZsP0iox9JPBUrcVId4Q+MO/cq8aFtljj7x1lI8WHSJm/18YUEmYYvEMb
9gv5P8IrXKWKiOlbqn8/uc3HRbmT+dsmiHg4fUXN8HIUeH2vRv2E88hTt8Dn
H/doPPv05kSHsT1kBycMk/9EQzVty4LmMgqani4Nt7gRA72qhLUNYzS4Ld8z
JLdZ+P2PFUcm0uj4tSjOSSBgQdzjU/lqIQ/oWTax+H0sfBwY15BYT8ee01Mj
S7cK8+HjZZcx4Y4M23CTHz1JSM3dcOS0tBt+3N09wB7g4Coxbzg9kgJxmm5v
qQEXOdk1Tv/UumCppMhS6lEuCgZ+h6xPc0bxrMiihAEuhuQsb28ddsa3yAff
BJt56JFMsynikWEq5S+bLeBh/ZH4Z1QHInLnX237MCSAnudf9QU/HXFHktF5
NiQSPafvTAab2EB68Fyi66oojA/EWBQP2YG7w6j2XHMU6MWtzzlqdmjPTWRJ
aiWi9SW9qVTIP70GYnXL2xIRN6hwb/tvOkQuTTS1mbGgM7Jj+OE2Oj77SbuU
TLAx84/CPs8PFDC21z0rsuLASP6j5joV4fzwf1t4NYeDdcejm+OWUEA97HGs
4DMHNTqVmRvTKQiZzdx3xZyLhowNA8OJLpDfrxuSZiOAtZEpfWYvAX16L85+
OytAtbjE8TXHHPB9ucGD5Mex8NxeqCQ3RoVtRjH9elgc2IwCUkO/OwZ6JMt6
lONhW0s5v3KbJwjSReZLWuJh6HDXYNzXE2I9GmNaq5IxyJmSsJ9yhUZ/bN+B
wGQMzM/2cQMNt7oOHVFrSEb2OX3e3kQaZn3yqhQVUjDTuclC6hoZT2+21Mwc
SYHr7F2tuRghn7fYzlewDsMN5pKHJNUFwvt6LA+cD8f754GyFqHmcIoYur7D
MgKjTb+eGy2yxGKN0O8HxyPQW/8lqpNrDbVnfc/NSAmQlc02uf6EgbBakrza
rwR4UxUbD/9k4LX2uq95l5jQFbO88t7QA5bxSO8VZ+OZHF+qyF/YT14oMSc8
2HgyJf3y9QQVHX6ahtQbbDhd+O136gUFC3gb322sTMFkdFjN4mxbjMe+9Lkl
wQdx/QMF6JDQlnpI4fsePgrJry5W3ybCokf7bHkFH6KnFBgjS4T9/E7ooRan
aHSNq7YXy9hj9FLeA+PJaExqWxZbbqfAZLxPYW1RDMqXOcitekvDEW27STEO
CwTupKRjGx1XE+eN7esW8nLdutvHNtGhk9zgFaufhBe1nz+tmk9Hn9WLkr7O
JOhPBLa2y7jh01ODDXVcLgYNlwQH3XJGWu+F95Y9XEQwFDtcXjmD6MQTDdTh
4dvgAW1mGhkjGXX6khwepM5NbWwWJSLAMOX39q4ItL7zK+tztIbJ0fQ6IjcS
F75mbez3s0FqQWvK/jQmNM2+Wc0d8IDUbeW+R6aJ+DywgKjz7/5nhsf7o8OJ
EJPo6AoZo+Pg/RU7F/9mo962UPHRmDDPF2LInUQOmohlMYZCvu6JjFtWfZED
OZsIAxMZCv6nZsyIK+GDy19ZoStFQoH7wCB3ho9lQVX1jHeOaOesXfrWWYAU
ppqu42ICNmyM8etKi4FBXs4q7UIa1puyWh8ZxaKvYaWKGM0V8lzni+/7YtHV
aC2y4BZVyDNpzKKWJOxUE5vRVHVDW7LN7C7VZCgp3su5MuQKs/P+vp+jeUii
nO328iRC7zH3bOYzHmZJ/Xvy/Zwx2fD9NVU9Bf7N7qFJp8g4nSC2+TY9DCt9
T2qFMCXxMPFRR9mteNxwedRMDhHOw0TtuJ2+CWB+LZ6s/5uB7Ac2op+rkhFQ
lTQ5EEVDTIFifp80Gz3JW00XHqBhQb2XWvhdIf8LHsxjxdnAyXU0tUeGj+MZ
N3xqrpAw7LGeFXgrCjqVKooh0nbIutjGaN8fDY7ysxsx9fbYtda25LFkDHzP
cflxwvxyxq6WSJ1goWbTe+rwCB0VC4+uvP6GhVWB2SXBq+mIwLFnbdu5aLYP
MqFddYGe1bNvYye5uJV4e21asDM4FUkfro4JcGNibYWKrBNGmBfqVzdGIf2j
vu6nZUI/qXQ/u3Q3C7RHTRKdhnQo/9yYKfWRg32pFIweo8DL89rngd1ctJx5
1pid4YKgxyLmFfLx8FxtfH++sic2XNV9H9YYj+6cTF5KkCeuL9+30vVeMo4u
Wr7NjkUDv0uCsCMkBXuy2slVjUS0Vh6S1DsTDklzxoOVG82RTThzSWl3BCxD
0ot8pi1QePn2VO9wBGw1dKR1mNZ4FnCoQmw6AVG9VeVm0wyk8p9mL8tnYvQH
xS1zmwduit14eewaG2QNbXHlXgpqCxgT7gw+VKOz82YeEjEyfj1VtZyPoOy/
Up7LkLA9N5rZLirAyPpbC6dyHPFj1uLTsfwYaMgZ1PP7aZCd1lK6oZOEhc1j
ie+E9cmyTOp3ak+CqPKJ+K8r3PB7xwfJfi0hfxiLRw/yyain+t81T+IhuXyL
h9grJ/RpW3JUWZF4a2RBIZBtUK+/zeq0USI0X/UGLqZ6oKta3PPj60SUjCjO
bZ2gw26MjCMzbKRpm10bF/Ipv4kQaufIweA846JySQouhGXdmsrnQL1UM7da
yKeXfl0cdiQKsJlgULxqPgF3KjPqzhQKUFbQOPjlsQOG/CgHTm2JhduV7L5p
Z1eQSu0OtXbHYuug56Mn96m4qSzZb82Jw3ktcsU6B6HPu+2uilmbDDmP55aX
J1wxPXaelqKaAhPvtBbSdTJk07PUT1DDYBqoT/IrWQjtFd2kWq8EBM70nj9U
xYDOy0seSkvZKGR0qEwK/b0pxEV2sDoF0o16X1Qf2GDba/V5y6X5+HJOR9mz
koSf7428nPdG40mw2eEAkj3KWMqHi8RisPkIbXfqPQowuyLO/hgLrxtHRVlv
6QgpLrVXHGAhIIS811KJjjUlwyyVNC5E/poKnYt1FvrqZsXVg1yY+rTUnRpz
hsop12vflKIgKP88pjRnh+NvU7lbJzg4aZpWeUeY6Tbxu8WdeQLsuPqh4GCR
A0gfZWTE1scjdM3NPXFmnqDFPK2bPZyMHS8G80o20zBj/M1sVEk4PwymN9fc
IWPDDwIrtzAcmfOCvLedMIe81PZEi3lM7LZ6pR4rzKfU0v697D1sbLq0X2fm
ExWTT8+fUK5kw3Lu7kFmOwXvwqLN07z5CNZ4nUOoJIJl8Xh2z0w0cvqMaRKh
FFhLeRZZGiShc+jKzrOz7ijYpzY7o/evDzb1rRb2q/YbZrMNvREQGTY4M+hj
DYaJeNi0eSJU79tFt1E8wM3p2HLpDxtffMVTC8YpIMWVbvEmc7BFRuW8jLBf
twfLBBJ+82FRqLrrdasjvJdf3T5rGguvvmyff8/XGvR27xEZjMUd3qlnJtVU
NJsN2G5pTYLBpXVFZQpuoEapXdFu48Hoj4rR3hhnKB0KM+nfG4Yve7+KRlMX
Yejtrk0W1fHIC9ELWXvEU/g+hw0X3EvB+dLyn87bbDAlNXBtYXUUWOfNKr8t
sENzr1XHP+ksjHaKzqO9p2PX20rfqkwu1ohm5DeFOSOaH/g97ZMAR0w7tbzW
OeG/815F/v/677zL/9b/B5+JHQM=
    "], {{{}, {
       {GrayLevel[0], Opacity[0.2], EdgeForm[None], 
        GraphicsGroupBox[{PolygonBox[CompressedData["
1:eJwl2Hf8juUbxvEvX0k0lIgQslLRoE1LU5FNKCsKoULTiBKprLIyU7KKhvag
vYyG0S7aQ7TL/L2Pfn+cr/v4HOd5Xef93Ou6Xk+1bv1b9itaUFBQRHTd4//H
Lnv8Xx9Ld3Z8pbCgoIzjAIXX0C8XKygYqLA6PhRfg19TW5u3Xqzj1+R157XE
RdJAXXPePeSp+BjzNeLdxfuLdxYehtfgecY8oOYPfIzcAHworoavln+VVyt9
xFp+DV43XoucPN4tLuLdDR8yZgfdiHe0Hg3xnfhPuaH0avoB4+6X/x0fzb8G
V8NV8VXyr/Bqppf4gF+d15XXHO8WNcy7i9+MP5HfGi82djtuyD+FvoP+Q+5+
9XN5v/GOwi+LGplXvJ/rqa4LrzvdTc1j+CK5yfS39K5cd/PvlG+KJ6hdJLeN
PoV3Mj2G/p0/V+19vF959fBLonr6iPdyPdV15nWju6p5FDeTu9D8k/A3eGeu
Pd6h5kI8Xv3J9Enyt+Pf8H1q5vC28uriFeLQ9BDv5jqqu5T3nHypPFu5Jo5d
8CNyTdXdQ39N76C3y19AjzPmJPpEudH4VzxHfjZvC+9IvFxUSx+xhl9F3SW8
juZ/Vk3J9Ml1ceyMl8pfqPZu+it6O71Nvgk91ritYjZvFu8XNUfgF0VV3mj8
obo1dEXzrVZzCO6U94S+VH4JviBzin955+O75LeIWbyZvM3qDsdX46o5Z9xf
3Qu8ZXQxc7fkH+/YAt8nV0XtuXgU3oBX41VqKtMdjWuSfuIf3nm8O3m/iJm8
GbyfjauDr8JVct64n7rnee3N+zguTD+55vQcuUPSQ6zkVcId1J6fHuJv3rm8
O3ibxQzedN5Pxh6Wd4i+mn5JTf88h/SvmZNfR5/KuC9+Tu1jdFFe87y39Gx+
5fQV7/Aq4ovVnZe+4i/eObwxvJ/FdN69vB+NrZ3rSl9Fr1DTT+4ic8/BWzOv
3GG4Er4SP6v+ory7eBaulJ7ibd7BuL38uekp/uSdzbud95O4lzeN94OxtXJt
6TPM3R8vV9c3zyq9JfPmd9B96GfUVkwP8Ra/Aq8db7T4UUzjT+V/r74mvtSc
L9MHZG7+6Y798IvGXZlnlf6FrphzpnvTTxvXLN8IPBMfnF7iTV553FZ+lDgR
n6BmFO8HPIReRU9Ve5A+U+S/49XI98Nx//Tm9aVfUNdH3cH5DbgXfkpdhfQR
b/AP4rXhnZPrJ/7gncW7jXdCnnHjbsPf48bmHoxX4ilqy+HJar7lVZfvS19J
Py/fW75Cfgu+Aj8pXz49xev8crzWvLPTU/zOa8wbyVtozL/08byj9DgOj8Tf
yd1Ev0NPNmaS/Df4UH4vXD6/B18u/wTvoPQSr/HL8lplHUsv8RvvTN6tvFZ6
LDDuH3wcvx5ugG/F38rfSL9NT8p3UP5rXI1/Re5BfgvuKb+MVy79xKv8A3kt
c93ST/ya5493S9ZdPeYb9zduwK+L6+Nb8DfyN9BvZT3Ot1D+K1yVf3mue34P
7iH/OK9s+olX+GV4LfJM0peoeRifKXeB+SfiTflOZ/3EW/Os4hHq69PHyo/A
X+O71UzkbeJVyTdAHJge4mX+Aeqa8y6hO6l5CJ8h18S8E/BGvBVvkT+NHq72
2Owr5Ibjr/BE+Qm8jbxD8KOiTOYXL/H3z9rKe0Z+L/N2yrrm2BEvljtd3Xj6
S3oL/Yv8qfTNxhyT/YTczXgTnpBa3pe8yrgnLpt7hC9T8wivadZQPAMfIH8b
vZ5+Ke+QvivkS2cNVvu0XImcC68DvYh/Ws5BbOY1wsPUbRTjeeN4X6irhHvg
A3OvcHd1S3kXZk3F0/H+8ueYeyReh1fg5fL7ZS3O/iw9xM+8hryhvC/FON5Y
3ufGVcSX4TK5V7ibuiW5xnQRc1/AP86xCb5XrrTaW+m19HL6Rfl9sxYb0yi9
xE/ZF/CG8L4QY3l38T4z7mB8Jd2Hfk5N96yl9OZcS35tvfbHXfHDatvhR3BB
ziHrMD1Nbr/0Fi/w9slaraRheosfs0/gDeZ9Lu7i3cn71NgK2UuKfTNWPM/f
W22TfDPEZ+JO/h38T9SXx33o3vSz6rrJNXMuM/DPuQdytXBp3AUvztqatRtP
xfukh3iOVwqfL39KzlH8kOeUdyPvU3EHbwzvY2MPyv7LsbS5e+fdcOyFn1Hf
NWs0/VPuR+433ZlelLU16zmegvdOX/EsryQ+L98L8YkYw7+d/5Hacnk/zb+c
3i998n44XoGfNq5L1mX6x1z33G/6Unph1tSs4XgyLpVe4hneXvjc7DHzO8X3
2f/xrucdne+1McPwx/h6+s2sx3nX9B0t/yGvbL6d9OX0U/Kd5ffN/caX4AXy
JdNPPM0vwTsne830E99lTeRdx3vQmL/oo3hH6lEPD8UfyV1Hv0GPNmaU/AZ8
YL6NeJ88H7iT/HzeXuklnuLvyTs7a296iW+zDvKu5bXQY55xf+J6/CNwXTwE
fyh/Lf06PSrfD/n1uEzuA947zwruKP8gr0T6iSf5xXln8TrQF6tZiE/Id4P+
IusQXVWvb/Le4kFqH5D7g66b304Ppjfwb1M7krcuexI8T+yZPuIJ/h7qGvMu
pturWZC1Vu5884/Fn2cNwlXw12oa4IHqj8zvlb8Jr8cj883grc2+I+cjiqeH
WMYvlrWH95T8nuZqn2fFsR2en7U23w/6s6w59Ffy9ekBxhxBHy53I16Hb5W/
hfdB3h18f/Ys2e/hSWr2SJ7+IOtw9h7ZM8sXZl3KdcVPyhdPf35b+sGsvekr
NmX9w9eoXStu4Y3gvZ93B3fCpfK+4Q7q5mbvkr0SvgcXkz/b3CPw+1mXsx/B
j6kpmrVKfVu6jfw8XD89xcasifhq+Q/ECN5w3nvq9sUdccm8d/hidfdlD5N7
Yu7GvLt5hRlDv0c/Rj8qXyTrUdbc9BBfZj3kXcV7Xwzn3cx717h9cn3wXnnX
cHt1c3K+eizFu/O85N7gM/FEXDTj6XfpR+lH5AvoU7P2pp/4It8DXn/ee+Jm
3jDeGuP2zvOHS+R9w+3Uzea10WMJ3pVnJ/cEn4En4CLpI5byd/Ma5ZuTPuLz
7NvU9OO9K4bxhvJWqyuVfRPdk35STXu5afQP9J78mnoUx23xLLUP0zvz3GR/
RI+n88fLUrGEt4vXkHVU+orPsn9T05e3RgzlDeGtUlcSv5h7qUfP7Asce+An
1LdT1xRPxd/j4nk36Tb0TONOz/qAx+HdeIn6h3k7eadkvRWrxRD+YP7K7JPw
C7mn6ZP9geNleJk52qqbQn+X9yXvJ92anmHMaVkb8Fi8K9dA7UO8HbyTcb38
TvFpvjVq+vAOp+vI34BX4UH0a1mfs7/R9yb5d7JPyvuDn899z/nwu9OPq22j
tljeU9wKT1e7M2s5fzF/O/8kXDe9xSf5BqnrzatDHyZ/PV6JzzT3QPwqvknt
jfJv59sj1xoX5l3ELeXv5e0Qi/mL+Nv4J+Yblx7i43x/1PXKt0bud/qweHrU
xtfhd+QG0K9krTfmBvm38o3ht8JF8x7iFvLTeNvFIv5C/r/8E/Kdyx6G/jRr
Jn2I+T/KdcVXyDfHc+V/w7WzJ6Gvpd/Omq/+et6bhf9towqmim1iIX8B/x/+
8Xmn6Nb0A8Ydnj0Q/UnWSLqygR/mOuLL1dbK+yA/CL+VNVzNdbw3Cv97vQum
iH/FAv58/t/843J96Vb0/YrqyJ1n3jH446yLuBLekH0g7qm+Jl1DfiB+M2u1
mmt5rxf+91dkwWTxj5jPf5D/F7MB7iHeyDrLH8R/rfC/vxQLJom/sx/gz2P8
ya+fb4y+T+T6OLbKviH/3eC5uZ/ZK9EfZd2k1+f60pcZV4OuLjcAv55nW34g
71Xe/wCHP541
           "]]}]}}, {}, {}}, {{}, {}, 
      TagBox[{
        {GrayLevel[0], Thickness[Large], Opacity[1.], LineBox[CompressedData["

1:eJwl2GXYFGUUh/GXkA6lu1O6QUoERcCgGwlplAZBBVTCRkTpDpMQUDpEQqVV
UMIApcMgFST8ncsPx/nf9zkzu+/uzvOM5O/Sr2nfRAkJCR3vSkiI47YkCQmD
EyckDAFf4kFJExIKcoW4rrgI/kE+qH9YflWvmDxfbipXcZ1m+nc5rsRtHCs4
76r8Hv++2b/xJAUTtvNDhKH8V7ibqqiu8e/zH/D/4MmKSvjSf4byz/Bf48Fe
txBXmOuOi+KDci6ve8jMEfya/sO4OF6Am+HmZiqZ/1v+QP5Q7zqeoowkfMU/
ww/jd+AhZGGuCNcDF8OH5Nyue9jMj/h1/XvlhXJzuYV+ZbP/yB/KH+ndwFOV
0xK+5ofxw/mdeKjzinBFuUvyfLmxwZ56xfFhPg8+Yv4n/IZ+CbmK/nX5I/2P
8b94mmpiJhGfmG/GJ+N24OH4WbxVfxDexT8jF4337/rF9C/jBbiX3r3yEe5H
55RUVbkbeh9zi/BNPF01NZeYT8I355NzO/Gz+Dm8TX8wfsBr7NYbhovh4vq9
cQn8o/yT2VKqGvev/iJuMb6FZ6hm5pLwSfkW/Kf4SdwVp3HtDXJ7xxRmd8nP
8Znw82a3mx3C7dEbLhePv1m/Dy6Jf5J/Nlda3cfd1F/MLcG38Xgztbja3Ezc
HCfFd+HT8hS5pdnP5K5yDa/bTS+t40ac0jm7HZ/nRpjbi59S1dUtfgm/lL+D
33KN2tz93CzcAt+Fk+Ez8lT5UddtZX4l7oZr4u766Rw34VTO2+M4ghtpbh9+
WpUy/zP3C1dG1eBum1vKfRILgZpg5n6uDndLXiLP1mopJ4t7zmsk1zuLp+HW
zlkld5d78KnN7pVHyqP0vsF9VWkzv3BHubKqJnfH3CfcMpxIvW2mDlfeazzA
38ZL457Cc8y3wslxCr025tNw+/Ao/AL+FvdTZcwd5Y5x5VSthP9v8GXc8nhP
8gtxj8gT5QfkCl6jrv4d/El8n3iu01rjFPEd6rU1n5b7Br+AX8Tf4f6qrLlj
3K9ceVU7Pk5uObci3pv8Ytwn8jtyXbmi16inP89sGy5lfHe4nZl03Lf4RfwS
3o8HqHLmfuV+4yqo93CLeL/c/bG+4hVyNtf+NN4ffkn/QZwUv4vrBZuZb74t
ToVT4/b66bnv8Et4ND6AB6ry5n7jjnMV1fu4pblWXDLXXiW3dawTa7bep3x2
/Fm8dzw67hd5kvyg/JD+ArN3q/14NB6j/z1+1sy9sc5xg3AFfFw+of+z/KZe
JfkDuZVc1eu01k/uuDrWmvi69T7jVsYaGOszd486oD+GH8v9gJ8zV4IryQ2O
fQifkPO61kkzv+Dx+g1wZfwhbh17nJm6sabjlfKqWPvi++AyqO/NjOXHcQfx
8+ZKcqW4K/LC2AP5SvJJLp/rnzJ7FL8Ve6r8kdwmPlf9emaT4VXyar0U8R1w
7bjUZtLwHbiM3A94HH459nP9ofgQP0IuFZ+r1yqtfxW/h5vgofqV8alY02K9
Vw9yybnV3BqcMj5zrj2Xxnlp+Se4TNxB/DJ+JfZ0/WfwYX6kXDo+X69RRv8a
fj/2Wb0q8ulY12LdVw9xKbg13FqcKj5vrgOX1jnp+I7catwD98SZ9Q/Jr0T2
Gq/GM4L+MO6I3ii5jFw29nVcFZ+J9SvWelWfS8mt5dbh1Goyfsg59WP/1n8C
p8Pp8Tl5utzJ3Bq5p1zL6/bSS+/4Oe7gmMV5h+VX+dfiWSH2HvWwSuW8dfz6
WMPUFFw/nldiL4/nMpwe343PyzPkzubWyr1iH3L93np3O27GWZ1zxPE17vV4
Toh7SFUzfzbeM1ddNeBSc+u5DbGWqan44fh9x76u3wnfHc88rn0PdwHPxI/h
LubX4d64T6wx5n+UX5ffiHsz7ifVUKUxt4HfGGuZWsxlVz+Zf4N/M+6tuC/U
fWbPxd8ae5JqxKXlNnKbYk1S03AD5zZM/P+D1LJYexyXwM5698QzFM6g/zue
hZ903nq5j/wUn8Psz/Kb8vi41+KeiH3YzPn4W2NfUo9w6bhN3OexBspj4vuQ
p8sNY/3xWo30Ezkujz3UOV30MsgZ+a5mc3K/4PH4LXws7gdVw9yFeJ+xN6lH
ufTc59zmWAPlsbFGxneAZ+BG+JHYp80+iTPiTLibfi7uKH4LT8C/xu9e1TT3
O/dH7EfqY9zWXDsuhWuvie811mB+c3w+3BexLuJxehnkmfIj8cwR+7TZrjgT
zoy76+fmjuEJ+G38G37BTFmuXOzLuBb+Q/4zPgN5QjzfyIvkdnI1r9teP6Xj
Wvx4rNV6X3BbYk1Ty7k86lf9t/mJ3HH8orly8cwQ+zGujf+U/4rPQX47fjOx
L8VvELeP+1O/cazTeIu8NdYwtYLLq34zM5F/hzuBXzJXPp4RYi/G9+O/5Pyu
ezH+ZjxRv1E8t+AluAN+wkwT8xnxVnmbXmb1KdeNy2wmC9+Dy8cdx+/gd/EO
/eH4JD9arhB7h+tX1P8bf4Cb4tH6dfBF/pLz6qqmXCZuG7cdZ1Gfcd25LLFe
8D25/NwJ/C6ehHfqP4tP8WPkinJpr1FJ/x/8IW6Gx+g/gC/xl51XTzXjMnPb
uS9xVrWS68FldV42vhdXgDuJJ+HJeJf+c/g0P1auJJeJvVb/Ov4o9lG9uvLl
2DtjX1LNuSzcl9xXOJtaxfXksjknO9+b24Cfwk/jgvqn5MlyFq8xRX+3/vNc
XXxGfxyuHPtv7N24Hr4Se2XsT6oFl5X7ivsaZ4/9iOvFZXdeDr4PtxE/jfvi
e+K+kguZO+04hcvKTTW3x9wI7qzey3KVeJ6JvRu3VNm4r/EOsznULPxo3Lex
J+v3xjlwzrjP5dmx1pnbJPeN+8zr9NPL4LglfpOOhZ13Rp7KTzN7Dr+iWsUa
7bwd/M5Yv2LP4fpwOc3nintYnhOfp97ncj+5jmv21yti9iyeJk/XP49fVQ+a
uxp7f+y3qjWXg9vJ7Yr1S83Gj8W9H/uw/lM4Fy7m2rnjfsZzo4/jHy824/54
gF5R8+fk6fIMvQv4NfWQmWtxv3APqzZcTm4XtzvWLjUHP+7cxlxi114hrzf3
NJ9bLs7l0buI5+F+zvlCHiAP5IuZPS/PkGfq/Y5fV/XN/B33Tey7qi2Xi9vN
7cF51FzcOJ6/uCTxvC63jv+XNdtXLw/Oq9ffbHHuAp6JZ+E/8BvxPGHun7hX
uIaqHZeb28PtxQfll+NZxnXz4nm4Ca6Mm5pJGs/oeKPz+unllfPxA8zey/2O
Z+HZ+E/8pmpg7jp3I/ZqtRQ/Ya4j1z7WabxXzuna+/QP4VfiuvG71C+h/sCz
zczh/sLj47nB3A3u31jb5Xdiz5M/kTvK97leJ/1UjutiH3PsEGu2/j7+m1jT
4nfJlVR/mpnDz+Uuxm/cXNXYb2I/xo3wv/LNWOfld2Ofk5fJneTqrt9ZP7Xj
+rh3nJNP7xvu21jL4nfIlVJ/6c/l53GX4ndvrlq859iT8SP4plzAtW6ZOYkn
xd+HH4v9DXfGXcx0NJ8ffyt/p1cwfnNcaXXRzDx+Pnc5fufm7ov3Gt+H/HHs
j/yj8q1Y81z/ttlTeHLcP7HPyV3i+Ui/k9kC+Dt5v14htYUroy6Zmc8v4K7E
79pcda5GfEfyIrm560/Uewzf5gvhO+Ybq858QX4/fwAXVlu5/lw+5+bnB3Jl
uct4AV6I9+qPxFfjNy7XkMu6bs34rvDi2Cf1HpfvxPNg7LPO6yIW4g7g73ER
tY0bwOV3TgF+EFeOu4IX4vfwPv1RuJ7XuBa/cVwznl9wrdiPucZc/GNkItzU
OU/Cwtz3+AdcVG3nBnIFzBXkB8dniQfiQTij621N8v+/u5Y3+x93a51m
          "]]}},
       Annotation[#, "Charting`Private`Tag$415361#1"]& ]}}], {}, {}},
  AspectRatio->NCache[GoldenRatio^(-1), 0.6180339887498948],
  Axes->{False, False},
  AxesLabel->{None, None},
  AxesOrigin->{305., 0},
  BaseStyle->Directive[FontFamily -> "Times", FontSize -> 24],
  DisplayFunction->Identity,
  Frame->{{True, True}, {True, True}},
  FrameLabel->{{
     FormBox["\"radiant power\"", TraditionalForm], None}, {
     FormBox["\"wavelength (nm)\"", TraditionalForm], None}},
  FrameStyle->{{
     GrayLevel[0], 
     Thickness[Tiny]}, {
     GrayLevel[0], 
     Thickness[Tiny]}, {
     GrayLevel[0], 
     Thickness[Tiny]}, {
     GrayLevel[0], 
     Thickness[Tiny]}},
  FrameTicks->{{{{0, 
       FormBox["0", TraditionalForm]}, {50, 
       FormBox["50", TraditionalForm]}, {100, 
       FormBox["100", TraditionalForm]}}, {}}, {Automatic, {}}},
  FrameTicksStyle->{
    GrayLevel[0], 
    Thickness[Tiny]},
  GridLines->{None, None},
  GridLinesStyle->Directive[
    GrayLevel[0.5, 0.4]],
  ImagePadding->All,
  ImageSize->500,
  Method->{
   "DefaultBoundaryStyle" -> Automatic, "DefaultMeshStyle" -> 
    AbsolutePointSize[6], "ScalingFunctions" -> None, 
    "CoordinatesToolOptions" -> {"DisplayFunction" -> ({
        (Identity[#]& )[
         Part[#, 1]], 
        (Identity[#]& )[
         Part[#, 2]]}& ), "CopiedValueFunction" -> ({
        (Identity[#]& )[
         Part[#, 1]], 
        (Identity[#]& )[
         Part[#, 2]]}& )}, "AxesInFront" -> True},
  PlotLabel->FormBox["\"CIE Illuminant D65\"", TraditionalForm],
  PlotRange->{{305, 830}, {0., 117.81128444294714`}},
  PlotRangeClipping->True,
  PlotRangePadding->{{
     Scaled[0.02], 
     Scaled[0.02]}, {
     Scaled[0.05], 
     Scaled[0.05]}},
  Ticks->{Automatic, Automatic}]], "Output",
 CellChangeTimes->{{3.701245664414337*^9, 3.701245694247593*^9}, 
   3.7012586740005198`*^9, 3.7013084768615427`*^9, 3.701500901227806*^9, 
   3.7015153580063047`*^9, 3.701603202328052*^9, 3.711192561447686*^9, 
   3.711192600989623*^9},ExpressionUUID->"30395cf4-0be1-42df-9eb6-\
7d627e4e2b7d"]
}, Open  ]],

Cell["\<\
The second table involves the color matching functions. 
Here we use the 1964 observer, you can do the same with the 1931 observer, of \
course.\
\>", "Text",
 CellChangeTimes->{{3.700573397549453*^9, 3.700573451425686*^9}, 
   3.7015154606968403`*^9, 
   3.701603109043235*^9},ExpressionUUID->"f750718e-5843-4f01-ac07-\
9cff90ffc89f"],

Cell[CellGroupData[{

Cell[BoxData[
 RowBox[{
  RowBox[{
   RowBox[{"CIEData", "[", 
    RowBox[{"[", "5", "]"}], "]"}], "[", 
   RowBox[{"[", "2", "]"}], "]"}], "[", 
  RowBox[{"[", "1", "]"}], "]"}]], "Input",
 CellChangeTimes->{{3.7005548873851633`*^9, 3.700554909557827*^9}, {
  3.7005734570577106`*^9, 
  3.700573459217675*^9}},ExpressionUUID->"268cf270-e26f-414d-b877-\
e3836e3c53b2"],

Cell[BoxData["\<\"CIE 1964 supplementary standard colorimetric \
observer\"\>"], "Output",
 CellChangeTimes->{{3.701245664491089*^9, 3.701245694315795*^9}, 
   3.7012586740730343`*^9, 3.701308476908978*^9, 3.701500901289925*^9, 
   3.701515501933131*^9, 3.701603202370998*^9, 3.7111925615187473`*^9, 
   3.711192601035976*^9},ExpressionUUID->"f457b72b-41bb-47b3-80f2-\
1f74a736e709"]
}, Open  ]],

Cell["\<\
We turn it into a triple of interpolation functions, x, y and z:\
\>", "Text",
 CellChangeTimes->{{3.700573464329307*^9, 3.70057349336854*^9}, 
   3.701603119010915*^9},ExpressionUUID->"cc3f5d0b-1f8f-4ff5-b3f6-\
af16a20cdd75"],

Cell[BoxData[
 RowBox[{
  RowBox[{"Module", "[", "\[IndentingNewLine]", 
   RowBox[{
    RowBox[{"{", 
     RowBox[{"dat", ",", "lambda", ",", "xDat", ",", "yDat", ",", "zDat"}], 
     "}"}], ",", "\[IndentingNewLine]", 
    RowBox[{
     RowBox[{"dat", "=", 
      RowBox[{"Drop", "[", 
       RowBox[{
        RowBox[{"Drop", "[", 
         RowBox[{
          RowBox[{"CIEData", "[", 
           RowBox[{"[", "5", "]"}], "]"}], ",", "5"}], "]"}], ",", 
        RowBox[{"-", "1"}]}], "]"}]}], ";", "\[IndentingNewLine]", 
     RowBox[{
      RowBox[{"{", 
       RowBox[{"lambda", ",", "xDat", ",", "yDat", ",", "zDat"}], "}"}], "=", 
      
      RowBox[{"Transpose", "[", "dat", "]"}]}], ";", "\[IndentingNewLine]", 
     RowBox[{"x", "=", 
      RowBox[{"Interpolation", "[", 
       RowBox[{"Transpose", "[", 
        RowBox[{"{", 
         RowBox[{"lambda", ",", "xDat"}], "}"}], "]"}], "]"}]}], ";", 
     "\[IndentingNewLine]", 
     RowBox[{"y", "=", 
      RowBox[{"Interpolation", "[", 
       RowBox[{"Transpose", "[", 
        RowBox[{"{", 
         RowBox[{"lambda", ",", "yDat"}], "}"}], "]"}], "]"}]}], ";", 
     "\[IndentingNewLine]", 
     RowBox[{"z", "=", 
      RowBox[{"Interpolation", "[", 
       RowBox[{"Transpose", "[", 
        RowBox[{"{", 
         RowBox[{"lambda", ",", "zDat"}], "}"}], "]"}], "]"}]}], ";"}]}], 
   "\[IndentingNewLine]", "]"}], ";"}]], "Input",
 CellChangeTimes->{{3.7005549201028843`*^9, 3.700555007736495*^9}, {
  3.700573496296844*^9, 
  3.7005735644152117`*^9}},ExpressionUUID->"a9ffa2fd-7c6a-4999-b3da-\
78f72d4b3f7b"],

Cell["Here the domain is different, it is 380-780nm:", "Text",
 CellChangeTimes->{{3.7005735746543217`*^9, 3.7005735932136097`*^9}, {
  3.70151549151985*^9, 
  3.701515507927272*^9}},ExpressionUUID->"c08215ba-7fe3-426d-b76d-\
264e0229228d"],

Cell[CellGroupData[{

Cell[BoxData[
 RowBox[{"{", 
  RowBox[{"x", ",", "y", ",", "z"}], "}"}]], "Input",
 CellChangeTimes->{
  3.700573567779851*^9, {3.701515516824072*^9, 
   3.70151552058315*^9}},ExpressionUUID->"b89ce1e1-9251-4036-aa92-\
3ab294c511a3"],

Cell[BoxData[
 RowBox[{"{", 
  RowBox[{
   TagBox[
    TemplateBox[{RowBox[{
        StyleBox[
         TagBox["InterpolatingFunction", "SummaryHead"], 
         "NonInterpretableSummary"], 
        StyleBox["[", "NonInterpretableSummary"], 
        DynamicModuleBox[{Typeset`open$$ = False}, 
         PanelBox[
          PaneSelectorBox[{False -> GridBox[{{
                PaneBox[
                 ButtonBox[
                  DynamicBox[
                   FEPrivate`FrontEndResource[
                   "FEBitmaps", "SquarePlusIconMedium"]], 
                  ButtonFunction :> (Typeset`open$$ = True), Appearance -> 
                  None, Evaluator -> Automatic, Method -> "Preemptive"], 
                 Alignment -> {Center, Center}, ImageSize -> 
                 Dynamic[{
                   Automatic, 3.5 CurrentValue["FontCapHeight"]/
                    AbsoluteCurrentValue[Magnification]}]], 
                GraphicsBox[{{{{}, {}, 
                    TagBox[{
                    Directive[
                    Opacity[1.], 
                    RGBColor[0.368417, 0.506779, 0.709798], 
                    AbsoluteThickness[1]], 
                    LineBox[CompressedData["
1:eJwB0QMu/CFib1JlAgAAADwAAAACAAAAwuYbBwDAd0DAJ5YZvPgkP0XHsNFU
KHhAjnzAsD1+Tz8oc6E1cJl4QD3HufOTzXU/lmx0xgwDeUAHYdd37UCUPyyI
p/2WanlA7rlNYXFZrD8ibzbO59p5QPzJW+eD9r8/o6Ony7lDekAHpZ96Do3K
P4SjdGJStXpAjBmPpMyA0j+NxaGf2CR7QAkNR7iBj9Y/ITWxCeCMe0DM6paa
va7YPxVwHA2u/XtAaAQsOrRI2D+U+Gk9/WZ8QDvaQ79uMNY/O6MXFDrOfEAz
eMSEVNbSP0IZIYQ9Pn1AVrHCTA5QzD/U3AwhwqZ9QIpMaW5I18E/xmtUVw0Y
fkBem5PhQjexP+Ac/DNGh35Aoi4L86Pklj+FG4Y9AO9+QOJd5kj2TXU/iuVr
4IBff0Cydt8FHKN8Pxr9M7CCyH9Ad/nHw9qMnj8F8KuMJR2AQK7PvIfhorM/
kfJtlABVgED5mN6xLKXCP+MboTIciYBA75LM+SfRzD/lKoIdm8GAQBMJ59sU
kNQ/rGDUnlr2gEDJFh55PcTaP4enVvMQKoFAxTrjoAWS4D8S1IaUKmKBQDBL
P+o3b+Q/YycozISWgUBCooiKGSzoP2Rgd1BCz4FAhVylfsUR7D94qvan9gaC
QPFGeRYtN+8/Uhvnles6gkDtD66+WuTwP9xxhdBDc4JACBVjNvju8T8s75Sh
3KeCQHFObNnJIfI/j33URWzbgkDXnfpVh6TxP6LxwTZfE4NAcJWoAklk8D97
jCC+kkeDQMG2j14OSu0/BA0tkimAg0CgownxPc/oP1O0qvwAtYNAAkIc88tE
5D+2bFg6z+iDQHPczwFEXt8/yQq0xAAhhEB3zfsDnerWP6HPgOVyVYRA8NNm
+x+S0D8pevtSSI6EQEO/L0hrRsY/xTWmkxTGhECOi2dynCm9PycYwmoh+oRA
TkIjT5oesz854IuOkTKFQAyDgKMUiqc/EM/GSEJnhUBj3SZyOoGdP/vOMdbp
moVA63ZKW0t8kj+WtEqw9NKFQO/bbj4KHoY/98DUIEAHhkAq6hrUJT57Pwiz
DN7uP4ZAOA+ePTkVcD8stnRulHeGQCP6aFpvP2M/FuBNlXqrhkAGas6pveVX
P7Dv1AjE44ZA4k1YSvqYTD8QJs0SThiHQOCDS7zg0kE/IEJzaTtRh0A//wzL
RoE1P0NvSZMfiYdA7ACxeKx9Kj8sw5BTRL2HQAj4QKAW6CA/xfyFYMz1h0A0
Ij2IpRIVPyRd7AOVKohAfB6cTrEbCz+fDHL8/1+IQCSBANUvTQE/Q8/E7w==

                    "]]}, 
                    Annotation[#, 
                    "Charting`Private`Tag$415416#1"]& ]}}, {}, {}}, {
                 DisplayFunction -> Identity, Ticks -> {Automatic, Automatic},
                   AxesOrigin -> {380., 0}, 
                  FrameTicks -> {{{}, {}}, {{}, {}}}, 
                  GridLines -> {None, None}, DisplayFunction -> Identity, 
                  PlotRangePadding -> {{
                    Scaled[0.1], 
                    Scaled[0.1]}, {
                    Scaled[0.1], 
                    Scaled[0.1]}}, PlotRangeClipping -> True, ImagePadding -> 
                  All, DisplayFunction -> Identity, AspectRatio -> 1, 
                  Axes -> {False, False}, AxesLabel -> {None, None}, 
                  AxesOrigin -> {380., 0}, DisplayFunction :> Identity, 
                  Frame -> {{True, True}, {True, True}}, 
                  FrameLabel -> {{None, None}, {None, None}}, FrameStyle -> 
                  Directive[
                    Opacity[0.5], 
                    Thickness[Tiny], 
                    RGBColor[0.368417, 0.506779, 0.709798]], 
                  FrameTicks -> {{None, None}, {None, None}}, 
                  GridLines -> {None, None}, GridLinesStyle -> Directive[
                    GrayLevel[0.5, 0.4]], ImageSize -> 
                  Dynamic[{
                    Automatic, 3.5 CurrentValue["FontCapHeight"]/
                    AbsoluteCurrentValue[Magnification]}], 
                  Method -> {
                   "DefaultBoundaryStyle" -> Automatic, "DefaultMeshStyle" -> 
                    AbsolutePointSize[6], "ScalingFunctions" -> None, 
                    "CoordinatesToolOptions" -> {"DisplayFunction" -> ({
                    (Identity[#]& )[
                    Part[#, 1]], 
                    (Identity[#]& )[
                    Part[#, 2]]}& ), "CopiedValueFunction" -> ({
                    (Identity[#]& )[
                    Part[#, 1]], 
                    (Identity[#]& )[
                    Part[#, 2]]}& )}}, 
                  PlotRange -> {{380., 780.}, {0., 1.1332491391266581`}}, 
                  PlotRangeClipping -> True, PlotRangePadding -> {{
                    Scaled[0.1], 
                    Scaled[0.1]}, {
                    Scaled[0.1], 
                    Scaled[0.1]}}, Ticks -> {Automatic, Automatic}}], 
                GridBox[{{
                   RowBox[{
                    TagBox["\"Domain: \"", "SummaryItemAnnotation"], 
                    "\[InvisibleSpace]", 
                    TagBox[
                    RowBox[{"{", 
                    RowBox[{"{", 
                    RowBox[{"380.`", ",", "780.`"}], "}"}], "}"}], 
                    "SummaryItem"]}]}, {
                   RowBox[{
                    TagBox["\"Output: \"", "SummaryItemAnnotation"], 
                    "\[InvisibleSpace]", 
                    TagBox["\"scalar\"", "SummaryItem"]}]}}, 
                 GridBoxAlignment -> {
                  "Columns" -> {{Left}}, "Rows" -> {{Automatic}}}, AutoDelete -> 
                 False, GridBoxItemSize -> {
                  "Columns" -> {{Automatic}}, "Rows" -> {{Automatic}}}, 
                 GridBoxSpacings -> {
                  "Columns" -> {{2}}, "Rows" -> {{Automatic}}}, 
                 BaseStyle -> {
                  ShowStringCharacters -> False, NumberMarks -> False, 
                   PrintPrecision -> 3, ShowSyntaxStyles -> False}]}}, 
              GridBoxAlignment -> {"Rows" -> {{Top}}}, AutoDelete -> False, 
              GridBoxItemSize -> {
               "Columns" -> {{Automatic}}, "Rows" -> {{Automatic}}}, 
              BaselinePosition -> {1, 1}], True -> GridBox[{{
                PaneBox[
                 ButtonBox[
                  DynamicBox[
                   FEPrivate`FrontEndResource[
                   "FEBitmaps", "SquareMinusIconMedium"]], 
                  ButtonFunction :> (Typeset`open$$ = False), Appearance -> 
                  None, Evaluator -> Automatic, Method -> "Preemptive"], 
                 Alignment -> {Center, Center}, ImageSize -> 
                 Dynamic[{
                   Automatic, 3.5 CurrentValue["FontCapHeight"]/
                    AbsoluteCurrentValue[Magnification]}]], 
                GraphicsBox[{{{{}, {}, 
                    TagBox[{
                    Directive[
                    Opacity[1.], 
                    RGBColor[0.368417, 0.506779, 0.709798], 
                    AbsoluteThickness[1]], 
                    LineBox[CompressedData["
1:eJwB0QMu/CFib1JlAgAAADwAAAACAAAAwuYbBwDAd0DAJ5YZvPgkP0XHsNFU
KHhAjnzAsD1+Tz8oc6E1cJl4QD3HufOTzXU/lmx0xgwDeUAHYdd37UCUPyyI
p/2WanlA7rlNYXFZrD8ibzbO59p5QPzJW+eD9r8/o6Ony7lDekAHpZ96Do3K
P4SjdGJStXpAjBmPpMyA0j+NxaGf2CR7QAkNR7iBj9Y/ITWxCeCMe0DM6paa
va7YPxVwHA2u/XtAaAQsOrRI2D+U+Gk9/WZ8QDvaQ79uMNY/O6MXFDrOfEAz
eMSEVNbSP0IZIYQ9Pn1AVrHCTA5QzD/U3AwhwqZ9QIpMaW5I18E/xmtUVw0Y
fkBem5PhQjexP+Ac/DNGh35Aoi4L86Pklj+FG4Y9AO9+QOJd5kj2TXU/iuVr
4IBff0Cydt8FHKN8Pxr9M7CCyH9Ad/nHw9qMnj8F8KuMJR2AQK7PvIfhorM/
kfJtlABVgED5mN6xLKXCP+MboTIciYBA75LM+SfRzD/lKoIdm8GAQBMJ59sU
kNQ/rGDUnlr2gEDJFh55PcTaP4enVvMQKoFAxTrjoAWS4D8S1IaUKmKBQDBL
P+o3b+Q/YycozISWgUBCooiKGSzoP2Rgd1BCz4FAhVylfsUR7D94qvan9gaC
QPFGeRYtN+8/Uhvnles6gkDtD66+WuTwP9xxhdBDc4JACBVjNvju8T8s75Sh
3KeCQHFObNnJIfI/j33URWzbgkDXnfpVh6TxP6LxwTZfE4NAcJWoAklk8D97
jCC+kkeDQMG2j14OSu0/BA0tkimAg0CgownxPc/oP1O0qvwAtYNAAkIc88tE
5D+2bFg6z+iDQHPczwFEXt8/yQq0xAAhhEB3zfsDnerWP6HPgOVyVYRA8NNm
+x+S0D8pevtSSI6EQEO/L0hrRsY/xTWmkxTGhECOi2dynCm9PycYwmoh+oRA
TkIjT5oesz854IuOkTKFQAyDgKMUiqc/EM/GSEJnhUBj3SZyOoGdP/vOMdbp
moVA63ZKW0t8kj+WtEqw9NKFQO/bbj4KHoY/98DUIEAHhkAq6hrUJT57Pwiz
DN7uP4ZAOA+ePTkVcD8stnRulHeGQCP6aFpvP2M/FuBNlXqrhkAGas6pveVX
P7Dv1AjE44ZA4k1YSvqYTD8QJs0SThiHQOCDS7zg0kE/IEJzaTtRh0A//wzL
RoE1P0NvSZMfiYdA7ACxeKx9Kj8sw5BTRL2HQAj4QKAW6CA/xfyFYMz1h0A0
Ij2IpRIVPyRd7AOVKohAfB6cTrEbCz+fDHL8/1+IQCSBANUvTQE/Q8/E7w==

                    "]]}, 
                    Annotation[#, 
                    "Charting`Private`Tag$415416#1"]& ]}}, {}, {}}, {
                 DisplayFunction -> Identity, Ticks -> {Automatic, Automatic},
                   AxesOrigin -> {380., 0}, 
                  FrameTicks -> {{{}, {}}, {{}, {}}}, 
                  GridLines -> {None, None}, DisplayFunction -> Identity, 
                  PlotRangePadding -> {{
                    Scaled[0.1], 
                    Scaled[0.1]}, {
                    Scaled[0.1], 
                    Scaled[0.1]}}, PlotRangeClipping -> True, ImagePadding -> 
                  All, DisplayFunction -> Identity, AspectRatio -> 1, 
                  Axes -> {False, False}, AxesLabel -> {None, None}, 
                  AxesOrigin -> {380., 0}, DisplayFunction :> Identity, 
                  Frame -> {{True, True}, {True, True}}, 
                  FrameLabel -> {{None, None}, {None, None}}, FrameStyle -> 
                  Directive[
                    Opacity[0.5], 
                    Thickness[Tiny], 
                    RGBColor[0.368417, 0.506779, 0.709798]], 
                  FrameTicks -> {{None, None}, {None, None}}, 
                  GridLines -> {None, None}, GridLinesStyle -> Directive[
                    GrayLevel[0.5, 0.4]], ImageSize -> 
                  Dynamic[{
                    Automatic, 3.5 CurrentValue["FontCapHeight"]/
                    AbsoluteCurrentValue[Magnification]}], 
                  Method -> {
                   "DefaultBoundaryStyle" -> Automatic, "DefaultMeshStyle" -> 
                    AbsolutePointSize[6], "ScalingFunctions" -> None, 
                    "CoordinatesToolOptions" -> {"DisplayFunction" -> ({
                    (Identity[#]& )[
                    Part[#, 1]], 
                    (Identity[#]& )[
                    Part[#, 2]]}& ), "CopiedValueFunction" -> ({
                    (Identity[#]& )[
                    Part[#, 1]], 
                    (Identity[#]& )[
                    Part[#, 2]]}& )}}, 
                  PlotRange -> {{380., 780.}, {0., 1.1332491391266581`}}, 
                  PlotRangeClipping -> True, PlotRangePadding -> {{
                    Scaled[0.1], 
                    Scaled[0.1]}, {
                    Scaled[0.1], 
                    Scaled[0.1]}}, Ticks -> {Automatic, Automatic}}], 
                GridBox[{{
                   RowBox[{
                    TagBox["\"Domain: \"", "SummaryItemAnnotation"], 
                    "\[InvisibleSpace]", 
                    TagBox[
                    RowBox[{"{", 
                    RowBox[{"{", 
                    RowBox[{"380.`", ",", "780.`"}], "}"}], "}"}], 
                    "SummaryItem"]}]}, {
                   RowBox[{
                    TagBox["\"Output: \"", "SummaryItemAnnotation"], 
                    "\[InvisibleSpace]", 
                    TagBox["\"scalar\"", "SummaryItem"]}]}, {
                   RowBox[{
                    TagBox["\"Order: \"", "SummaryItemAnnotation"], 
                    "\[InvisibleSpace]", 
                    TagBox["3", "SummaryItem"]}]}, {
                   RowBox[{
                    TagBox["\"Method: \"", "SummaryItemAnnotation"], 
                    "\[InvisibleSpace]", 
                    TagBox["\"Hermite\"", "SummaryItem"]}]}, {
                   RowBox[{
                    TagBox["\"Periodic: \"", "SummaryItemAnnotation"], 
                    "\[InvisibleSpace]", 
                    TagBox["False", "SummaryItem"]}]}}, 
                 GridBoxAlignment -> {
                  "Columns" -> {{Left}}, "Rows" -> {{Automatic}}}, AutoDelete -> 
                 False, GridBoxItemSize -> {
                  "Columns" -> {{Automatic}}, "Rows" -> {{Automatic}}}, 
                 GridBoxSpacings -> {
                  "Columns" -> {{2}}, "Rows" -> {{Automatic}}}, 
                 BaseStyle -> {
                  ShowStringCharacters -> False, NumberMarks -> False, 
                   PrintPrecision -> 3, ShowSyntaxStyles -> False}]}}, 
              GridBoxAlignment -> {"Rows" -> {{Top}}}, AutoDelete -> False, 
              GridBoxItemSize -> {
               "Columns" -> {{Automatic}}, "Rows" -> {{Automatic}}}, 
              BaselinePosition -> {1, 1}]}, 
           Dynamic[Typeset`open$$], ImageSize -> Automatic], BaselinePosition -> 
          Baseline], DynamicModuleValues :> {}], 
        StyleBox["]", "NonInterpretableSummary"]}]},
     "CopyTag",
     DisplayFunction->(#& ),
     InterpretationFunction->("InterpolatingFunction[{{380., 780.}}, <>]"& )],
    
    False,
    Editable->False,
    SelectWithContents->True,
    Selectable->False], ",", 
   TagBox[
    TemplateBox[{RowBox[{
        StyleBox[
         TagBox["InterpolatingFunction", "SummaryHead"], 
         "NonInterpretableSummary"], 
        StyleBox["[", "NonInterpretableSummary"], 
        DynamicModuleBox[{Typeset`open$$ = False}, 
         PanelBox[
          PaneSelectorBox[{False -> GridBox[{{
                PaneBox[
                 ButtonBox[
                  DynamicBox[
                   FEPrivate`FrontEndResource[
                   "FEBitmaps", "SquarePlusIconMedium"]], 
                  ButtonFunction :> (Typeset`open$$ = True), Appearance -> 
                  None, Evaluator -> Automatic, Method -> "Preemptive"], 
                 Alignment -> {Center, Center}, ImageSize -> 
                 Dynamic[{
                   Automatic, 3.5 CurrentValue["FontCapHeight"]/
                    AbsoluteCurrentValue[Magnification]}]], 
                GraphicsBox[{{{{}, {}, 
                    TagBox[{
                    Directive[
                    Opacity[1.], 
                    RGBColor[0.368417, 0.506779, 0.709798], 
                    AbsoluteThickness[1]], 
                    LineBox[CompressedData["
1:eJwB0QMu/CFib1JlAgAAADwAAAACAAAAwuYbBwDAd0CWIL3ZbNPxPkXHsNFU
KHhADKg90StKGz8oc6E1cJl4QAyFUSHWlkI/lmx0xgwDeUBAJ6BZ2/tgPyyI
p/2WanlAbj988nOEdz8ibzbO59p5QGT7w5uUQ4o/o6Ony7lDekBusX1r3kOW
P4SjdGJStXpAbZ4INqI0oT+NxaGf2CR7QLjVP+D+kKg/ITWxCeCMe0DCwOCB
aGWwPxVwHA2u/XtAa97hIBo3tT+U+Gk9/WZ8QBR15EJ+qro/O6MXFDrOfEDv
O6LGzezAP0IZIYQ9Pn1At+9WBRjgxT/U3AwhwqZ9QOwK2xwqo8s/xmtUVw0Y
fkAOuWNosAvRP+Ac/DNGh35A9J+IicnV1D+FG4Y9AO9+QJz41sZDQdk/iuVr
4IBff0DaDvgN+jrfPxr9M7CCyH9AG0g6pqOx4j8F8KuMJR2AQCKtThx0ROY/
kfJtlABVgEAheCM2e3XpP+MboTIciYBAnPjw0+a76z/lKoIdm8GAQIBkQjQU
5e0/rGDUnlr2gED3hFw0cTPvP4enVvMQKoFA4VGAGLSz7z8S1IaUKmKBQIlJ
d/ps/e8/YycozISWgUA219l+0LHvP2Rgd1BCz4FAJ3cCaeuY7j94qvan9gaC
QEWB8/Yqvew/Uhvnles6gkCOQrcR0uDqP9xxhdBDc4JALd1ZKqO86D8s75Sh
3KeCQCoo8/tmR+Y/j33URWzbgkCSnqt7wqjjP6LxwTZfE4NAVJY2OC634D97
jCC+kkeDQI3ZMdqm8Ns/BA0tkimAg0CdOdqPdHLWP1O0qvwAtYNASW4w+Mew
0T+2bFg6z+iDQO28MQaefco/yQq0xAAhhEAM8WWDO8PCP6HPgOVyVYRAExFn
OPeKuj8pevtSSI6EQMI8xAoWpLE/xTWmkxTGhEDrUl0jC+2mPycYwmoh+oRA
BYPR3+XmnT854IuOkTKFQNyxg7ssV5I/EM/GSEJnhUBM9QgzNfKGP/vOMdbp
moVA+f5tNku6fD+WtEqw9NKFQPYbw5VKLHE/98DUIEAHhkBwpLGBqyhlPwiz
DN7uP4ZAGiPfaCX8WD8stnRulHeGQGQbht2r8E0/FuBNlXqrhkDL7fPVK5lC
P7Dv1AjE44ZAIKgYfPxNNj8QJs0SThiHQFCwO5XO6Ss/IEJzaTtRh0Dz13zN
YuUgP0NvSZMfiYdAj8YgAkLAFD8sw5BTRL2HQJhsA2Wg0Qo/xfyFYMz1h0DC
DgmbQK4APyRd7AOVKohA7C1+ta7/9D6fDHL8/1+IQA9XykNTQ+s+VwjPZQ==

                    "]]}, 
                    Annotation[#, 
                    "Charting`Private`Tag$415465#1"]& ]}}, {}, {}}, {
                 DisplayFunction -> Identity, Ticks -> {Automatic, Automatic},
                   AxesOrigin -> {380., 0}, 
                  FrameTicks -> {{{}, {}}, {{}, {}}}, 
                  GridLines -> {None, None}, DisplayFunction -> Identity, 
                  PlotRangePadding -> {{
                    Scaled[0.1], 
                    Scaled[0.1]}, {
                    Scaled[0.1], 
                    Scaled[0.1]}}, PlotRangeClipping -> True, ImagePadding -> 
                  All, DisplayFunction -> Identity, AspectRatio -> 1, 
                  Axes -> {False, False}, AxesLabel -> {None, None}, 
                  AxesOrigin -> {380., 0}, DisplayFunction :> Identity, 
                  Frame -> {{True, True}, {True, True}}, 
                  FrameLabel -> {{None, None}, {None, None}}, FrameStyle -> 
                  Directive[
                    Opacity[0.5], 
                    Thickness[Tiny], 
                    RGBColor[0.368417, 0.506779, 0.709798]], 
                  FrameTicks -> {{None, None}, {None, None}}, 
                  GridLines -> {None, None}, GridLinesStyle -> Directive[
                    GrayLevel[0.5, 0.4]], ImageSize -> 
                  Dynamic[{
                    Automatic, 3.5 CurrentValue["FontCapHeight"]/
                    AbsoluteCurrentValue[Magnification]}], 
                  Method -> {
                   "DefaultBoundaryStyle" -> Automatic, "DefaultMeshStyle" -> 
                    AbsolutePointSize[6], "ScalingFunctions" -> None, 
                    "CoordinatesToolOptions" -> {"DisplayFunction" -> ({
                    (Identity[#]& )[
                    Part[#, 1]], 
                    (Identity[#]& )[
                    Part[#, 2]]}& ), "CopiedValueFunction" -> ({
                    (Identity[#]& )[
                    Part[#, 1]], 
                    (Identity[#]& )[
                    Part[#, 2]]}& )}}, 
                  PlotRange -> {{380., 780.}, {0., 0.9996857540048022}}, 
                  PlotRangeClipping -> True, PlotRangePadding -> {{
                    Scaled[0.1], 
                    Scaled[0.1]}, {
                    Scaled[0.1], 
                    Scaled[0.1]}}, Ticks -> {Automatic, Automatic}}], 
                GridBox[{{
                   RowBox[{
                    TagBox["\"Domain: \"", "SummaryItemAnnotation"], 
                    "\[InvisibleSpace]", 
                    TagBox[
                    RowBox[{"{", 
                    RowBox[{"{", 
                    RowBox[{"380.`", ",", "780.`"}], "}"}], "}"}], 
                    "SummaryItem"]}]}, {
                   RowBox[{
                    TagBox["\"Output: \"", "SummaryItemAnnotation"], 
                    "\[InvisibleSpace]", 
                    TagBox["\"scalar\"", "SummaryItem"]}]}}, 
                 GridBoxAlignment -> {
                  "Columns" -> {{Left}}, "Rows" -> {{Automatic}}}, AutoDelete -> 
                 False, GridBoxItemSize -> {
                  "Columns" -> {{Automatic}}, "Rows" -> {{Automatic}}}, 
                 GridBoxSpacings -> {
                  "Columns" -> {{2}}, "Rows" -> {{Automatic}}}, 
                 BaseStyle -> {
                  ShowStringCharacters -> False, NumberMarks -> False, 
                   PrintPrecision -> 3, ShowSyntaxStyles -> False}]}}, 
              GridBoxAlignment -> {"Rows" -> {{Top}}}, AutoDelete -> False, 
              GridBoxItemSize -> {
               "Columns" -> {{Automatic}}, "Rows" -> {{Automatic}}}, 
              BaselinePosition -> {1, 1}], True -> GridBox[{{
                PaneBox[
                 ButtonBox[
                  DynamicBox[
                   FEPrivate`FrontEndResource[
                   "FEBitmaps", "SquareMinusIconMedium"]], 
                  ButtonFunction :> (Typeset`open$$ = False), Appearance -> 
                  None, Evaluator -> Automatic, Method -> "Preemptive"], 
                 Alignment -> {Center, Center}, ImageSize -> 
                 Dynamic[{
                   Automatic, 3.5 CurrentValue["FontCapHeight"]/
                    AbsoluteCurrentValue[Magnification]}]], 
                GraphicsBox[{{{{}, {}, 
                    TagBox[{
                    Directive[
                    Opacity[1.], 
                    RGBColor[0.368417, 0.506779, 0.709798], 
                    AbsoluteThickness[1]], 
                    LineBox[CompressedData["
1:eJwB0QMu/CFib1JlAgAAADwAAAACAAAAwuYbBwDAd0CWIL3ZbNPxPkXHsNFU
KHhADKg90StKGz8oc6E1cJl4QAyFUSHWlkI/lmx0xgwDeUBAJ6BZ2/tgPyyI
p/2WanlAbj988nOEdz8ibzbO59p5QGT7w5uUQ4o/o6Ony7lDekBusX1r3kOW
P4SjdGJStXpAbZ4INqI0oT+NxaGf2CR7QLjVP+D+kKg/ITWxCeCMe0DCwOCB
aGWwPxVwHA2u/XtAa97hIBo3tT+U+Gk9/WZ8QBR15EJ+qro/O6MXFDrOfEDv
O6LGzezAP0IZIYQ9Pn1At+9WBRjgxT/U3AwhwqZ9QOwK2xwqo8s/xmtUVw0Y
fkAOuWNosAvRP+Ac/DNGh35A9J+IicnV1D+FG4Y9AO9+QJz41sZDQdk/iuVr
4IBff0DaDvgN+jrfPxr9M7CCyH9AG0g6pqOx4j8F8KuMJR2AQCKtThx0ROY/
kfJtlABVgEAheCM2e3XpP+MboTIciYBAnPjw0+a76z/lKoIdm8GAQIBkQjQU
5e0/rGDUnlr2gED3hFw0cTPvP4enVvMQKoFA4VGAGLSz7z8S1IaUKmKBQIlJ
d/ps/e8/YycozISWgUA219l+0LHvP2Rgd1BCz4FAJ3cCaeuY7j94qvan9gaC
QEWB8/Yqvew/Uhvnles6gkCOQrcR0uDqP9xxhdBDc4JALd1ZKqO86D8s75Sh
3KeCQCoo8/tmR+Y/j33URWzbgkCSnqt7wqjjP6LxwTZfE4NAVJY2OC634D97
jCC+kkeDQI3ZMdqm8Ns/BA0tkimAg0CdOdqPdHLWP1O0qvwAtYNASW4w+Mew
0T+2bFg6z+iDQO28MQaefco/yQq0xAAhhEAM8WWDO8PCP6HPgOVyVYRAExFn
OPeKuj8pevtSSI6EQMI8xAoWpLE/xTWmkxTGhEDrUl0jC+2mPycYwmoh+oRA
BYPR3+XmnT854IuOkTKFQNyxg7ssV5I/EM/GSEJnhUBM9QgzNfKGP/vOMdbp
moVA+f5tNku6fD+WtEqw9NKFQPYbw5VKLHE/98DUIEAHhkBwpLGBqyhlPwiz
DN7uP4ZAGiPfaCX8WD8stnRulHeGQGQbht2r8E0/FuBNlXqrhkDL7fPVK5lC
P7Dv1AjE44ZAIKgYfPxNNj8QJs0SThiHQFCwO5XO6Ss/IEJzaTtRh0Dz13zN
YuUgP0NvSZMfiYdAj8YgAkLAFD8sw5BTRL2HQJhsA2Wg0Qo/xfyFYMz1h0DC
DgmbQK4APyRd7AOVKohA7C1+ta7/9D6fDHL8/1+IQA9XykNTQ+s+VwjPZQ==

                    "]]}, 
                    Annotation[#, 
                    "Charting`Private`Tag$415465#1"]& ]}}, {}, {}}, {
                 DisplayFunction -> Identity, Ticks -> {Automatic, Automatic},
                   AxesOrigin -> {380., 0}, 
                  FrameTicks -> {{{}, {}}, {{}, {}}}, 
                  GridLines -> {None, None}, DisplayFunction -> Identity, 
                  PlotRangePadding -> {{
                    Scaled[0.1], 
                    Scaled[0.1]}, {
                    Scaled[0.1], 
                    Scaled[0.1]}}, PlotRangeClipping -> True, ImagePadding -> 
                  All, DisplayFunction -> Identity, AspectRatio -> 1, 
                  Axes -> {False, False}, AxesLabel -> {None, None}, 
                  AxesOrigin -> {380., 0}, DisplayFunction :> Identity, 
                  Frame -> {{True, True}, {True, True}}, 
                  FrameLabel -> {{None, None}, {None, None}}, FrameStyle -> 
                  Directive[
                    Opacity[0.5], 
                    Thickness[Tiny], 
                    RGBColor[0.368417, 0.506779, 0.709798]], 
                  FrameTicks -> {{None, None}, {None, None}}, 
                  GridLines -> {None, None}, GridLinesStyle -> Directive[
                    GrayLevel[0.5, 0.4]], ImageSize -> 
                  Dynamic[{
                    Automatic, 3.5 CurrentValue["FontCapHeight"]/
                    AbsoluteCurrentValue[Magnification]}], 
                  Method -> {
                   "DefaultBoundaryStyle" -> Automatic, "DefaultMeshStyle" -> 
                    AbsolutePointSize[6], "ScalingFunctions" -> None, 
                    "CoordinatesToolOptions" -> {"DisplayFunction" -> ({
                    (Identity[#]& )[
                    Part[#, 1]], 
                    (Identity[#]& )[
                    Part[#, 2]]}& ), "CopiedValueFunction" -> ({
                    (Identity[#]& )[
                    Part[#, 1]], 
                    (Identity[#]& )[
                    Part[#, 2]]}& )}}, 
                  PlotRange -> {{380., 780.}, {0., 0.9996857540048022}}, 
                  PlotRangeClipping -> True, PlotRangePadding -> {{
                    Scaled[0.1], 
                    Scaled[0.1]}, {
                    Scaled[0.1], 
                    Scaled[0.1]}}, Ticks -> {Automatic, Automatic}}], 
                GridBox[{{
                   RowBox[{
                    TagBox["\"Domain: \"", "SummaryItemAnnotation"], 
                    "\[InvisibleSpace]", 
                    TagBox[
                    RowBox[{"{", 
                    RowBox[{"{", 
                    RowBox[{"380.`", ",", "780.`"}], "}"}], "}"}], 
                    "SummaryItem"]}]}, {
                   RowBox[{
                    TagBox["\"Output: \"", "SummaryItemAnnotation"], 
                    "\[InvisibleSpace]", 
                    TagBox["\"scalar\"", "SummaryItem"]}]}, {
                   RowBox[{
                    TagBox["\"Order: \"", "SummaryItemAnnotation"], 
                    "\[InvisibleSpace]", 
                    TagBox["3", "SummaryItem"]}]}, {
                   RowBox[{
                    TagBox["\"Method: \"", "SummaryItemAnnotation"], 
                    "\[InvisibleSpace]", 
                    TagBox["\"Hermite\"", "SummaryItem"]}]}, {
                   RowBox[{
                    TagBox["\"Periodic: \"", "SummaryItemAnnotation"], 
                    "\[InvisibleSpace]", 
                    TagBox["False", "SummaryItem"]}]}}, 
                 GridBoxAlignment -> {
                  "Columns" -> {{Left}}, "Rows" -> {{Automatic}}}, AutoDelete -> 
                 False, GridBoxItemSize -> {
                  "Columns" -> {{Automatic}}, "Rows" -> {{Automatic}}}, 
                 GridBoxSpacings -> {
                  "Columns" -> {{2}}, "Rows" -> {{Automatic}}}, 
                 BaseStyle -> {
                  ShowStringCharacters -> False, NumberMarks -> False, 
                   PrintPrecision -> 3, ShowSyntaxStyles -> False}]}}, 
              GridBoxAlignment -> {"Rows" -> {{Top}}}, AutoDelete -> False, 
              GridBoxItemSize -> {
               "Columns" -> {{Automatic}}, "Rows" -> {{Automatic}}}, 
              BaselinePosition -> {1, 1}]}, 
           Dynamic[Typeset`open$$], ImageSize -> Automatic], BaselinePosition -> 
          Baseline], DynamicModuleValues :> {}], 
        StyleBox["]", "NonInterpretableSummary"]}]},
     "CopyTag",
     DisplayFunction->(#& ),
     InterpretationFunction->("InterpolatingFunction[{{380., 780.}}, <>]"& )],
    
    False,
    Editable->False,
    SelectWithContents->True,
    Selectable->False], ",", 
   TagBox[
    TemplateBox[{RowBox[{
        StyleBox[
         TagBox["InterpolatingFunction", "SummaryHead"], 
         "NonInterpretableSummary"], 
        StyleBox["[", "NonInterpretableSummary"], 
        DynamicModuleBox[{Typeset`open$$ = False}, 
         PanelBox[
          PaneSelectorBox[{False -> GridBox[{{
                PaneBox[
                 ButtonBox[
                  DynamicBox[
                   FEPrivate`FrontEndResource[
                   "FEBitmaps", "SquarePlusIconMedium"]], 
                  ButtonFunction :> (Typeset`open$$ = True), Appearance -> 
                  None, Evaluator -> Automatic, Method -> "Preemptive"], 
                 Alignment -> {Center, Center}, ImageSize -> 
                 Dynamic[{
                   Automatic, 3.5 CurrentValue["FontCapHeight"]/
                    AbsoluteCurrentValue[Magnification]}]], 
                GraphicsBox[{{{{}, {}, 
                    TagBox[{
                    Directive[
                    Opacity[1.], 
                    RGBColor[0.368417, 0.506779, 0.709798], 
                    AbsoluteThickness[1]], 
                    
                    LineBox[{{380.000006779661, 0.0007050034573977803}, {
                    386.520707788983, 0.004248406605321077}, {
                    393.58989489618625`, 0.02371544451122984}, {
                    400.19061894872846`, 0.08904334818512552}, {
                    406.6618629974571, 0.25231022267932823`}, {
                    413.68159314406705`, 0.5804615806861163}, {
                    420.23286023601594`, 0.9873634638561208}, {
                    424.362473031682, 1.2349239543537087`}}], 
                    LineBox[CompressedData["
1:eJxTTMoPSmViYGDQB2IQrcloE/OvpNYh7MP5efaHPttfucOjeGhZrcP5Pbcn
bWP+aH8sOyScV6LOwUfjxINZ057ZP5D5Y+zWXucg4LA6ijPsrn2rdJstw/s6
h21z94m1516273qa/aAhvt6hyYXd+MHGE/ZSf403NJ2od3gWXCW44sp+e9YP
q3tUZRscivpaxH0ctthP/JQ7hSEUyOdUrdzLs8r+sfRCI5nOBof7ReJVGyYu
sH+q1SQ7+2CDQ81rB1MTncn2axKuzIv61uDQZCnD+Zez1b59edhnAa1GhwPV
gaklCUX2QlfapmglNTrM/OL0buVvV/tkdY0zLdMaHTzSumtibgnsT0koD3A6
3+jAAAUVq74t/8bWBOcHST+f+toKwb9T2HrBuRjB13k/ZeGd5Qh+f+0V15zb
CP6ijwfN4oWb4fzqHoV9k9wRfBZe3UmaDQh+8JZVfxi2IvjbciKszr9A8E9y
bTnCoNgC5y883/C0KBTB16z6HeTRh+AfNV02WeQYgq8ucShL8ReCb/mgu2+i
USucL3D+mIdTOoL/+5zhtZezEPxpW7w2fLmE4H8/cEXBgb0NzufYzHPvnT2C
r7OtJG9KOYIv9sB3atVqBH/D+yscRx4j+AJqZ4X8JNrhfAWn4kzrQATfOd9z
snwngq9zeEKwy14E/+if1oQzXxF8ldg3zFO1OuD8+TxFf/7HI/gAuWjowQ==

                    "]]}, 
                    Annotation[#, 
                    "Charting`Private`Tag$415514#1"]& ]}}, {}, {}}, {
                 DisplayFunction -> Identity, Ticks -> {Automatic, Automatic},
                   AxesOrigin -> {380., 0}, 
                  FrameTicks -> {{{}, {}}, {{}, {}}}, 
                  GridLines -> {None, None}, DisplayFunction -> Identity, 
                  PlotRangePadding -> {{
                    Scaled[0.1], 
                    Scaled[0.1]}, {
                    Scaled[0.1], 
                    Scaled[0.1]}}, PlotRangeClipping -> True, ImagePadding -> 
                  All, DisplayFunction -> Identity, AspectRatio -> 1, 
                  Axes -> {False, False}, AxesLabel -> {None, None}, 
                  AxesOrigin -> {380., 0}, DisplayFunction :> Identity, 
                  Frame -> {{True, True}, {True, True}}, 
                  FrameLabel -> {{None, None}, {None, None}}, FrameStyle -> 
                  Directive[
                    Opacity[0.5], 
                    Thickness[Tiny], 
                    RGBColor[0.368417, 0.506779, 0.709798]], 
                  FrameTicks -> {{None, None}, {None, None}}, 
                  GridLines -> {None, None}, GridLinesStyle -> Directive[
                    GrayLevel[0.5, 0.4]], ImageSize -> 
                  Dynamic[{
                    Automatic, 3.5 CurrentValue["FontCapHeight"]/
                    AbsoluteCurrentValue[Magnification]}], 
                  Method -> {
                   "DefaultBoundaryStyle" -> Automatic, "DefaultMeshStyle" -> 
                    AbsolutePointSize[6], "ScalingFunctions" -> None, 
                    "CoordinatesToolOptions" -> {"DisplayFunction" -> ({
                    (Identity[#]& )[
                    Part[#, 1]], 
                    (Identity[#]& )[
                    Part[#, 2]]}& ), "CopiedValueFunction" -> ({
                    (Identity[#]& )[
                    Part[#, 1]], 
                    (Identity[#]& )[
                    Part[#, 2]]}& )}}, 
                  PlotRange -> {{380., 780.}, {-0.00006428899281321024, 
                   1.2349239543537087`}}, PlotRangeClipping -> True, 
                  PlotRangePadding -> {{
                    Scaled[0.1], 
                    Scaled[0.1]}, {
                    Scaled[0.1], 
                    Scaled[0.1]}}, Ticks -> {Automatic, Automatic}}], 
                GridBox[{{
                   RowBox[{
                    TagBox["\"Domain: \"", "SummaryItemAnnotation"], 
                    "\[InvisibleSpace]", 
                    TagBox[
                    RowBox[{"{", 
                    RowBox[{"{", 
                    RowBox[{"380.`", ",", "780.`"}], "}"}], "}"}], 
                    "SummaryItem"]}]}, {
                   RowBox[{
                    TagBox["\"Output: \"", "SummaryItemAnnotation"], 
                    "\[InvisibleSpace]", 
                    TagBox["\"scalar\"", "SummaryItem"]}]}}, 
                 GridBoxAlignment -> {
                  "Columns" -> {{Left}}, "Rows" -> {{Automatic}}}, AutoDelete -> 
                 False, GridBoxItemSize -> {
                  "Columns" -> {{Automatic}}, "Rows" -> {{Automatic}}}, 
                 GridBoxSpacings -> {
                  "Columns" -> {{2}}, "Rows" -> {{Automatic}}}, 
                 BaseStyle -> {
                  ShowStringCharacters -> False, NumberMarks -> False, 
                   PrintPrecision -> 3, ShowSyntaxStyles -> False}]}}, 
              GridBoxAlignment -> {"Rows" -> {{Top}}}, AutoDelete -> False, 
              GridBoxItemSize -> {
               "Columns" -> {{Automatic}}, "Rows" -> {{Automatic}}}, 
              BaselinePosition -> {1, 1}], True -> GridBox[{{
                PaneBox[
                 ButtonBox[
                  DynamicBox[
                   FEPrivate`FrontEndResource[
                   "FEBitmaps", "SquareMinusIconMedium"]], 
                  ButtonFunction :> (Typeset`open$$ = False), Appearance -> 
                  None, Evaluator -> Automatic, Method -> "Preemptive"], 
                 Alignment -> {Center, Center}, ImageSize -> 
                 Dynamic[{
                   Automatic, 3.5 CurrentValue["FontCapHeight"]/
                    AbsoluteCurrentValue[Magnification]}]], 
                GraphicsBox[{{{{}, {}, 
                    TagBox[{
                    Directive[
                    Opacity[1.], 
                    RGBColor[0.368417, 0.506779, 0.709798], 
                    AbsoluteThickness[1]], 
                    
                    LineBox[{{380.000006779661, 0.0007050034573977803}, {
                    386.520707788983, 0.004248406605321077}, {
                    393.58989489618625`, 0.02371544451122984}, {
                    400.19061894872846`, 0.08904334818512552}, {
                    406.6618629974571, 0.25231022267932823`}, {
                    413.68159314406705`, 0.5804615806861163}, {
                    420.23286023601594`, 0.9873634638561208}, {
                    424.362473031682, 1.2349239543537087`}}], 
                    LineBox[CompressedData["
1:eJxTTMoPSmViYGDQB2IQrcloE/OvpNYh7MP5efaHPttfucOjeGhZrcP5Pbcn
bWP+aH8sOyScV6LOwUfjxINZ057ZP5D5Y+zWXucg4LA6ijPsrn2rdJstw/s6
h21z94m1516273qa/aAhvt6hyYXd+MHGE/ZSf403NJ2od3gWXCW44sp+e9YP
q3tUZRscivpaxH0ctthP/JQ7hSEUyOdUrdzLs8r+sfRCI5nOBof7ReJVGyYu
sH+q1SQ7+2CDQ81rB1MTncn2axKuzIv61uDQZCnD+Zez1b59edhnAa1GhwPV
gaklCUX2QlfapmglNTrM/OL0buVvV/tkdY0zLdMaHTzSumtibgnsT0koD3A6
3+jAAAUVq74t/8bWBOcHST+f+toKwb9T2HrBuRjB13k/ZeGd5Qh+f+0V15zb
CP6ijwfN4oWb4fzqHoV9k9wRfBZe3UmaDQh+8JZVfxi2IvjbciKszr9A8E9y
bTnCoNgC5y883/C0KBTB16z6HeTRh+AfNV02WeQYgq8ucShL8ReCb/mgu2+i
USucL3D+mIdTOoL/+5zhtZezEPxpW7w2fLmE4H8/cEXBgb0NzufYzHPvnT2C
r7OtJG9KOYIv9sB3atVqBH/D+yscRx4j+AJqZ4X8JNrhfAWn4kzrQATfOd9z
snwngq9zeEKwy14E/+if1oQzXxF8ldg3zFO1OuD8+TxFf/7HI/gAuWjowQ==

                    "]]}, 
                    Annotation[#, 
                    "Charting`Private`Tag$415514#1"]& ]}}, {}, {}}, {
                 DisplayFunction -> Identity, Ticks -> {Automatic, Automatic},
                   AxesOrigin -> {380., 0}, 
                  FrameTicks -> {{{}, {}}, {{}, {}}}, 
                  GridLines -> {None, None}, DisplayFunction -> Identity, 
                  PlotRangePadding -> {{
                    Scaled[0.1], 
                    Scaled[0.1]}, {
                    Scaled[0.1], 
                    Scaled[0.1]}}, PlotRangeClipping -> True, ImagePadding -> 
                  All, DisplayFunction -> Identity, AspectRatio -> 1, 
                  Axes -> {False, False}, AxesLabel -> {None, None}, 
                  AxesOrigin -> {380., 0}, DisplayFunction :> Identity, 
                  Frame -> {{True, True}, {True, True}}, 
                  FrameLabel -> {{None, None}, {None, None}}, FrameStyle -> 
                  Directive[
                    Opacity[0.5], 
                    Thickness[Tiny], 
                    RGBColor[0.368417, 0.506779, 0.709798]], 
                  FrameTicks -> {{None, None}, {None, None}}, 
                  GridLines -> {None, None}, GridLinesStyle -> Directive[
                    GrayLevel[0.5, 0.4]], ImageSize -> 
                  Dynamic[{
                    Automatic, 3.5 CurrentValue["FontCapHeight"]/
                    AbsoluteCurrentValue[Magnification]}], 
                  Method -> {
                   "DefaultBoundaryStyle" -> Automatic, "DefaultMeshStyle" -> 
                    AbsolutePointSize[6], "ScalingFunctions" -> None, 
                    "CoordinatesToolOptions" -> {"DisplayFunction" -> ({
                    (Identity[#]& )[
                    Part[#, 1]], 
                    (Identity[#]& )[
                    Part[#, 2]]}& ), "CopiedValueFunction" -> ({
                    (Identity[#]& )[
                    Part[#, 1]], 
                    (Identity[#]& )[
                    Part[#, 2]]}& )}}, 
                  PlotRange -> {{380., 780.}, {-0.00006428899281321024, 
                   1.2349239543537087`}}, PlotRangeClipping -> True, 
                  PlotRangePadding -> {{
                    Scaled[0.1], 
                    Scaled[0.1]}, {
                    Scaled[0.1], 
                    Scaled[0.1]}}, Ticks -> {Automatic, Automatic}}], 
                GridBox[{{
                   RowBox[{
                    TagBox["\"Domain: \"", "SummaryItemAnnotation"], 
                    "\[InvisibleSpace]", 
                    TagBox[
                    RowBox[{"{", 
                    RowBox[{"{", 
                    RowBox[{"380.`", ",", "780.`"}], "}"}], "}"}], 
                    "SummaryItem"]}]}, {
                   RowBox[{
                    TagBox["\"Output: \"", "SummaryItemAnnotation"], 
                    "\[InvisibleSpace]", 
                    TagBox["\"scalar\"", "SummaryItem"]}]}, {
                   RowBox[{
                    TagBox["\"Order: \"", "SummaryItemAnnotation"], 
                    "\[InvisibleSpace]", 
                    TagBox["3", "SummaryItem"]}]}, {
                   RowBox[{
                    TagBox["\"Method: \"", "SummaryItemAnnotation"], 
                    "\[InvisibleSpace]", 
                    TagBox["\"Hermite\"", "SummaryItem"]}]}, {
                   RowBox[{
                    TagBox["\"Periodic: \"", "SummaryItemAnnotation"], 
                    "\[InvisibleSpace]", 
                    TagBox["False", "SummaryItem"]}]}}, 
                 GridBoxAlignment -> {
                  "Columns" -> {{Left}}, "Rows" -> {{Automatic}}}, AutoDelete -> 
                 False, GridBoxItemSize -> {
                  "Columns" -> {{Automatic}}, "Rows" -> {{Automatic}}}, 
                 GridBoxSpacings -> {
                  "Columns" -> {{2}}, "Rows" -> {{Automatic}}}, 
                 BaseStyle -> {
                  ShowStringCharacters -> False, NumberMarks -> False, 
                   PrintPrecision -> 3, ShowSyntaxStyles -> False}]}}, 
              GridBoxAlignment -> {"Rows" -> {{Top}}}, AutoDelete -> False, 
              GridBoxItemSize -> {
               "Columns" -> {{Automatic}}, "Rows" -> {{Automatic}}}, 
              BaselinePosition -> {1, 1}]}, 
           Dynamic[Typeset`open$$], ImageSize -> Automatic], BaselinePosition -> 
          Baseline], DynamicModuleValues :> {}], 
        StyleBox["]", "NonInterpretableSummary"]}]},
     "CopyTag",
     DisplayFunction->(#& ),
     InterpretationFunction->("InterpolatingFunction[{{380., 780.}}, <>]"& )],
    
    False,
    Editable->False,
    SelectWithContents->True,
    Selectable->False]}], "}"}]], "Output",
 CellChangeTimes->{{3.7012456645685873`*^9, 3.70124569439329*^9}, 
   3.701258674150569*^9, 3.701308477073491*^9, 3.701500901359263*^9, {
   3.701515509916442*^9, 3.701515523573373*^9}, 3.701603202470849*^9, 
   3.7111925617055597`*^9, 
   3.711192601145996*^9},ExpressionUUID->"c9a63ac8-a596-4b02-9a91-\
ca18c3f03cb2"]
}, Open  ]]
}, Open  ]],

Cell[CellGroupData[{

Cell["Putting the data in suitable form", "Section",
 CellChangeTimes->{{3.7015005994696903`*^9, 
  3.7015006454139233`*^9}},ExpressionUUID->"3a033396-9904-4c96-9605-\
0f7451c180e8"],

Cell["\<\
We restrict the domain to 380-750nm, which is amply sufficient:\
\>", "Text",
 CellChangeTimes->{{3.700555121931241*^9, 3.7005551402971487`*^9}, {
  3.700555398883182*^9, 3.700555404122592*^9}, {3.700573597878214*^9, 
  3.700573623980736*^9}},ExpressionUUID->"f528d14d-fc64-4aeb-9365-\
2a82d3a43461"],

Cell[CellGroupData[{

Cell[BoxData[{
 RowBox[{
  RowBox[{"spectralLimits", "=", 
   RowBox[{"{", 
    RowBox[{"380", ",", "750"}], "}"}]}], ";"}], "\n", 
 RowBox[{"Plot", "[", "\[IndentingNewLine]", 
  RowBox[{
   RowBox[{"{", 
    RowBox[{
     RowBox[{"x", "[", "lambda", "]"}], ",", 
     RowBox[{"y", "[", "lambda", "]"}], ",", 
     RowBox[{"z", "[", "lambda", "]"}]}], "}"}], ",", "\[IndentingNewLine]", 
   RowBox[{"{", 
    RowBox[{"lambda", ",", 
     RowBox[{"spectralLimits", "[", 
      RowBox[{"[", "1", "]"}], "]"}], ",", 
     RowBox[{"spectralLimits", "[", 
      RowBox[{"[", "2", "]"}], "]"}]}], "}"}], ",", "\[IndentingNewLine]", 
   RowBox[{"PlotRange", "\[Rule]", "All"}], ",", "\[IndentingNewLine]", 
   RowBox[{"PlotStyle", "\[Rule]", 
    RowBox[{"{", 
     RowBox[{
      RowBox[{"{", 
       RowBox[{"Black", ",", "Thick"}], "}"}], ",", 
      RowBox[{"{", 
       RowBox[{"Blue", ",", "Thick"}], "}"}], ",", 
      RowBox[{"{", 
       RowBox[{"Orange", ",", "Thick"}], "}"}]}], "}"}]}], ",", 
   "\[IndentingNewLine]", 
   RowBox[{"Filling", "\[Rule]", "0"}], ",", "\[IndentingNewLine]", 
   RowBox[{"Axes", "\[Rule]", "None"}], ",", "\[IndentingNewLine]", 
   RowBox[{"Frame", "\[Rule]", "True"}], ",", "\[IndentingNewLine]", 
   RowBox[{"FrameStyle", "\[Rule]", 
    RowBox[{"Table", "[", 
     RowBox[{
      RowBox[{"{", 
       RowBox[{"Black", ",", "Thick"}], "}"}], ",", 
      RowBox[{"{", "4", "}"}]}], "]"}]}], ",", "\[IndentingNewLine]", 
   RowBox[{"FrameTicksStyle", "\[Rule]", 
    RowBox[{"{", 
     RowBox[{"Black", ",", "Thick"}], "}"}]}], ",", "\[IndentingNewLine]", 
   RowBox[{"BaseStyle", "\[Rule]", 
    RowBox[{"Directive", "[", 
     RowBox[{
      RowBox[{"FontFamily", "\[Rule]", "\"\<Times\>\""}], ",", 
      RowBox[{"FontSize", "\[Rule]", "24"}]}], "]"}]}], ",", 
   "\[IndentingNewLine]", 
   RowBox[{"FrameTicks", "\[Rule]", 
    RowBox[{"{", 
     RowBox[{
      RowBox[{"{", 
       RowBox[{
        RowBox[{"{", 
         RowBox[{"0", ",", "1", ",", "2"}], "}"}], ",", "None"}], "}"}], ",", 
      
      RowBox[{"{", 
       RowBox[{
        RowBox[{"{", 
         RowBox[{"400", ",", "500", ",", "600", ",", "700"}], "}"}], ",", 
        "None"}], "}"}]}], "}"}]}], ",", "\[IndentingNewLine]", 
   RowBox[{"FrameLabel", "\[Rule]", 
    RowBox[{"{", 
     RowBox[{
      RowBox[{"{", 
       RowBox[{"None", ",", "None"}], "}"}], ",", 
      RowBox[{"{", 
       RowBox[{"\"\<wavelength (nm)\>\"", ",", "None"}], "}"}]}], "}"}]}], 
   ",", "\[IndentingNewLine]", 
   RowBox[{"PlotLabel", "\[Rule]", "\"\<CIE 1964 observer\>\""}], ",", 
   "\[IndentingNewLine]", 
   RowBox[{"ImageSize", "\[Rule]", "500"}]}], "\[IndentingNewLine]", 
  "]"}]}], "Input",
 CellChangeTimes->{{3.700555319789892*^9, 3.7005553387019653`*^9}, 
   3.700573642999907*^9, {3.7006198485816317`*^9, 3.700619848917259*^9}, {
   3.7006216116998873`*^9, 3.700621612131279*^9}, {3.700827926230444*^9, 
   3.700827930356337*^9}, {3.701258693752655*^9, 3.701258736799361*^9}, {
   3.7015155540329323`*^9, 
   3.701515622068576*^9}},ExpressionUUID->"cdc76106-119e-4250-b243-\
d69463d7a610"],

Cell[BoxData[
 GraphicsBox[{GraphicsComplexBox[CompressedData["
1:eJxE23k8lO/3P3ClTVRCJSlSSVIIUck5iBRJkpQi+5I9yzAYM2aGN0KyZM2S
NYlItsoWsiV7G6XIkr2SJf3m98fn/v7lcf8zj9t1nfs6r/N4XM/dpo66FivZ
2Nhm1rKx/f+/Er9H17JVeqAE+5veij97gcN/PFlGloTl4yV/jvFchNjSCYdD
T0h4o73680OqL2y5v3N7635PlFDVMBLelAR8AbY8wvGeeM+u578Tk0VQx1+M
CvxeGB/YHkPlrQPzK5KacyFeWHTOydOqtQ2KVDODvDnJ2Mrz2SSlvAsCpU5u
Lwwg487acd9Dab2g0cxGD18k49eD6XJiOr1Qvrlmj6ynN25hbsuzf9wFAmsK
7/tOsJ6XzomT7r+FpaVKWy8TH1SJGVHw/doAdxJbbBX7fFDB6PVIRHcp8Iyv
PZ2u64uf46+c9/Z5AGpDaNDZ5ovvjbY7HPf2g6UvMSVFWhRUUo45iz9uwf0Q
wV8nKinoPODVt3t9ApCnzhfW7vLDQW36pRV8RSDoIvZe6YofkrzDrN2saiBa
w29Hwj0/fNSz/Zs+ZxvoClutau/2wwf85kq2a3uA/sbc8AM3Fd9sihcUWfwE
YR1fmuvPU/GuUvHlEyJfgfuxW25AEBWDrh2gtV74Dh3B92SEa6nYoj0xsf7y
GDg+P94Vv5KGo/9Oftq7PAHUutlvo4o0XHg0pXxpagrs90ps2ulNw/9Edp38
umoG4vxnP+8voyG5TvOX27oZOFn2VnjNTxr+yg5kpx2ehjI1SXL9EX9UEmKy
572egEdZaarX7P3xpuWZuxaXR+ELV2bh6wx/XKks6FDEHITJVweUBAb98Tyl
3kZiuR9u6dccVRKiY2GA4Ptvoj3QduLjGTUjOl6rdNvQAW8g7Q9nk1AsHbc6
V8QbhdVCSXHjbHs7HZcDLgcsXyuDjNfr5G02MzDtkZFVpNljWF90fbhdk4HR
D/puinanwulZ6SKhYAaW9ZXXhV+OgjqZqP1qrxl4TfS2sfXhQCjX3MShxM5E
j8zOXxfUvSGoZN1qARUmvhc0CHvMdIQ3S/yOr72Z+Jz/mPDdK6ZwSaXE70Ix
EwUurJKwSb0ETz9251b8ZCI5ZXXj2kANCNbmOr14OADJPDKZnLtOwih9/dI/
xwBUlJO9uuWWFMQp2nVuX/BAoZdbo0+tRbiwayJA6hYJLUfjnV3MbOCyxJra
vz9IyF02elTJMwz4eGu3eJh4Ite7Ix7ze3Jg/Hz4gdx3nujTxDdtUP4StpTO
vIrR9cJpPCIoub4ZQrTHRo81e6F0guOEsGUH7Do+8zbmDBkfezVlqIX3gPVy
UmtKFRnFonSMD7b1wsrJLxdNj3uj0giyfTrWA6Oc5SbvCr1RV1S0tKW+A4JX
HGcs7ffBY1sbt983bQX1c/W2H+774O7A7JVizGrQfTXa68Tvi9JbX8v3HiiA
XJsHbyru+KJkd9ePfs5IEDa3C6zdyPoeOia+rVt7E7Tl3+uTmBT0VSrY8iYi
GBqP9j0aWKZgqt3xgNd7s0FLuqJuhaIfzgmPBBn1VMCV651e4yQ/bI1/teaX
12tw2bl26mImFWXHDBM3Go5AygObVUZfqQgDRpRijXH4o7zteo0QDUt4Wo0D
FabA49emBf9rNBTfri8Yf28aVnVuIonE07A1VmY6THQGfiQNsG3roaHiqzkx
h6fTsERha7Xk9cd3YZHrNptPgayHTf9mHX8UalRvV0n/AdKh7sclVtKRV0s4
1+3sBxB5fb6ySomONI13/7LEOuC4gGvQEzIdSdVzD408X0Pe5ZvG80/p2Gjh
HN/NrATJSpstu2bomFZ08fE7pyLoVSrclHSYgcJlZhm6RlmQ1XFa2/MmA22u
8ji6WScA8+5X+yM5DIw94tO/ji8cKkH3nvIQA/sHnPrSqTQQWcm1NleEiYKG
K8gt290g9z13mbMxE3MpjMplTmuIuD/scTuWiSu++pZxHLgGjLD6rQFdTJTd
/C/q8GkdSI6anv+wOQDTTsbpN39WgTKb4BSf8wG45KPPbdQtB2axBye4Pnng
SMCQY0iIHDxqs+d7cpGE2WYhXsbdxvDHxSs26g0J9fh/SQdsZwLfO6eY1FOe
6NmQKL5vIQ38bv7daVnmiaJS1NDhLWUwYa3Hbi3nhZbzbH5aW1/Dn4sb4u/l
eqG7fdOUnWg7jLzQOhwkTkZDnp6PZeXdQNo2cSvnARkFhiQs7Fn1mn59+ua8
gDdmppwymG/rgfaNL6uZ0d4Y7GzeMF/XCe3+7hEnOX3wl7eQ2wH3Nti9r3Y0
x88HF0PqEk7nvwIX6Y8p+os+OMg9cNVc6ykYH9TnlHbxxQFFhV+bTRLhSLq+
U/OkL3q7PLJs43WDdK7SgGgbCk6ZpTfT5KlQZOJzIayfgq6r8uYzBNLgG/ea
k2aH/FCT+6NV/OkSKLPyFd9q44f+mU1nvxrUgbKlUuv4PSpGf6wcaro8DMf5
Vwi+7KDi7uaLAX5XfkDRP7FYyc007DSn9VDKJmHpE9XxmRYNL1/6Ls57dhoU
lhJr7gfTMMPOdOLXzhlQ3TzmdL+Bhsf7t/51GZwGwZ02HsXs/rhkKFh0ro1V
70Zaj+yU/dHY8wtn1otx4BbXUUyb9cer4mO/xiI/QWPYf4v/DtMx4aDU7Xz+
Llh9UGx00Y6Ocnz80q7KzSCWdSIqJJOOhyPaTkjeqgbXE3F00gAdT1KLyt+c
fAawyiiNXZiBt9ZdOFme+xDe1ejuyDBkoGPTOfkV15PBsmb95uw4BpY2+Vw9
ERABNaWzxjU9DHzssXGqTYwBExkb1v3iYeJ9mGOU2pEg/nVI/ysdJo5UvrlJ
CrwJUq1+tw4GM5GjrfaFMc8NGB9+qfnjFRPllu1u/6jWBfFj5he12AMwKWro
7jZ/NRD5qOmqCAH4aCBZXlP2GLT355aJbiMhmwr/rTM7NeDXTYfFvAgS6jxr
p+7ruQXFg3cmLNZ74kijSYLqYhTwndsWqenriT+e/BE99CIfFDnuBNY7eqFD
89irLd9aQfjM6+Mfxrww3fvek6sxnXDxaYxbujUZT9wtzdCQ6wWDwfMHYvvI
+DzrV+UkK28Y+bWfaLrijd5D5b+iGd2wkuMZm8Rbb7yinHnka1k72Lk1jnK+
9MHZd5oPffa/hCNX5jcFy/nihTMyE0mTOfAnc+auRoEvtm660mMoFAQb99CS
Kw5R8GEGe7bYJRv4bbK472oaBTfdD9rjrBgJUwyh1Ts2+eHBaQd3xc2s96ev
3n35MA2n9dblO0dPwQxXEl3HjoaMxKOmH3un4c1DqkR6Dg05Gb9k9IRmIFLi
fXjoIA397z7bRyVNw4eBmL3b9vhjaXbPZ43OSfBcuZXhr03HMzb7tz3XfwsO
HJXiNkF0lH6keGTDaB3IrI0/YFlLxwDpJo3SkOcweupYRs0KVr9NPmAnPlEA
zp7rvBVOMtBMpaRV0zEdSF8VqVpkBvbct1toSr4HGWYVjeWlDCQZt7pYDAXD
i1f5bS9/MjCG7JEWLuEH+tfXrzE7wkSnnw3fVE+6wIuxyMidDkzcI+O3/vE/
c/jppOM9mclEecULay7nG8DOo2++7B5k4ssQiblKJS3YOuObfFM4AKdyg2dM
ohB05xpbXxgH4Cj/Gp2fk0eg4TQnmdnqge81rpNfekrBh+xH72dUSRjH9SLH
JMcANKJl6V8qSZiUd+z7Pgsa8CmeNlA46onijpcFqoxT4Oy8DH9Njica1Z4Q
43N6Bu9xtUibqBdyWMOLgch6yNPfNVuf4IUJ2nXFm3zfgvYKr2vsO8iYcO6J
0k7sBrYHUXWHo8nYaCQQ8vhlL/zmm587xemNGqJ97z7y9YI6t/KtTwHeeNBK
eERHqQt+1/Jt71vyxn+JmwsNN7yFjXeqc3icffDjbyvlkrP1QPuux3z9wweX
/4xlnqE/AwUuyQM3TX2xINoo7IZLClS80jTX+eyLZh0qX2XlvUDHQyx5nyEF
Mz64xp019gLxOa20wTcUPP5xBa3BJRny2Q7+4RX1Q7snvvdCdhfDmN1FmriJ
H9qLVmT5vq+FrPVXn5fdoeKa30d7uLu+w5r25szJJir+EvpsU/9+DCL6pJ8N
crD670XOVrnrk6DUflz87Ska3hbe/s9m1zToclvY9PnTkOezBB+TdwYczk5m
mVXRsMeKV+zOn2nIvblTq2+RhhaZa2QlVkwDf/tJPoHj/vilymgA1CeA7Y/i
c6Mf/pjnn+yoUNcHu26JbhfaT8dOmwFTEOwGW5mVcckWdJzZfbt/c1kLWLbt
kdJPZtVz9YvkSq8a2Op5pCL9PR2r711qzKwugRlLGftifgbrPNVZTfF6BDMn
eqkVFxl4bDLl++vQFNA3TDL9FsHA3StTLN2+3oVa91pVehsDn5xededxEhP0
PEMDt3My0b/26Al9DS/gqTo743iGlRdPeEd5u9mD36CW84I/E1Vfmu0ulDCB
lC2KQ7teMHHAZ+T61F49mAra6bdqiYm/zG1MJ/6og/6W3E875ANQ327v2NyW
E3A0NOR08joSpu2KVPnGUIU9anlVkzQSXh57qLuz1hHWcGi9K1gkYczbgC0L
aRHAlz+u98XRE+P+Gi0sP3oEYl+UMyVNvPBnTVlholcLdGu+j1j/0QsvfNso
qLfcASVztWm7rpDxeP7W2MXhHvjsPEfe2UZGv112aZOs+syXf1+/9aw3znTb
cqd87Qb39ccKaNXeeKSi8eor5Q648qUh59ZjHwygOQ1fWa4ElU0uP/+KsuYj
V3NzKj0P2gObCmgpvqhbW3eFejwcYlQ9InEXBU+dqaj7bWkNqc22SiORFLR7
LnfZ+3M45OisPay+1g91b+7Y8o2eCwJmG2HDfhrua+vJabZi5bMVl8HWnDWP
vEnd86xsGkZfarR/TaXhvfb2/T/2zkClRV+Dbh8NlfJvr49g5T87aa15pR3+
KHbulHyy2BS0Dj5JTVWno+rol7CViu3QuTnu/QZ/OjpckfThONgATpL+tZLP
6RjrHS+foPISQmhvP03N09HtMZezqWgh7P34SW1MjoE+YSsXnD9kQLhh9XfT
Wwx0mY9803srDqIXzwvOFTCwSefiwRs/b8NLGrXIb5yBnS30Uu5zVKiQDGYG
iDNRm/P1skDSLZD7qptZb8nEs4rb7h0iWYJqoKDXi2Qmxk3f3ety/Sq8NdX0
1vvERH4lHm4+XW34oKrQsmd7APKcaxfdUaAMTKmDCkmXA7CHN+zBiJ4sLI9q
mtwd88DF6hSeFvJxoMwd0nY2I+GRHMFPpufNIet8Zd6ZPhJWLAeOZzsGAZ97
XDfXRU88SeONlfqcAXRvIbbNx8lIO2lQ3newh1Wf6rtFC1nzRLhCTWNXL+hl
jPQ/EvdGkwivm86BPWBKNnv+lYO13/O3pF4eKgTmWZ/x31RfdHWenw1zuAfZ
dBNvjX++uLomKE6G5gQLKWcc15IoONrvXfR+NROg+dE/hUkKho6k3w9ekQFl
Iw1FiXo0pLXvsx13mYZdw907Te7S8O/SiapTrP3l7x1S+PCGhmcjY09wv5mG
kJTAdzr7GWhxNaqacz4bKjVbisLMWHnaZXvXjG8SuB/0eGmfysrbt9W+31G5
A9VLIt4r+xmYdORFpWCTPwR2hgS0CTCRXpu++3ShO+xtb23eYcDExpwnB4cr
bOBLcZHbtQgmLmzfzWe6xQiOVagWlLYwMdn8edVlrwtg8T1HNHJ9ADbHuq9W
Fj0FE6lj66+fDsBpE8oaOXd5cJBuOfRoHwnFbs5w/pHShvqIw3IOqSScjpvy
d35MAsvqHnaB7Z64e/Om8Ff1sTDhYntagkTGil6Zb66uvdBmkNXNN05GH8d7
1U6+vSCS5neQ/5Qv/tvXUV4cnQm76re7b6zyxUD1guQ/b+nAWHk7V+EkBZez
z16NXukAZ+eCNzQVUJDvyFXOEz9jIJ9/8PVRVxq+3mLwN3p6GopiypiWT2jI
de75/Y4tM2A922XQ+IOGV2RXOAteYq3/C1uLfqsAvPRCMM8kXRoWdpGVVes9
cKji1ve0MwfBJbrlJK8iCZ9HfHJ+/fgSTGXe8QwoJWGXt3DN1mo/iLR/osAu
6YlhHtcX4w4mgySej5pO9cR7M2P2LQeKoS33ujRdyAuzBN5pcXXWAUev6P3+
SC9cNV3HG77/LVBTw2eBl4yJD+ILvi93wSnbkcmpUDKeCbh3evxJL9yfWnpu
y+6NX5YUVj2Q6QW2zbSmQD9vXP9E/Npjjy4IHDS7lvfLGx/whzmuu/wWVtdX
Banb+OD3zozYsG0NEKRy5w9t0Aff82nO788pgXTvHQqBV31x6bE/d/lEKrDp
qxtF9Pqi4kcOZRFTH8iQuCExfpGCM5teJclMu8O3Ktlm7gYK/uQTUfe1SYJo
0vNLdiJ+yFU/PZW07SnQJ0/myV73Q+1+B94koVr4+PG77O5QKvKMsAn53v0O
P/KejK9toKJMedjpi7FjwKZ9tA7XsObTgxWksUOTcEMrZm0f0ljz+RWB9LXT
cCNOo+IvhYalXvf2V3DNwCqr6dpXz1nP23LUx9hm4GeEx9GZORqOavN7n+Gf
hpHg4nqno6z5Vg4bmYET8Meo0Kdi2B/7ByNVrE36oeHbz8zDe+gY/OVud3By
NyTKT07PmNBx8OAliQvkVqB/i/lblkBH+Wvz+/3Za+F7zPLlim46Gt3YrL7l
dilo8e9q37SFga/0nx4Kv5kHy3MCT+vPM/B5/0m/fMlU0N5vzbkyjIEMt+Mm
yXGRoNaV+/RbMwPHvXuK5cwCIHCgteHgWlZ/fKvMdVaVDK0V2Yu1akzc1icW
beHpAGLTR6ZM/Ji4FN4CclUmsHjQS0ahjIlH1xS/2vlZD9plvKJv/GGiX8I7
4/Lnp2FK+loEp0wAFjU+61+7RRGsLZY2XF9BQmbQ9oXCbGUok27dy00m4SP1
a2yWlnaQJ5DdevknCaNKR5fs9tyByC8GcrnWnniizHnzxc8PYde5uOKvV7zQ
pZt9TLKmGaRbBpREOr1wYo+vevuTDhi79+G44QUybtvRelLkRQ/sVdBM728g
46HjHhuvve6FK7x9txVVvPG27Dmz4k09IMXpxXG43Bvty/eS5+kdoLOtISgz
0wer7I/veF5ZBWdt8yyfCfmis//e7W5H8gHmn1Xej/XFTy3JYuu5I+Bjh3Mo
bSsFxR7ltatr2MAfampj/m0K/jXeHqudFArrjpKrDdn9cI5LzFi6JQf+a+fR
tt5DQ7aSr7HSOlOgTy4U9LhBwz2KRzN350zD3BmJfez3aVjx2fXsSdEZ0Kd9
/lb0ntVP/w2uscpknQ8GGV91t/mj5Z948efqU0C6TJV+okJHqnzPGauCdli7
NeDIDQorb1lY/2K0NUCY6tydyFI62oe4O5XyVIJRSqLn2t90HDhyz1nzdSH4
3m7IOXWEgbGP9+6ej82EhG2rdzg4svpniNVAl008hNZvf8WXx0ATjitjxznC
AL/YiH4ZYWB5rdemum9UmLzXVBcryspbL5ucjAxcYaqvIF/QjImzi66+YUpW
MHp35fy+RCbquXTsOAuGcNDzv9f275h4rSCKY8L2PLz4EfmVsiUA+R5+kL2k
rgLC5z78uH0xALdsVJae2SwHUtXl+3W+eWDQ39nWQ0vysPXbuYI7hiRMjr2l
84bTFHRMdj6Y7CahdUansZpkIERmrn7Wo+mJK+1n1qmbpEPxzqMx546Q0bWw
3oT2qxtkL8SdHX5IxgizlcPUzl5Yoo6nd4h44/YH578O5/aAbfd9ycSVvni8
/L7ehuNFMFNms8Tr5Yurql1WVnXFwQTfNfegOVY/vfDopWm8C+hcpi62OlEw
KNhV9zrTHxaio8TMv1OwoX77/lDmA/hgti8iR4eGoqs1g/qNpuGgS5mTXxgN
N3wxvZK8ewbyfg7rnWym4f7Q9vfZ76dhSPeWUs4eBu7UP9r15E0ONK/lHo4z
ZqCxE1t9ZMx9cJhD6+Ak1jy/HB/OOXAHVAw5J0w/sPqp9xSDy4MO5Sdb6ge2
MvFq2zeRvmAP+NxyqNtJj4lbLAdKnyTZQmB13M+aUCbmpe4YCOY3hrvt1OX2
10ykPAzMiNyhCxrha09OrQlAS6ki8Yy3pyDwZfxLLdUAdHARvbygowDJ607+
tNnFyispcnrG02fBiKJ9LzSOhJ0vIlL+7nWHjZ2y8y83e6JW1+ZvKe0xIMxH
7bN2IqNBq4xRqH4v8Akt/eseJONCr0OzXkQviC9XJL5V9MW+1viC8BPZECy/
hnGw1Bf5TG8WPDQIgMaIgAwvOQp29fQFDUvdhOTcmtiIHArmPFw9V8wVDW8j
lDNVnWiY2tZUoDw0DdW7k94x8mgYn6uixr1jBpY39bpKjNCwPuRQ0EmraSh5
LyDwxiwAaeZrHf1OH4FTz297tGuSkNbJfXOS4xok03tCTzSQ0D5b88YxCTpU
fFJOtEtk1U9BVI0f6/zwkLtgu3HYF2XtI8xf3PKAhaopXiNT1vuUD1TdlvUF
NSZ168sAGkrOBymrbp+B3kPjISte0fDZv7J528lpWPVMkPp1EwmfmXH/UMtS
gxCDUKM3QSTU+uOVK1DtDEZzE1852T3RRCx7qBQjgamfxzVwg4wvpOTKy7h7
IeFhmq5hDxmT62kT4oW9YMHfn2qR7Yt2I9lDgmK3QbfQO255HwUFjYfL5G2s
gTdgweS6NQ3JB76MazdOw0c5C0ptBg37U+8sJIrMQDPvx7juGQ80zWKX1dx7
EobXbxzTuUlCnRf/nqYXWkJu7cycWRkZ1Tqn7fVY34v5T0vamrUUfMCey74r
0R42G802Ksew8opVovngvhlQvHrdakqChKdU7ThVfuqAVMbG9nM5JKzs2Z1y
3osM5W8v5k9SyMiWfebEYGgvhEToPdL9SUZbf8FLV6174Yn+IavpBl88uGex
7fB/NECXiCe/T1FQu0TI01fUGUKTAn8cILHWt5SNq3lxGjI39MicLmbNq7HZ
Rfc3zQA9pSx/8mYABmg98dPjkIa76wsfpNR4YHG05L9Dx8TgRch1xz0KJLx+
6I1N/yU9qJVC1/dPSVgic7//5QIF9NYMZ1kf9MTmnyn0I5L3IfXrx4519z3x
GJvV8+Cgp9A0wHGsb4cXnpV2/lJyqw6K+Q+6jYV74c4NA/NPF9tAYHYHGG1i
zWubVeTon7rA8tzdVbrBZIy2Of7B/mEvuPYtJ/v8I2Pbf6s0pVR6wehOqkef
tzfOhX5PqbnbBW/dOH23znjjQ8f9llbkt8BmWuV1w8IHDy2pfHno0wAbnR4X
9H9h5aW8gLQQKIWPRXdeRuv7YsiN9T4thWkgkqRqWNjpi5lGG1YkC1Hgwlrv
GR0d1jyXs2Kdu4kbqGRm3RCtZe1f7dntcDQRAouY9HvCfritQFSSPaoI2qRk
ao8Z+mFaiRbtSE0N/H6V56QXQsUJw+tJ2S7f4UZiOjdfHRVPcWTHaJDGoIRR
cs5hFQ2P3Q68xr91Epz+U3P/pkRDO97E0g1LU2BpXGaxwZeG5mvZi6fXzcB5
t5n23+U0/BDxYlfTqhm4l/Hg4NIvGqZvP0Sl7ZmG9mGX3Qmy/igKd76eyJ4A
14iJ62ND/lisbb439nE/JO285nh0Nx27Od2X3Fjzb3Hp4E7BG3Rk5vBIin9q
hciJC+bjcXRsUfowvfFMLehkfkuv76Sjy2rzXIOfpTDvdJeuyMvKQ7+viD8Z
yoNV+hXaLecYeH+pefAoLRXObmjp577NwIH7H/PU/7C+v1UpE3xNDFzYb7Tj
d30AiGybHJZdzcQ3J/bXx9eQIff4Fb9JVSZ+fW4t9G7ZAZZ+pz+O8mXiR++G
/W+5TEFMfvv7UyVMJOvseGSIl+BUYFZK6G8m/lO5KrtVRAOUsMiOXToABYS4
stTuKcKKC7LO5X89EBovyHC2I6wRM9IX9mDNi1/Cwza8twVa2uXXOVMk3M9h
3dVvFw56XqHpmy088YxUh8Sffzkg4K/+4qS+Fxo8yjneb9kMfRu+8x1u88LD
sVJWySEdQB+xZHqeI2Mh5/hIRGYPqO/4VYqvyFhaW/JsW0svHF7x2em8kjdu
valwYu2+HrgdHPfU/xmrHlNfSgRkdIDmk3qvqjQfTI9R8Ny+pxpaY5qF+AR9
cauBJEXlUT64Sx/WyIvyxcV9JevpHHdheYdjcBoPq/54U4MMuWwh7dqLcL4g
Cvqvmk4a5rkNxWJPQyxX+GFl3jPdLXPZgOujuqJ205C+a8RN/xSrfkpMgn2M
aNg9bVBKTpmG5Y1JrTyJNBQaM6czWfkoJfzLzGAvDXfaVV+n502DgV1H77Ut
/vjvd02K36UpOBc+/KcU6VjV6nKs+Uc7CN/zMfrPh46gGGbN3Psaks4V/Kl7
Rkd+xiCHs1Yl1OX71/P8pCMnfeCOt2ARHBw6ed1ZitV/9+65ZrOYCaluGUW3
7BnoXbHBecNwPAQ98o3dk8vAu/psPCYxYeDHbWS8eZiB9NNUvdAjNAhsGRtK
3cvE4LxSIYkSV2i9ZiJ32oSJP7Y8GzZ5YAUvYt1KrsQzMSI0zV6s0BAM6GJO
Xj1M5Oc9SD63eB4klWsmHvEGoNV5/6HBCBWwN5SpZ1wIwOLtxT7yt+Sg8dFs
UN5nD/zrZusyVnMUTN9/Gki5TEIuJWnJ2dkbsHe0KUmlg4QNUns/yQoFgB6e
2H9SwxOn5KOD/R4+AB2HqoGbh8n4eIex+I533aAve8r4TBYZzz/9O/C2nTXv
Ok4GDu3yRvZaj/YaVp6eYH8xPL/sgxLzfErR1UUgNtvvL+Lui0YPJhsGtiYA
9/Urtx7O+iLvgX7H7S23YEE6seqIPas/Ptn/p8mABpe9OZ57fqXgJH+B+OPW
NPiR3MFWoE3DT0naN8L1puGIvIRA+G3WfBVyZN0PoRn4s3LU1KGRhhqrdjHF
Pk9DxMPhqe7dDLRd/SzV+uRDaLcooCZfZ+AlvoN2dbzJYPspXTEugYGJ/sJv
R2QigBb0T/TuOwYWiI3WSb2hg57L+PcxPiaWb98wqLToAS80P12N12Xik6KK
qlCem3CtYUPRXAgrH/GFjFMSjaHyk3B6fz0T6dx1hzwddKH0m5zGrtUB2Ny4
QSDugBp0tczGnlJm5aMf14qCqxTg2E/Xyw0CJBRPi+d+6HUGctz6XidFk9Dy
ygBb+W9XGLj2dZZnoycymV3CZ75GQ5k5l3iAHRm1f7f+uaTeC0dXZvApDJCR
0eXeaRffC3kHP+gfPsaaN67eTC3izYFqR2+u40998Wsz6dtAYSD8eE9Pi5em
YPjRj025e21BM6Df+HcGBRdSmzvzd0fBwJvJLWcdWPNG7j+N8v5paBja5B+V
S8Op3CDbCztn4Myud7Tr32lovZCi+ddxGlaPuPysMwnAC//KaGNxRyC8cGf2
wGkSOr302cB57iq4bmD+F1pLQtmskRLOU/7QVzlW0BJLRq0na2i/anshzkfb
SvKbL6pSfjx63UCC9ASu91VGrP0/7SQsetIbtDRnX7YyaPiyvGcXc+sM7FGc
iDtSQ0NtsxOX+H9OQ2Kq3jdlLhIG2dl8Dbh9Cnq1d4X3M0l4nrSvpKDJCY74
JfYZ/SNh6Mat9ehwF4QyjxmwXSdjpozIF/jbAy9Cz1lVdJCRdlvU/1MpKy/p
XBJ3TfdFuqXon5FXoeC66BkjJEJBb09paVVNa9hbm9VmZknDYgfV/9Kqp+Hr
QrdY5wPW8wfn+G97ZsDiH++y7KQHZv1cr2D6+gTIrkgSNLEi4Wj1yY8hJAto
zUzgelVMxpPZR55ZdvUCU9Gcsp+dgqrqWRzLRx2Bf4+F64UoVj55FG4lx8pH
XWpRjdoHSMiXL3//z9J58E5IYjfKIGGe60OzaC4v0BPpX9zgTcan626p7aSx
9t9tuapwiox6gbL2Obd6YTg0beJfrS+aP/7TMpfuD6ZlYY+3KbPmjSLyG4FB
R7j/4aihlDurH1+6aNn1exry2jU+6RfR8NFCG7mXZwbePuYJ/m4TgH4VlTsT
9aVBNPkkFzuy8uf4++xfwpdBJAA+hEWQkcf2h+4j1vr1bThj4vzRF/nbjNp8
XpLhSlc3zwSVhvrORe9UuGfgjWdtzvIqEs4r/ptvDlOBlZdSwn2byWis4jQz
z6qHsmDXOyYCFLR/pp0QWm4NU/Qy8mwyDbesCHEuYq0Hj8OUXMBjVr49KcRO
Ya1fc7ORp82iL0p3X+s4S3OGvY806p3u0DDH+PUBXtZ+rN25+g6nCCuveXmc
+0nTgoCaXxFnXcmoIHB8bsKiF7LOBmVfOUZB9xS1V/e97KD8moSUez4N/dar
z4Tzz0DcQkwgZwoZBbIf9uuy+p1S1Sb7x//RUO62YO1z1rzg1TB/cuE9GSs2
FZe/Z+U1qZuUxE8HKHho8w7Ve1XW0O0021WUxfq9vKu3+FnzW9AXja8rX7Dy
uNFV9yjWeamSa8MYXM/KV11XVwbL28H6WOruI7E0vGJZYnqF1a9EqA3mb/3J
2On/t987thd2iUc97dKg4I3ns787PF1A/q5p95x9AErOGllQnkvBDbbz3W1V
HqgjnnnZ4L4ofAvYF3jwKAkH3X7OXSy4CIfdYqbZi0jI9lbdX0aRAkXtK03i
D3iitmrPhkNJSWD4dM8tvkRP1AgaVopTfAoNf/sVOQW88Mn9k/tiVetgw7FD
N6ZDvbA2fOH6qcE2sIr/Ym6/gYwFPL3Wqc1dMKc0HEr7j/X/SbB9s8hk5dUu
Ck/AX9Y8IFG6Gs6w8vvbJ+c4yN5YT1HjyUjpgt8n+0PPTnkjeXO2j+ftt+Ar
WeVib+aDt82kTt/Pb4A2ptLGjZ998MSmbw8/BJXCXJsWe5KeLzL28x7ezP8A
ZFWq39W0++JUIvRorvKDjJ//ddG0KajeegCYaa4wFTsgLl1NwVsG7+e07icA
TXcsPk/IDzWuLWdo6xWB+9tD5xWv+qHYUNEupaga8D8esdEhmIrZYx/eKZp+
hzg+IRGBV1QMPCCwIt9qDCJTPDcz2Glo2WP0QmT9JPzJTHj0/SQNZbTVmHK/
p2BU+dbxLT40dBuYW55ZMwOuSzNXNrHy67ThbYlM1rOt1AnRFaz8Gr7tgwfH
gWlQ33ahtUDGH2PA0MqndAKOSHC1rmTlVyPx8vTu7n5YV7bp4nFhOmr28JYL
ru6BmoXPhVLGdJQPtnxsvvENJMzmxaxh5dcNky6wy64WVj3u0WrpoGN53RZe
ilgZ6Oxs/aTLw8D9TTsXR/c+hrWrb+9o02Jgrw2H1IrcVNDw+3eGP4SBne8k
mor3R4Go4A7OQ40MtEy5E/VnIQAcpP+Rjq1i4p8qjYjsVd4QP59fvYqVX3+F
rdDxUHGEIU/jsMc+TExNU1RZJ2MKLyqsD2k+Y+Lzfbv/7He+BN5PIDP9FxOV
Wy4FdutpgPnpz1f+SQZgW1naj+73itCq3pY6uuiBc1Vkv703EST2iDqKuZHw
rINg+DZBW/jxPU+9c4KVXy9UCv/hDYci9ezrp8w88QmfQ7vdnRzgTxKsttXz
QvGRxZoIhWaQOzzyT6bVC9leB3vaenbA2zsSuYGaZLx460wve0IP9HCdPeVc
Q8aVB7IeFLf2Av+fGwMGit643cXRnSrZAxVNOcF5T73R8fUjL5lnHdBAqXdp
TfFBR6Ek12C9agjPM/RWEWD1B9nPTL2xfLhzbiT46V1fvJ61YB71313YVDnO
UcRNwYgRJ5Mxmi38OdN8Sz2QgkVnS/ScLoTARpH26ZtsfpgfphridjsbBEX1
Y3OFaehC3rjRUmkKJrpLqv2u0/BnlWsmT+I0UKf10wQSaKj3W1f+Lus8qNs2
4LncQ0Nx3T3F/wqmQfy3TYcJnz9Ki39XfXNtCkokEj4+BzqKy+rce7i+Aw69
I/1M9KZjdIAUvUf7NWTobpT4XEzHbbqUxds2leBV4u7AP0tHUgS/O0O9CGgR
pOIASdZ8490fkyeRBel7PajudgysfbZlcGF/AgQKF7AffMjAgxoJxlb9YSAs
1ks+8J2BR0ychyav0KDr+6J75h4m9nnbN1UNu8LzHaUe124wcbiOFvW7xwqy
BCXv3Ypj4orWhD2944YwwUGq8etmotj5w9ogogPWN6/+rOUJQIvnYv8elapA
pKlxEVUnAP+U7N8W+kAOotPCKj71eaDU7LvTF8SOQmBX+mL2JRJG0/nPFdvf
gNDDewTt3pJQqTiNf2s8E4q49Psd1T2xNszLS133ASRsDVhHliCjyBDNi9LY
Dd/3xY54ZrDOq607tYrfsvqPpdPCpKA3aqh2VIzX90C+wDk1sb+s8+jyz/TT
a5/CqU3x9QdcfXFkItSwtywBdq/onS6f9sUJ/+DizY6uoCP08IH5TQrqum+2
SKijwhpH1QD6FwradEUFirqmgetLcYWic6z9+1Jpf/n8NDzdPjgRE0LD/V0f
FOZ3zcCuoNER5mtWfxF0P9M5MA3Dl/ecHRdmoNjhwY19rg+hm4+mnXaNgVzG
BQ9OKCSDtU5vRko8A/3yWbnkegSIpHqqPuxlYCRb4EzbIh1SQv56TPEysVdY
zb5EhgS56+US8y8w8aXcb3nlczdBXbP+7mZWfnWRGSrs+mwM+mZOfwbrmLhS
ZCPV754uzGxsOSe3KgBVxHmU9uurwVKnUABiAD54tOPvgwUFWDPK/d8cPwmH
j3C3DjdoQJtTxkBGJAn3fth6XMTCFbRSjjsrcnnioLJV73WHaFizof18tC0Z
ud2NX46c7IX62YUk689k9CoJ2lF1vxecVGwLr8n74vCCobU0NQc+BcvrKBf6
ooSs+nKE1X/w15ddJFeSgl/O9a268dQGkl3HVcTSKfj9KVulQV4k2E6onztn
T8Ok4scZeh+nQet1w+XEhzS8qZ6UeJW1vg7p7zjch2hIDrsereY6DRJTSV+q
bwQg2ZXv4YlXR6A4b7BqVI2E3UO63b6kK9B34dOakmoSNmaaKrt20MDxCSou
x5Dxm0fQb5vqXni4u2UQBnwxL8jQocnbExb+E3g+e42C0WJcYys1yfDmUG5k
N52Gf5OXvTZumQGNmondmtU0ZDRsuGDIylu296a2OK8nodmDvxk3156C5TND
Wd/pJPQz/ct9/pITJNT+NAz8S8Iv9/wtT627C3bn//lsMiSz5uvPFUdne+C8
X+r0j7dkbHZSeLNQ0QvP7LgdyGm+2Kz6s0QjPgyY9/9skRKm4G6tlUd/XrCG
3IF/a60saOi7Ruv60xfTYPkp7O+HNBq21POddto7A0d+PZY0H/dA47vuP3bt
PgFXlyzkbCxISJ86duL1F3Mwjp2O/lVERjdoSsxj5a97nwf+yq+gYJeM7scM
TieIX73rzJVIGuYWch1+xfq91BPSSz77Sej7eOV7Id7zkBpjKWj5gIR9K9au
njf0hJTGB7t3epExIVXtpzm5F8Dqota3CTK+uZj8d5dnL7A/NDqytsYXLY//
4ttwnA6uRhsPiwEr/zwKShDtcwCxhdsRMm40rNq9fBhY84D00xVPjAppyLtx
86vrfKx5sFiJ9NU6AK2/3rzxxkcatOJX7+NUIqHdT20HKwt9KCRFWlSGs/I4
2U3YorgXJgvq+6nvffHNJ0a5921v+Pgs7PsvPxrqqPP/DNg4AwmONz4eYifh
6zuTd94JqMBd9d8CjxvJuHt/31Oo74UmydlNLvwUbEw1GJlZsAZXq1s6i/dZ
3zv731Y21vmdZqxW+ewRGa8z+0u3stbvk9OnOc95X1Ye2NRewekCWWErEkjh
NOxYlB43EZmBTp6U6uPCJNSjiL0rKtaEzpvlJVdcyPg1/WT7FaNeKJ1YJ2Yr
T0HxrU+81rXeBCUYXOX7mIY3rO4Z9W6fgYM/fvAo3iejzX8mn/yaeqE6rUH5
WSBrfWKvtgcKzABnmXaD+DsyVsr5GkY/7gXlTcs7JvZTUDRRSXljqDVcuZib
U5FJw1KPPu6vrPy6oyPRXqaCjGVZKx2DOnrhos4w++91FEy29nrw4qsdhJKP
/z52j4at9u0bRVn/r8OB0KDPVDLGWnfu0YnsBclWXtkhdQqSkgf9lZudwSgu
tGbWLgCzzEc5FL9KwdMDyZLc9WQcmTZq1Ga977jHFNddPgpm3bX56JxmA14S
g/Prk1jfU+DhPhvW779SmezkzyFjleZDw0rW++Tp3VILDKVhpY6JRavwDHw4
umZfsAwFY9K+ee5Ps4Vzb6L3J8aTMSnm5g1d1n6ZXV7k37SXldf5pGWXdK3h
Bv8uveZ0GooIPRY/w5ofThafpkWWkPHBZU3l2c5ecLs3yLZtNQXfmK17EG7m
AJGYe/9MNA2351S7R7Hmk3Ve27uXfcg4eLaOnBjYCxe2bpZeq0rBqSvu/0UG
OoGzmdYa7VYy+m9Z/zuIdX5kff/Fc0GQgusOk6yOBFmDfeqKzLEUGp4dG5I3
YP0e1Tv+oX4BGXV4k36VseolpTFsxjqChlJNe/iLWO8XncF58MwJCkpX+A3V
HbUHDg7V5feprHqM01n6zco3QvVsQi0HKbhp2Vxxgt0G5idnDdpfkvEOpeup
G6vfSa8bW9PFRcHQ27Kx8fduQkBxg5Z4HGverlXO9WatL3fI0ZFFhwAMzfpE
33lPCv7nRcwrtlPtO6aV/udF6KePVY2ShQkvIvv0z/rVw2cIL1L2fqf54BYb
wotUpaikZJ2nEl7kbm+LwU6FCMKLLLKPnI/sSyS8yJqma5+5nmcQXoTdyN/c
UTqf8CJZvQUjujufEl7k1Dxt3ZqmcsKLrM4Ord+7v5rwIhUm6UZsr+sJL7Iq
4raGbXgr4UUspdsamCIdhBfZWX7e+sebHsKLxCZPXg2Q7CO8yKXadWcOOQ8Q
XmTbh1Ubso2GCC+ytmDT4IqcEcKL0GkXswsMfxBexDq2vDAueILwIo4xd7KS
6JOEF7FwtAqMnJokvEi+6tWmxY5JwoscUK5ZvfXzBOFFiiSHhYyGfhBexEMT
gf/NKOFFgjhU9opeGSa8yOsDd9n4rw8SXkStQvUqw3iA8CJzK9O3twn0EV7E
tiloUfNIL+FF/N3sBoV+txNeREhsRrOPt4nwIkP/Ua4M/akmvIgIPVzNaq6E
8CL9MeRzd1XyCS8yUZwXmV3wgPAi98736X7xu0d4kdzypBcXdG8TXoQjzovs
Fe1HeBG/x1pddXUuhBdhxgeuSPxlQXgRutrTWhEfA8KL1Kx92SYWokV4kS+V
tzk39iDhRU7ZKh/YcUCG8CJhvbOv+t+JEl5E+rQib27+dsKLPFpvXN80wkl4
kc5qH3ueF3KEF9HYxdB087pKeJHiXYcufnviRngRATuDFey8QYQX4fZWXpwq
iyG8SOsl17V8EamEF+E70gZyZg8JL3LverVIDv0J4UX2bx58/UOhhPAiJ9zJ
1TLDLwkvwre4bolcWkt4kfOP1rJO2SbCizxz2PRBbNNbwos4O628li/dRXgR
Myc+lYYP7wkP0mUlQHu3b5jwIPvWhtQd5x0D16LZTc+e+aG0qUUQ3B6HsbnB
x92zfqjZr7DV7MAkBF3YE3lBiorP098O734+CTpVDyv221PRZOnhmPvSJOFJ
FmJtC0NcJglPciLpEqnw7zjhRwR9qgp+ZY4QfiRj/l0OY2gIrG2G/0y/8seA
vbdlT0u0ET7Edfhr4ZFndYQPkb2+KdFl+gXhQ/bORVYlnigifIiVg++F3etz
CB+Sc2X10O2/9wkfUq1Vqu/7N4LwIWT92fs625iEDxFPyyJVLJAIH0LOLW85
/NyO8CEf82/90De7QfgQoeLZIyX5uoQPKdz9raJ0RI3wIQ2kD+lrjY4RPsRi
x5twsduHCB9SVt04ffHAbsKHyM1+FUrNWkn4kMa93yjSlw8SPoRPP6/p3SNd
woe0x2/T5rrvRPgQGzFm2BEvBuFDPt9am/T6WyThQ3YUBPcHFSYTPoQZkuY8
tZRF+BDmxZu7/fULCB+S5X8j4V16MeFDBDN8ci42PCd8iDiHxIvTBjWED1k4
+jLDlfaa8CFZxQ7Mt9vaCB9iUHhy+veeTsKH0HPcHl3WfEf4D5HUkAmF098J
/5F8KNqb12IUGMulUQey/PDq4pSnxPwP2BUielVv0A9LFvblfBicgADuWo9o
YSpmGe1cwgeT4NRYV+thREWS41f6OVZ9/s+PCKvPUjqzJwk/sq+czySNNEF4
EQGSp9wDGCW8iP1uI93QtO+wt/x09/VifzTtS/qucuct4UFurHj3CTsaCA/y
tg4C3+yvIjzIpuJHvoJ+xYQH+e9T4cAz4UeEB1nj/lso6mgq4UF61ScyoqKi
CA9y6uaxc+5u/xEexORiT+HFJm/Cg1xIDYzqsXciPMhPjkuXLf6YEh4kwYrz
bKD5JcKDOJir3bdYeYbwIFtbkys/yp8kPMgdQ2FDrnYpwoMcmpE342nbQ3iQ
XaGqyzK/+QgPwraQbd0ygYQHkc+MM+u2MSU8SBt9vfqX52S4KrtHbuaPJ57S
clspzhNG+I5CdUZn93Ap4Ts2z5kV/7euivAd7yianE/HmwnPoavHY77DthuK
LrjoJJ/1Q73WruYzU8NgZnso6FS9HyqW523L5puAErP01VdWUrFNm6Lhfn0S
QiJo+VxIRTuXs1bs7ydBqiS8qIdMRRX6U4lDrP6d2vlmc9lTKtreU/f7KjkJ
66TbfyzNUPFjMZuWt/s45G77bwezyx9/aCgcYk9rAd2ZBIWn3HTctrj7TExd
LeE72j+u2Z/QVU74Ds+g7z6yYk8I31Ffa08+pphJ+A4jvckJyzUJhO+44bJx
2qAgnPAdapDgcW2fP+E7Gl5tq3yb40b4jm7SFY3oXTaE7+D3Chl8qneN8B3r
WnOtP17UIXyHUMqHtMSjqoTv8PdS3SC/7ijhO4z6+TToSwcI3/Hq7X/r9R/t
JHzH8iR/z+MrS0r/8x0KxzUZDrCP8B33qgxt6QfPE75jR1Xjmb5ZO8J3RF/u
yv+g70/4jpWD72nK/90lfAdDouaUXeJ9wneYlUaMrn+XSfiOHPV3G4/V5BO+
w0jDuXyeNeL9z3esbuv53lNbQfiOUxus1spXVBO+Y8uvhMWKBw2E76hK3zrb
b/iG8B0g5LC/JbWD8B1PZzJ0vIN6Cb9hv0JozbeOIcJvCLZz3lPhGIXQPYm9
psl+6Pt9C4fFwx+g0K0uydvHyo+XxqUcKiZgjVPkSAk/FXs51ieFR00C2/nO
BqHLVHSX+7R6aW6S8B/X/86ejaycJPzH5+JsP87HE4T3kH5k8P5a4CjhPfad
2xlt++87rDSfq72b54+Ogi4i69TaCc8hK1MTcHHyNeE5RHsjkpS5qgnPkSdu
W6Xz9BnhOXbs+dv7qSGP8ByLtLe7tG6mEZ4jsvdWvy1bDOE51u902vBON5jw
HCulU2yyR3wJz5FyIPGLfLgz4TnY/mWHvbExJzzHkHI9pWZAn/Ac0m8nnbaU
niU8R+xVx+bg60B4DiUTE451P6UJz1F9Sn02XH0f4TlMXGb2ef/jJjyHyKHV
hq7iJwjPUTi/if5Q05jwHB+/GvsWJJBgb/UVyfMjnhiSrRxTzwwhfIb+91tL
ilylhM/4YG8WM02pJHyGcZdjuqRQM+Ex3Fdo27TUdIGfcgznBVU/LNu7VL8z
dBjswrhbfF6y5osP7c0N7ePQ/ujV+22Lfrj3LsP1kNokcM7oikgqUNHt8mTq
vuZJqFRMKqG4UvGxztUPC6z6WO85xhaQR8UXPza8bNKdhM7RRNKhMSqmsMm2
mJePQ1ClwvqKFn9U+iXwjLrQCiqV/5U6cdCxcoW2mGHZK8Jn0B1WvXI3fE74
jCmLEuPVEoWEz/D6UGtmE5dF+AwVqpmx1Gwi4TOO53y6Y9Z6h/AZvmxZcPAO
nfAZFxLuBK455UH4jKv9z26q9NkSPkNUgnS+hGRE+Iz2XqNVTz0uED5j2Nty
hx79FOEzzr4IHDiQJk/4DOFJkwy9pwcJn8G8ca9986gQ4TPWO54aWly1lvAZ
Q/zPV1y0kiZ8RuRyjFPqWX3CZ6wrpyXByluEt9DTFJ4XDWsjvMWJrWmcMlmd
sEplDSPqhx8e3uiZXc7B6g8Fs6tdxVj5Nqr9wtGCSfisVlr5xoLVb4ZuH+n+
Ownvq0T6hZOpqLQnJ7I5bJLwFHIe8tFREEl4CtKL7z9XlQQQnuKNRGpj9Vsv
wlNQ/uLvtAoHwlM82XP2mHuKCeEp2tveRGqy6RGeYu3cMx1/69OEp1jOtueZ
OXaC8BTXt0uWxzElCU8hfn594odbIoSnWGO9mM92SIDwFG+vPB27uEqN8BTa
rWWzqbct4Kra2dOcb/xwsDB4303dCUjazpCK46Bi+tyy8X+s/L9R5onS6Gkq
esRq850bmoRkGf98SX8qfqiM6VH9xspfUkUi4xVU/HRbvv4Raz3/5yHOtowe
r43bQXiIVOq74ybX55T+5yH8cys9vItFCA+xrmFkcN5ei/AQ/V0rLxTP2RIe
QuC8o2TneRrhIc63hGmb9EcQHqLkwNvwo8+TCA9hYFz6g/NsJuEh+utlb0l5
5RMeYqZCM9LX5ynhIbSULa2y1SsID3HQZitPn1M14SHkBuVWRBz9Pw8xx93Y
Cr9aCQ/Bd3STZ75pB+EhHjjxK96Q6CW8g46x16Rn7BDhHQ5/5D3F+34EeIo3
elES/HDc8d/vKv8foLbYHevy3g/F2J/rRT+YgFf3vUUa+aio9U0crG9Pgsbm
D423LlLxzGjPyJ2fk4SXmAsV2lbUOEl4CfmCnk6+hgnCR/wwNXPoezhK+Ah7
DdX94RLD4KJwviIvxx83de82pyS2E/7hx9Wrh8L9Ggn/wBXqu2BHrSb8w3OX
gr5yvRLCPyT1NrK5PXhM+IeOTRkpx7geEP7hbbdG+OfnMYR/OIeXjaW0Qwj/
YH329BUXdj/CP6xPEzn9TcyF8A/aU9ZZWRIWhH8gR2pvP5d7mfAPtXOhI9X3
NQn/8L5p9K8IIuEfNrw2r0oMOUL4B9LJ581uXKKEf1jwyebqrdlI+IdD0fdm
vbUVCP/AL5Vos9xyjfAPbj7R8tXCHrCOwy3X54snDv2yulZ0JpjwDNG3loCe
UkJ4hqsCFR+1j1cSnuH08r+634+bCL+wKCokvNWzCyxLD9hkgx/Ojx/4aGU4
DFO7aQ5x5X5YV22Y7pw/Dn3tl9Q85vzwdtzY4Rfyk9C4+4QhylIxMZiSWlXL
Os/+PSjrcGLNT3r/Xt9fmAQlTU/SeA6rfib+KXKYTUJZvf8Lte9UNFKW/TT0
cRzmI8NX9Lz2x8+tk94tWW/g+H42r9bVdPx7r+B7knwd4Rl0nG+p2ex9QXgG
Y9q0xsUnhYRn2DJqJLReJ5vwDHum577G/kwiPINuyA3xZLMIwjMYR80svtNh
EJ5hjUnxNvIOEuEZBtf+2lD4+ibhGQxqzxoKxRkTniEkQ33Sa7Mu4RlaX94o
+yWjRniGfz9Mgjy8FQjP0LotI1c6UYLwDBUxJHWzEGHCM/xZPp2l1LaK8Axi
uZJXTWYPE54hy/ijTbWtHuEZErqkGlvrnAmfIF8tJvtRp43wCWbWa+vCLDph
s1X05M9hP+SeNHM1+DMBDZ8/KDH2UrH2HO/90ZxJEFtXWb3HlIoWK5ZCbrL6
zcbIfP2ABCq2pjwJVkicJPyBj/XKlxzDkYQ/6BRJr/gSEUj4g96yfxpbG8mE
P8j8sGiaWO9I+IPHeTHbS8+YEv6gVr7gjs5jPcIfXDu1m++3tAbhD4Rnvj8U
llUk/EHy18YnBhpShD/onnUK7d61h/AHegIbAg3MtxH+gLxvUeq/zyqEP5jQ
fqEaPmkGfT3lw/ub/FB6zkp8i+wEPFTaEj+/moqSO74/s7SehBbTOI9FVSqq
5rSlmnyehOFf/z3xp1Bx4qu3/NzoJDisVIm7WErF7IGReJmdk4Qf+KtdNDyQ
JEj4gUGGxw2nnWKEHzgXK+C8k+cCHCwori384odUiRPvj7Wz5suQlrqmq6zz
M+FzEY31vbgqNKvpRVHxvze77ZKeThI+wLmA9yFfLw/hA07Gp30TNFAifIDN
r20P8xdvwKtAOaeSZT/Mawm6XHFhErSqbUd2KlIxwWdiH3ZMAskrpvggiYqB
dGEGlXV+/+++/5LlZE63IQdx3z/qfmcA9y0ZOEPlbDGVoOISn+KQ7LNJuOf/
5AXZhoqvC5feM1n18r/7/cL/xX7JubqTuN//KlmjFK6fBm32xtXvNKloXnRn
7tnYJBg4e+d9YFLxgqTKtYiPk8T9fKmbO+dqkgWI+/nXHJrjy3N/Kv3vfr6F
75r/2sN2/9/9/KD+/ep7NYn7+a7Z60JD2W2J+/k6jRVHZlqpxP18+7jSmJvB
EcT9/Lbbn69JaScR9/Mzdsiv1WLPJO7nRzlu8m+4lE/cz3949Uu50rmnxP18
bln5M/T/V8idR0MV/w0cH1FaUKQSiigkexSSe9ulIiRSIdmyU7JnbkohkUra
hOyRJVS2sRQRItl3oRBDjJ157h+/76ffec55ztN/n5Mz5n7vzL3fW6/zXpkP
Pv9jaOL1bydKwOc3r397PotZDj5f5dPnQ1ElNeDz/XynIqMP1oPPv9XRPUFf
bAJ/775BUWqL9wD4e4baqaviJYPYGd/yyuBnVJyj9+nzMsc/WBWnkHZMMxWf
/MOBq0WMYrHvxwq/8xD459CJBL4AOmbn0vn1pQ653/e6Mxr7lw5+fy4xhPfq
Nzr4/eQK5f17foyC19cvWKXrVzAEXl/m2bv7Iwd/Y8ki83vzE/3wsCIPvsqK
7+DxfZRMGhkVleDxFYuyV3SRz8vI4xtJG3EmxX0Aj0/j9EzkXZ0OHn8ufoFm
YhwLHt9iCVNK3RoBHl+yWu2W6Ld74PFjHR++0j1JBY//RGXvNik3F/D4nx76
piiFWoDHH6vv21e53hA8vr63ysuNG06Cx7+wakvSz0AcPH61dmDb4VYF8PjX
NjvyKrmIgccXudu0l3mCEzy+I8PBUHlxD3j8GDZ9Tp5X58Hjb0y5FMxpfR3z
TFk2/KjDAyfeDRYEpwaCr9esOOMwbfcBfL2fyvw8/6Yi8PWzYqEuB92/gqe3
4bE1EdVvwM4x/j5p2E/Fg3qdNtDw35jCsCot8SMVf+ZSmvI3cgQz7385F8+g
4oGPF+vfytGxZJW0aQ0FgnyeDzadKaJjUqaJeYsOBH5qpDI5dp78firiWcJJ
BB4mYna1zYaOyeRc79HpJ59Hrp6tMB8ZweR81Xz6yv3w4x9U+Q9QarEco31G
i6y38Ji4Dfxb3crA17PI10nbBBaCrxfwMtGImHoHvn6v3ImY2ylJ4OtjU2v3
C7u/Al9/m81CaTYtDHw942uPlMq72+Dr9wgHfdwS6A6+/pHE8Rbbg3bg67kK
L/r6bDIFX48VlLZameqCr1/jH7V83f0j4OtPNEnUKPxRBl+fSG1n38ErDb6+
0JVDRLxVGHz9nNY1fsF8VvD1p0UOR4bySYOvz29f1r3mrh74et1YzjAheWfw
8u48mmt5dteCl+fZpGcbf/gHFuHRGbv9FxVv1v47s58+iiXOaLcFixC4pEpB
REwCeT2/Ulp6ypTA8fLwoL8L5P3bxy0s9xmBazykxke9poOHH+a06pVUfwwe
vvZwSYkcawB4+IiHzicfHvcGD69e0sNQl3ACDy+xd0+OepQZePgHUZUHhFfp
g4dX3r2rSfOpBnh4tVX81WVZauDh015Q1j6/JwcePmno+omE66L/PLx9VfZL
kY3g4Y0d74U+6zkAHl6lU/FW1s7LmHD0NZU9FVS8NMV9nrp9FFPQuXh6JxuB
awddmF1B7idTPLl42Q4SeLrDmmV4Bx3jMAh+l+pD4M1vL3x7O0LH7g6vbPR/
T+B6OStE48Xo4NnFw7wDa7ZvAc8uiZUSZq/FwLNzPIi8JHz6NJZZuuTxs4uK
n6EeWz5YPoq1j9SWMwzJ5/X9ymHGs3Ts/raHxJ2HBE7fELS4O48OXl2fftyV
9pMbvPpRCere9Bw18OqLWXm3HU+ZYief++z4vUDFe+/o7gs9QX4fWztvi6mS
12dx07F88vr8ou3Ze/3rBG5a2SJ2booO/rzyfWZlg+RK8OdsyX3ebywUMImn
vldsJQl8PSVLQT2LjuX3ZdPirAic3229XBl5v0befEX11+jgHAHw5kSr4P3J
nUcxGQH1mJ7jBC6fPHd1/SAd8/7um7b8NoFLnaR33iH3Q8iLm4VbpPgJCoAX
r4zd5104JoptT2+qOK5P4AP3qtcbke8XeXDD5nn63M51WN/L6I9JLgT+N5bh
akWuH1tCfvHsZQK3CaVlvyffH/Lc3dMbD2bl82GfHvlnnCMI/IPXc5ayX3Ts
0a7Kz9EXCDzojtJJH/J6dWbzo2wWTwJPGG8VuUre32yuPJEzkiHwcXq8v2Au
uZ8SSSvQsSXXb+2UySby9ZGnvq1de+6GOD94akkRqQc+RybUkafWIWRpD1m3
/fPU1DbnG7c0wVPL/wmJGA66Ap667t7TLzwhBHjqb7+Lb6ZdCgNPndYSNumz
MRI8dYd1rbZgdzx46g7XdM1nh9LBU+8tDNVWV8oGT31Yo31N+mAeeOrTrG49
9iol4KlFsPG/Z/rKwVMT8W/i3JNqwFM7mm/FwhXqwVNby+Tbdg80gZfu60ns
tbAfAC8dFHZ3WiBnEGP8FJ149JSKF/l9V6FZ/MHWbirdmdtExbVVMZ3JB6PY
o1JJziZuAn+UPLyxx5+OLYmYVmWeJs9njjVP9DgdvHWR6g+1wjo6eOs/KoNa
Mq2j4KuJQ9UJ2mVD4KuNQ27d5NL6jZVtqmOUJPjh8dQzIRNd38FP/+DIrG0Z
rQQ/XeszPPSttQT89EPJuhn7mg/gpwM7VAwwsXTw0zTDfpbuO7HgpycvcfE9
044AP+098TzbZV0w+OnRsux9+52p4KeZF9i+1kS6gJ9uDztzPbXEAvx0TdSV
YFUNQ/DT1q9st5icPgl+OsW+DvuajoOfJvq2P7nFshv89OaR5otVcWLgp38c
zawyiuAAPx3D5dxgf34P+OkjdCttnzXnwU9/bq5dx855HVO8cTwwqs0Dp1aU
pvCaBoKH5h3LU+7V/QAemnJmN+Ph8iLw0PGWYqWXL3wF/yyaUuZsdKgB031o
kDasRsUfRv6m6e3+jdVrP/mV9oGKX6zMEhEKH8ESRw80FE5S8Ug+g4h10uT5
PjJ45JQ8gbPKdKdx0ehY4TrJfB5yvyEfzMrDS96/+hNFdVUTCfz4fsvQDAc6
Zi099tegj8AZWz3Ewhgj2MlrPPuGy/zwmymMDvWNtdi1ScNKXnK/8WFT1esN
T8rAQ58cuGlQXVAIHrrdw6x72eYs8NDPwp1PyLYlgYfOTpbteJr7Cjz0igDZ
leGNYeChpeZiPDj7b4OHHnf5uUK6xB08dHvHwYggXzvw0FK0ZAO1/abgobUP
d2CX7+qChzYsCvHPzDsCHvqAG697y3YV8NCMTaq7zE9Lg4e2Vr+gFMqyDTw0
+e1ku6bACh7agK6tWqQoBR7aqdu5o3+zHnjokSPtkq9/OYFvrrYrHrXcUQu+
+UH3yOIxxR9Y282bvmoDVJzrVnPv46FRLIItcGfYNgK3PNq6lRFHxzo3H/lk
ZkLgKvEZXnHk+coaN5L78ZTAOQYdhYrj6eCXvTOdGnKuPAa//FL3tAyvWgD4
Zf0ovtuSgd7gl1X1tfv7NZ3ALzfpXPbaUmUGfvnz34qsqD364JffSppzvqrW
AL/sf9toOeuUGvhlD9FLAdJpcuCXn7X3DEq8FgW/LMN/8119wAbwyyX3Ksez
LQ+AXz5ywug4e4UZVrK87tL+L+Tn+eLWyy8FRzFXI5ZdB1gJPFVzc+NhU/J+
7K9htvIAgd9nNZuJbaNjkexrs0q8CdyCtp2PMUrHNpj+uRqVQ+AyhYXOJ3bR
wR/7ucSbFVpvAX/8aVwqPnN0B/jjOeuXq5f1aWOMqpgz851U/NiAuqxSySjm
EKn7ZTW534jteCtTMEPHBMKvC0WHETi7ZGXtUAEdfLHHUlRwuiM3+OIVF9Lc
Zkb2gS8+et5RuXfcBAuJ3UahkPsNmzdCnyw06JjgAN8PSRUCX0wSyJioJvf7
9wQ/2LgSePSfoAy5aTp4YY6J139Tw9nBC29/3MJI6pPH+OI+vnfcSeA79oYF
5GfSMa3He4tyLQk8lOLI9YO83yIfvLBcXzBwlB98cJwz9zrXx0ewreLuY/0a
5Hp2bDXPIu/vXH4s6fy3yOMVrFln30sH3+vjZGend14AfO+e74Z8W3REsRzT
c5XGZwh8utwyzZNBB7+b9LPzQtbdtdh1LdHcQmcCv+P+RGD1HB0LN1Av4SL3
G9v3Jhx/Qr4/5G/5q4+deMnJh509sjLTgUrgk8Gpes7k/kes/URZznny+fmj
JLac3G8MVGzI2ehBHp/PYRVigo4ZudbdMJYm8CkrebfkD3RsRb1coaUNgYeE
28nqk6+P/Ova50E63y/zY8/SxPJ+OxL48jdPnkuQr5f74UCp8iUC7zKVeKZI
/rxn/Jp3ETcIfLj7716jP3RMc792efc5cj8VU1zOIPdLkoqKtFBrAi9oXueT
Qv68y5RqcZ85gQc8b82pIudlXhqf710k8LePwouHyNf3vHixV1+WwB3l+gyC
yP1pr7N0gZoduX9KkdGtJr/PyH/WapTuLR/eDP6Tz+nzfgr/MeiFy6ZxTEdu
cAX/qU57FO+wMhr8Z2yGxSqVuSLwn69Shhkq7M3gP7e2jissLBsC/7l84773
KwwmwX8WdKkUjWycB/85uTd2DeM1E/znlqYHV7aKU3DkP9nOrlmolVwC/+mz
bo3JXrU58J8VC0bfG5iT4D/DJu8UKK/4A/7zUpaVyRquXvCfKwa9dHQGGv75
zx5G1aGISvCfTgLFNjv9isB/nk+vGpVi+dcLT9/n/dZBIAn856z+WYFjpS/A
f+odCktKGLwP/vPWwlfL3We9wX/SBBL4WqPOgf90GH9lfo5rHQ35T8p//iD/
iWbkP9GM/Ceakf9EM/KfaEb+E83If6IZ+U80I/+JZuQ/0Yz8J5qR/0Qz8p9o
Rv4Tzch/ohn5TzQj/4lm5D/RjPwnmpH/RDPyn2hG/hPNyH+iGflPNCP/qdVV
Hnqn9BL4zxKl93dcZO+B/yxhHnb7k5wB/jPdlu+VS2E1+M+tUffigxx7wXuy
WNzam/xjGrznObtxC8mqRfCe3wzPfiiWo+DIex4xD+O1uMME7zmn5Kbz+NwC
eE9J4zajbd+nwXseyikoW2EzDt5z2mHqjOT9AfCeJ/0ne3pF2sF7+nYe9Ofd
UAd98PcSam5VUp+hD/5JLzc3+exH8KA/LNeaXWZPBw/6OMw57fa61+BBUzgM
938UfQwetGZlmbll+W3woK1CF5dJKjuBB/VbnzAkOqQEHlSAfpzq9KqiEHlQ
dD6Qf0Qz8o/M68aMukkD8I8rnmuWbIglwD/21C2u6cpLBP+o7KzqSYkvA/+4
cKZU1mZrJ3jHfbFxzg7bpsA7uuT4axYHLIB3fPL5IN8MFwVH3rFcxOT7t3km
eEeus3ZL4dqL4B33nhK+LsM7C97RbcunXFvVCfCOPeG2AjM7BsE7rpAJ/Ll7
oAu8o11v973PF+uhh60Qfyx2NK8cetiWy1qURQvywUMKKYmZmQ1lgIfMD8o3
sG6MAw+pIm1Dic+NAA8ZKrOq0vhIIHjIBxJD3960uYKHFFi0nykJ0/zX046x
U2TUcdGQh0TnA/k/NCP/d/RgV4dOgg34v46y0GatDeHg/2KibHcaFH8A/xc1
YazyRLge+s/EG/NCT69Z6D8fuhqQfKx5CfrPJY1TGquUKTjygdYLQZvcRpbA
BwqFprob6s2DDyycCWqqP02H/vP6DxPsTIU+8IL5B/VPLdY2Q//ZkJGs1be1
BvrPSgnjwqrFJdB/fl0lftXXOwd84b5ugUjz6ynYjK7k1093qXiV5xdOq8go
8IasYTcnWITCwBu2j2RrTaYR4A0f/lTwvVdmAd5wcbMOU9Z8NXhDtL7I26EZ
ebtJi1FTzZO60FNe2VrDkDvpBd4uQzKP81NILHi7icMzVqxJpeDtJM3GGrLm
WsHXmVnUW5RjDPB1xi1P0xUb5sHXtTusEf77iwm+LuGpuN3BDRQc+Toxtpgd
PUWL4OsKW2yjBd/Mgq/LITiEsoQmwdedsUpbaRoyBL5udezyQPXZbvB1v3e5
6J6P+AH95KKfT8T3C1VAP7lh+QpR5epC8HdaawXEHEYzwd/pRdzSsLBNAH+n
RbDMTac/A3/3fKf/5Lrn98DfLRWIF7+ccwd/Z8kwXlkcqwv+Tvv+D/NxbR4a
8nfofCBvhmbkzdQ9MrpoTy3Am1mNBfzmSHgA3kxRKzzjw1QWeDPzjS9kp4Zq
oRcsLrbQzp0wA73gDKp9tfm5JegFv2GK36TvpeDIo10eK/tyFGOCR9u8Zv7r
YuM8eLTA4jzJXL8x6AXfNKU9fXCuH3zafjMvyQGbVugFu95IVBZdXQu94O4G
+1NiU6XQC7aSfHjTqvU9eLYy23laN/YWkzBkirRQqXiOwB4B6Zpo8G3K6kei
uR89BN/WZzAhXJ3qB76NLSSxf/uwDfi25MqWXdfOiYFvQ+uLfBeake9SGdpn
Mml1EXyXnPHK9oy7/uC7OrGAKy+iU8F3vX9lJfhrvgL6u2tZqbQH8ovQ3xW/
/1tUUpSCo/7uZt/ba759ZoL/ypu5tjNkqgN6u47qJxWq5b5DX/fTNIdjBSMX
825p1B1Lo+LS5ysEi7vDwYPFvxK67PvrAHiwgilNj/crl9GQt+pttxG7/tYJ
vJV7tvM6z9vP//Vru+pzeNcXQL92p1trRssxJvRrp9Nj5bQUKDhHRWWa7xVv
/NQlzbGZB0vgr06qWG3p5LoE/srm1G29gqa5QuSv0Poif4Vm5K8mtz9tE9un
BT3aj0fDqO8X3MBfCe0pv1rzIQb8VXVMZYiwRgn4q4mED2LOHi3grfz4FFxK
qybBW/mu2mUn5zYP3irDhKX8YzkTvNV7hdb+X1spOPJWvXFYT83UInirpYnU
GZPJWfBWje1OWqGhk+CthNodjXcfHwZv9bFk4l4l0QPe6tlSUmOdWgP0Z8Na
vtN6myugP9vZfHCipo8GHkvhY4l4m+s78FiPzHFFYzwRPFbW1yd98TnPwWM9
03AXMKAFg8eylX2d5RDlCR4rxR7rdWI7Cx5r46uwpP5RbhryWOh8IH+EZuSP
zjnYOZTevwz+aPKl0OyVoBDwR+nbFeiMA+/AH51Z5N8YS/sGvdWfC86/7dRn
oLc6Xn146ibvEvRWzyz3NxFVouDIJw2I62jeM2eCT2rv8nrgx7cAPqm3IbDO
bWoMeqtD07InNv7tB6/k2TYjfuZQG/RW0zQqLYKCa6G3KjdtsOdb2CforT7V
NMxyffQBfNNwOku0jGQaVtQ6qPXTm7z+u1RJ9djFgHc6pzrRucXwEXinwRD/
mEPvb4F3aizr/O4QYw/eqS5u7OH2XXLgndD6Iu+DZuR91CcdpmfjjcD7DIac
u6PNegu8j06CQcy+jW/A+/BbPrbZf+gL9EsD3qothHQtQL90U6Tu41+bKTjq
l+qJX/Q26WGCB5q5S3/fNNQJvVL3cUv/rZ+/Q5/06I0W+fr6PIxipzHJkULF
GZen/2ytfAI+qPf04/tZrEfBB5VdeXHr8qZVNORvDgrvFFhfZg/+JrOn4Pl0
cgT4G6V2DuX25lzofzYwoy+u5mFC//NP5xv9bvLzkR1b4xp3yRuXvZ79eqRo
CTyO3ehUs+6Fy+Bx9HVM3C3WNKojj4PWF3kcNIc7Pc+qaHDDT+kmJZ5W0gef
E+PBEcLG6Qs+Z4fMdc7hkHjoe2YIcF7QX0bBtVQY8kLrvfG+YG6d/aspuKOU
hWduky9+aqn9Uy+tAPyOJaeUvtZTbfA7+8ov2bdYctOQ3xkOKc8P+2sFfodb
wchKuOgh+B1MxIVd52sO9D1X7FoqTn+2BH1PkxAPtgJyP4v8zg3m+a3XwgWw
xviLAcKZ/44feR4FtYcOUztNwfO4HMwtuCYfAP3OghvpvGWSFBx5nheUDX5M
FzUsnv7IKvc1gReld1P1t00WIt9z8Vtg3Gy+C/ie9a5q4UpJkdDvfOz72Sfc
gwn9Tqb+SJexNAVH3mdN2kyqa+lKGvI+6P0i76PmlLo5tEwTepzv1Doy3npf
B+8zJyoWzGiLBu9jfIzbvTGyGLxPFnuVwPeCZvA9DDe/iLSwSfA9lM0HuvWO
zYPvYUvJpB3PYYLviWwrnJcn79/I91QmBbzj4l4C3+NZdPq5O98c+B7NsS/Z
Nl8mwfc8qjrnqJswDL6HVVIl/Wp5D/gehfE8y5HQBuhvSnOzsDTtrYT+5t44
7sNSqkXgf26oGP5lzXsH/qfrlMnAjtRE8D+dnlo5m9VegP9prM//lKl3H/xP
TNqX30c8vMD/VMQcd9nz1QD8T5gwzaJfnpuG/A86H8i7oBl5l7PCSZVcMWbg
XfgZQUKidcHgXbZ2Zg3UuGSCd6nVuqlomV8DvcmlVVf501fNQG/S7GVSWOnY
IvQmFfe4WO7YTcGRh5F8r3Ly6HUmeBi8vXDnHpUF8DAxd0/83Sk3Dr1J/nKJ
u6nYAPiY9S53PQ5mtkFvssvGoKKythZ6k4kWXxeNuz5Bb7L2u9aFm5MfwNO4
+m4KGHqehnEIdpn/9qTiq6+xv15XGAO+Zln55a7s/Efga8z1T370U78NvoZ9
+ltS/ApH8DXdKnHSi+MK4GvQ+iJfgmbkS4qUs81rTp0DX3LYpYx7z9eb4EtO
bokK3PgzCXyJooP2GNO5HPqN9ZLHJBSyF6Df6Joa2xLHS8FRv3Gyt+TznVEm
+JNUSe5lMVZd0GssmmqqH15XD31GjeSZjOyj+dhBJZYjAslUPCZmu8yNAxHg
UTi32ZuGq2mAR2FI/zjYtoODhrzHj17PtlAJO/AeN6n02WqDJ+A9RC3pgY1f
PkL/8NWAkU8cYwn6h1Ixg9ki5PNLYFit4YeL3nitoMtX36Yl8B/HfAyy6cHm
4D/WXtncbtk/r478B1pf5D/QLHuhfpPEdzecPUGhq6hcDzwI9Zf1UNcWH/Ag
7s7aCXcC46Bv2FAo+KxgiomJiE/zKqz1xhcDfDuG1lLwKu4Wrtp6XzxzMpWJ
HSkELzI1covVdocOeBFOlmU8Z1h4aMiLbDHCRIPzLMGLSGhGYudSwsCL6P18
2ZnQng19w1spr677ei5B33Abt92uO+T9AXmRjys/vk3p34aNhWz/rJf+7/iR
HzlhZyVc02gMfmRqsqJt+vsd6Bd+vzMfKCVOwZEf0d5+SZCVFceKms+/Hokm
8KEnxrKXjy4UIk8yKOhk1JfiDJ7km+K+vCHOl9AvrLvhdF7tEhP6hYEaxvYs
chQc+RKn4cbMgEhWGvIl6P0iX5K8VimwOdwDeoSqp/KyjzYzscpl860G7N54
XNV1noP8FBz5k6LlBkktJ89gJRPCsyMh5PP6yGzl8pM8NORRdNo27bUOMoc+
ofahBPv8PRQc+RQhzzrTXold2HazTLXclH/rh/qEkbxmGwrJ54nJ5EH+M5EE
nn72lmz/u+U05FfCOMYMnhOO2N99usOug174di5m4iFFCo48i7Ue74Ks6+9C
I+3lq7c9IfDOS/Xc0nfW0VBvMGCe+34YeT6RbzGdGu1/tJYX+oLsY4JB0+T9
9d6Kml134ghcwF0x7rfHr0KbtOSI8Wkv3NNo/Spr8v6uuM4jNeMugd8q6JT5
+puDhvwLOh7kXyJu5C6+n9aAnuDrOevYzWWu4F8W/Tm5OZ2jwb9sX31aa+JE
MfiXj8s3pImbNYN36f/2pGuD6yR4l8gx8xh52XnwLimb/XnVyK8I8i5chXor
FHeQx/Mf7xL+RfAdc8sSeJemYSXxy5Jz4F1+y1wpl+mbBO+Sdm0za2rjMHiX
0W/fo6KHesC7uGQxRl3zGqAfyNNRkdthVQn9wPGAA8K3jIvAw1TJas1Nd7wD
D8O3/e41/r5E8DAydZcVPHxfgIc5Snka5x55HzwMh+uwhvIvL/AwXF25/vJZ
huBhdkz7h59PXUdDHgadD+Q/0Iz8h8srqZRt8mbgP+Rmf909vngP/IfVsWvv
pzkzwX88ZqluLFGrgV6elMC0xR76NPTy9mlunX7QuQi9PMHoeF0K+fyPfIhi
nx7f4A0m+BDR55/1nY4vgA959Ysjav2pcejlDayaFf5mOQBeJGeqB7sw1Aa9
vIjaZtWav7XQyzPXs70yu/wz9PIk+KIndXZ8BF9yQlIqf3dDGpaZ30If8qDi
goNNndt+xYA3idrPdEqhPwJvckpU8nDxzdvgTarnI/Lqch3Bm5y/NqT8w0oR
vAlaX+Qt4HnhP94iRXXp1c1oQ/AWbL99CkOUboK3GDAy1l6mlfSvP7fR9cm5
NeXQn7udqfMg9NUC9Oew0BP+7dwUHPXnPg0fiMQYTPAYGpU9PzLiu6A3l76z
P0Rtbz305Zp9NFTFiHys7+lFe5EkKh74R2hbi08E+IzP1hjH3OXj4DN0D4Va
rwrgpCH/cFRYQPi2uS34h4Pa401EVjj4B4vjxR4rD3+EfpvPy7GrG34tQb/N
2FLkQTR5/70WoFNZfN4bz8LSqu/3LoGHGG62lr+00wI8RJ5Y4+3GZWzgIdD6
Ig+B5gUdx+MGtW74m/nVNXNr9MBHeB4OSrGV9wYf4bV6B1/Tmjjos9kcaCm+
SmdiHFvd/fdxeuPmN5T8onkouBfb+pbWOl/cWm3VxcG7heAnDn09n5zdpAN+
4jRDVyhAgYeG/IQh9UqMgIQl+AmWk4Xuf8TDwE9UHK64mm2dDX22x/IOa9fa
LEGfretve+Ix8nqN/ITmq7/vcN7tmA/bysv2af+OH3mKqwu06dotxuAp4h9u
8zHZdQf6a2KiNF9l8nqIPIW6WWtr8ziOnTqFHWAn778PPYP5bQQpNOQrTjDN
rvrvcgZfEfryfqfJsRfQXxMvVm15c4YJ/bVNA7pRCvIUHHmL6dtHn9YkUGjI
W6D3i7zFbpPHa66WuUNPLRyTuStYy8SyZr1OXlrujZ+WkNWPEqTgyGPYbGq9
niumj2lbsz1hJ++/Dj/62dh38tCQz5ilXYuZX20OfbXYSD23BfL5H3kNgxMu
jzLeSWMZjY9b69/8Wz/UV6uqlZIzJX8fIVT9wf4l+f49Qj86OrLTkOdIEVLR
mnvlgPlJJ7jG/yLXE2+S20K+PvIdSx4jUzPKtYW/Sn8nqIYT+Milynx15joa
6qXFaUvkvSPPJ/IeFtSIheCCTdBHO+z09rOtFAXf7JVRERVL4Knai/1fhuiF
81FMEZEpL/z4pej+kV0UvKxoLrXsDoFLFbllyTFW05AHQcdzRefrd9VgAm++
GHuk6gU3DfXR8srnOeTJ/cJX2oWN7P/170lx63QC2fvI/Uqu+a975H4FeRF5
3cTH+yzG1FlS037aPyLwuOj96eIF3DTplzPtQQ3k5zVwROUteTyod1Zj2228
YicFH9q29HaM3H/FpA+tbNBZQVPy3X/+Ryi5v2uTdHxvyENDPbPpmNLzl8nv
/yXNRdMjw174So99o3rk85pCH1vG4ZsEbvg78fVg3URhTes2O/YIcj9in0Gb
WFpLG2yMfVfR7oXLl2qlniN/P/PBULB9PIE/fX8vy3akozDGZDrlRQCBh1Nj
ZVdHcdGQR0HH2x4XzbOG+l/Xj//4lP9r/t//X////f3/AExPv1k=
    "], {{{}, {
       {GrayLevel[0], Opacity[0.2], EdgeForm[None], 
        GraphicsGroupBox[{PolygonBox[CompressedData["
1:eJwl1mW4FuUaQOFNdysIKN3dSkmec6RLUVDpThVM7AILRUCkRRosQFJp6W4E
lFBCuktA74fzY13vs9bMZs/3zcy7yduhb/M+iRMSEhKhYJL/rxdSJCRcRDlz
fu1pJ6SyznKwjvkccpuHoqB5G2Y69wZ6a/9gpvY0z2x+H/fxXzBI24362gEM
0sryGbiOXtodzNCf4pnM7yEbX4mB2i7U0/ZjoFaGT8c19NRuY7r+JM9ofhdZ
+Qq8r+3EI9q+uDatNJ+Gq+ih3cI0vTXPYH4H9/LleE/bgf9pv8a1aaX4VFxB
d+1vTNVb8fTmt3EPX4Z3te34r7Y3rk0ryafgMrppNzFFf4KnM7+FLHwp3tG2
4T/anrg2rQSfjEvoqt3AZP1xntb8JjLzJXhb24q62u64Nq04n4SL6KJdxyS9
JU9jfgOZ+GK8pW1BHW1XXJtWjE+M5wadtWuYqD/GU5tfR0b+M97UNqO2tjOu
TSvKv8Z5dNKu4mv9UZ7K/Boy8J/whrYJtbQdcW1aET4B59BRu4IJegv+Ojai
prY9rkUvzL/CWXTQLuMrvTl/DRtQQ9sWv1svxMfjDNprlzBeb8ZfxXo8rG3F
q3pBPg6n0U67iHF6Uz4A61Bd24IBegHeBK9gLarpm/GKY/l5PuRFY7yMNajq
+Ca87Jw8fCxOoa12AWP1RvwlrEYVbSNeineX5zJ/jgJ8K8ZoJ9FGO48xWkOe
Mj4T0vNFeFEbxUuY92IVr8w34EWei/9grm0+iwfMza13MMSc37oFo533uDWJ
fWViPJ/Wivww/nIsB29gvhb7iONp+TnraN4gvhPe2pzcOi3eT2sVfgwp+P28
sfkmBsT183TmhXjBzz8am5420rHi5j2xP8V7bb2Eh/T1eCE+g/69uZb5DO43
f4Z85s0YFc8vr2A+hBP8KX4Wo3h9njzuZ3wOvgDPayvxoLYOz8e/y0fiOJ7U
zmCkXo/3xwpU0taiv54z9jH0w3JU1Negn2M54rPgOSxDBX01nnMsO78P2ZAV
98Z+hGexFOWdtwrPOvee2GvwDJagnP4LnnEsC/8Sx9BaO40v9bo8WTybSMPn
o6+2GGW1leirZeY5zZ8iL9+EEdpRtNJOYYRWhyeNZxep+Tz0id/Ni5l3x97C
y/AViD9omeIeWFO6x99p2aw1+en4bvgDvJn5NgbH/sLzmDfiCz+bm7c0J7ZO
iP3PWp4fxJ+OZ+f1zVdjn47PyU9av+C1433lrczJrFNj/7dW5kfjmeeNrDfi
fTKnss5Fbz83ghc174r9Lu6L9SJK68vR25xR/9Zcw3wq7qf5E+Q2b8Dw2N94
OfPv+CPeNf4XhvNaPHE820jJf0QvbRFKacvQS8sQz4n5Y+Ti6zFMO4KW2gkM
02ryRPEMIwWfg57aQpTUlqKnlp4PxWE8ph3HUL0G74EFKKEtQQ89Xeyr6I75
KK4vRnfH0vLPcSjeZe1Y7Gd6dd4N81BM+xnd9DR8CA6ihXYUQ/RqCQl3/9PT
H8n5bHSV5qKo9hO6aqn5N+aHzSeRzfxRPEfmdfgsPpM1kfs8Xi9r/i2+//gO
tXrmK2gezzD/M/YQXtXxPPwJc1LrFD2L9aF4zvBPvCO8ofk6+jmejiczz0KX
2Mt5izg3nl3HM/Ii5p1xb+P9tV5AEccWoYs5VewxsVc6d6aW1Vo99l5k5U2t
t/Bh7KXWtfjUz4zjZcwH4vPxZvyPeId5FX4n9hyelP+AznwOCmsL0TneST4Y
B9BUO4LBemXeCbNRSFuATnGN/BPsRxPtcDzvsUfzjpiFgtp8dNSTx76KDvG3
CAX0eegQ7yP/GPvQWDsUz7deid+OPZAn4d+jfez7yK/NRfu4R7Ffmj9ATr4G
H2ljeWnzfvzKG/GD8YzwivxW7KE8Mf8O7fhwXti8IxrPx39Eu8R3/zQlzDBX
M5+Ifdg8CDnMq+O+OD6GlzLvw17ekP+OD3kFPtn8YLz/+Jv35YnM36ItH8YL
mbdH43Wt55FXn4O2sf/p081VDceRxdwk/j0MNGe3rsIHzhvNS8bnxx7+iPUy
Gui/xXdmLq9PMlcyH8FN3idRwt1f9A3axHsW74Q2G220fwGIgIhA
           
           "]]}]}}, {}, {
       {RGBColor[0, 0, 1], Opacity[0.2], EdgeForm[None], 
        GraphicsGroupBox[{PolygonBox[CompressedData["
1:eJwV1XfclmMYBuC3pTTQ0FJR2iIq7am9995TS4O0SYkmTZXRNEt7oES0kdUu
iiYqFe1hHNcfx+++zvN5v997P+N9vtxd+jfplzSRSCRhkSFvskTiQspE4iLN
zVtSJBLFWM+HyROJ/NZlPGqeTQbz63zlsxnl4VxhpG6UroD5Ve6Up7JYd4k2
un200zWTd5JBHsZlRuif1+U3v0IqeQof6P6mtW4vbXVN5R2kl4dyKfahf06X
zzyZlPKrvK/7i1a6PbTRNZG3c488hL9jH/qRurzmSdwhv8J7uou01O2mta6x
vI275cH8FfvQj9A9aJ5ICnky78b1pYXuR1rpGslbuUt+louxD/1wXR7zBJLL
k3hHd57muh9oqWsY94l08iAuxD70w3S5zeNJJk/kbd2fNNN9TwtdA3kzaeVn
OB/70A/VPWAeR1J5Aot052iq+47muvryl6SRn+bP2Id+iO5+88skkcezUHeW
JrpvaaarJ39Bankg52If+sG6XOaXSMjjWKA7Q2PdLprq6sqbuFMewNnYh/5Z
3Xz+oJHuG5ro68ifk0ruz5n4Xv0g3Tx+p6Huaxrra8ufkVLuxx/xPfpndHP5
jQa6r2ikryVv5A75KX6P79E/rXuL09TX7aShvqb8KSnkvvwW36MfqHuTU9TT
7aCBvoa8geRyH07H9+gH6N7gJHV126mvry5XoypPUIX+vM4J6vjcNur5bGW5
H3M4Tm39Vuo6VkmuyHqS6XpzKvbs2FO62Ryjlm4LdfQV5KLmWaSX5/CJLqnc
i5NxDrq+upzmsfwXz4xuVlwvcxbzPH6Va8qbqS2Xl5eY85mX8oj5YetaXjNv
tN7DbD6OfVg/imfYsZzxWyKJubB1FT3NG6wn4tysfeJ3YX0s9hy/ff3n1tzx
HiKHvMn6EKt5Uf7U+m88s7GHeK5jX6zjTf1n1szM5RfHC1pXxD117Etqmcvp
F5vzxjuXh80zuTuuSZyD4wvlHPF7JmF+kuNxTeXe8XuMd3Scd7xz9A/Eu4/7
zGP4J661PNNnj1Jd/oKaurJyEfMM7orziP3rFsj3xfXjP7mHfIyeci85u3k0
t3lRNyOeR/O95rc4Es9hXDNqyGXkh8zTSRd7iXun+5fuul/jvOK+yNP5OZ7h
uAdU15eWn2QaP8WzHdeXao6VktfwD910v9BD30OeyuH4HcQzQlV9SflxSsR3
M4VDVI57yhM+U1xezW266o7SXd9NzmZ+gVtxfeN/je4gleKZooquWPwdWeVR
3IzrFf9XdAfityWvp3I8c/IqbtFFd4Ru+i7yZPZTQfcJleJey52ZxD7K6z+m
omNF5ZXcjM/ofqarvpM8kb2U031EhXhe5RXcoJPuJ7roO8oT2ENZ3TrKx/Mp
d2A8uymjX0s5x4rI7RnHj5TWr6Fs/G7kdrzMD5TSr6aMY4XltrzE95TUr6K0
Y4Xk5Vyno+4wnfVt5LF8F/dSt5JS+oLyMq7FPnWH6KRvLWcxP8+NuH/xG9Z9
G8+BvIKSugJyYfM00sZzHe8b3Xw5e/xP42qcp3yQjnIrObP5Oa7H/daNiXeu
OVO8C9glF5eX87icX/7A/KB5SZyneSppzNPjXeD4PDlb/B/kSlw/+QAd5Jby
O+b7413FveaRXItzlEfHe92c0fwG38gFrMvj2dQvo4Q5n/59cx7z4rh+5iLW
NUwxp7ZOiz363Fw5q3k+l+VC1pW01e+nvbmF/m1zrngXkck8gqtxfeQXHP+a
x+SlFNf9D/kMVe4=
           "]]}]}}, {
       {RGBColor[1, 0.5, 0], Opacity[0.2], EdgeForm[None], 
        GraphicsGroupBox[{
          PolygonBox[{{1938, 2029, 2002, 1882, 2023, 1670, 1987, 1867, 2019, 
           1769, 2009, 1889, 2027, 1500, 1914, 1794, 2011, 1696, 1993, 1873, 
           2020, 1624, 1970, 1850, 2016, 1752, 2003, 1883, 2024, 1575, 1952, 
           1832, 1734, 1999, 1879, 1662, 1982, 1862, 1764, 2007, 1887, 2026, 
           1549}}]}]}}, {
       {RGBColor[1, 0.5, 0], Opacity[0.2], EdgeForm[None], 
        GraphicsGroupBox[{PolygonBox[CompressedData["
1:eJwV1HWUVVUUB+A7yMwAonSpIIjiokVaQiWUMHAwYClImcQgjYqEoCBl0OVS
WlpCFyGNpEpLiIAL1KVg0+G3//hm//Z+57x57957Xol2mRldsiRJksJafzal
JsnZ9CQ5wzdpSfKjeg9zqKtvpe7nmPyA+iWZ8pPqTr6Qi6gfkFP+iYbyGvrJ
m7lb/phS8kFqykt4Rm6mbo3X5RS1L0d8piH6XVTUz6aO3IUVFNa/z43yXTzN
NBKzPhy2v7a+M8spZDaaHPKdPMVUrtPb/JD1teROLKOg2Siyy2+yiVL6aZSM
784UrtHL7Hv775M7spQCZiPJJt9BcyZzlZ7mB62vKb/K5+Q3G0G6XIIMJnGF
HuYHrK8hv8IS8pkNJ01+g41xHfRTKS4foIa8mCfkiVyme9xL71VdfpnF5DV7
j1T59rgfTOAS3cz3WV9NfolF5DEbRlb5dTbENdVPoZj8OOO5yGtme+2vKr/I
QnKbDeUGuS/rKamfTFH5McZxga5me+yvIr/AAnKZvUsW+TYeZSznyTTfbX1l
uQPzudnsHVLkW3mEMZyL58n8O+sT+Raa8hH/xbPjtW+9dq/cnnncZDaE6+ZF
9E34kH/j2YnzYz5Y3kkF/Swqye34jJz6wVyzro9+XTwf+kkUlvdTXV5E47iW
6tdxtuR/4vmSd9nbJp45fonPoG7gbfm02jKuATv0x9TyzIwzrf9VfS7uKT/o
T6j3xxmmrf6U2jz2Mld/NM5YvDdX/d/W8Sxy0msn1Qaspnecwfj+rI1nWJ1I
IXkf1eSFNIr7q26J8yv/HWcgfke8989yY3k9g+TtlJNnUDE+C3XlFbSR55Aj
1nLF/l76ryiun0BB+WFG81ecnfhe1lWQn2c22c0Gctm8gP4hRvFnnA/z7ebb
uER+s4aM5I84D/G7ZV5ebs0sspkN4KJ5T/2aOFP68eSTGzCCs3Ee4t5aN1De
Rln9dMrJR6gjL6eVPJN0uT8X7OmhX00x/TjyynupKi+gvjycM3Fu4nrbc1pu
JK+LzyhvpYz8KWXlw9SWl8UzIs8gTX6L8/af0NeXV9FdXkVReSx55D1UkedT
L86lujl+W+Tf4zxG731OxX2J5yS+j9wizmBcC7m0+gll5EPUkpfyrJwR9yOu
kZyq9uOc9zuuryevpJu8Mn4X5DHklndTWZ7Hg/Iwfoszrf8flTHtZw==
           
           "]]}]}}, {}, {}, {}, {}, {}, {}, {}, {}, {}, {}, {}, {}}, {{}, {}, 
      
      TagBox[{
        {GrayLevel[0], Thickness[Large], Opacity[1.], LineBox[CompressedData["

1:eJwl13f8jWUcxvGDjOzsVfbeyg6lrOzZjpCWFUqDlCZCS7ammczMbNl77y2r
RSGr9P7WH5++1+e6zzmd3/Pcz31e8rfv1qJrkkQiUTBZIhHziaSJxCwhH6aG
Y6ougXjhNfG4XAnf8Dv5APmQ3BAX5frYo99nlsZo/QC+Ss6J9/h1sykyy6fN
6pic5L//TaKt/8yW8+O8fD++0283i+BTfVv+nZwE3eLz+Am5Msbzu/hA+bDc
CHv5fl4GY/hAvlrOhfd5FpyR78YU2eVItJO/lwtgGt/Bi2IYb8enyUnRnd/g
FTGIH+GNsY8f4GUxlg/ia+TcGMCz4hbdk3yOXBDTwzFdlwwv6P7mlfABP8qb
YH84kqO9fq6uEGaEozJSoIO1efrCmBmOKhisP6ZrigPhSImO+vm6IpgVjqoY
oj+ua4aD4UiFp/QLdEUxOxwzdLegh+4fXg1D+QneHIf4QV4O4/hQvlbOg4Fx
Lc1myCafNWtEdkO+5SnNR/mt3tPJXKgrhgtynbhf+p1mMWT02s+s3ZRb4g7e
yfpMOTnS8Z7Wr8iN4r7wm9ZPylVib/IJcY/Mh3g+s7r1D+WT+tS8hXmJN0AO
ftj6Ibk8PreWRNda/lC/zrwdg/TZcU6uianxWdafln+Qi2NOOGbpUqBXPJy4
2/iI/yS3xJFwpMEz+kW6Epgbjhr4WH9K1wpHw5EWz+oX60piXjhqIh2es7ZE
Xwrzw1ELn+hP61rjWDjS43n9Ul1pLAjHbF1KvBjXAffoPuVn5DY4Ho71cW/w
gS4HMug682VyGSwMx/e6VHgpzgncqxvGz8oP4gQ/zCvgCz6Mb5DzYjDPiZ/l
WnGeyBmtd5GXy2Xxh1w37oF+l1kcw/Vd+JzYc+jNr5qN4/mUfzKrIov7PJEn
Nx/m+c3a3veZfE6fJvaQeZk/EOcgP2n9iHwnbuNfxt9ltonvHHvX+sbYd8jA
h8RZIDePfcRz8V/ke5CdT+OpzMfi87y3q7lCVw6L+G5eAiN4Vz5XTo2XY4/j
Pt1w/rP8cPxt4dgUfw+G6nIjk64bXymXx+JwzNOlwStxHXC/bgT/RX4Ep8KR
Gd31P+oqYEk46iALXrC2Kn5bsDQcdZEV2ZAdOZATPbx2dZz3WBaOesiFntbW
6CtieTjqIzd6WVurr4QV4WiAkfpfdY/idDjy4EX9Ol1lrAzHfF1avKpLgQd0
o/hv8mPxe8KP8rvwFR/FN8sF4jzgefCrfC+my7dbf0leL1fBn3K9uE76PWZJ
jIxzwD1uFc+BuCDOMaTXvWbtmtwkzlKeMq65XA1Z+aT4nuYj8R3Mht4/Wv5d
n5Y/bv7FGyIXP2v9mFwRmfjX1pOZD/LR1raYBfFRnPNmi9iX8m9mbcyQ7/C6
3vIGuSpW8b28FEbx3nxhfH/0if2LRrox/Lz8RJyT4diqK4SP43ORV/cy3yhX
w+pwNMZY/QVd23jmw5EPr+g36apjTTiaID8KoCBe9ZrNcdZibTiaohBes7ZF
XwPrwtEM4/R/6NrFMxmOwuij36qrifXhaI7P9X/qnow9EI4i6KvfpquFDeFo
gS/0F3Xt4/qGoyhe12+PsxUbw9ESX+ov6Trg93AUQz/9jjg7sSkcP8T5gr66
W9FK9xW/LHfE+XAUxxv6nbra2ByORbqMeF2XGq11X/O/5KdwIRwl8KZ+V5w1
2BKOxXFeoV+ck2ij+4ZfkTvFuRyOkuiv3x1nC7aGY0nsT7wR+zh+C3Tj+VX5
6XiOwlEKb+n36OpgWziW6jLjTV06PKSbwK/Jz+BiOErjbf1eXV1sD8eyOP/R
X5c+zk7dRH5dfhaXwlEG7+j36ephRziWx/OJt3QZ4qzUTeI35OdwORxl8a5+
v64+doZjhS4b3tZljLNLN5n/LT8fz3Q4yuE9/QFdA+wKx8r4/cA7utvi7NJN
4f/InXElHOXxvv5gnHXYHY4fdTnwri4THtd9y2/KXXA1HNt0hfFJPLuxL+X7
MDP2XZw/Sf//d0gFr/0X4CqGSw==
          "]]}},
       Annotation[#, "Charting`Private`Tag$415565#1"]& ], 
      TagBox[{
        {RGBColor[0, 0, 1], Thickness[Large], Opacity[1.], 
         LineBox[CompressedData["
1:eJwV1HfcTnUcBuDHCqVhpRRR9qakEGWTvXeoZEWEyMrI3qKy995bKbJbSMqs
UEZCAxUVXd8/rs/ve9/nvO9znnN+58nepkvdzkkSicTspIlEjmSJxOMpEonl
yROJonwmv0U/3Z9yHzKwQM7KPHNDx1uYvzU3Y7U5L9f0s6wPMEO/VJ5gvpNx
8jprAfKYl1gfZZE5p/OeMK8wF2OlOTef66da0/OefqDc3/yXuS8ZWSg/wnxz
I8dbmo+Ym3Ndni0/yEx5mTzRfBfj5bxxjebHWGzO5Xhx80rz43whT5Mz8L48
SB5g/tvcj/tprHtBd9Tcgj/lOXJmZsnL5UnmNEyQ85Fb96S8yvwEX8qD477r
bsj9yUQTXSvdMXNL/pJXkIcS+tW64uyXh9CU1vrjuhf4W15JXp7Sr9E9yQH5
bZqRj6cdW6svwUF5KM3JT0nH1umf4it5WDx7ClDKsfX6pzkkD4/7T0FKO7ZB
X5Kv5RFxn2ijP6FrxQ15FYV4Rr9RV4rD8sj47ryoP6lrzU15NYUpo9+kK803
8qj47hShrGOb9c/wrTw6PpeX9N/p2vCPvIaiPKvfoivDEXkMA3U35QE8wIu6
Yjyn/0Auy1F5LIN0/8hv8SAv6V7WfR9/x7/y2njPKKf/UPcsx+RxcW7s/9h7
sS8o75ytjj/HcXk8bYP+h/j//Cevi31ABf1HunKciHeOV+KZU9Gxj/XlORn7
n3ZxXH9K9zK35PW8o7ubibr88Vx1leRt5gp8J0+XMzJVnhT71vxvvJtkpn38
f91pc1tuy3Plh5gtb5Anm+9hklwg9oiusrzdXJHv41piT+v+i/eOh1gkZ2OB
eZO1CJ/QwbntrWf0r5Bgnvwwc8wbHZ9ivpd35ILxW2DOwZLYc45Xif9lrsSq
+I2Ke62fYb0/7i/T4vqtheJamRzvkfWW/kPrYOtaa/64Z/H58mJr9ngGLJQ3
W4uyg47+voP1R/0H1nbWNdZ8JDHPt2ZhbnwHa+HY8/7mXet9sUfiGhxbby0Y
1xW/N9acLI13w7lV47PMlTklz5QzMV2eEu+6+bZ5CFnopOuo+ymeJUnjmnXv
6dIyRS4c75aumrzTXIXTcV28Sif9WV0HkrEl3td4L3nesV26qpyJ/0vneAep
7thufTV+lN+nS7xz8d7EexF7PfY0NZy7x3nP85M8ldfi8/XndB1JHvc19jA1
9Xvl6pyVp9E1Plt/Pr43KeI5xl6kln6fXINzse/pFtejv6B7lTvYGnuH2vpP
5Zqcj33D63FN+p91nUnJR/FMqKP/TK7FhXgudI9r0l/UdSEVH8d9pq7+c7k2
P8uz6BHXpP9F9xqp2Rb3mHr6L+Q6XJRnM0yX4G1dVnrGNcqXzF25k+3xHKiv
/1Kuyy/yHIbHvmSo7hHeiGuWL5u7cRefxLOhgX6/XI9L8RvACF1Shumy0Su+
g3zF/Dpp2BHPiob6A3J9LsvzGKlLxnBddnrresq/mrtzNzvj2dFIf1BuwBV5
PqN0yRmhe5Q3dW/Iv5l7cA+74lnSWP+V3JBf5QWM1qVgpO4x+uh6yb/HveRe
dsezpYn+kNyI3+SFjNHdwShdDvrqest/xL3kPvbEs6ap/mu5Mb/LixirS8lo
XU766d6Ur8a9JC1749nTTH9YbsIf8mLG6VIxRpeL/ro+8rW4l6RjXzx7muu/
kZtyVV7CeF1qxupyM0DXV74e95L0fBrvrS4d78pFWGHOxbL4LbAWi98NGjj3
f9QhU/0=
          "]]}},
       Annotation[#, "Charting`Private`Tag$415565#2"]& ], 
      TagBox[{
        {RGBColor[1, 0.5, 0], Thickness[Large], Opacity[1.], 
         LineBox[CompressedData["
1:eJwV1GUYFFUUBuClJZSQLkFAaaRbUECUkEYapLu7BUQJpewipLu7u7uR7k5p
wff+eJ/znbMzszuz9076xh2qto8SiUSyRo1ENseIRJrEikRuxoxEhvERs/R5
OSAn4Ac5NSvlzqyUP+ac/Nj5/eQY/K3fqValrrxILcoJOSsT5Sxsk/ertRgg
r1PLclne4npN5Vvy8NDLFcP3ybPVfByUE/KjnIZVchdWyaU4Lz9xnf5yTCbr
67FYLsZJORuT5KxslweyXv6UK/JW5zeTb8sjKMUcfX4OyYn4SU7LarkrT50z
QB+LKfr6LJGLc0rOzt9yNnbIX7HNOc31d+SRlOZtfjZ7hzVyN545bqD+Dabq
G5CD7eYtzO7K31GGxDw338FOWvr8ntn3fEISXph/ZR6bafqG5GSXeSuz+/Io
ypKUX8zSsVbuzkvHDdLHYbq+EUvlD/lHzsVkOTs75UFskD/jqrzb+a3lB/Lo
8Lzlz8Pzl+eqBTgsJ+NXOT3r5L1qTXrIq9XSXAj0R9UG/Ofag9W44bcwI9yX
Wi2sMb7UL1NLhLXCaf1htR7X+UA/Rc3BGXbpD6i1w9pgsH6jWo5r8nG1EXt8
bxv1odmY8N/KlcI9y/PUghyRk/Ob/C7r5Z68cu4QfTxm6huTm6n6nOyWh4T7
d1xb/SN5LOVIwWvzr83fZJa+CXnYZ97O7F95HOVJSSTsQZ+199njsMepQCqi
MNT8LWbLTckbnoHjO5g9CXuPiqQmKt+Yx2eO3Ix8HHR8R7OnYa/wOWn43SwD
G+ReRONbfQLmys3JzyHndzJ7FvYDlUjLH2YZ2Sj3JjrD9AmZJ7egQPhPnd/Z
7HlYv1TmHWIw3DwR8+WWFOSI47uYvQhrjirM1xfiqJyOP+VMbJL7EJMR+rdZ
ILeiUFiLrtXV7GX4r6lKemIx0jwxC+XWFOaY47uFtRueD9V4lzf4zjwJi+Q2
FAlrzvHdzV6F50F1MvCX2XtslvsSm+/1SVkst6UoJ5zfw+x1uCdqkJE4jDJP
xhK5HcU46fieZhH+0tckE3EZbZacpXJ7ijNNnyvsCflrTjm/lz4K4/Xb1cp8
IS9QC3NMfo/x8vtskfuxRi7DRTkeY+QULJN3q9XpIC9XS4Y9G/5LtX54H8nT
w57mLHv1t9WD1AnvIoaabVLLh+8I74DwfMJ7gpvhHeK391ajcooJPt+hVuES
tfQL1SKc43hYu2rd8H4I96KfoGZma9iT4b7pL69VPwnXCWtAbciNsI/1Y9WU
4f3Ecv0etQYd5RXqR+Ge5BLMkHOzL+xFTvvNffTRmKivTWbe4ozPznKO81zg
Ipe4zBWuco3r3OAmt7jNHe5yj/s84CGP6Ov7ojPJ99QhC/EZZ5aKFXInSjJT
n4f9Yf+zWa4Q7j+sN7Uxt8K7y3X/BycXMiI=
          "]]}},
       Annotation[#, "Charting`Private`Tag$415565#3"]& ]}}], {}, {}},
  AspectRatio->NCache[GoldenRatio^(-1), 0.6180339887498948],
  Axes->{False, False},
  AxesLabel->{None, None},
  AxesOrigin->{380.0000075510204, 0},
  BaseStyle->Directive[FontFamily -> "Times", FontSize -> 24],
  DisplayFunction->Identity,
  Frame->{{True, True}, {True, True}},
  FrameLabel->{{None, None}, {
     FormBox["\"wavelength (nm)\"", TraditionalForm], None}},
  FrameStyle->{{
     GrayLevel[0], 
     Thickness[Large]}, {
     GrayLevel[0], 
     Thickness[Large]}, {
     GrayLevel[0], 
     Thickness[Large]}, {
     GrayLevel[0], 
     Thickness[Large]}},
  FrameTicks->{{{{0, 
       FormBox["0", TraditionalForm]}, {1, 
       FormBox["1", TraditionalForm]}, {2, 
       FormBox["2", TraditionalForm]}}, {}}, {{{400, 
       FormBox["400", TraditionalForm]}, {500, 
       FormBox["500", TraditionalForm]}, {600, 
       FormBox["600", TraditionalForm]}, {700, 
       FormBox["700", TraditionalForm]}}, {}}},
  FrameTicksStyle->{
    GrayLevel[0], 
    Thickness[Large]},
  GridLines->{None, None},
  GridLinesStyle->Directive[
    GrayLevel[0.5, 0.4]],
  ImagePadding->All,
  ImageSize->500,
  Method->{
   "DefaultBoundaryStyle" -> Automatic, "DefaultMeshStyle" -> 
    AbsolutePointSize[6], "ScalingFunctions" -> None, 
    "CoordinatesToolOptions" -> {"DisplayFunction" -> ({
        (Identity[#]& )[
         Part[#, 1]], 
        (Identity[#]& )[
         Part[#, 2]]}& ), "CopiedValueFunction" -> ({
        (Identity[#]& )[
         Part[#, 1]], 
        (Identity[#]& )[
         Part[#, 2]]}& )}, "AxesInFront" -> True},
  PlotLabel->FormBox["\"CIE 1964 observer\"", TraditionalForm],
  PlotRange->{All, All},
  PlotRangeClipping->True,
  PlotRangePadding->{{
     Scaled[0.02], 
     Scaled[0.02]}, {
     Scaled[0.05], 
     Scaled[0.05]}},
  Ticks->{Automatic, Automatic}]], "Output",
 CellChangeTimes->{{3.7012456646290503`*^9, 3.701245694460396*^9}, 
   3.701258674213744*^9, {3.701258722569933*^9, 3.7012587376658278`*^9}, 
   3.701308477499689*^9, 3.7015009014278507`*^9, {3.7015156058144827`*^9, 
   3.701515623274815*^9}, 3.701603202552669*^9, 3.711192561762764*^9, 
   3.711192601242893*^9},ExpressionUUID->"bf93bd97-abb8-4749-a3d6-\
832aa6337f52"]
}, Open  ]]
}, Open  ]],

Cell[CellGroupData[{

Cell["Daylight white", "Section",
 CellChangeTimes->{{3.701515657165107*^9, 
  3.701515667962411*^9}},ExpressionUUID->"47c287f8-0975-4965-b5f7-\
6c6e14bb3978"],

Cell["This is the daylight white:", "Text",
 CellChangeTimes->{{3.700573653787301*^9, 
  3.700573668651312*^9}},ExpressionUUID->"449a25bb-baa9-49a7-abe0-\
5901d9b61ae3"],

Cell[CellGroupData[{

Cell[BoxData[
 RowBox[{"white", "=", 
  RowBox[{"NIntegrate", "[", 
   RowBox[{
    RowBox[{
     RowBox[{"d65", "[", "lambda", "]"}], 
     RowBox[{"{", 
      RowBox[{
       RowBox[{"x", "[", "lambda", "]"}], ",", 
       RowBox[{"y", "[", "lambda", "]"}], ",", 
       RowBox[{"z", "[", "lambda", "]"}]}], "}"}]}], ",", 
    RowBox[{"{", 
     RowBox[{"lambda", ",", 
      RowBox[{"spectralLimits", "[", 
       RowBox[{"[", "1", "]"}], "]"}], ",", 
      RowBox[{"spectralLimits", "[", 
       RowBox[{"[", "2", "]"}], "]"}]}], "}"}]}], "]"}]}]], "Input",
 CellChangeTimes->{{3.700555341860138*^9, 3.700555395563156*^9}, {
  3.7005554834387503`*^9, 3.700555496005641*^9}, {3.7015156757391977`*^9, 
  3.7015156876608057`*^9}},ExpressionUUID->"d2a9fbd6-a7c7-4e75-bab1-\
81992c2cfe85"],

Cell[BoxData[
 RowBox[{"{", 
  RowBox[{
  "11017.023933596667`", ",", "11620.08803239855`", ",", 
   "12468.809744573184`"}], "}"}]], "Output",
 CellChangeTimes->{{3.701245664891676*^9, 3.701245694672847*^9}, 
   3.701258674455637*^9, 3.70130847850844*^9, 3.701500901666524*^9, {
   3.701515671996993*^9, 3.701515688884934*^9}, 3.70160320279774*^9, 
   3.7111925618663883`*^9, 
   3.711192601458159*^9},ExpressionUUID->"bb3c4dce-3731-437b-aef2-\
59bfc65cb0ce"]
}, Open  ]],

Cell["You may like the normalized form better:", "Text",
 CellChangeTimes->{{3.701515715268235*^9, 
  3.701515739088203*^9}},ExpressionUUID->"003ca3b8-079b-4353-ae87-\
1d1900c76f67"],

Cell[CellGroupData[{

Cell[BoxData[
 RowBox[{"white", "/", 
  RowBox[{"Apply", "[", 
   RowBox[{"Plus", ",", "white"}], "]"}]}]], "Input",
 CellChangeTimes->{{3.701515702947013*^9, 
  3.7015157106012506`*^9}},ExpressionUUID->"67c56f33-3694-4890-a8c5-\
983989f6c694"],

Cell[BoxData[
 RowBox[{"{", 
  RowBox[{
  "0.31382238086288633`", ",", "0.33100079605374383`", ",", 
   "0.3551768230833698`"}], "}"}]], "Output",
 CellChangeTimes->{3.701515711156255*^9, 3.701603202832469*^9, 
  3.7111925619576187`*^9, 
  3.711192601494096*^9},ExpressionUUID->"c02c4b36-b060-423a-965d-\
2083ab1b5360"]
}, Open  ]]
}, Open  ]],

Cell[CellGroupData[{

Cell["\<\
Finding the cut-loci for the optimal RGB-representation 
(the Schopenhauer \[OpenCurlyDoubleQuote]parts of daylight\
\[CloseCurlyDoubleQuote])\
\>", "Section",
 CellChangeTimes->{{3.701500666299711*^9, 
  3.701500717019775*^9}},ExpressionUUID->"5ff407e9-a422-4c37-b393-\
cb15cd822735"],

Cell["\<\
The next task is to find the optimal spectral cuts. To find this we first \
find the volume of the crate spanned by the colors for an arbirary cut:\
\>", "Text",
 CellChangeTimes->{{3.700573692450717*^9, 
  3.700573763936687*^9}},ExpressionUUID->"bfa12c9f-e851-4e90-b485-\
9f970fbd3d7b"],

Cell[BoxData[
 RowBox[{
  RowBox[{"spannedVolume", "[", 
   RowBox[{"firstCut_", ",", "secondCut_"}], "]"}], ":=", 
  "\[IndentingNewLine]", 
  RowBox[{"Det", "[", "\[IndentingNewLine]", 
   RowBox[{"{", "\[IndentingNewLine]", 
    RowBox[{
     RowBox[{"NIntegrate", "[", 
      RowBox[{
       RowBox[{
        RowBox[{"d65", "[", "w", "]"}], 
        RowBox[{"{", 
         RowBox[{
          RowBox[{"x", "[", "w", "]"}], ",", 
          RowBox[{"y", "[", "w", "]"}], ",", 
          RowBox[{"z", "[", "w", "]"}]}], "}"}]}], ",", 
       RowBox[{"{", 
        RowBox[{"w", ",", "firstCut", ",", "secondCut"}], "}"}]}], "]"}], ",",
      "\[IndentingNewLine]", 
     RowBox[{"NIntegrate", "[", 
      RowBox[{
       RowBox[{
        RowBox[{"d65", "[", "w", "]"}], 
        RowBox[{"{", 
         RowBox[{
          RowBox[{"x", "[", "w", "]"}], ",", 
          RowBox[{"y", "[", "w", "]"}], ",", 
          RowBox[{"z", "[", "w", "]"}]}], "}"}]}], ",", 
       RowBox[{"{", 
        RowBox[{"w", ",", 
         RowBox[{"spectralLimits", "[", 
          RowBox[{"[", "1", "]"}], "]"}], ",", "firstCut"}], "}"}]}], "]"}], 
     ",", "\[IndentingNewLine]", 
     RowBox[{"NIntegrate", "[", 
      RowBox[{
       RowBox[{
        RowBox[{"d65", "[", "w", "]"}], 
        RowBox[{"{", 
         RowBox[{
          RowBox[{"x", "[", "w", "]"}], ",", 
          RowBox[{"y", "[", "w", "]"}], ",", 
          RowBox[{"z", "[", "w", "]"}]}], "}"}]}], ",", 
       RowBox[{"{", 
        RowBox[{"w", ",", "secondCut", ",", 
         RowBox[{"spectralLimits", "[", 
          RowBox[{"[", "2", "]"}], "]"}]}], "}"}]}], "]"}]}], 
    "\[IndentingNewLine]", "}"}], "\[IndentingNewLine]", "]"}]}]], "Input",
 CellChangeTimes->{{3.700555527112153*^9, 3.700555652357637*^9}, {
  3.7015180660100327`*^9, 
  3.701518069849484*^9}},ExpressionUUID->"46b3e257-aa8e-423f-91a4-\
681d86fda62f"],

Cell["\<\
Since we roughly know where the cuts will be (try for yourself), we search \
only in a narrow environment.
This takes some time.\
\>", "Text",
 CellChangeTimes->{{3.700573771336265*^9, 
  3.700573831574647*^9}},ExpressionUUID->"b38e1653-1bfe-4103-8a19-\
2a52346ebbfc"],

Cell[CellGroupData[{

Cell[BoxData[
 RowBox[{
  RowBox[{"{", 
   RowBox[{"maxVol", ",", "sol"}], "}"}], " ", "=", "\[IndentingNewLine]", 
  RowBox[{"Maximize", "[", "\[IndentingNewLine]", 
   RowBox[{
    RowBox[{"{", 
     RowBox[{
      RowBox[{"spannedVolume", "[", 
       RowBox[{"w1", ",", "w2"}], "]"}], ",", 
      RowBox[{"470", "<", "w1", "<", "490"}], ",", 
      RowBox[{"560", "<", "w2", "<", "575"}]}], "}"}], ",", 
    "\[IndentingNewLine]", 
    RowBox[{"{", 
     RowBox[{"w1", ",", "w2"}], "}"}]}], "\[IndentingNewLine]", 
   "]"}]}]], "Input",
 CellChangeTimes->{{3.7005556297275333`*^9, 3.70055563367768*^9}, {
   3.700555717787438*^9, 3.700555818347715*^9}, {3.700555928670464*^9, 
   3.700555952684183*^9}, {3.7005559928039227`*^9, 3.7005560085611353`*^9}, {
   3.7005696141851807`*^9, 3.700569615504548*^9}, 3.700621757789819*^9, 
   3.7015157778316507`*^9, {3.701517649311536*^9, 
   3.701517678228833*^9}},ExpressionUUID->"15b88e0c-9996-4db1-acb1-\
2f30e6d90903"],

Cell[BoxData[
 RowBox[{"{", 
  RowBox[{"3.936661412522278`*^11", ",", 
   RowBox[{"{", 
    RowBox[{
     RowBox[{"w1", "\[Rule]", "482.650315586768`"}], ",", 
     RowBox[{"w2", "\[Rule]", "565.432956650969`"}]}], "}"}]}], 
  "}"}]], "Output",
 CellChangeTimes->{
  3.71119266973481*^9},ExpressionUUID->"28afdadb-7533-41d7-bbda-020a59b18aca"]
}, Open  ]],

Cell["Here is the solution Mathematica found in a few minutes:", "Text",
 CellChangeTimes->{{3.700573834454376*^9, 
  3.700573856566012*^9}},ExpressionUUID->"ef5eef2f-2832-4adb-bff1-\
6fdd9f0348fe"],

Cell[CellGroupData[{

Cell[BoxData[
 RowBox[{
  RowBox[{"{", 
   RowBox[{"cutL", ",", "cutH"}], "}"}], "=", 
  RowBox[{
   RowBox[{"{", 
    RowBox[{"w1", ",", "w2"}], "}"}], "/.", "sol"}]}]], "Input",
 CellChangeTimes->{{3.701517704823563*^9, 
  3.701517733377885*^9}},ExpressionUUID->"79758259-13d6-4eeb-810c-\
71d9a317f6a1"],

Cell[BoxData[
 RowBox[{"{", 
  RowBox[{"482.650315586768`", ",", "565.432956650969`"}], "}"}]], "Output",
 CellChangeTimes->{
  3.71119266982267*^9},ExpressionUUID->"8951d4ff-2751-4030-9a4f-e507596a22e6"]
}, Open  ]],

Cell["The cube root of the maxium volume is ", "Text",
 CellChangeTimes->{{3.701517762552478*^9, 
  3.701517798632078*^9}},ExpressionUUID->"7594447e-ba49-4c65-b6cd-\
3827d0c73f12"],

Cell[CellGroupData[{

Cell[BoxData[
 RowBox[{"maxVol", "^", 
  RowBox[{"(", 
   RowBox[{"1", "/", "3"}], ")"}]}]], "Input",
 CellChangeTimes->{{3.701517803342886*^9, 
  3.701517817944428*^9}},ExpressionUUID->"86e3d942-c6de-4e32-909c-\
649abfc31aac"],

Cell[BoxData["7328.9656760009175`"], "Output",
 CellChangeTimes->{
  3.711192669890808*^9},ExpressionUUID->"ef13efd0-6515-4b91-a5e5-\
31cbcc26fbc0"]
}, Open  ]],

Cell["\<\
Which is comparable to the (very rough and an upper limit) estimate we get \
from the white point:\
\>", "Text",
 CellChangeTimes->{{3.7015178645988417`*^9, 
  3.701517937012577*^9}},ExpressionUUID->"5225cf41-a240-4bf4-8b54-\
53553fedf100"],

Cell[CellGroupData[{

Cell[BoxData[
 RowBox[{
  RowBox[{"Norm", "[", "white", "]"}], "/", 
  RowBox[{"Sqrt", "[", "3", "]"}]}]], "Input",
 CellChangeTimes->{{3.701517828478347*^9, 
  3.7015178592549753`*^9}},ExpressionUUID->"244bd526-791a-4033-aa76-\
584c9c2fa761"],

Cell[BoxData["11717.116805205636`"], "Output",
 CellChangeTimes->{
  3.71119266995835*^9},ExpressionUUID->"8774bbd7-7b11-4153-9808-87338ad06be9"]
}, Open  ]],

Cell["\<\
Now we may plot the \[OpenCurlyDoubleQuote]parts of daylight\
\[CloseCurlyDoubleQuote] in the spectral representation:\
\>", "Text",
 CellChangeTimes->{{3.701517966148324*^9, 
  3.7015180009866047`*^9}},ExpressionUUID->"4383bc3a-39df-4d23-9b80-\
dabaf678c51b"],

Cell[CellGroupData[{

Cell[BoxData[
 RowBox[{"Graphics", "[", "\[IndentingNewLine]", 
  RowBox[{
   RowBox[{"{", "\[IndentingNewLine]", 
    RowBox[{"LightGray", ",", "\[IndentingNewLine]", 
     RowBox[{"Rectangle", "[", 
      RowBox[{
       RowBox[{"{", 
        RowBox[{"305", ",", "0"}], "}"}], ",", 
       RowBox[{"{", 
        RowBox[{"830", ",", "120"}], "}"}]}], "]"}], ",", 
     "\[IndentingNewLine]", "Blue", ",", 
     RowBox[{"Polygon", "[", 
      RowBox[{"Join", "[", 
       RowBox[{
        RowBox[{"{", 
         RowBox[{"{", 
          RowBox[{"305", ",", "0"}], "}"}], "}"}], ",", 
        RowBox[{"Table", "[", 
         RowBox[{
          RowBox[{"{", 
           RowBox[{"w", ",", 
            RowBox[{"d65", "[", "w", "]"}]}], "}"}], ",", 
          RowBox[{"{", 
           RowBox[{"w", ",", "305", ",", "cutL", ",", "0.1"}], "}"}]}], "]"}],
         ",", 
        RowBox[{"{", 
         RowBox[{"{", 
          RowBox[{"cutL", ",", "0"}], "}"}], "}"}]}], "]"}], "]"}], ",", 
     "\[IndentingNewLine]", "Green", ",", 
     RowBox[{"Polygon", "[", 
      RowBox[{"Join", "[", 
       RowBox[{
        RowBox[{"{", 
         RowBox[{"{", 
          RowBox[{"cutL", ",", "0"}], "}"}], "}"}], ",", 
        RowBox[{"Table", "[", 
         RowBox[{
          RowBox[{"{", 
           RowBox[{"w", ",", 
            RowBox[{"d65", "[", "w", "]"}]}], "}"}], ",", 
          RowBox[{"{", 
           RowBox[{"w", ",", "cutL", ",", "cutH", ",", "0.1"}], "}"}]}], 
         "]"}], ",", 
        RowBox[{"{", 
         RowBox[{"{", 
          RowBox[{"cutH", ",", "0"}], "}"}], "}"}]}], "]"}], "]"}], ",", 
     "\[IndentingNewLine]", "Red", ",", 
     RowBox[{"Polygon", "[", 
      RowBox[{"Join", "[", 
       RowBox[{
        RowBox[{"{", 
         RowBox[{"{", 
          RowBox[{"cutH", ",", "0"}], "}"}], "}"}], ",", 
        RowBox[{"Table", "[", 
         RowBox[{
          RowBox[{"{", 
           RowBox[{"w", ",", 
            RowBox[{"d65", "[", "w", "]"}]}], "}"}], ",", 
          RowBox[{"{", 
           RowBox[{"w", ",", "cutH", ",", "830", ",", "0.1"}], "}"}]}], "]"}],
         ",", 
        RowBox[{"{", 
         RowBox[{"{", 
          RowBox[{"830", ",", "0"}], "}"}], "}"}]}], "]"}], "]"}], ",", 
     "\[IndentingNewLine]", "Black", ",", 
     RowBox[{"AbsoluteThickness", "[", "2", "]"}], ",", 
     RowBox[{"Line", "[", 
      RowBox[{"Table", "[", 
       RowBox[{
        RowBox[{"{", 
         RowBox[{"w", ",", 
          RowBox[{"d65", "[", "w", "]"}]}], "}"}], ",", 
        RowBox[{"{", 
         RowBox[{"w", ",", "305", ",", "830"}], "}"}]}], "]"}], "]"}]}], 
    "\[IndentingNewLine]", "}"}], ",", "\[IndentingNewLine]", 
   RowBox[{"PlotRange", "\[Rule]", 
    RowBox[{"{", 
     RowBox[{
      RowBox[{"{", 
       RowBox[{"380", ",", "710"}], "}"}], ",", 
      RowBox[{"{", 
       RowBox[{"0", ",", "120"}], "}"}]}], "}"}]}], ",", 
   "\[IndentingNewLine]", 
   RowBox[{"PlotRangeClipping", "\[Rule]", "True"}], ",", 
   "\[IndentingNewLine]", 
   RowBox[{"Axes", "\[Rule]", "None"}], ",", "\[IndentingNewLine]", 
   RowBox[{"Frame", "\[Rule]", "True"}], ",", "\[IndentingNewLine]", 
   RowBox[{"FrameStyle", "\[Rule]", 
    RowBox[{"Table", "[", 
     RowBox[{
      RowBox[{"{", 
       RowBox[{"Black", ",", "Thick"}], "}"}], ",", 
      RowBox[{"{", "4", "}"}]}], "]"}]}], ",", "\[IndentingNewLine]", 
   RowBox[{"FrameTicksStyle", "\[Rule]", 
    RowBox[{"{", 
     RowBox[{"Black", ",", "Thick"}], "}"}]}], ",", "\[IndentingNewLine]", 
   RowBox[{"ImageSize", "\[Rule]", "500"}], ",", "\[IndentingNewLine]", 
   RowBox[{"BaseStyle", "\[Rule]", 
    RowBox[{"Directive", "[", 
     RowBox[{
      RowBox[{"FontFamily", "\[Rule]", "\"\<Times\>\""}], ",", 
      RowBox[{"FontSize", "\[Rule]", "24"}]}], "]"}]}], ",", 
   "\[IndentingNewLine]", 
   RowBox[{"FrameTicks", "\[Rule]", 
    RowBox[{"{", 
     RowBox[{
      RowBox[{"{", 
       RowBox[{
        RowBox[{"{", 
         RowBox[{"0", ",", "50", ",", "100"}], "}"}], ",", "None"}], "}"}], 
      ",", 
      RowBox[{"{", 
       RowBox[{
        RowBox[{"{", 
         RowBox[{"400", ",", "500", ",", "600", ",", "700"}], "}"}], ",", 
        "None"}], "}"}]}], "}"}]}], ",", "\[IndentingNewLine]", 
   RowBox[{"FrameLabel", "\[Rule]", 
    RowBox[{"{", 
     RowBox[{
      RowBox[{"{", 
       RowBox[{"\"\<radiant power\>\"", ",", "None"}], "}"}], ",", 
      RowBox[{"{", 
       RowBox[{"\"\<wavelength (nm)\>\"", ",", "None"}], "}"}]}], "}"}]}], 
   ",", "\[IndentingNewLine]", 
   RowBox[{"PlotLabel", "\[Rule]", "\"\<CIE Illuminant D65\>\""}], ",", 
   "\[IndentingNewLine]", 
   RowBox[{"AspectRatio", "\[Rule]", 
    RowBox[{"1", "/", "GoldenRatio"}]}]}], "\[IndentingNewLine]", 
  "]"}]], "Input",
 CellChangeTimes->{{3.700554839911858*^9, 3.700554869704328*^9}, {
   3.70056540296563*^9, 3.700565805416951*^9}, {3.7005658376014977`*^9, 
   3.700565850151268*^9}, {3.700567994689517*^9, 3.700568009288772*^9}, {
   3.7005695714422894`*^9, 3.700569575273431*^9}, {3.7005696850965652`*^9, 
   3.700569691960091*^9}, 3.700573387317519*^9, {3.700620552026284*^9, 
   3.7006206561189404`*^9}, {3.700620972754778*^9, 3.700621593324113*^9}, {
   3.7006216343229513`*^9, 3.70062168558086*^9}, {3.700827896815751*^9, 
   3.700827902269334*^9}, {3.701245687764649*^9, 
   3.701245688084011*^9}},ExpressionUUID->"1b0154e5-2ddb-44cb-ab1f-\
84c610b676d3"],

Cell[BoxData[
 GraphicsBox[{
   {GrayLevel[0.85], RectangleBox[{305, 0}, {830, 120}]}, 
   {RGBColor[0, 0, 1], 
    PolygonBox[{{305, 0}, {305., 1.6643}, {305.1, 1.6969040000000073`}, {
      305.2, 1.7295079999999963`}, {305.3, 1.7621120000000037`}, {305.4, 
      1.7947159999999927`}, {305.5, 1.82732}, {305.6, 1.8599240000000075`}, {
      305.7, 1.8925279999999962`}, {305.8, 1.9251320000000036`}, {305.9, 
      1.9577359999999926`}, {306., 1.99034}, {306.1, 2.0229440000000074`}, {
      306.2, 2.0555479999999964`}, {306.3, 2.0881520000000036`}, {306.4, 
      2.1207559999999925`}, {306.5, 2.15336}, {306.6, 2.1859640000000073`}, {
      306.7, 2.2185679999999963`}, {306.8, 2.251172000000004}, {306.9, 
      2.2837759999999925`}, {307., 2.31638}, {307.1, 2.3489840000000077`}, {
      307.2, 2.3815879999999963`}, {307.3, 2.414192000000004}, {307.4, 
      2.446795999999993}, {307.5, 2.4794}, {307.6, 2.5120040000000072`}, {
      307.7, 2.5446079999999967`}, {307.8, 2.577212000000004}, {307.9, 
      2.609815999999993}, {308., 2.64242}, {308.1, 2.6750240000000076`}, {
      308.2, 2.707627999999996}, {308.3, 2.7402320000000038`}, {308.4, 
      2.7728359999999928`}, {308.5, 2.80544}, {308.6, 2.8380440000000076`}, {
      308.7, 2.8706479999999965`}, {308.8, 2.9032520000000037`}, {308.9, 
      2.9358559999999927`}, {309., 2.9684600000000003`}, {309.1, 
      3.0010640000000075`}, {309.2, 3.0336679999999965`}, {309.3, 
      3.066272000000004}, {309.4, 3.0988759999999926`}, {309.5, 
      3.1314800000000003`}, {309.6, 3.1640840000000074`}, {309.7, 
      3.1966879999999964`}, {309.8, 3.229292000000004}, {309.9, 
      3.2618959999999926`}, {310., 3.2945}, {310.1, 3.463914000000038}, {
      310.2, 3.6333279999999792`}, {310.3, 3.802742000000018}, {310.4, 
      3.972155999999961}, {310.5, 4.141569999999999}, {310.6, 
      4.310984000000038}, {310.7, 4.48039799999998}, {310.8, 
      4.6498120000000185`}, {310.9, 4.8192259999999605`}, {311., 
      4.988639999999999}, {311.1, 5.158054000000038}, {311.2, 
      5.32746799999998}, {311.3, 5.496882000000019}, {311.4, 
      5.666295999999961}, {311.5, 5.83571}, {311.6, 6.005124000000038}, {
      311.7, 6.1745379999999805`}, {311.8, 6.3439520000000185`}, {311.9, 
      6.513365999999961}, {312., 6.682779999999999}, {312.1, 
      6.852194000000038}, {312.2, 7.02160799999998}, {312.3, 
      7.191022000000019}, {312.4, 7.360435999999961}, {312.5, 7.52985}, {
      312.6, 7.6992640000000385`}, {312.7, 7.8686779999999805`}, {312.8, 
      8.038092000000018}, {312.9, 8.207505999999961}, {313., 8.37692}, {313.1,
       8.546334000000037}, {313.2, 8.71574799999998}, {313.3, 
      8.885162000000019}, {313.4, 9.054575999999962}, {313.5, 9.22399}, {
      313.6, 9.39340400000004}, {313.7, 9.56281799999998}, {313.8, 
      9.73223200000002}, {313.9, 9.90164599999996}, {314., 10.07106}, {314.1, 
      10.240474000000038`}, {314.2, 10.409887999999981`}, {314.3, 
      10.57930200000002}, {314.4, 10.74871599999996}, {314.5, 10.91813}, {
      314.6, 11.087544000000038`}, {314.7, 11.256957999999981`}, {314.8, 
      11.42637200000002}, {314.9, 11.595785999999961`}, {315., 11.7652}, {
      315.1, 11.93461600000004}, {315.2, 12.10403199999998}, {315.3, 
      12.27344800000002}, {315.4, 12.442863999999961`}, {315.5, 12.61228}, {
      315.6, 12.78169600000004}, {315.7, 12.95111199999998}, {315.8, 
      13.12052800000002}, {315.9, 13.289943999999963`}, {316., 13.45936}, {
      316.1, 13.628776000000038`}, {316.2, 13.79819199999998}, {316.3, 
      13.96760800000002}, {316.4, 14.137023999999961`}, {316.5, 14.30644}, {
      316.6, 14.47585600000004}, {316.7, 14.64527199999998}, {316.8, 
      14.81468800000002}, {316.9, 14.984103999999963`}, {317., 15.15352}, {
      317.1, 15.322936000000038`}, {317.2, 15.49235199999998}, {317.3, 
      15.66176800000002}, {317.4, 15.831183999999961`}, {317.5, 16.0006}, {
      317.6, 16.17001600000004}, {317.7, 16.33943199999998}, {317.8, 
      16.508848000000018`}, {317.9, 16.678263999999963`}, {318., 16.84768}, {
      318.1, 17.017096000000038`}, {318.2, 17.186511999999983`}, {318.3, 
      17.35592800000002}, {318.4, 17.52534399999996}, {318.5, 
      17.694760000000002`}, {318.6, 17.86417600000004}, {318.7, 
      18.03359199999998}, {318.8, 18.20300800000002}, {318.9, 
      18.372423999999963`}, {319., 18.54184}, {319.1, 18.711256000000038`}, {
      319.2, 18.880671999999983`}, {319.3, 19.05008800000002}, {319.4, 
      19.21950399999996}, {319.5, 19.38892}, {319.6, 19.55833600000004}, {
      319.7, 19.72775199999998}, {319.8, 19.89716800000002}, {319.9, 
      20.066583999999963`}, {320., 20.236}, {320.1, 20.40417400000004}, {
      320.2, 20.57234799999998}, {320.3, 20.74052200000002}, {320.4, 
      20.908695999999964`}, {320.5, 21.07687}, {320.6, 21.24504400000004}, {
      320.7, 21.41321799999998}, {320.8, 21.58139200000002}, {320.9, 
      21.749565999999962`}, {321., 21.917740000000002`}, {321.1, 
      22.085914000000038`}, {321.2, 22.25408799999998}, {321.3, 
      22.422262000000018`}, {321.4, 22.59043599999996}, {321.5, 22.75861}, {
      321.6, 22.92678400000004}, {321.7, 23.09495799999998}, {321.8, 
      23.26313200000002}, {321.9, 23.431305999999964`}, {322., 23.59948}, {
      322.1, 23.76765400000004}, {322.2, 23.93582799999998}, {322.3, 
      24.10400200000002}, {322.4, 24.272175999999963`}, {322.5, 
      24.440350000000002`}, {322.6, 24.60852400000004}, {322.7, 
      24.776697999999982`}, {322.8, 24.944872000000018`}, {322.9, 
      25.11304599999996}, {323., 25.28122}, {323.1, 25.449394000000037`}, {
      323.2, 25.61756799999998}, {323.3, 25.78574200000002}, {323.4, 
      25.95391599999996}, {323.5, 26.12209}, {323.6, 26.29026400000004}, {
      323.7, 26.45843799999998}, {323.8, 26.62661200000002}, {323.9, 
      26.794785999999963`}, {324., 26.96296}, {324.1, 27.13113400000004}, {
      324.2, 27.299307999999982`}, {324.3, 27.467482000000018`}, {324.4, 
      27.635655999999962`}, {324.5, 27.80383}, {324.6, 27.972004000000037`}, {
      324.7, 28.14017799999998}, {324.8, 28.30835200000002}, {324.9, 
      28.47652599999996}, {325., 28.6447}, {325.1, 28.81287600000004}, {325.2,
       28.98105199999998}, {325.3, 29.14922800000002}, {325.4, 
      29.31740399999996}, {325.5, 29.48558}, {325.6, 29.653756000000037`}, {
      325.7, 29.821931999999983`}, {325.8, 29.99010800000002}, {325.9, 
      30.158283999999963`}, {326., 30.32646}, {326.1, 30.49463600000004}, {
      326.2, 30.66281199999998}, {326.3, 30.83098800000002}, {326.4, 
      30.99916399999996}, {326.5, 31.16734}, {326.6, 31.335516000000037`}, {
      326.7, 31.50369199999998}, {326.8, 31.671868000000018`}, {326.9, 
      31.840043999999963`}, {327., 32.00822}, {327.1, 32.17639600000004}, {
      327.2, 32.34457199999998}, {327.3, 32.512748000000016`}, {327.4, 
      32.68092399999996}, {327.5, 32.8491}, {327.6, 33.01727600000004}, {
      327.7, 33.185451999999984`}, {327.8, 33.35362800000002}, {327.9, 
      33.52180399999996}, {328., 33.68998}, {328.1, 33.85815600000004}, {
      328.2, 34.02633199999998}, {328.3, 34.19450800000002}, {328.4, 
      34.36268399999996}, {328.5, 34.53086}, {328.6, 34.699036000000035`}, {
      328.7, 34.86721199999998}, {328.8, 35.03538800000002}, {328.9, 
      35.203563999999965`}, {329., 35.37174}, {329.1, 35.53991600000004}, {
      329.2, 35.70809199999998}, {329.3, 35.87626800000002}, {329.4, 
      36.04444399999996}, {329.5, 36.21262}, {329.6, 36.38079600000004}, {
      329.7, 36.54897199999998}, {329.8, 36.717148000000016`}, {329.9, 
      36.88532399999996}, {330., 37.0535}, {330.1, 37.082452}, {330.2, 
      37.11140399999999}, {330.3, 37.140356000000004`}, {330.4, 
      37.169307999999994`}, {330.5, 37.19826}, {330.6, 37.22721200000001}, {
      330.7, 37.256164}, {330.8, 37.285116}, {330.9, 37.31406799999999}, {
      331., 37.34302}, {331.1, 37.37197200000001}, {331.2, 
      37.400923999999996`}, {331.3, 37.429876}, {331.4, 37.458828}, {331.5, 
      37.48778}, {331.6, 37.516732000000005`}, {331.7, 37.545683999999994`}, {
      331.8, 37.574636000000005`}, {331.9, 37.603587999999995`}, {332., 
      37.63254}, {332.1, 37.66149200000001}, {332.2, 37.690444}, {332.3, 
      37.719396}, {332.4, 37.74834799999999}, {332.5, 37.7773}, {332.6, 
      37.80625200000001}, {332.7, 37.835204}, {332.8, 37.864156}, {332.9, 
      37.89310799999999}, {333., 37.92206}, {333.1, 37.951012000000006`}, {
      333.2, 37.979963999999995`}, {333.3, 38.008916000000006`}, {333.4, 
      38.037867999999996`}, {333.5, 38.06682}, {333.6, 38.095772000000004`}, {
      333.7, 38.124724}, {333.8, 38.153676000000004`}, {333.9, 
      38.182627999999994`}, {334., 38.21158}, {334.1, 38.24053200000001}, {
      334.2, 38.269484}, {334.3, 38.298436}, {334.4, 38.32738799999999}, {
      334.5, 38.35634}, {334.6, 38.38529200000001}, {334.7, 38.414244}, {
      334.8, 38.44319600000001}, {334.9, 38.472148}, {335., 38.5011}, {335.1, 
      38.53005400000001}, {335.2, 38.559008}, {335.3, 38.587962000000005`}, {
      335.4, 38.616915999999996`}, {335.5, 38.64587}, {335.6, 
      38.67482400000001}, {335.7, 38.703778}, {335.8, 38.732732000000006`}, {
      335.9, 38.761686}, {336., 38.79064}, {336.1, 38.81959400000001}, {336.2,
       38.848547999999994`}, {336.3, 38.87750200000001}, {336.4, 
      38.90645599999999}, {336.5, 38.93541}, {336.6, 38.964364}, {336.7, 
      38.993317999999995`}, {336.8, 39.022272}, {336.9, 39.05122599999999}, {
      337., 39.08018}, {337.1, 39.109134000000005`}, {337.2, 
      39.138087999999996`}, {337.3, 39.167042}, {337.4, 
      39.195995999999994`}, {337.5, 39.22495}, {337.6, 39.253904000000006`}, {
      337.7, 39.282858}, {337.8, 39.311812}, {337.9, 39.340765999999995`}, {
      338., 39.36972}, {338.1, 39.39867400000001}, {338.2, 39.427628}, {338.3,
       39.456582000000004`}, {338.4, 39.485535999999996`}, {338.5, 
      39.51449}, {338.6, 39.54344400000001}, {338.7, 39.57239799999999}, {
      338.8, 39.601352000000006`}, {338.9, 39.63030599999999}, {339., 
      39.659259999999996`}, {339.1, 39.688214}, {339.2, 
      39.717167999999994`}, {339.3, 39.746122}, {339.4, 39.77507599999999}, {
      339.5, 39.80403}, {339.6, 39.832984}, {339.7, 39.861937999999995`}, {
      339.8, 39.890892}, {339.9, 39.91984599999999}, {340., 39.9488}, {340.1, 
      39.99842800000001}, {340.2, 40.048055999999995`}, {340.3, 40.097684}, {
      340.4, 40.147311999999985`}, {340.5, 40.19694}, {340.6, 
      40.24656800000001}, {340.7, 40.296195999999995`}, {340.8, 
      40.34582400000001}, {340.9, 40.395451999999985`}, {341., 40.44508}, {
      341.1, 40.49470800000001}, {341.2, 40.544335999999994`}, {341.3, 
      40.59396400000001}, {341.4, 40.643591999999984`}, {341.5, 40.69322}, {
      341.6, 40.74284800000001}, {341.7, 40.79247599999999}, {341.8, 
      40.842104000000006`}, {341.9, 40.89173199999999}, {342., 
      40.941359999999996`}, {342.1, 40.99098800000001}, {342.2, 
      41.04061599999999}, {342.3, 41.090244000000006`}, {342.4, 
      41.13987199999999}, {342.5, 41.189499999999995`}, {342.6, 
      41.23912800000001}, {342.7, 41.28875599999999}, {342.8, 
      41.338384000000005`}, {342.9, 41.38801199999999}, {343., 41.43764}, {
      343.1, 41.48726800000001}, {343.2, 41.53689599999999}, {343.3, 
      41.586524000000004`}, {343.4, 41.63615199999999}, {343.5, 41.68578}, {
      343.6, 41.73540800000001}, {343.7, 41.78503599999999}, {343.8, 
      41.834664000000004`}, {343.9, 41.88429199999999}, {344., 41.93392}, {
      344.1, 41.98354800000001}, {344.2, 42.03317599999999}, {344.3, 
      42.082804}, {344.4, 42.13243199999999}, {344.5, 42.18206}, {344.6, 
      42.23168800000001}, {344.7, 42.281316}, {344.8, 42.330944}, {344.9, 
      42.38057199999999}, {345., 42.4302}, {345.1, 42.479830000000014`}, {
      345.2, 42.52945999999999}, {345.3, 42.57909000000001}, {345.4, 
      42.62871999999999}, {345.5, 42.67835}, {345.6, 42.72798000000001}, {
      345.7, 42.777609999999996`}, {345.8, 42.82724}, {345.9, 
      42.87686999999999}, {346., 42.9265}, {346.1, 42.97613000000001}, {346.2,
       43.02575999999999}, {346.3, 43.075390000000006`}, {346.4, 
      43.12501999999999}, {346.5, 43.17465}, {346.6, 43.224280000000014`}, {
      346.7, 43.273909999999994`}, {346.8, 43.32354000000001}, {346.9, 
      43.37316999999999}, {347., 43.4228}, {347.1, 43.47243000000001}, {347.2,
       43.522059999999996`}, {347.3, 43.571690000000004`}, {347.4, 
      43.62131999999999}, {347.5, 43.670950000000005`}, {347.6, 
      43.72058000000001}, {347.7, 43.77021}, {347.8, 43.819840000000006`}, {
      347.9, 43.86946999999999}, {348., 43.9191}, {348.1, 
      43.968730000000015`}, {348.2, 44.018359999999994`}, {348.3, 
      44.06799000000001}, {348.4, 44.11761999999999}, {348.5, 44.16725}, {
      348.6, 44.21688000000001}, {348.7, 44.26651}, {348.8, 
      44.31614000000001}, {348.9, 44.36576999999999}, {349., 
      44.415400000000005`}, {349.1, 44.46503000000001}, {349.2, 44.51466}, {
      349.3, 44.56429000000001}, {349.4, 44.61391999999999}, {349.5, 
      44.66355}, {349.6, 44.713180000000015`}, {349.7, 44.762809999999995`}, {
      349.8, 44.81244000000001}, {349.9, 44.86206999999999}, {350., 
      44.9117}, {350.1, 44.92896600000001}, {350.2, 44.946232}, {350.3, 
      44.96349800000001}, {350.4, 44.980764}, {350.5, 44.99803}, {350.6, 
      45.015296000000006`}, {350.7, 45.032562}, {350.8, 
      45.049828000000005`}, {350.9, 45.067094}, {351., 45.084360000000004`}, {
      351.1, 45.101626}, {351.2, 45.118892}, {351.3, 45.136158}, {351.4, 
      45.153424}, {351.5, 45.17069}, {351.6, 45.18795600000001}, {351.7, 
      45.205222}, {351.8, 45.222488000000006`}, {351.9, 45.239754}, {352., 
      45.257020000000004`}, {352.1, 45.274286000000004`}, {352.2, 
      45.291551999999996`}, {352.3, 45.308818}, {352.4, 
      45.326083999999994`}, {352.5, 45.34335}, {352.6, 45.36061600000001}, {
      352.7, 45.377882}, {352.8, 45.395148000000006`}, {352.9, 45.412414}, {
      353., 45.42968}, {353.1, 45.446946000000004`}, {353.2, 
      45.464211999999996`}, {353.3, 45.481478}, {353.4, 
      45.498743999999995`}, {353.5, 45.51601}, {353.6, 45.533276}, {353.7, 
      45.550542}, {353.8, 45.567808}, {353.9, 45.585074}, {354., 45.60234}, {
      354.1, 45.619606000000005`}, {354.2, 45.636872}, {354.3, 45.654138}, {
      354.4, 45.671403999999995`}, {354.5, 45.68867}, {354.6, 45.705936}, {
      354.7, 45.72320199999999}, {354.8, 45.740468}, {354.9, 
      45.75773399999999}, {355., 45.775}, {355.1, 45.792266000000005`}, {
      355.2, 45.809532}, {355.3, 45.826798000000004`}, {355.4, 
      45.844063999999996`}, {355.5, 45.861329999999995`}, {355.6, 
      45.878596}, {355.7, 45.895861999999994`}, {355.8, 45.913128}, {355.9, 
      45.93039399999999}, {356., 45.94766}, {356.1, 45.964926000000006`}, {
      356.2, 45.982192}, {356.3, 45.999458000000004`}, {356.4, 
      46.016723999999996`}, {356.5, 46.03399}, {356.6, 46.051256}, {356.7, 
      46.068521999999994`}, {356.8, 46.085788}, {356.9, 46.10305399999999}, {
      357., 46.12032}, {357.1, 46.137586000000006`}, {357.2, 46.154852}, {
      357.3, 46.172118000000005`}, {357.4, 46.189384}, {357.5, 
      46.206649999999996`}, {357.6, 46.223916}, {357.7, 
      46.241181999999995`}, {357.8, 46.258448}, {357.9, 
      46.275713999999994`}, {358., 46.29298}, {358.1, 46.31024600000001}, {
      358.2, 46.327512}, {358.3, 46.344778000000005`}, {358.4, 46.362044}, {
      358.5, 46.379310000000004`}, {358.6, 46.396576}, {358.7, 
      46.413841999999995`}, {358.8, 46.431108}, {358.9, 
      46.448373999999994`}, {359., 46.46564}, {359.1, 46.48290600000001}, {
      359.2, 46.500172}, {359.3, 46.517438000000006`}, {359.4, 46.534704}, {
      359.5, 46.55197}, {359.6, 46.569236000000004`}, {359.7, 
      46.586501999999996`}, {359.8, 46.603768}, {359.9, 
      46.621033999999995`}, {360., 46.6383}, {360.1, 46.692808000000014`}, {
      360.2, 46.747316}, {360.3, 46.80182400000001}, {360.4, 
      46.85633199999999}, {360.5, 46.91084}, {360.6, 46.96534800000001}, {
      360.7, 47.019856}, {360.8, 47.07436400000001}, {360.9, 
      47.12887199999999}, {361., 47.18338}, {361.1, 47.23788800000001}, {
      361.2, 47.292396}, {361.3, 47.34690400000001}, {361.4, 
      47.401411999999986`}, {361.5, 47.45592}, {361.6, 47.51042800000001}, {
      361.7, 47.564935999999996`}, {361.8, 47.61944400000001}, {361.9, 
      47.673951999999986`}, {362., 47.72846}, {362.1, 47.78296800000001}, {
      362.2, 47.837475999999995`}, {362.3, 47.89198400000001}, {362.4, 
      47.94649199999999}, {362.5, 48.001000000000005`}, {362.6, 
      48.05550800000001}, {362.7, 48.110015999999995`}, {362.8, 
      48.16452400000001}, {362.9, 48.21903199999999}, {363., 
      48.273540000000004`}, {363.1, 48.32804800000002}, {363.2, 
      48.382555999999994`}, {363.3, 48.43706400000001}, {363.4, 
      48.49157199999999}, {363.5, 48.54608}, {363.6, 48.600588000000016`}, {
      363.7, 48.65509599999999}, {363.8, 48.709604000000006`}, {363.9, 
      48.76411199999999}, {364., 48.81862}, {364.1, 48.873128000000015`}, {
      364.2, 48.92763599999999}, {364.3, 48.982144000000005`}, {364.4, 
      49.03665199999999}, {364.5, 49.09116}, {364.6, 49.145668000000015`}, {
      364.7, 49.20017599999999}, {364.8, 49.254684000000005`}, {364.9, 
      49.30919199999999}, {365., 49.3637}, {365.1, 49.418208000000014`}, {
      365.2, 49.472716}, {365.3, 49.527224000000004`}, {365.4, 
      49.58173199999999}, {365.5, 49.63624}, {365.6, 49.69074800000001}, {
      365.7, 49.745256}, {365.8, 49.79976400000001}, {365.9, 
      49.85427199999999}, {366., 49.90878}, {366.1, 49.96328800000001}, {
      366.2, 50.017796}, {366.3, 50.07230400000001}, {366.4, 
      50.12681199999999}, {366.5, 50.18132}, {366.6, 50.23582800000001}, {
      366.7, 50.290335999999996`}, {366.8, 50.34484400000001}, {366.9, 
      50.399351999999986`}, {367., 50.45386}, {367.1, 50.50836800000001}, {
      367.2, 50.562875999999996`}, {367.3, 50.61738400000001}, {367.4, 
      50.67189199999999}, {367.5, 50.7264}, {367.6, 50.78090800000001}, {
      367.7, 50.835415999999995`}, {367.8, 50.88992400000001}, {367.9, 
      50.94443199999999}, {368., 50.998940000000005`}, {368.1, 
      51.05344800000002}, {368.2, 51.107955999999994`}, {368.3, 
      51.16246400000001}, {368.4, 51.21697199999999}, {368.5, 
      51.271480000000004`}, {368.6, 51.32598800000002}, {368.7, 
      51.380495999999994`}, {368.8, 51.435004000000006`}, {368.9, 
      51.48951199999999}, {369., 51.54402}, {369.1, 51.598528000000016`}, {
      369.2, 51.65303599999999}, {369.3, 51.707544000000006`}, {369.4, 
      51.76205199999999}, {369.5, 51.81656}, {369.6, 51.871068000000015`}, {
      369.7, 51.92557599999999}, {369.8, 51.980084000000005`}, {369.9, 
      52.03459199999999}, {370., 52.0891}, {370.1, 52.067963999999996`}, {
      370.2, 52.046828000000005`}, {370.3, 52.025692}, {370.4, 
      52.00455600000001}, {370.5, 51.98342}, {370.6, 51.962284}, {370.7, 
      51.941148000000005`}, {370.8, 51.920012}, {370.9, 51.89887600000001}, {
      371., 51.87774}, {371.1, 51.856604}, {371.2, 51.835468000000006`}, {
      371.3, 51.814332}, {371.4, 51.79319600000001}, {371.5, 51.77206}, {
      371.6, 51.750924}, {371.7, 51.729788000000006`}, {371.8, 51.708652}, {
      371.9, 51.687516}, {372., 51.666380000000004`}, {372.1, 51.645244}, {
      372.2, 51.62410800000001}, {372.3, 51.602972}, {372.4, 51.581836}, {
      372.5, 51.5607}, {372.6, 51.539564}, {372.7, 51.518428}, {372.8, 
      51.497292}, {372.9, 51.476156}, {373., 51.45502}, {373.1, 
      51.43388399999999}, {373.2, 51.412748}, {373.3, 51.391611999999995`}, {
      373.4, 51.370476000000004`}, {373.5, 51.34934}, {373.6, 
      51.32820399999999}, {373.7, 51.307068}, {373.8, 51.285931999999995`}, {
      373.9, 51.264796000000004`}, {374., 51.24366}, {374.1, 
      51.22252399999999}, {374.2, 51.201388}, {374.3, 51.180251999999996`}, {
      374.4, 51.159116000000004`}, {374.5, 51.13798}, {374.6, 
      51.11684399999999}, {374.7, 51.095708}, {374.8, 51.074571999999996`}, {
      374.9, 51.053436000000005`}, {375., 51.0323}, {375.1, 
      51.011163999999994`}, {375.2, 50.990028}, {375.3, 50.968892}, {375.4, 
      50.947756000000005`}, {375.5, 50.92662}, {375.6, 50.905483999999994`}, {
      375.7, 50.884348}, {375.8, 50.863212}, {375.9, 50.842076000000006`}, {
      376., 50.82094}, {376.1, 50.799803999999995`}, {376.2, 50.778668}, {
      376.3, 50.757532}, {376.4, 50.736396000000006`}, {376.5, 50.71526}, {
      376.6, 50.694123999999995`}, {376.7, 50.672988000000004`}, {376.8, 
      50.651852}, {376.9, 50.63071600000001}, {377., 50.60958}, {377.1, 
      50.588443999999996`}, {377.2, 50.567308}, {377.3, 50.546172}, {377.4, 
      50.525036}, {377.5, 50.5039}, {377.6, 50.482763999999996`}, {377.7, 
      50.461628}, {377.8, 50.44049199999999}, {377.9, 50.419356}, {378., 
      50.398219999999995`}, {378.1, 50.377083999999996`}, {378.2, 
      50.355948}, {378.3, 50.33481199999999}, {378.4, 50.313676}, {378.5, 
      50.292539999999995`}, {378.6, 50.27140399999999}, {378.7, 50.250268}, {
      378.8, 50.22913199999999}, {378.9, 50.207996}, {379., 
      50.186859999999996`}, {379.1, 50.16572399999999}, {379.2, 50.144588}, {
      379.3, 50.12345199999999}, {379.4, 50.102316}, {379.5, 
      50.081179999999996`}, {379.6, 50.06004399999999}, {379.7, 50.038908}, {
      379.8, 50.017771999999994`}, {379.9, 49.996636}, {380., 49.9755}, {
      380.1, 50.02222600000001}, {380.2, 50.06895199999999}, {380.3, 
      50.115678}, {380.4, 50.16240399999999}, {380.5, 50.209129999999995`}, {
      380.6, 50.25585600000001}, {380.7, 50.302581999999994`}, {380.8, 
      50.349308}, {380.9, 50.396033999999986`}, {381., 50.44276}, {381.1, 
      50.48948600000001}, {381.2, 50.53621199999999}, {381.3, 
      50.582938000000006`}, {381.4, 50.629663999999984`}, {381.5, 50.67639}, {
      381.6, 50.723116000000005`}, {381.7, 50.76984199999999}, {381.8, 
      50.816568000000004`}, {381.9, 50.86329399999999}, {382., 
      50.910019999999996`}, {382.1, 50.95674600000001}, {382.2, 
      51.003471999999995`}, {382.3, 51.050198}, {382.4, 51.09692399999999}, {
      382.5, 51.143649999999994`}, {382.6, 51.19037600000001}, {382.7, 
      51.23710199999999}, {382.8, 51.283828}, {382.9, 51.330553999999985`}, {
      383., 51.37728}, {383.1, 51.424006000000006`}, {383.2, 
      51.47073199999999}, {383.3, 51.517458000000005`}, {383.4, 
      51.56418399999999}, {383.5, 51.61091}, {383.6, 51.65763600000001}, {
      383.7, 51.70436199999999}, {383.8, 51.751088}, {383.9, 
      51.79781399999999}, {384., 51.844539999999995`}, {384.1, 
      51.89126600000001}, {384.2, 51.937991999999994`}, {384.3, 51.984718}, {
      384.4, 52.031443999999986`}, {384.5, 52.07817}, {384.6, 
      52.12489600000001}, {384.7, 52.17162199999999}, {384.8, 
      52.218348000000006`}, {384.9, 52.265073999999984`}, {385., 52.3118}, {
      385.1, 52.35852800000001}, {385.2, 52.405255999999994`}, {385.3, 
      52.451984}, {385.4, 52.49871199999999}, {385.5, 52.54544}, {385.6, 
      52.59216800000001}, {385.7, 52.638895999999995`}, {385.8, 
      52.685624000000004`}, {385.9, 52.73235199999999}, {386., 52.77908}, {
      386.1, 52.82580800000001}, {386.2, 52.872536}, {386.3, 
      52.919264000000005`}, {386.4, 52.965991999999986`}, {386.5, 53.01272}, {
      386.6, 53.05944800000001}, {386.7, 53.106176}, {386.8, 
      53.15290400000001}, {386.9, 53.19963199999999}, {387., 53.24636}, {
      387.1, 53.29308800000001}, {387.2, 53.33981599999999}, {387.3, 
      53.38654400000001}, {387.4, 53.43327199999999}, {387.5, 
      53.480000000000004`}, {387.6, 53.52672800000001}, {387.7, 
      53.57345599999999}, {387.8, 53.62018400000001}, {387.9, 
      53.66691199999999}, {388., 53.71364}, {388.1, 53.760368000000014`}, {
      388.2, 53.807095999999994`}, {388.3, 53.853824}, {388.4, 
      53.90055199999999}, {388.5, 53.94728}, {388.6, 53.994008000000015`}, {
      388.7, 54.040735999999995`}, {388.8, 54.087464000000004`}, {388.9, 
      54.13419199999999}, {389., 54.18092}, {389.1, 54.22764800000001}, {
      389.2, 54.274376}, {389.3, 54.321104000000005`}, {389.4, 
      54.36783199999999}, {389.5, 54.41456}, {389.6, 54.46128800000001}, {
      389.7, 54.508016}, {389.8, 54.55474400000001}, {389.9, 
      54.601471999999994`}, {390., 54.6482}, {390.1, 54.92926600000007}, {
      390.2, 55.21033199999997}, {390.3, 55.49139800000003}, {390.4, 
      55.77246399999994}, {390.5, 56.05353}, {390.6, 56.33459600000006}, {
      390.7, 56.61566199999997}, {390.8, 56.89672800000003}, {390.9, 
      57.177793999999935`}, {391., 57.45886}, {391.1, 57.73992600000007}, {
      391.2, 58.02099199999997}, {391.3, 58.30205800000003}, {391.4, 
      58.58312399999994}, {391.5, 58.86419}, {391.6, 59.14525600000006}, {
      391.7, 59.42632199999997}, {391.8, 59.70738800000003}, {391.9, 
      59.98845399999993}, {392., 60.26952}, {392.1, 60.55058600000007}, {
      392.2, 60.83165199999997}, {392.3, 61.11271800000003}, {392.4, 
      61.39378399999993}, {392.5, 61.67485}, {392.6, 61.955916000000066`}, {
      392.7, 62.23698199999997}, {392.8, 62.51804800000003}, {392.9, 
      62.79911399999993}, {393., 63.08018}, {393.1, 63.361246000000065`}, {
      393.2, 63.64231199999997}, {393.3, 63.92337800000003}, {393.4, 
      64.20444399999994}, {393.5, 64.48551}, {393.6, 64.76657600000006}, {
      393.7, 65.04764199999997}, {393.8, 65.32870800000003}, {393.9, 
      65.60977399999993}, {394., 65.89084}, {394.1, 66.17190600000006}, {
      394.2, 66.45297199999996}, {394.3, 66.73403800000003}, {394.4, 
      67.01510399999994}, {394.5, 67.29616999999999}, {394.6, 
      67.57723600000006}, {394.7, 67.85830199999997}, {394.8, 
      68.13936800000003}, {394.9, 68.42043399999993}, {395., 68.7015}, {395.1,
       68.98256800000006}, {395.2, 69.26363599999996}, {395.3, 
      69.54470400000002}, {395.4, 69.82577199999993}, {395.5, 
      70.10683999999999}, {395.6, 70.38790800000007}, {395.7, 
      70.66897599999996}, {395.8, 70.95004400000003}, {395.9, 
      71.23111199999994}, {396., 71.51218}, {396.1, 71.79324800000006}, {
      396.2, 72.07431599999997}, {396.3, 72.35538400000003}, {396.4, 
      72.63645199999993}, {396.5, 72.91752}, {396.6, 73.19858800000006}, {
      396.7, 73.47965599999996}, {396.8, 73.76072400000004}, {396.9, 
      74.04179199999993}, {397., 74.32285999999999}, {397.1, 
      74.60392800000007}, {397.2, 74.88499599999997}, {397.3, 
      75.16606400000003}, {397.4, 75.44713199999994}, {397.5, 75.7282}, {
      397.6, 76.00926800000006}, {397.7, 76.29033599999997}, {397.8, 
      76.57140400000003}, {397.9, 76.85247199999993}, {398., 77.13354}, {
      398.1, 77.41460800000007}, {398.2, 77.69567599999996}, {398.3, 
      77.97674400000004}, {398.4, 78.25781199999994}, {398.5, 78.53888}, {
      398.6, 78.81994800000007}, {398.7, 79.10101599999997}, {398.8, 
      79.38208400000003}, {398.9, 79.66315199999994}, {399., 79.94422}, {
      399.1, 80.22528800000006}, {399.2, 80.50635599999997}, {399.3, 
      80.78742400000003}, {399.4, 81.06849199999994}, {399.5, 
      81.34956000000001}, {399.6, 81.63062800000007}, {399.7, 
      81.91169599999998}, {399.8, 82.19276400000004}, {399.9, 
      82.47383199999994}, {400., 82.7549}, {400.1, 82.84221000000002}, {400.2,
       82.92952}, {400.3, 83.01683000000001}, {400.4, 83.10413999999999}, {
      400.5, 83.19145}, {400.6, 83.27876000000002}, {400.7, 83.36607}, {400.8,
       83.45338000000001}, {400.9, 83.54068999999998}, {401., 83.628}, {401.1,
       83.71531000000003}, {401.2, 83.80261999999999}, {401.3, 
      83.88993000000002}, {401.4, 83.97723999999998}, {401.5, 
      84.06455000000001}, {401.6, 84.15186000000003}, {401.7, 84.23917}, {
      401.8, 84.32648000000002}, {401.9, 84.41378999999999}, {402., 
      84.50110000000001}, {402.1, 84.58841000000002}, {402.2, 84.67572}, {
      402.3, 84.76303000000001}, {402.4, 84.85033999999999}, {402.5, 
      84.93765}, {402.6, 85.02496000000002}, {402.7, 85.11227}, {402.8, 
      85.19958000000001}, {402.9, 85.28688999999999}, {403., 85.3742}, {403.1,
       85.46151000000002}, {403.2, 85.54881999999999}, {403.3, 
      85.63613000000001}, {403.4, 85.72343999999998}, {403.5, 85.81075}, {
      403.6, 85.89806000000003}, {403.7, 85.98536999999999}, {403.8, 
      86.07268000000002}, {403.9, 86.15998999999998}, {404., 
      86.24730000000001}, {404.1, 86.33461000000003}, {404.2, 86.42192}, {
      404.3, 86.50923000000002}, {404.4, 86.59653999999999}, {404.5, 
      86.68385}, {404.6, 86.77116000000002}, {404.7, 86.85847}, {404.8, 
      86.94578000000001}, {404.9, 87.03308999999999}, {405., 87.1204}, {405.1,
       87.20771200000003}, {405.2, 87.295024}, {405.3, 87.38233600000001}, {
      405.4, 87.46964799999998}, {405.5, 87.55696}, {405.6, 
      87.64427200000003}, {405.7, 87.731584}, {405.8, 87.81889600000001}, {
      405.9, 87.90620799999998}, {406., 87.99352}, {406.1, 
      88.08083200000003}, {406.2, 88.168144}, {406.3, 88.25545600000001}, {
      406.4, 88.34276799999998}, {406.5, 88.43008}, {406.6, 
      88.51739200000003}, {406.7, 88.604704}, {406.8, 88.69201600000001}, {
      406.9, 88.77932799999998}, {407., 88.86664}, {407.1, 
      88.95395200000003}, {407.2, 89.041264}, {407.3, 89.12857600000001}, {
      407.4, 89.21588799999998}, {407.5, 89.3032}, {407.6, 
      89.39051200000003}, {407.7, 89.477824}, {407.8, 89.56513600000001}, {
      407.9, 89.65244799999998}, {408., 89.73976}, {408.1, 
      89.82707200000003}, {408.2, 89.914384}, {408.3, 90.00169600000001}, {
      408.4, 90.08900799999998}, {408.5, 90.17632}, {408.6, 
      90.26363200000003}, {408.7, 90.350944}, {408.8, 90.43825600000001}, {
      408.9, 90.52556799999998}, {409., 90.61288}, {409.1, 
      90.70019200000003}, {409.2, 90.787504}, {409.3, 90.87481600000001}, {
      409.4, 90.96212799999998}, {409.5, 91.04944}, {409.6, 
      91.13675200000003}, {409.7, 91.224064}, {409.8, 91.31137600000001}, {
      409.9, 91.39868799999998}, {410., 91.486}, {410.1, 91.505458}, {410.2, 
      91.524916}, {410.3, 91.544374}, {410.4, 91.563832}, {410.5, 91.58329}, {
      410.6, 91.602748}, {410.7, 91.622206}, {410.8, 91.641664}, {410.9, 
      91.661122}, {411., 91.68058}, {411.1, 91.700038}, {411.2, 91.719496}, {
      411.3, 91.738954}, {411.4, 91.75841199999999}, {411.5, 
      91.77787000000001}, {411.6, 91.79732800000001}, {411.7, 
      91.81678600000001}, {411.8, 91.83624400000001}, {411.9, 91.855702}, {
      412., 91.87516000000001}, {412.1, 91.89461800000001}, {412.2, 
      91.914076}, {412.3, 91.93353400000001}, {412.4, 91.952992}, {412.5, 
      91.97245000000001}, {412.6, 91.99190800000001}, {412.7, 92.011366}, {
      412.8, 92.03082400000001}, {412.9, 92.050282}, {413., 92.06974}, {413.1,
       92.08919800000001}, {413.2, 92.108656}, {413.3, 92.128114}, {413.4, 
      92.147572}, {413.5, 92.16703}, {413.6, 92.18648800000001}, {413.7, 
      92.205946}, {413.8, 92.225404}, {413.9, 92.244862}, {414., 92.26432}, {
      414.1, 92.283778}, {414.2, 92.303236}, {414.3, 92.322694}, {414.4, 
      92.342152}, {414.5, 92.36161}, {414.6, 92.381068}, {414.7, 92.400526}, {
      414.8, 92.419984}, {414.9, 92.439442}, {415., 92.4589}, {415.1, 
      92.478358}, {415.2, 92.497816}, {415.3, 92.517274}, {415.4, 
      92.536732}, {415.5, 92.55619}, {415.6, 92.575648}, {415.7, 92.595106}, {
      415.8, 92.614564}, {415.9, 92.634022}, {416., 92.65348}, {416.1, 
      92.672938}, {416.2, 92.692396}, {416.3, 92.711854}, {416.4, 
      92.73131199999999}, {416.5, 92.75077}, {416.6, 92.770228}, {416.7, 
      92.78968599999999}, {416.8, 92.809144}, {416.9, 92.82860199999999}, {
      417., 92.84806}, {417.1, 92.867518}, {417.2, 92.88697599999999}, {417.3,
       92.906434}, {417.4, 92.92589199999999}, {417.5, 92.94534999999999}, {
      417.6, 92.964808}, {417.7, 92.98426599999999}, {417.8, 93.003724}, {
      417.9, 93.02318199999999}, {418., 93.04263999999999}, {418.1, 
      93.062098}, {418.2, 93.08155599999999}, {418.3, 93.10101399999999}, {
      418.4, 93.12047199999999}, {418.5, 93.13992999999999}, {418.6, 
      93.159388}, {418.7, 93.178846}, {418.8, 93.198304}, {418.9, 
      93.217762}, {419., 93.23722}, {419.1, 93.256678}, {419.2, 93.276136}, {
      419.3, 93.295594}, {419.4, 93.315052}, {419.5, 93.33451}, {419.6, 
      93.353968}, {419.7, 93.373426}, {419.8, 93.392884}, {419.9, 
      93.412342}, {420., 93.4318}, {420.1, 93.36430399999998}, {420.2, 
      93.296808}, {420.3, 93.229312}, {420.4, 93.16181600000002}, {420.5, 
      93.09432}, {420.6, 93.02682399999998}, {420.7, 92.959328}, {420.8, 
      92.891832}, {420.9, 92.82433600000002}, {421., 92.75684}, {421.1, 
      92.68934399999998}, {421.2, 92.621848}, {421.3, 92.554352}, {421.4, 
      92.48685600000002}, {421.5, 92.41936}, {421.6, 92.35186399999998}, {
      421.7, 92.284368}, {421.8, 92.216872}, {421.9, 92.14937600000002}, {
      422., 92.08188}, {422.1, 92.01438399999998}, {422.2, 91.946888}, {422.3,
       91.879392}, {422.4, 91.81189600000002}, {422.5, 91.7444}, {422.6, 
      91.67690399999998}, {422.7, 91.609408}, {422.8, 91.541912}, {422.9, 
      91.47441600000002}, {423., 91.40692}, {423.1, 91.33942399999998}, {
      423.2, 91.271928}, {423.3, 91.204432}, {423.4, 91.13693600000002}, {
      423.5, 91.06944}, {423.6, 91.00194399999998}, {423.7, 90.934448}, {
      423.8, 90.866952}, {423.9, 90.79945600000002}, {424., 90.73196}, {424.1,
       90.66446399999998}, {424.2, 90.596968}, {424.3, 90.529472}, {424.4, 
      90.46197600000002}, {424.5, 90.39448}, {424.6, 90.32698399999998}, {
      424.7, 90.259488}, {424.8, 90.191992}, {424.9, 90.12449600000002}, {
      425., 90.057}, {425.1, 89.98950599999999}, {425.2, 89.92201200000001}, {
      425.3, 89.854518}, {425.4, 89.78702400000002}, {425.5, 89.71953}, {
      425.6, 89.65203599999998}, {425.7, 89.58454200000001}, {425.8, 
      89.51704799999999}, {425.9, 89.44955400000002}, {426., 89.38206}, {
      426.1, 89.31456599999999}, {426.2, 89.247072}, {426.3, 
      89.17957799999999}, {426.4, 89.11208400000001}, {426.5, 89.04459}, {
      426.6, 88.97709599999999}, {426.7, 88.909602}, {426.8, 88.842108}, {
      426.9, 88.77461400000001}, {427., 88.70712}, {427.1, 
      88.63962599999998}, {427.2, 88.57213200000001}, {427.3, 
      88.50463799999999}, {427.4, 88.43714400000002}, {427.5, 
      88.36965000000001}, {427.6, 88.30215599999998}, {427.7, 
      88.23466200000001}, {427.8, 88.16716799999999}, {427.9, 
      88.09967400000002}, {428., 88.03218}, {428.1, 87.96468599999999}, {
      428.2, 87.897192}, {428.3, 87.829698}, {428.4, 87.76220400000001}, {
      428.5, 87.69471}, {428.6, 87.62721599999999}, {428.7, 
      87.55972200000001}, {428.8, 87.492228}, {428.9, 87.42473400000002}, {
      429., 87.35724}, {429.1, 87.28974599999998}, {429.2, 
      87.22225200000001}, {429.3, 87.15475799999999}, {429.4, 
      87.08726400000002}, {429.5, 87.01977}, {429.6, 86.95227599999998}, {
      429.7, 86.884782}, {429.8, 86.81728799999999}, {429.9, 
      86.74979400000001}, {430., 86.6823}, {430.1, 86.86412600000004}, {430.2,
       87.04595199999997}, {430.3, 87.22777800000001}, {430.4, 
      87.40960399999996}, {430.5, 87.59143}, {430.6, 87.77325600000003}, {
      430.7, 87.95508199999998}, {430.8, 88.13690800000002}, {430.9, 
      88.31873399999995}, {431., 88.50056}, {431.1, 88.68238600000004}, {
      431.2, 88.86421199999998}, {431.3, 89.04603800000002}, {431.4, 
      89.22786399999995}, {431.5, 89.40969}, {431.6, 89.59151600000004}, {
      431.7, 89.77334199999999}, {431.8, 89.95516800000001}, {431.9, 
      90.13699399999996}, {432., 90.31882}, {432.1, 90.50064600000005}, {
      432.2, 90.68247199999998}, {432.3, 90.86429800000002}, {432.4, 
      91.04612399999996}, {432.5, 91.22794999999999}, {432.6, 
      91.40977600000004}, {432.7, 91.59160199999998}, {432.8, 
      91.77342800000002}, {432.9, 91.95525399999995}, {433., 92.13708}, {
      433.1, 92.31890600000004}, {433.20000000000005`, 92.50073200000008}, {
      433.3, 92.68255800000001}, {433.4, 92.86438399999996}, {433.5, 
      93.04621}, {433.6, 93.22803600000005}, {433.70000000000005`, 
      93.40986200000009}, {433.8, 93.59168800000002}, {433.9, 
      93.77351399999996}, {434., 93.95534}, {434.1, 94.13716600000004}, {
      434.20000000000005`, 94.31899200000008}, {434.3, 94.50081800000002}, {
      434.4, 94.68264399999995}, {434.5, 94.86447}, {434.6, 
      95.04629600000004}, {434.70000000000005`, 95.22812200000008}, {434.8, 
      95.40994800000003}, {434.9, 95.59177399999996}, {435., 95.7736}, {435.1,
       95.95542800000004}, {435.20000000000005`, 96.13725600000008}, {435.3, 
      96.31908400000002}, {435.4, 96.50091199999996}, {435.5, 96.68274}, {
      435.6, 96.86456800000005}, {435.70000000000005`, 97.04639600000009}, {
      435.8, 97.22822400000003}, {435.9, 97.41005199999996}, {436., 
      97.59188}, {436.1, 97.77370800000004}, {436.20000000000005`, 
      97.95553600000008}, {436.3, 98.13736400000002}, {436.4, 
      98.31919199999996}, {436.5, 98.50102}, {436.6, 98.68284800000004}, {
      436.70000000000005`, 98.86467600000009}, {436.8, 99.04650400000003}, {
      436.9, 99.22833199999995}, {437., 99.41016}, {437.1, 
      99.59198800000004}, {437.20000000000005`, 99.77381600000008}, {437.3, 
      99.95564400000002}, {437.4, 100.13747199999996`}, {437.5, 100.3193}, {
      437.6, 100.50112800000004`}, {437.70000000000005`, 
      100.68295600000008`}, {437.8, 100.86478400000001`}, {437.9, 
      101.04661199999995`}, {438., 101.22843999999999`}, {438.1, 
      101.41026800000004`}, {438.20000000000005`, 101.59209600000008`}, {
      438.3, 101.77392400000002`}, {438.4, 101.95575199999996`}, {438.5, 
      102.13758}, {438.6, 102.31940800000004`}, {438.70000000000005`, 
      102.50123600000008`}, {438.8, 102.68306400000002`}, {438.9, 
      102.86489199999995`}, {439., 103.04672}, {439.1, 103.22854800000003`}, {
      439.20000000000005`, 103.41037600000008`}, {439.3, 
      103.59220400000001`}, {439.4, 103.77403199999995`}, {439.5, 
      103.95586}, {439.6, 104.13768800000004`}, {439.70000000000005`, 
      104.31951600000008`}, {439.8, 104.50134400000002`}, {439.9, 
      104.68317199999996`}, {440., 104.865}, {440.1, 104.98642000000002`}, {
      440.20000000000005`, 105.10784000000005`}, {440.3, 
      105.22926000000001`}, {440.4, 105.35067999999997`}, {440.5, 105.4721}, {
      440.6, 105.59352000000003`}, {440.70000000000005`, 
      105.71494000000006`}, {440.8, 105.83636000000001`}, {440.9, 
      105.95777999999997`}, {441., 106.0792}, {441.1, 106.20062000000003`}, {
      441.20000000000005`, 106.32204000000006`}, {441.3, 
      106.44346000000002`}, {441.4, 106.56487999999997`}, {441.5, 106.6863}, {
      441.6, 106.80772000000003`}, {441.70000000000005`, 
      106.92914000000006`}, {441.8, 107.05056000000002`}, {441.9, 
      107.17197999999998`}, {442., 107.2934}, {442.1, 107.41482000000003`}, {
      442.20000000000005`, 107.53624000000005`}, {442.3, 
      107.65766000000002`}, {442.4, 107.77907999999998`}, {442.5, 107.9005}, {
      442.6, 108.02192000000002`}, {442.70000000000005`, 
      108.14334000000005`}, {442.8, 108.26476000000001`}, {442.9, 
      108.38617999999997`}, {443., 108.5076}, {443.1, 108.62902000000003`}, {
      443.20000000000005`, 108.75044000000005`}, {443.3, 
      108.87186000000001`}, {443.4, 108.99327999999997`}, {443.5, 109.1147}, {
      443.6, 109.23612000000003`}, {443.70000000000005`, 
      109.35754000000006`}, {443.8, 109.47896000000001`}, {443.9, 
      109.60037999999997`}, {444., 109.7218}, {444.1, 109.84322000000003`}, {
      444.20000000000005`, 109.96464000000006`}, {444.3, 
      110.08606000000002`}, {444.4, 110.20747999999998`}, {444.5, 110.3289}, {
      444.6, 110.45032000000003`}, {444.70000000000005`, 
      110.57174000000006`}, {444.8, 110.69316000000002`}, {444.9, 
      110.81457999999998`}, {445., 110.936}, {445.1, 111.05744000000003`}, {
      445.20000000000005`, 111.17888000000006`}, {445.3, 
      111.30032000000003`}, {445.4, 111.42175999999998`}, {445.5, 
      111.54320000000001`}, {445.6, 111.66464000000003`}, {
      445.70000000000005`, 111.78608000000006`}, {445.8, 
      111.90752000000002`}, {445.9, 112.02895999999998`}, {446., 112.1504}, {
      446.1, 112.27184000000003`}, {446.20000000000005`, 
      112.39328000000006`}, {446.3, 112.51472000000001`}, {446.4, 
      112.63615999999998`}, {446.5, 112.7576}, {446.6, 112.87904000000003`}, {
      446.70000000000005`, 113.00048000000005`}, {446.8, 
      113.12192000000002`}, {446.9, 113.24335999999998`}, {447., 113.3648}, {
      447.1, 113.48624000000002`}, {447.20000000000005`, 
      113.60768000000006`}, {447.3, 113.72912000000001`}, {447.4, 
      113.85055999999997`}, {447.5, 113.97200000000001`}, {447.6, 
      114.09344000000003`}, {447.70000000000005`, 114.21488000000005`}, {
      447.8, 114.33632000000001`}, {447.9, 114.45775999999998`}, {448., 
      114.5792}, {448.1, 114.70064000000002`}, {448.20000000000005`, 
      114.82208000000006`}, {448.3, 114.94352}, {448.4, 
      115.06495999999997`}, {448.5, 115.18639999999999`}, {448.6, 
      115.30784000000003`}, {448.70000000000005`, 115.42928000000005`}, {
      448.8, 115.55072000000001`}, {448.9, 115.67215999999998`}, {449., 
      115.7936}, {449.1, 115.91504000000002`}, {449.20000000000005`, 
      116.03648000000005`}, {449.3, 116.15792}, {449.4, 
      116.27935999999997`}, {449.5, 116.4008}, {449.6, 116.52224000000002`}, {
      449.70000000000005`, 116.64368000000005`}, {449.8, 
      116.76512000000001`}, {449.9, 116.88655999999997`}, {450., 117.008}, {
      450.1, 117.01604}, {450.20000000000005`, 117.02408}, {450.3, 
      117.03211999999999`}, {450.4, 117.04016}, {450.5, 117.0482}, {450.6, 
      117.05624}, {450.70000000000005`, 117.06428}, {450.8, 
      117.07231999999999`}, {450.9, 117.08036}, {451., 117.0884}, {451.1, 
      117.09644}, {451.20000000000005`, 117.10448}, {451.3, 117.11252}, {
      451.4, 117.12056}, {451.5, 117.12859999999999`}, {451.6, 117.13664}, {
      451.70000000000005`, 117.14468}, {451.8, 117.15272}, {451.9, 
      117.16076}, {452., 117.16879999999999`}, {452.1, 117.17684}, {
      452.20000000000005`, 117.18487999999999`}, {452.3, 117.19292}, {452.4, 
      117.20096}, {452.5, 117.209}, {452.6, 117.21704}, {452.70000000000005`, 
      117.22508}, {452.8, 117.23312}, {452.9, 117.24116}, {453., 117.2492}, {
      453.1, 117.25724}, {453.20000000000005`, 117.26528}, {453.3, 
      117.27332}, {453.4, 117.28135999999999`}, {453.5, 117.2894}, {453.6, 
      117.29744}, {453.70000000000005`, 117.30548}, {453.8, 117.31352}, {
      453.9, 117.32155999999999`}, {454., 117.3296}, {454.1, 117.33764}, {
      454.20000000000005`, 117.34568}, {454.3, 117.35372}, {454.4, 
      117.36175999999999`}, {454.5, 117.3698}, {454.6, 117.37783999999999`}, {
      454.70000000000005`, 117.38588}, {454.8, 117.39392}, {454.9, 
      117.40195999999999`}, {455., 117.41}, {455.1, 117.41804}, {
      455.20000000000005`, 117.42608}, {455.3, 117.43412}, {455.4, 
      117.44216}, {455.5, 117.4502}, {455.6, 117.45824}, {455.70000000000005`,
       117.46628}, {455.8, 117.47431999999999`}, {455.9, 117.48236}, {456., 
      117.4904}, {456.1, 117.49844}, {456.20000000000005`, 117.50648}, {456.3,
       117.51452}, {456.4, 117.52256}, {456.5, 117.53059999999999`}, {456.6, 
      117.53864}, {456.70000000000005`, 117.54668}, {456.8, 117.55472}, {
      456.9, 117.56276}, {457., 117.57079999999999`}, {457.1, 117.57884}, {
      457.20000000000005`, 117.58688}, {457.3, 117.59492}, {457.4, 
      117.60296}, {457.5, 117.61099999999999`}, {457.6, 117.61904}, {
      457.70000000000005`, 117.62708}, {457.8, 117.63512}, {457.9, 
      117.64316}, {458., 117.6512}, {458.1, 117.65924}, {458.20000000000005`, 
      117.66728}, {458.3, 117.67532}, {458.4, 117.68336}, {458.5, 117.6914}, {
      458.6, 117.69944}, {458.70000000000005`, 117.70748}, {458.8, 
      117.71552}, {458.9, 117.72355999999999`}, {459., 117.7316}, {459.1, 
      117.73964}, {459.20000000000005`, 117.74768}, {459.3, 117.75572}, {
      459.4, 117.76375999999999`}, {459.5, 117.7718}, {459.6, 117.77984}, {
      459.70000000000005`, 117.78788}, {459.8, 117.79592}, {459.9, 
      117.80395999999999`}, {460., 117.812}, {460.1, 117.78247999999999`}, {
      460.20000000000005`, 117.75295999999999`}, {460.3, 117.72344}, {460.4, 
      117.69392}, {460.5, 117.6644}, {460.6, 117.63488}, {460.70000000000005`,
       117.60535999999999`}, {460.8, 117.57584}, {460.9, 
      117.54632000000001`}, {461., 117.5168}, {461.1, 117.48727999999998`}, {
      461.20000000000005`, 117.45775999999998`}, {461.3, 
      117.42823999999999`}, {461.4, 117.39872}, {461.5, 
      117.36919999999999`}, {461.6, 117.33967999999999`}, {
      461.70000000000005`, 117.31015999999998`}, {461.8, 
      117.28063999999999`}, {461.9, 117.25112}, {462., 117.2216}, {462.1, 
      117.19207999999999`}, {462.20000000000005`, 117.16255999999998`}, {
      462.3, 117.13304}, {462.4, 117.10352}, {462.5, 117.074}, {462.6, 
      117.04448}, {462.70000000000005`, 117.01495999999999`}, {462.8, 
      116.98544}, {462.9, 116.95592}, {463., 116.9264}, {463.1, 116.89688}, {
      463.20000000000005`, 116.86735999999999`}, {463.3, 116.83784}, {463.4, 
      116.80832000000001`}, {463.5, 116.7788}, {463.6, 116.74927999999998`}, {
      463.70000000000005`, 116.71975999999998`}, {463.8, 
      116.69023999999999`}, {463.9, 116.66072000000001`}, {464., 
      116.63119999999999`}, {464.1, 116.60167999999999`}, {
      464.20000000000005`, 116.57215999999998`}, {464.3, 
      116.54263999999999`}, {464.4, 116.51312}, {464.5, 116.4836}, {464.6, 
      116.45407999999999`}, {464.70000000000005`, 116.42455999999999`}, {
      464.8, 116.39504}, {464.9, 116.36552}, {465., 116.336}, {465.1, 
      116.30649999999999`}, {465.20000000000005`, 116.27699999999999`}, {
      465.3, 116.2475}, {465.4, 116.218}, {465.5, 116.1885}, {465.6, 
      116.15899999999999`}, {465.70000000000005`, 116.12949999999998`}, {
      465.8, 116.1}, {465.9, 116.07050000000001`}, {466., 116.041}, {466.1, 
      116.0115}, {466.20000000000005`, 115.98199999999999`}, {466.3, 
      115.9525}, {466.4, 115.923}, {466.5, 115.8935}, {466.6, 
      115.86399999999999`}, {466.70000000000005`, 115.83449999999999`}, {
      466.8, 115.80499999999999`}, {466.9, 115.77550000000001`}, {467., 
      115.746}, {467.1, 115.7165}, {467.20000000000005`, 
      115.68699999999998`}, {467.3, 115.6575}, {467.4, 115.62800000000001`}, {
      467.5, 115.5985}, {467.6, 115.56899999999999`}, {467.70000000000005`, 
      115.53949999999999`}, {467.8, 115.51}, {467.9, 115.4805}, {468., 
      115.45100000000001`}, {468.1, 115.4215}, {468.20000000000005`, 
      115.392}, {468.3, 115.3625}, {468.4, 115.33300000000001`}, {468.5, 
      115.3035}, {468.6, 115.274}, {468.70000000000005`, 
      115.24449999999999`}, {468.8, 115.215}, {468.9, 115.1855}, {469., 
      115.156}, {469.1, 115.1265}, {469.20000000000005`, 115.097}, {469.3, 
      115.0675}, {469.4, 115.03800000000001`}, {469.5, 115.0085}, {469.6, 
      114.979}, {469.70000000000005`, 114.94949999999999`}, {469.8, 114.92}, {
      469.9, 114.89050000000002`}, {470., 114.861}, {470.1, 
      114.87162000000001`}, {470.20000000000005`, 114.88224000000001`}, {
      470.3, 114.89286}, {470.4, 114.90348}, {470.5, 114.9141}, {470.6, 
      114.92472000000001`}, {470.70000000000005`, 114.93534000000001`}, {
      470.8, 114.94596}, {470.9, 114.95658}, {471., 114.9672}, {471.1, 
      114.97782000000001`}, {471.20000000000005`, 114.98844000000001`}, {
      471.3, 114.99906}, {471.4, 115.00968}, {471.5, 115.0203}, {471.6, 
      115.03092000000001`}, {471.70000000000005`, 115.04154000000001`}, {
      471.8, 115.05216}, {471.9, 115.06278}, {472., 115.0734}, {472.1, 
      115.08402000000001`}, {472.20000000000005`, 115.09464}, {472.3, 
      115.10526}, {472.4, 115.11588}, {472.5, 115.1265}, {472.6, 115.13712}, {
      472.70000000000005`, 115.14774}, {472.8, 115.15836}, {472.9, 
      115.16897999999999`}, {473., 115.1796}, {473.1, 115.19022}, {
      473.20000000000005`, 115.20084}, {473.3, 115.21146}, {473.4, 
      115.22207999999999`}, {473.5, 115.2327}, {473.6, 115.24332}, {
      473.70000000000005`, 115.25394}, {473.8, 115.26456}, {473.9, 
      115.27517999999999`}, {474., 115.2858}, {474.1, 115.29642}, {
      474.20000000000005`, 115.30704}, {474.3, 115.31766}, {474.4, 
      115.32827999999999`}, {474.5, 115.3389}, {474.6, 115.34952}, {
      474.70000000000005`, 115.36014}, {474.8, 115.37076}, {474.9, 
      115.38138}, {475., 115.392}, {475.1, 115.40262}, {475.20000000000005`, 
      115.41324}, {475.3, 115.42385999999999`}, {475.4, 115.43448}, {475.5, 
      115.4451}, {475.6, 115.45572}, {475.70000000000005`, 115.46634}, {475.8,
       115.47695999999999`}, {475.9, 115.48758}, {476., 115.4982}, {476.1, 
      115.50882}, {476.20000000000005`, 115.51944}, {476.3, 
      115.53005999999999`}, {476.4, 115.54068}, {476.5, 115.5513}, {476.6, 
      115.56192}, {476.70000000000005`, 115.57254}, {476.8, 
      115.58315999999999`}, {476.9, 115.59378}, {477., 115.6044}, {477.1, 
      115.61502}, {477.20000000000005`, 115.62564}, {477.3, 115.63626}, {
      477.4, 115.64688}, {477.5, 115.6575}, {477.6, 115.66812}, {
      477.70000000000005`, 115.67874}, {477.8, 115.68936}, {477.9, 
      115.69998}, {478., 115.7106}, {478.1, 115.72122}, {478.20000000000005`, 
      115.73184}, {478.3, 115.74246}, {478.4, 115.75308}, {478.5, 115.7637}, {
      478.6, 115.77432}, {478.70000000000005`, 115.78494}, {478.8, 
      115.79556}, {478.9, 115.80618}, {479., 115.8168}, {479.1, 115.82742}, {
      479.20000000000005`, 115.83804}, {479.3, 115.84866}, {479.4, 
      115.85928}, {479.5, 115.8699}, {479.6, 115.88052}, {479.70000000000005`,
       115.89114000000001`}, {479.8, 115.90176}, {479.9, 115.91238}, {480., 
      115.923}, {480.1, 115.85187999999998`}, {480.20000000000005`, 
      115.78075999999997`}, {480.3, 115.70964}, {480.4, 
      115.63852000000001`}, {480.5, 115.5674}, {480.6, 115.49627999999998`}, {
      480.70000000000005`, 115.42515999999998`}, {480.8, 115.35404}, {480.9, 
      115.28292000000002`}, {481., 115.2118}, {481.1, 115.14067999999999`}, {
      481.20000000000005`, 115.06955999999997`}, {481.3, 
      114.99843999999999`}, {481.4, 114.92732000000002`}, {481.5, 114.8562}, {
      481.6, 114.78508}, {481.70000000000005`, 114.71395999999997`}, {481.8, 
      114.64283999999999`}, {481.9, 114.57172000000001`}, {482., 114.5006}, {
      482.1, 114.42947999999998`}, {482.20000000000005`, 
      114.35835999999998`}, {482.3, 114.28724}, {482.4, 
      114.21612000000002`}, {482.5, 114.14500000000001`}, {482.6, 
      114.07387999999999`}, {482.650315586768, 0}}]}, 
   {RGBColor[0, 1, 0], 
    PolygonBox[{{482.650315586768, 0}, {482.650315586768, 
      114.03809555469061`}, {482.750315586768, 113.96697555469059`}, {
      482.850315586768, 113.89585555469061`}, {482.950315586768, 
      113.8247355546906}, {483.05031558676797`, 113.75361555469063`}, {
      483.150315586768, 113.6824955546906}, {483.250315586768, 
      113.6113755546906}, {483.350315586768, 113.54025555469062`}, {
      483.450315586768, 113.46913555469061`}, {483.55031558676797`, 
      113.39801555469063`}, {483.650315586768, 113.32689555469061`}, {
      483.750315586768, 113.2557755546906}, {483.850315586768, 
      113.18465555469062`}, {483.950315586768, 113.1135355546906}, {
      484.05031558676797`, 113.04241555469062`}, {484.150315586768, 
      112.97129555469061`}, {484.250315586768, 112.90017555469059`}, {
      484.350315586768, 112.82905555469063`}, {484.450315586768, 
      112.7579355546906}, {484.55031558676797`, 112.68681555469063`}, {
      484.650315586768, 112.61569555469062`}, {484.750315586768, 
      112.5445755546906}, {484.850315586768, 112.47345555469062`}, {
      484.950315586768, 112.40233555469061`}, {485.05031558676797`, 
      112.33121555469063`}, {485.150315586768, 112.26009555469061`}, {
      485.250315586768, 112.1889755546906}, {485.350315586768, 
      112.11785555469062`}, {485.450315586768, 112.0467355546906}, {
      485.55031558676797`, 111.97561555469063`}, {485.650315586768, 
      111.90449555469061`}, {485.750315586768, 111.83337555469059`}, {
      485.850315586768, 111.76225555469063`}, {485.950315586768, 
      111.6911355546906}, {486.05031558676797`, 111.62001555469062`}, {
      486.150315586768, 111.54889555469062`}, {486.250315586768, 
      111.4777755546906}, {486.350315586768, 111.40665555469062`}, {
      486.450315586768, 111.33553555469061`}, {486.55031558676797`, 
      111.26441555469063`}, {486.650315586768, 111.19329555469061`}, {
      486.750315586768, 111.1221755546906}, {486.850315586768, 
      111.05105555469062`}, {486.950315586768, 110.9799355546906}, {
      487.05031558676797`, 110.90881555469063`}, {487.150315586768, 
      110.83769555469061`}, {487.250315586768, 110.76657555469059`}, {
      487.350315586768, 110.69545555469062`}, {487.450315586768, 
      110.6243355546906}, {487.55031558676797`, 110.55321555469062`}, {
      487.650315586768, 110.48209555469062`}, {487.750315586768, 
      110.4109755546906}, {487.850315586768, 110.33985555469062`}, {
      487.950315586768, 110.26873555469061`}, {488.05031558676797`, 
      110.19761555469063`}, {488.150315586768, 110.1264955546906}, {
      488.250315586768, 110.0553755546906}, {488.350315586768, 
      109.98425555469062`}, {488.450315586768, 109.91313555469061`}, {
      488.55031558676797`, 109.84201555469063`}, {488.650315586768, 
      109.77089555469061`}, {488.750315586768, 109.6997755546906}, {
      488.850315586768, 109.62865555469062`}, {488.950315586768, 
      109.5575355546906}, {489.05031558676797`, 109.48641555469062`}, {
      489.150315586768, 109.41529555469062`}, {489.250315586768, 
      109.3441755546906}, {489.350315586768, 109.27305555469063`}, {
      489.450315586768, 109.2019355546906}, {489.55031558676797`, 
      109.13081555469063`}, {489.650315586768, 109.05969555469062`}, {
      489.750315586768, 108.9885755546906}, {489.850315586768, 
      108.91745555469062`}, {489.950315586768, 108.84633555469061`}, {
      490.05031558676797`, 108.81372710480284`}, {490.150315586768, 
      108.81914710480284`}, {490.250315586768, 108.82456710480284`}, {
      490.350315586768, 108.82998710480283`}, {490.450315586768, 
      108.83540710480283`}, {490.55031558676797`, 108.84082710480283`}, {
      490.650315586768, 108.84624710480283`}, {490.750315586768, 
      108.85166710480283`}, {490.850315586768, 108.85708710480283`}, {
      490.950315586768, 108.86250710480283`}, {491.05031558676797`, 
      108.86792710480283`}, {491.150315586768, 108.87334710480283`}, {
      491.250315586768, 108.87876710480283`}, {491.350315586768, 
      108.88418710480283`}, {491.450315586768, 108.88960710480283`}, {
      491.55031558676797`, 108.89502710480282`}, {491.650315586768, 
      108.90044710480282`}, {491.750315586768, 108.90586710480282`}, {
      491.850315586768, 108.91128710480282`}, {491.950315586768, 
      108.91670710480282`}, {492.05031558676797`, 108.92212710480283`}, {
      492.150315586768, 108.92754710480283`}, {492.250315586768, 
      108.93296710480283`}, {492.350315586768, 108.93838710480283`}, {
      492.450315586768, 108.94380710480283`}, {492.55031558676797`, 
      108.94922710480283`}, {492.650315586768, 108.95464710480283`}, {
      492.750315586768, 108.96006710480283`}, {492.850315586768, 
      108.96548710480282`}, {492.950315586768, 108.97090710480282`}, {
      493.05031558676797`, 108.97632710480282`}, {493.150315586768, 
      108.98174710480282`}, {493.250315586768, 108.98716710480282`}, {
      493.350315586768, 108.99258710480282`}, {493.450315586768, 
      108.99800710480282`}, {493.55031558676797`, 109.00342710480282`}, {
      493.650315586768, 109.00884710480283`}, {493.750315586768, 
      109.01426710480283`}, {493.850315586768, 109.01968710480283`}, {
      493.950315586768, 109.02510710480283`}, {494.05031558676797`, 
      109.03052710480281`}, {494.150315586768, 109.03594710480282`}, {
      494.250315586768, 109.04136710480282`}, {494.350315586768, 
      109.04678710480282`}, {494.450315586768, 109.05220710480282`}, {
      494.55031558676797`, 109.05762710480282`}, {494.650315586768, 
      109.06304710480282`}, {494.750315586768, 109.06846710480282`}, {
      494.850315586768, 109.07388710480282`}, {494.950315586768, 
      109.07930710480282`}, {495.05031558676797`, 109.08473716792017`}, {
      495.150315586768, 109.09017716792017`}, {495.250315586768, 
      109.09561716792017`}, {495.350315586768, 109.10105716792017`}, {
      495.450315586768, 109.10649716792017`}, {495.55031558676797`, 
      109.11193716792017`}, {495.650315586768, 109.11737716792017`}, {
      495.750315586768, 109.12281716792018`}, {495.850315586768, 
      109.12825716792017`}, {495.950315586768, 109.13369716792018`}, {
      496.05031558676797`, 109.13913716792017`}, {496.150315586768, 
      109.14457716792018`}, {496.250315586768, 109.15001716792017`}, {
      496.350315586768, 109.15545716792018`}, {496.450315586768, 
      109.16089716792017`}, {496.55031558676797`, 109.16633716792018`}, {
      496.650315586768, 109.17177716792017`}, {496.750315586768, 
      109.17721716792018`}, {496.850315586768, 109.18265716792017`}, {
      496.950315586768, 109.18809716792018`}, {497.05031558676797`, 
      109.19353716792017`}, {497.150315586768, 109.19897716792018`}, {
      497.250315586768, 109.20441716792017`}, {497.350315586768, 
      109.20985716792018`}, {497.450315586768, 109.21529716792017`}, {
      497.55031558676797`, 109.22073716792018`}, {497.650315586768, 
      109.22617716792017`}, {497.750315586768, 109.23161716792018`}, {
      497.850315586768, 109.23705716792017`}, {497.950315586768, 
      109.24249716792018`}, {498.05031558676797`, 109.24793716792017`}, {
      498.150315586768, 109.25337716792018`}, {498.250315586768, 
      109.25881716792017`}, {498.350315586768, 109.26425716792018`}, {
      498.450315586768, 109.26969716792017`}, {498.55031558676797`, 
      109.27513716792018`}, {498.650315586768, 109.28057716792017`}, {
      498.750315586768, 109.28601716792018`}, {498.850315586768, 
      109.29145716792017`}, {498.950315586768, 109.29689716792018`}, {
      499.05031558676797`, 109.30233716792017`}, {499.150315586768, 
      109.30777716792018`}, {499.250315586768, 109.31321716792017`}, {
      499.350315586768, 109.31865716792018`}, {499.450315586768, 
      109.32409716792017`}, {499.55031558676797`, 109.32953716792018`}, {
      499.650315586768, 109.33497716792017`}, {499.750315586768, 
      109.34041716792018`}, {499.850315586768, 109.34585716792017`}, {
      499.950315586768, 109.35129716792018`}, {500.05031558676797`, 
      109.34619102093362`}, {500.150315586768, 109.33067102093361`}, {
      500.250315586768, 109.3151510209336}, {500.350315586768, 
      109.2996310209336}, {500.450315586768, 109.28411102093361`}, {
      500.55031558676797`, 109.26859102093361`}, {500.650315586768, 
      109.2530710209336}, {500.750315586768, 109.23755102093361`}, {
      500.850315586768, 109.22203102093361`}, {500.950315586768, 
      109.2065110209336}, {501.05031558676797`, 109.19099102093361`}, {
      501.150315586768, 109.17547102093361`}, {501.250315586768, 
      109.1599510209336}, {501.350315586768, 109.14443102093361`}, {
      501.450315586768, 109.1289110209336}, {501.55031558676797`, 
      109.11339102093362`}, {501.650315586768, 109.09787102093361`}, {
      501.750315586768, 109.0823510209336}, {501.850315586768, 
      109.0668310209336}, {501.950315586768, 109.05131102093361`}, {
      502.05031558676797`, 109.03579102093362`}, {502.150315586768, 
      109.0202710209336}, {502.250315586768, 109.00475102093361`}, {
      502.350315586768, 108.98923102093362`}, {502.450315586768, 
      108.9737110209336}, {502.55031558676797`, 108.95819102093361`}, {
      502.650315586768, 108.94267102093362`}, {502.750315586768, 
      108.92715102093361`}, {502.850315586768, 108.91163102093361`}, {
      502.950315586768, 108.8961110209336}, {503.05031558676797`, 
      108.88059102093361`}, {503.150315586768, 108.86507102093361`}, {
      503.250315586768, 108.8495510209336}, {503.350315586768, 
      108.83403102093361`}, {503.450315586768, 108.81851102093361`}, {
      503.55031558676797`, 108.80299102093362`}, {503.650315586768, 
      108.78747102093361`}, {503.750315586768, 108.77195102093361`}, {
      503.850315586768, 108.75643102093362`}, {503.950315586768, 
      108.74091102093361`}, {504.05031558676797`, 108.72539102093361`}, {
      504.150315586768, 108.7098710209336}, {504.250315586768, 
      108.69435102093361`}, {504.350315586768, 108.67883102093361`}, {
      504.450315586768, 108.6633110209336}, {504.55031558676797`, 
      108.64779102093361`}, {504.650315586768, 108.63227102093362`}, {
      504.750315586768, 108.6167510209336}, {504.850315586768, 
      108.60123102093361`}, {504.950315586768, 108.58571102093362`}, {
      505.05031558676797`, 108.57019102093362`}, {505.150315586768, 
      108.55467102093361`}, {505.250315586768, 108.5391510209336}, {
      505.350315586768, 108.5236310209336}, {505.450315586768, 
      108.50811102093361`}, {505.55031558676797`, 108.49259102093362`}, {
      505.650315586768, 108.47707102093361`}, {505.750315586768, 
      108.46155102093361`}, {505.850315586768, 108.44603102093362`}, {
      505.950315586768, 108.43051102093361`}, {506.05031558676797`, 
      108.41499102093361`}, {506.150315586768, 108.39947102093362`}, {
      506.250315586768, 108.38395102093361`}, {506.350315586768, 
      108.36843102093361`}, {506.450315586768, 108.3529110209336}, {
      506.55031558676797`, 108.33739102093361`}, {506.650315586768, 
      108.32187102093361`}, {506.750315586768, 108.3063510209336}, {
      506.850315586768, 108.29083102093361`}, {506.950315586768, 
      108.27531102093361`}, {507.05031558676797`, 108.25979102093362`}, {
      507.150315586768, 108.24427102093361`}, {507.250315586768, 
      108.22875102093361`}, {507.350315586768, 108.21323102093362`}, {
      507.450315586768, 108.19771102093361`}, {507.55031558676797`, 
      108.18219102093362`}, {507.650315586768, 108.16667102093362`}, {
      507.750315586768, 108.15115102093361`}, {507.850315586768, 
      108.13563102093362`}, {507.950315586768, 108.1201110209336}, {
      508.05031558676797`, 108.10459102093361`}, {508.150315586768, 
      108.08907102093362`}, {508.250315586768, 108.0735510209336}, {
      508.350315586768, 108.05803102093361`}, {508.450315586768, 
      108.04251102093362`}, {508.55031558676797`, 108.02699102093362`}, {
      508.650315586768, 108.01147102093361`}, {508.750315586768, 
      107.99595102093362`}, {508.850315586768, 107.98043102093362`}, {
      508.950315586768, 107.96491102093361`}, {509.05031558676797`, 
      107.94939102093362`}, {509.150315586768, 107.93387102093361`}, {
      509.250315586768, 107.91835102093361`}, {509.350315586768, 
      107.90283102093362`}, {509.450315586768, 107.88731102093361`}, {
      509.55031558676797`, 107.87179102093361`}, {509.650315586768, 
      107.85627102093362`}, {509.750315586768, 107.84075102093361`}, {
      509.850315586768, 107.82523102093361`}, {509.950315586768, 
      107.80971102093362`}, {510.05031558676797`, 107.7868449452655}, {
      510.150315586768, 107.75672494526549`}, {510.250315586768, 
      107.72660494526548`}, {510.350315586768, 107.6964849452655}, {
      510.450315586768, 107.66636494526549`}, {510.55031558676797`, 
      107.63624494526549`}, {510.650315586768, 107.60612494526549`}, {
      510.750315586768, 107.57600494526548`}, {510.850315586768, 
      107.5458849452655}, {510.950315586768, 107.51576494526549`}, {
      511.05031558676797`, 107.48564494526549`}, {511.150315586768, 
      107.4555249452655}, {511.250315586768, 107.42540494526548`}, {
      511.350315586768, 107.39528494526549`}, {511.450315586768, 
      107.36516494526549`}, {511.55031558676797`, 107.3350449452655}, {
      511.650315586768, 107.30492494526548`}, {511.750315586768, 
      107.27480494526549`}, {511.850315586768, 107.24468494526549`}, {
      511.950315586768, 107.21456494526548`}, {512.050315586768, 
      107.1844449452655}, {512.150315586768, 107.15432494526549`}, {
      512.250315586768, 107.12420494526548`}, {512.350315586768, 
      107.09408494526548`}, {512.4503155867679, 107.0639649452655}, {
      512.550315586768, 107.0338449452655}, {512.650315586768, 
      107.00372494526549`}, {512.750315586768, 106.97360494526548`}, {
      512.850315586768, 106.94348494526548`}, {512.9503155867679, 
      106.9133649452655}, {513.050315586768, 106.88324494526549`}, {
      513.150315586768, 106.85312494526549`}, {513.250315586768, 
      106.82300494526548`}, {513.350315586768, 106.79288494526547`}, {
      513.4503155867679, 106.7627649452655}, {513.550315586768, 
      106.73264494526549`}, {513.650315586768, 106.7025249452655}, {
      513.750315586768, 106.67240494526548`}, {513.850315586768, 
      106.64228494526547`}, {513.9503155867679, 106.6121649452655}, {
      514.050315586768, 106.5820449452655}, {514.150315586768, 
      106.55192494526548`}, {514.250315586768, 106.52180494526549`}, {
      514.350315586768, 106.49168494526548`}, {514.4503155867679, 
      106.46156494526551`}, {514.550315586768, 106.4314449452655}, {
      514.650315586768, 106.40132494526549`}, {514.750315586768, 
      106.37120494526548`}, {514.850315586768, 106.34108494526548`}, {
      514.9503155867679, 106.3109649452655}, {515.050315586768, 
      106.2808449452655}, {515.150315586768, 106.25072494526549`}, {
      515.250315586768, 106.22060494526548`}, {515.350315586768, 
      106.19048494526548`}, {515.4503155867679, 106.1603649452655}, {
      515.550315586768, 106.13024494526549`}, {515.650315586768, 
      106.10012494526549`}, {515.750315586768, 106.07000494526548`}, {
      515.850315586768, 106.03988494526547`}, {515.9503155867679, 
      106.0097649452655}, {516.050315586768, 105.97964494526549`}, {
      516.150315586768, 105.9495249452655}, {516.250315586768, 
      105.91940494526548`}, {516.350315586768, 105.88928494526547`}, {
      516.4503155867679, 105.8591649452655}, {516.550315586768, 
      105.8290449452655}, {516.650315586768, 105.79892494526548`}, {
      516.750315586768, 105.76880494526549`}, {516.850315586768, 
      105.73868494526548`}, {516.9503155867679, 105.70856494526551`}, {
      517.050315586768, 105.6784449452655}, {517.150315586768, 
      105.64832494526549`}, {517.250315586768, 105.61820494526548`}, {
      517.350315586768, 105.58808494526548`}, {517.4503155867679, 
      105.5579649452655}, {517.550315586768, 105.5278449452655}, {
      517.650315586768, 105.49772494526549`}, {517.750315586768, 
      105.46760494526548`}, {517.850315586768, 105.43748494526548`}, {
      517.9503155867679, 105.4073649452655}, {518.050315586768, 
      105.37724494526549`}, {518.150315586768, 105.34712494526549`}, {
      518.250315586768, 105.31700494526548`}, {518.350315586768, 
      105.28688494526547`}, {518.4503155867679, 105.2567649452655}, {
      518.550315586768, 105.22664494526549`}, {518.650315586768, 
      105.1965249452655}, {518.750315586768, 105.16640494526548`}, {
      518.850315586768, 105.13628494526547`}, {518.9503155867679, 
      105.1061649452655}, {519.050315586768, 105.0760449452655}, {
      519.150315586768, 105.04592494526548`}, {519.250315586768, 
      105.01580494526549`}, {519.350315586768, 104.98568494526548`}, {
      519.4503155867679, 104.95556494526551`}, {519.550315586768, 
      104.9254449452655}, {519.650315586768, 104.89532494526549`}, {
      519.750315586768, 104.86520494526548`}, {519.850315586768, 
      104.83508494526548`}, {519.9503155867679, 104.8049649452655}, {
      520.050315586768, 104.80458145704536`}, {520.150315586768, 
      104.83356145704536`}, {520.250315586768, 104.86254145704538`}, {
      520.350315586768, 104.89152145704539`}, {520.4503155867679, 
      104.92050145704536`}, {520.550315586768, 104.94948145704537`}, {
      520.650315586768, 104.97846145704537`}, {520.750315586768, 
      105.00744145704537`}, {520.850315586768, 105.03642145704538`}, {
      520.9503155867679, 105.06540145704535`}, {521.050315586768, 
      105.09438145704536`}, {521.150315586768, 105.12336145704536`}, {
      521.250315586768, 105.15234145704538`}, {521.350315586768, 
      105.18132145704539`}, {521.4503155867679, 105.21030145704536`}, {
      521.550315586768, 105.23928145704537`}, {521.650315586768, 
      105.26826145704537`}, {521.750315586768, 105.29724145704537`}, {
      521.850315586768, 105.32622145704538`}, {521.9503155867679, 
      105.35520145704535`}, {522.050315586768, 105.38418145704536`}, {
      522.150315586768, 105.41316145704536`}, {522.250315586768, 
      105.44214145704538`}, {522.350315586768, 105.47112145704538`}, {
      522.4503155867679, 105.50010145704536`}, {522.550315586768, 
      105.52908145704536`}, {522.650315586768, 105.55806145704537`}, {
      522.750315586768, 105.58704145704537`}, {522.850315586768, 
      105.61602145704538`}, {522.9503155867679, 105.64500145704535`}, {
      523.050315586768, 105.67398145704536`}, {523.150315586768, 
      105.70296145704536`}, {523.250315586768, 105.73194145704538`}, {
      523.350315586768, 105.76092145704538`}, {523.4503155867679, 
      105.78990145704536`}, {523.550315586768, 105.81888145704536`}, {
      523.650315586768, 105.84786145704537`}, {523.750315586768, 
      105.87684145704537`}, {523.850315586768, 105.90582145704538`}, {
      523.9503155867679, 105.93480145704535`}, {524.050315586768, 
      105.96378145704536`}, {524.150315586768, 105.99276145704536`}, {
      524.250315586768, 106.02174145704538`}, {524.350315586768, 
      106.05072145704538`}, {524.4503155867679, 106.07970145704536`}, {
      524.550315586768, 106.10868145704536`}, {524.650315586768, 
      106.13766145704537`}, {524.750315586768, 106.16664145704537`}, {
      524.850315586768, 106.19562145704538`}, {524.9503155867679, 
      106.22460145704535`}, {525.050315586768, 106.25359152016271`}, {
      525.150315586768, 106.28259152016273`}, {525.250315586768, 
      106.31159152016272`}, {525.350315586768, 106.34059152016273`}, {
      525.4503155867679, 106.3695915201627}, {525.550315586768, 
      106.39859152016271`}, {525.650315586768, 106.42759152016272`}, {
      525.750315586768, 106.45659152016273`}, {525.850315586768, 
      106.48559152016273`}, {525.9503155867679, 106.51459152016271`}, {
      526.050315586768, 106.5435915201627}, {526.150315586768, 
      106.57259152016272`}, {526.250315586768, 106.60159152016273`}, {
      526.350315586768, 106.63059152016272`}, {526.4503155867679, 
      106.6595915201627}, {526.550315586768, 106.68859152016272`}, {
      526.650315586768, 106.71759152016271`}, {526.750315586768, 
      106.74659152016272`}, {526.850315586768, 106.77559152016273`}, {
      526.9503155867679, 106.8045915201627}, {527.050315586768, 
      106.83359152016271`}, {527.150315586768, 106.86259152016271`}, {
      527.250315586768, 106.89159152016272`}, {527.350315586768, 
      106.92059152016273`}, {527.4503155867679, 106.9495915201627}, {
      527.550315586768, 106.97859152016271`}, {527.650315586768, 
      107.00759152016272`}, {527.750315586768, 107.03659152016272`}, {
      527.850315586768, 107.06559152016273`}, {527.9503155867679, 
      107.0945915201627}, {528.050315586768, 107.1235915201627}, {
      528.150315586768, 107.15259152016272`}, {528.250315586768, 
      107.18159152016273`}, {528.350315586768, 107.21059152016272`}, {
      528.4503155867679, 107.2395915201627}, {528.550315586768, 
      107.2685915201627}, {528.650315586768, 107.29759152016271`}, {
      528.750315586768, 107.32659152016272`}, {528.850315586768, 
      107.35559152016272`}, {528.9503155867679, 107.3845915201627}, {
      529.050315586768, 107.41359152016271`}, {529.150315586768, 
      107.44259152016271`}, {529.250315586768, 107.47159152016272`}, {
      529.350315586768, 107.50059152016273`}, {529.4503155867679, 
      107.5295915201627}, {529.550315586768, 107.55859152016271`}, {
      529.650315586768, 107.5875915201627}, {529.750315586768, 
      107.61659152016271`}, {529.850315586768, 107.64559152016272`}, {
      529.9503155867679, 107.67459152016269`}, {530.050315586768, 
      107.6724763613054}, {530.150315586768, 107.63963636130539`}, {
      530.250315586768, 107.60679636130538`}, {530.350315586768, 
      107.57395636130538`}, {530.4503155867679, 107.5411163613054}, {
      530.550315586768, 107.50827636130539`}, {530.650315586768, 
      107.47543636130538`}, {530.750315586768, 107.44259636130538`}, {
      530.850315586768, 107.40975636130537`}, {530.9503155867679, 
      107.3769163613054}, {531.050315586768, 107.3440763613054}, {
      531.150315586768, 107.31123636130539`}, {531.250315586768, 
      107.27839636130538`}, {531.350315586768, 107.24555636130538`}, {
      531.4503155867679, 107.2127163613054}, {531.550315586768, 
      107.17987636130539`}, {531.650315586768, 107.14703636130538`}, {
      531.750315586768, 107.11419636130537`}, {531.850315586768, 
      107.08135636130537`}, {531.9503155867679, 107.0485163613054}, {
      532.050315586768, 107.0156763613054}, {532.150315586768, 
      106.98283636130539`}, {532.250315586768, 106.94999636130538`}, {
      532.350315586768, 106.91715636130537`}, {532.4503155867679, 
      106.88431636130541`}, {532.550315586768, 106.8514763613054}, {
      532.650315586768, 106.8186363613054}, {532.750315586768, 
      106.78579636130539`}, {532.850315586768, 106.75295636130538`}, {
      532.9503155867679, 106.7201163613054}, {533.050315586768, 
      106.6872763613054}, {533.150315586768, 106.65443636130539`}, {
      533.250315586768, 106.62159636130538`}, {533.350315586768, 
      106.58875636130537`}, {533.4503155867679, 106.5559163613054}, {
      533.550315586768, 106.5230763613054}, {533.650315586768, 
      106.49023636130539`}, {533.750315586768, 106.45739636130538`}, {
      533.850315586768, 106.42455636130538`}, {533.9503155867679, 
      106.3917163613054}, {534.050315586768, 106.35887636130539`}, {
      534.150315586768, 106.32603636130538`}, {534.250315586768, 
      106.29319636130538`}, {534.350315586768, 106.26035636130537`}, {
      534.4503155867679, 106.2275163613054}, {534.550315586768, 
      106.1946763613054}, {534.650315586768, 106.16183636130539`}, {
      534.750315586768, 106.12899636130538`}, {534.850315586768, 
      106.09615636130538`}, {534.9503155867679, 106.06331636130541`}, {
      535.050315586768, 106.0304763613054}, {535.150315586768, 
      105.9976363613054}, {535.250315586768, 105.96479636130539`}, {
      535.350315586768, 105.93195636130538`}, {535.4503155867679, 
      105.8991163613054}, {535.550315586768, 105.8662763613054}, {
      535.650315586768, 105.83343636130539`}, {535.750315586768, 
      105.80059636130538`}, {535.850315586768, 105.76775636130537`}, {
      535.9503155867679, 105.73491636130541`}, {536.050315586768, 
      105.7020763613054}, {536.150315586768, 105.6692363613054}, {
      536.250315586768, 105.63639636130539`}, {536.350315586768, 
      105.60355636130538`}, {536.4503155867679, 105.5707163613054}, {
      536.550315586768, 105.5378763613054}, {536.650315586768, 
      105.50503636130539`}, {536.750315586768, 105.47219636130538`}, {
      536.850315586768, 105.43935636130537`}, {536.9503155867679, 
      105.4065163613054}, {537.050315586768, 105.3736763613054}, {
      537.150315586768, 105.34083636130539`}, {537.250315586768, 
      105.30799636130538`}, {537.350315586768, 105.27515636130538`}, {
      537.4503155867679, 105.24231636130541`}, {537.550315586768, 
      105.2094763613054}, {537.650315586768, 105.1766363613054}, {
      537.750315586768, 105.14379636130539`}, {537.850315586768, 
      105.11095636130538`}, {537.9503155867679, 105.0781163613054}, {
      538.050315586768, 105.0452763613054}, {538.150315586768, 
      105.01243636130539`}, {538.250315586768, 104.97959636130538`}, {
      538.350315586768, 104.94675636130538`}, {538.4503155867679, 
      104.91391636130541`}, {538.550315586768, 104.8810763613054}, {
      538.650315586768, 104.8482363613054}, {538.750315586768, 
      104.81539636130539`}, {538.850315586768, 104.78255636130538`}, {
      538.9503155867679, 104.7497163613054}, {539.050315586768, 
      104.7168763613054}, {539.150315586768, 104.68403636130539`}, {
      539.250315586768, 104.65119636130538`}, {539.350315586768, 
      104.61835636130537`}, {539.4503155867679, 104.58551636130541`}, {
      539.550315586768, 104.5526763613054}, {539.650315586768, 
      104.5198363613054}, {539.750315586768, 104.48699636130539`}, {
      539.850315586768, 104.45415636130538`}, {539.9503155867679, 
      104.42131636130541`}, {540.050315586768, 104.40318863887636`}, {
      540.150315586768, 104.39958863887635`}, {540.250315586768, 
      104.39598863887635`}, {540.350315586768, 104.39238863887635`}, {
      540.4503155867679, 104.38878863887635`}, {540.550315586768, 
      104.38518863887636`}, {540.650315586768, 104.38158863887635`}, {
      540.750315586768, 104.37798863887635`}, {540.850315586768, 
      104.37438863887635`}, {540.9503155867679, 104.37078863887635`}, {
      541.050315586768, 104.36718863887636`}, {541.150315586768, 
      104.36358863887635`}, {541.250315586768, 104.35998863887635`}, {
      541.350315586768, 104.35638863887635`}, {541.4503155867679, 
      104.35278863887635`}, {541.550315586768, 104.34918863887636`}, {
      541.650315586768, 104.34558863887635`}, {541.750315586768, 
      104.34198863887634`}, {541.850315586768, 104.33838863887635`}, {
      541.9503155867679, 104.33478863887635`}, {542.050315586768, 
      104.33118863887636`}, {542.150315586768, 104.32758863887635`}, {
      542.250315586768, 104.32398863887634`}, {542.350315586768, 
      104.32038863887635`}, {542.4503155867679, 104.31678863887635`}, {
      542.550315586768, 104.31318863887635`}, {542.650315586768, 
      104.30958863887635`}, {542.750315586768, 104.30598863887634`}, {
      542.850315586768, 104.30238863887635`}, {542.9503155867679, 
      104.29878863887635`}, {543.050315586768, 104.29518863887635`}, {
      543.150315586768, 104.29158863887635`}, {543.250315586768, 
      104.28798863887634`}, {543.350315586768, 104.28438863887635`}, {
      543.4503155867679, 104.28078863887634`}, {543.550315586768, 
      104.27718863887635`}, {543.650315586768, 104.27358863887635`}, {
      543.750315586768, 104.26998863887634`}, {543.850315586768, 
      104.26638863887635`}, {543.9503155867679, 104.26278863887634`}, {
      544.050315586768, 104.25918863887635`}, {544.150315586768, 
      104.25558863887635`}, {544.250315586768, 104.25198863887634`}, {
      544.350315586768, 104.24838863887635`}, {544.4503155867679, 
      104.24478863887634`}, {544.550315586768, 104.24118863887635`}, {
      544.650315586768, 104.23758863887635`}, {544.750315586768, 
      104.23398863887634`}, {544.850315586768, 104.23038863887635`}, {
      544.9503155867679, 104.22678863887634`}, {545.050315586768, 
      104.2231987019937}, {545.150315586768, 104.2196187019937}, {
      545.250315586768, 104.2160387019937}, {545.350315586768, 
      104.2124587019937}, {545.4503155867679, 104.2088787019937}, {
      545.550315586768, 104.2052987019937}, {545.650315586768, 
      104.2017187019937}, {545.750315586768, 104.1981387019937}, {
      545.850315586768, 104.1945587019937}, {545.9503155867679, 
      104.1909787019937}, {546.050315586768, 104.1873987019937}, {
      546.150315586768, 104.1838187019937}, {546.250315586768, 
      104.1802387019937}, {546.350315586768, 104.1766587019937}, {
      546.4503155867679, 104.1730787019937}, {546.550315586768, 
      104.1694987019937}, {546.650315586768, 104.1659187019937}, {
      546.750315586768, 104.1623387019937}, {546.850315586768, 
      104.1587587019937}, {546.9503155867679, 104.1551787019937}, {
      547.050315586768, 104.1515987019937}, {547.150315586768, 
      104.1480187019937}, {547.250315586768, 104.1444387019937}, {
      547.350315586768, 104.14085870199371`}, {547.4503155867679, 
      104.13727870199371`}, {547.550315586768, 104.13369870199371`}, {
      547.650315586768, 104.13011870199371`}, {547.750315586768, 
      104.12653870199371`}, {547.850315586768, 104.12295870199371`}, {
      547.9503155867679, 104.11937870199371`}, {548.050315586768, 
      104.11579870199371`}, {548.150315586768, 104.11221870199371`}, {
      548.250315586768, 104.10863870199371`}, {548.350315586768, 
      104.10505870199371`}, {548.4503155867679, 104.10147870199371`}, {
      548.550315586768, 104.09789870199371`}, {548.650315586768, 
      104.09431870199371`}, {548.750315586768, 104.09073870199371`}, {
      548.850315586768, 104.0871587019937}, {548.9503155867679, 
      104.08357870199372`}, {549.050315586768, 104.07999870199372`}, {
      549.150315586768, 104.07641870199372`}, {549.250315586768, 
      104.0728387019937}, {549.350315586768, 104.0692587019937}, {
      549.4503155867679, 104.06567870199372`}, {549.550315586768, 
      104.06209870199372`}, {549.650315586768, 104.0585187019937}, {
      549.750315586768, 104.0549387019937}, {549.850315586768, 
      104.0513587019937}, {549.9503155867679, 104.04777870199372`}, {
      550.050315586768, 104.02564231359369`}, {550.150315586768, 
      103.98518231359368`}, {550.250315586768, 103.94472231359367`}, {
      550.350315586768, 103.90426231359366`}, {550.4503155867679, 
      103.8638023135937}, {550.550315586768, 103.82334231359368`}, {
      550.650315586768, 103.78288231359367`}, {550.750315586768, 
      103.74242231359366`}, {550.850315586768, 103.70196231359365`}, {
      550.9503155867679, 103.6615023135937}, {551.050315586768, 
      103.62104231359369`}, {551.150315586768, 103.58058231359368`}, {
      551.250315586768, 103.54012231359367`}, {551.350315586768, 
      103.49966231359366`}, {551.4503155867679, 103.45920231359369`}, {
      551.550315586768, 103.41874231359368`}, {551.650315586768, 
      103.37828231359367`}, {551.750315586768, 103.33782231359366`}, {
      551.850315586768, 103.29736231359365`}, {551.9503155867679, 
      103.2569023135937}, {552.050315586768, 103.21644231359369`}, {
      552.150315586768, 103.17598231359368`}, {552.250315586768, 
      103.13552231359367`}, {552.350315586768, 103.09506231359366`}, {
      552.4503155867679, 103.05460231359369`}, {552.550315586768, 
      103.01414231359368`}, {552.650315586768, 102.97368231359367`}, {
      552.750315586768, 102.93322231359366`}, {552.850315586768, 
      102.89276231359365`}, {552.9503155867679, 102.8523023135937}, {
      553.050315586768, 102.81184231359369`}, {553.150315586768, 
      102.77138231359368`}, {553.250315586768, 102.73092231359367`}, {
      553.350315586768, 102.69046231359366`}, {553.4503155867679, 
      102.65000231359369`}, {553.550315586768, 102.60954231359368`}, {
      553.650315586768, 102.56908231359367`}, {553.750315586768, 
      102.52862231359366`}, {553.850315586768, 102.48816231359365`}, {
      553.9503155867679, 102.4477023135937}, {554.050315586768, 
      102.40724231359368`}, {554.150315586768, 102.36678231359367`}, {
      554.250315586768, 102.32632231359366`}, {554.350315586768, 
      102.28586231359365`}, {554.4503155867679, 102.24540231359369`}, {
      554.550315586768, 102.20494231359368`}, {554.650315586768, 
      102.16448231359367`}, {554.750315586768, 102.12402231359366`}, {
      554.850315586768, 102.08356231359365`}, {554.9503155867679, 
      102.04310231359369`}, {555.050315586768, 102.00264231359368`}, {
      555.150315586768, 101.96218231359367`}, {555.250315586768, 
      101.92172231359366`}, {555.350315586768, 101.88126231359365`}, {
      555.4503155867679, 101.84080231359368`}, {555.550315586768, 
      101.80034231359367`}, {555.650315586768, 101.75988231359366`}, {
      555.750315586768, 101.71942231359365`}, {555.850315586768, 
      101.67896231359364`}, {555.9503155867679, 101.63850231359369`}, {
      556.050315586768, 101.59804231359368`}, {556.150315586768, 
      101.55758231359367`}, {556.250315586768, 101.51712231359366`}, {
      556.350315586768, 101.47666231359365`}, {556.4503155867679, 
      101.43620231359368`}, {556.550315586768, 101.39574231359367`}, {
      556.650315586768, 101.35528231359368`}, {556.750315586768, 
      101.31482231359367`}, {556.850315586768, 101.27436231359366`}, {
      556.9503155867679, 101.23390231359369`}, {557.050315586768, 
      101.19344231359368`}, {557.150315586768, 101.15298231359367`}, {
      557.250315586768, 101.11252231359366`}, {557.350315586768, 
      101.07206231359365`}, {557.4503155867679, 101.0316023135937}, {
      557.550315586768, 100.99114231359368`}, {557.650315586768, 
      100.95068231359367`}, {557.750315586768, 100.91022231359366`}, {
      557.850315586768, 100.86976231359365`}, {557.9503155867679, 
      100.82930231359369`}, {558.050315586768, 100.78884231359368`}, {
      558.150315586768, 100.74838231359367`}, {558.250315586768, 
      100.70792231359366`}, {558.350315586768, 100.66746231359365`}, {
      558.4503155867679, 100.62700231359369`}, {558.550315586768, 
      100.58654231359368`}, {558.650315586768, 100.54608231359367`}, {
      558.750315586768, 100.50562231359366`}, {558.850315586768, 
      100.46516231359365`}, {558.9503155867679, 100.42470231359368`}, {
      559.050315586768, 100.38424231359367`}, {559.150315586768, 
      100.34378231359368`}, {559.250315586768, 100.30332231359367`}, {
      559.350315586768, 100.26286231359366`}, {559.450315586768, 
      100.22240231359365`}, {559.550315586768, 100.18194231359368`}, {
      559.650315586768, 100.14148231359367`}, {559.750315586768, 
      100.10102231359366`}, {559.850315586768, 100.06056231359365`}, {
      559.950315586768, 100.02010231359364`}, {560.050315586768, 
      99.9815553122026}, {560.150315586768, 99.94489731220258}, {
      560.250315586768, 99.90823931220258}, {560.350315586768, 
      99.87158131220258}, {560.450315586768, 99.83492331220256}, {
      560.550315586768, 99.7982653122026}, {560.650315586768, 
      99.76160731220259}, {560.750315586768, 99.72494931220258}, {
      560.850315586768, 99.68829131220258}, {560.950315586768, 
      99.65163331220256}, {561.050315586768, 99.6149753122026}, {
      561.150315586768, 99.57831731220259}, {561.250315586768, 
      99.54165931220258}, {561.350315586768, 99.50500131220258}, {
      561.450315586768, 99.46834331220256}, {561.550315586768, 
      99.4316853122026}, {561.650315586768, 99.39502731220259}, {
      561.750315586768, 99.35836931220258}, {561.850315586768, 
      99.32171131220258}, {561.950315586768, 99.28505331220256}, {
      562.050315586768, 99.2483953122026}, {562.150315586768, 
      99.21173731220259}, {562.250315586768, 99.17507931220258}, {
      562.350315586768, 99.13842131220258}, {562.450315586768, 
      99.10176331220256}, {562.550315586768, 99.0651053122026}, {
      562.650315586768, 99.02844731220259}, {562.750315586768, 
      98.99178931220258}, {562.850315586768, 98.95513131220258}, {
      562.950315586768, 98.91847331220256}, {563.050315586768, 
      98.8818153122026}, {563.150315586768, 98.84515731220259}, {
      563.250315586768, 98.80849931220258}, {563.350315586768, 
      98.77184131220258}, {563.450315586768, 98.73518331220257}, {
      563.550315586768, 98.6985253122026}, {563.650315586768, 
      98.66186731220259}, {563.750315586768, 98.62520931220259}, {
      563.850315586768, 98.58855131220258}, {563.950315586768, 
      98.55189331220257}, {564.050315586768, 98.5152353122026}, {
      564.150315586768, 98.47857731220259}, {564.250315586768, 
      98.44191931220259}, {564.350315586768, 98.40526131220258}, {
      564.450315586768, 98.36860331220257}, {564.550315586768, 
      98.3319453122026}, {564.650315586768, 98.29528731220259}, {
      564.750315586768, 98.25862931220259}, {564.850315586768, 
      98.22197131220258}, {564.950315586768, 98.18531331220257}, {
      565.050315586768, 98.1486553122026}, {565.150315586768, 
      98.11199731220259}, {565.250315586768, 98.07533931220259}, {
      565.350315586768, 98.03868131220258}, {565.432956650969, 0}}]}, 
   {RGBColor[1, 0, 0], 
    PolygonBox[{{565.432956650969, 0}, {565.432956650969, 
      98.00838675088778}, {565.532956650969, 97.97172875088778}, {
      565.632956650969, 97.93507075088777}, {565.732956650969, 
      97.8984127508878}, {565.832956650969, 97.8617547508878}, {
      565.932956650969, 97.82509675088778}, {566.032956650969, 
      97.78843875088778}, {566.132956650969, 97.75178075088778}, {
      566.232956650969, 97.7151227508878}, {566.332956650969, 
      97.6784647508878}, {566.432956650969, 97.64180675088778}, {
      566.532956650969, 97.60514875088778}, {566.632956650969, 
      97.56849075088776}, {566.732956650969, 97.5318327508878}, {
      566.832956650969, 97.4951747508878}, {566.932956650969, 
      97.45851675088778}, {567.032956650969, 97.42185875088778}, {
      567.132956650969, 97.38520075088776}, {567.232956650969, 
      97.3485427508878}, {567.332956650969, 97.31188475088778}, {
      567.432956650969, 97.27522675088778}, {567.532956650969, 
      97.23856875088778}, {567.632956650969, 97.20191075088776}, {
      567.732956650969, 97.1652527508878}, {567.832956650969, 
      97.12859475088779}, {567.932956650969, 97.09193675088778}, {
      568.032956650969, 97.05527875088778}, {568.132956650969, 
      97.01862075088776}, {568.232956650969, 96.9819627508878}, {
      568.332956650969, 96.94530475088779}, {568.432956650969, 
      96.90864675088778}, {568.532956650969, 96.87198875088777}, {
      568.632956650969, 96.83533075088776}, {568.732956650969, 
      96.7986727508878}, {568.832956650969, 96.76201475088779}, {
      568.932956650969, 96.72535675088778}, {569.032956650969, 
      96.68869875088777}, {569.132956650969, 96.65204075088776}, {
      569.232956650969, 96.61538275088779}, {569.332956650969, 
      96.57872475088779}, {569.432956650969, 96.54206675088778}, {
      569.532956650969, 96.50540875088777}, {569.632956650969, 
      96.46875075088776}, {569.732956650969, 96.43209275088779}, {
      569.832956650969, 96.39543475088779}, {569.932956650969, 
      96.35877675088778}, {570.032956650969, 96.33239990772407}, {
      570.132956650969, 96.32693790772407}, {570.232956650969, 
      96.32147590772406}, {570.332956650969, 96.31601390772407}, {
      570.432956650969, 96.31055190772408}, {570.532956650969, 
      96.30508990772407}, {570.632956650969, 96.29962790772407}, {
      570.732956650969, 96.29416590772406}, {570.832956650969, 
      96.28870390772407}, {570.932956650969, 96.28324190772408}, {
      571.032956650969, 96.27777990772407}, {571.132956650969, 
      96.27231790772407}, {571.232956650969, 96.26685590772406}, {
      571.332956650969, 96.26139390772407}, {571.432956650969, 
      96.25593190772408}, {571.532956650969, 96.25046990772407}, {
      571.632956650969, 96.24500790772407}, {571.732956650969, 
      96.23954590772406}, {571.832956650969, 96.23408390772407}, {
      571.932956650969, 96.22862190772408}, {572.032956650969, 
      96.22315990772407}, {572.132956650969, 96.21769790772407}, {
      572.232956650969, 96.21223590772406}, {572.332956650969, 
      96.20677390772407}, {572.432956650969, 96.20131190772408}, {
      572.532956650969, 96.19584990772407}, {572.632956650969, 
      96.19038790772407}, {572.732956650969, 96.18492590772406}, {
      572.832956650969, 96.17946390772407}, {572.932956650969, 
      96.17400190772408}, {573.032956650969, 96.16853990772407}, {
      573.132956650969, 96.16307790772407}, {573.232956650969, 
      96.15761590772406}, {573.332956650969, 96.15215390772407}, {
      573.432956650969, 96.14669190772408}, {573.532956650969, 
      96.14122990772407}, {573.632956650969, 96.13576790772407}, {
      573.732956650969, 96.13030590772406}, {573.832956650969, 
      96.12484390772407}, {573.932956650969, 96.11938190772408}, {
      574.032956650969, 96.11391990772407}, {574.132956650969, 
      96.10845790772407}, {574.232956650969, 96.10299590772406}, {
      574.332956650969, 96.09753390772407}, {574.432956650969, 
      96.09207190772408}, {574.532956650969, 96.08660990772407}, {
      574.632956650969, 96.08114790772407}, {574.732956650969, 
      96.07568590772406}, {574.832956650969, 96.07022390772407}, {
      574.932956650969, 96.06476190772408}, {575.032956650969, 
      96.05929990772407}, {575.132956650969, 96.05383790772407}, {
      575.232956650969, 96.04837590772406}, {575.332956650969, 
      96.04291390772407}, {575.432956650969, 96.03745190772408}, {
      575.532956650969, 96.03198990772407}, {575.632956650969, 
      96.02652790772407}, {575.732956650969, 96.02106590772406}, {
      575.832956650969, 96.01560390772407}, {575.932956650969, 
      96.01014190772408}, {576.032956650969, 96.00467990772407}, {
      576.132956650969, 95.99921790772407}, {576.232956650969, 
      95.99375590772406}, {576.332956650969, 95.98829390772407}, {
      576.432956650969, 95.98283190772408}, {576.532956650969, 
      95.97736990772407}, {576.632956650969, 95.97190790772407}, {
      576.732956650969, 95.96644590772407}, {576.832956650969, 
      95.96098390772407}, {576.932956650969, 95.95552190772408}, {
      577.032956650969, 95.95005990772407}, {577.132956650969, 
      95.94459790772407}, {577.232956650969, 95.93913590772407}, {
      577.332956650969, 95.93367390772407}, {577.432956650969, 
      95.92821190772408}, {577.532956650969, 95.92274990772407}, {
      577.632956650969, 95.91728790772407}, {577.732956650969, 
      95.91182590772407}, {577.832956650969, 95.90636390772407}, {
      577.932956650969, 95.90090190772408}, {578.032956650969, 
      95.89543990772407}, {578.132956650969, 95.88997790772407}, {
      578.232956650969, 95.88451590772407}, {578.332956650969, 
      95.87905390772407}, {578.432956650969, 95.87359190772408}, {
      578.532956650969, 95.86812990772407}, {578.632956650969, 
      95.86266790772407}, {578.732956650969, 95.85720590772407}, {
      578.832956650969, 95.85174390772407}, {578.932956650969, 
      95.84628190772408}, {579.032956650969, 95.84081990772407}, {
      579.132956650969, 95.83535790772407}, {579.232956650969, 
      95.82989590772407}, {579.332956650969, 95.82443390772407}, {
      579.432956650969, 95.81897190772408}, {579.532956650969, 
      95.81350990772407}, {579.632956650969, 95.80804790772407}, {
      579.732956650969, 95.80258590772407}, {579.832956650969, 
      95.79712390772407}, {579.932956650969, 95.79166190772408}, {
      580.032956650969, 95.76459286821576}, {580.132956650969, 
      95.69356886821573}, {580.232956650969, 95.6225448682158}, {
      580.332956650969, 95.55152086821579}, {580.432956650969, 
      95.48049686821577}, {580.532956650969, 95.40947286821576}, {
      580.632956650969, 95.33844886821574}, {580.732956650969, 
      95.2674248682158}, {580.832956650969, 95.19640086821579}, {
      580.932956650969, 95.12537686821577}, {581.032956650969, 
      95.05435286821576}, {581.132956650969, 94.98332886821574}, {
      581.232956650969, 94.9123048682158}, {581.332956650969, 
      94.84128086821579}, {581.432956650969, 94.77025686821577}, {
      581.532956650969, 94.69923286821576}, {581.632956650969, 
      94.62820886821574}, {581.732956650969, 94.5571848682158}, {
      581.832956650969, 94.48616086821579}, {581.932956650969, 
      94.41513686821577}, {582.032956650969, 94.34411286821576}, {
      582.132956650969, 94.27308886821574}, {582.232956650969, 
      94.2020648682158}, {582.332956650969, 94.13104086821579}, {
      582.432956650969, 94.06001686821577}, {582.532956650969, 
      93.98899286821576}, {582.632956650969, 93.91796886821574}, {
      582.732956650969, 93.8469448682158}, {582.832956650969, 
      93.77592086821579}, {582.932956650969, 93.70489686821577}, {
      583.032956650969, 93.63387286821576}, {583.132956650969, 
      93.56284886821574}, {583.232956650969, 93.4918248682158}, {
      583.332956650969, 93.42080086821579}, {583.432956650969, 
      93.34977686821577}, {583.532956650969, 93.27875286821576}, {
      583.632956650969, 93.20772886821574}, {583.732956650969, 
      93.1367048682158}, {583.832956650969, 93.0656808682158}, {
      583.932956650969, 92.99465686821577}, {584.032956650969, 
      92.92363286821576}, {584.132956650969, 92.85260886821574}, {
      584.232956650969, 92.7815848682158}, {584.332956650969, 
      92.7105608682158}, {584.432956650969, 92.63953686821577}, {
      584.532956650969, 92.56851286821576}, {584.632956650969, 
      92.49748886821574}, {584.732956650969, 92.4264648682158}, {
      584.832956650969, 92.3554408682158}, {584.932956650969, 
      92.28441686821577}, {585.032956650969, 92.21339286821576}, {
      585.132956650969, 92.14236886821574}, {585.232956650969, 
      92.0713448682158}, {585.332956650969, 92.0003208682158}, {
      585.432956650969, 91.92929686821577}, {585.532956650969, 
      91.85827286821576}, {585.632956650969, 91.78724886821574}, {
      585.732956650969, 91.7162248682158}, {585.832956650969, 
      91.6452008682158}, {585.932956650969, 91.57417686821577}, {
      586.032956650969, 91.50315286821576}, {586.132956650969, 
      91.43212886821574}, {586.232956650969, 91.3611048682158}, {
      586.332956650969, 91.2900808682158}, {586.432956650969, 
      91.21905686821577}, {586.532956650969, 91.14803286821576}, {
      586.632956650969, 91.07700886821574}, {586.732956650969, 
      91.0059848682158}, {586.832956650969, 90.9349608682158}, {
      586.932956650969, 90.86393686821577}, {587.032956650969, 
      90.79291286821575}, {587.132956650969, 90.72188886821574}, {
      587.232956650969, 90.6508648682158}, {587.332956650969, 
      90.57984086821578}, {587.432956650969, 90.50881686821577}, {
      587.532956650969, 90.43779286821575}, {587.632956650969, 
      90.36676886821574}, {587.732956650969, 90.2957448682158}, {
      587.832956650969, 90.22472086821578}, {587.932956650969, 
      90.15369686821577}, {588.032956650969, 90.08267286821575}, {
      588.132956650969, 90.01164886821574}, {588.232956650969, 
      89.9406248682158}, {588.332956650969, 89.86960086821578}, {
      588.432956650969, 89.79857686821578}, {588.532956650969, 
      89.72755286821575}, {588.632956650969, 89.65652886821574}, {
      588.732956650969, 89.5855048682158}, {588.832956650969, 
      89.51448086821578}, {588.932956650969, 89.44345686821578}, {
      589.032956650969, 89.37243286821575}, {589.132956650969, 
      89.30140886821573}, {589.232956650969, 89.23038486821581}, {
      589.332956650969, 89.15936086821578}, {589.432956650969, 
      89.08833686821576}, {589.532956650969, 89.01731286821575}, {
      589.632956650969, 88.94628886821573}, {589.732956650969, 
      88.87526486821581}, {589.832956650969, 88.80424086821579}, {
      589.932956650969, 88.73321686821576}, {590.032956650969, 
      88.68995225532696}, {590.132956650969, 88.70315825532697}, {
      590.232956650969, 88.71636425532695}, {590.332956650969, 
      88.72957025532696}, {590.432956650969, 88.74277625532696}, {
      590.532956650969, 88.75598225532697}, {590.632956650969, 
      88.76918825532697}, {590.732956650969, 88.78239425532695}, {
      590.832956650969, 88.79560025532696}, {590.932956650969, 
      88.80880625532696}, {591.032956650969, 88.82201225532697}, {
      591.132956650969, 88.83521825532696}, {591.232956650969, 
      88.84842425532696}, {591.332956650969, 88.86163025532696}, {
      591.432956650969, 88.87483625532697}, {591.532956650969, 
      88.88804225532697}, {591.632956650969, 88.90124825532696}, {
      591.732956650969, 88.91445425532696}, {591.832956650969, 
      88.92766025532696}, {591.932956650969, 88.94086625532697}, {
      592.032956650969, 88.95407225532696}, {592.132956650969, 
      88.96727825532697}, {592.232956650969, 88.98048425532696}, {
      592.332956650969, 88.99369025532697}, {592.432956650969, 
      89.00689625532696}, {592.532956650969, 89.02010225532696}, {
      592.632956650969, 89.03330825532697}, {592.732956650969, 
      89.04651425532695}, {592.832956650969, 89.05972025532697}, {
      592.932956650969, 89.07292625532696}, {593.032956650969, 
      89.08613225532697}, {593.132956650969, 89.09933825532697}, {
      593.232956650969, 89.11254425532695}, {593.332956650969, 
      89.12575025532696}, {593.432956650969, 89.13895625532696}, {
      593.532956650969, 89.15216225532697}, {593.632956650969, 
      89.16536825532697}, {593.732956650969, 89.17857425532696}, {
      593.832956650969, 89.19178025532696}, {593.932956650969, 
      89.20498625532697}, {594.032956650969, 89.21819225532697}, {
      594.132956650969, 89.23139825532697}, {594.232956650969, 
      89.24460425532696}, {594.332956650969, 89.25781025532696}, {
      594.432956650969, 89.27101625532697}, {594.532956650969, 
      89.28422225532697}, {594.632956650969, 89.29742825532698}, {
      594.732956650969, 89.31063425532696}, {594.832956650969, 
      89.32384025532697}, {594.932956650969, 89.33704625532697}, {
      595.032956650969, 89.35025225532696}, {595.132956650969, 
      89.36345825532698}, {595.232956650969, 89.37666425532696}, {
      595.332956650969, 89.38987025532697}, {595.432956650969, 
      89.40307625532697}, {595.532956650969, 89.41628225532698}, {
      595.632956650969, 89.42948825532697}, {595.732956650969, 
      89.44269425532696}, {595.832956650969, 89.45590025532697}, {
      595.932956650969, 89.46910625532696}, {596.032956650969, 
      89.48231225532697}, {596.132956650969, 89.49551825532697}, {
      596.232956650969, 89.50872425532697}, {596.332956650969, 
      89.52193025532696}, {596.432956650969, 89.53513625532698}, {
      596.532956650969, 89.54834225532697}, {596.632956650969, 
      89.56154825532697}, {596.732956650969, 89.57475425532697}, {
      596.832956650969, 89.58796025532696}, {596.932956650969, 
      89.60116625532697}, {597.032956650969, 89.61437225532697}, {
      597.132956650969, 89.62757825532698}, {597.232956650969, 
      89.64078425532696}, {597.332956650969, 89.65399025532697}, {
      597.432956650969, 89.66719625532697}, {597.532956650969, 
      89.68040225532697}, {597.632956650969, 89.69360825532698}, {
      597.732956650969, 89.70681425532696}, {597.832956650969, 
      89.72002025532697}, {597.932956650969, 89.73322625532697}, {
      598.032956650969, 89.74643225532698}, {598.132956650969, 
      89.75963825532698}, {598.232956650969, 89.77284425532696}, {
      598.332956650969, 89.78605025532697}, {598.432956650969, 
      89.79925625532697}, {598.532956650969, 89.81246225532698}, {
      598.632956650969, 89.82566825532697}, {598.732956650969, 
      89.83887425532697}, {598.832956650969, 89.85208025532697}, {
      598.932956650969, 89.86528625532698}, {599.032956650969, 
      89.87849225532698}, {599.132956650969, 89.89169825532697}, {
      599.232956650969, 89.90490425532697}, {599.332956650969, 
      89.91811025532697}, {599.432956650969, 89.93131625532698}, {
      599.532956650969, 89.94452225532697}, {599.632956650969, 
      89.95772825532698}, {599.732956650969, 89.97093425532697}, {
      599.832956650969, 89.98414025532698}, {599.932956650969, 
      89.99734625532697}, {600.032956650969, 90.00485800517255}, {
      600.132956650969, 90.00078600517254}, {600.232956650969, 
      89.99671400517255}, {600.332956650969, 89.99264200517256}, {
      600.432956650969, 89.98857000517255}, {600.532956650969, 
      89.98449800517255}, {600.632956650969, 89.98042600517255}, {
      600.732956650969, 89.97635400517255}, {600.832956650969, 
      89.97228200517254}, {600.932956650969, 89.96821000517255}, {
      601.032956650969, 89.96413800517254}, {601.132956650969, 
      89.96006600517255}, {601.232956650969, 89.95599400517254}, {
      601.332956650969, 89.95192200517255}, {601.432956650969, 
      89.94785000517254}, {601.532956650969, 89.94377800517255}, {
      601.632956650969, 89.93970600517254}, {601.732956650969, 
      89.93563400517255}, {601.832956650969, 89.93156200517255}, {
      601.932956650969, 89.92749000517254}, {602.032956650969, 
      89.92341800517255}, {602.132956650969, 89.91934600517254}, {
      602.232956650969, 89.91527400517255}, {602.332956650969, 
      89.91120200517254}, {602.432956650969, 89.90713000517255}, {
      602.532956650969, 89.90305800517254}, {602.632956650969, 
      89.89898600517255}, {602.732956650969, 89.89491400517255}, {
      602.832956650969, 89.89084200517254}, {602.932956650969, 
      89.88677000517255}, {603.032956650969, 89.88269800517254}, {
      603.132956650969, 89.87862600517253}, {603.232956650969, 
      89.87455400517254}, {603.332956650969, 89.87048200517255}, {
      603.432956650969, 89.86641000517254}, {603.532956650969, 
      89.86233800517255}, {603.632956650969, 89.85826600517254}, {
      603.732956650969, 89.85419400517254}, {603.832956650969, 
      89.85012200517254}, {603.932956650969, 89.84605000517254}, {
      604.032956650969, 89.84197800517254}, {604.132956650969, 
      89.83790600517254}, {604.232956650969, 89.83383400517255}, {
      604.332956650969, 89.82976200517254}, {604.432956650969, 
      89.82569000517255}, {604.532956650969, 89.82161800517254}, {
      604.632956650969, 89.81754600517255}, {604.732956650969, 
      89.81347400517254}, {604.832956650969, 89.80940200517254}, {
      604.932956650969, 89.80533000517254}, {605.032956650969, 
      89.80125866430556}, {605.132956650969, 89.79718866430555}, {
      605.232956650969, 89.79311866430557}, {605.332956650969, 
      89.78904866430557}, {605.432956650969, 89.78497866430556}, {
      605.532956650969, 89.78090866430556}, {605.632956650969, 
      89.77683866430556}, {605.732956650969, 89.77276866430556}, {
      605.832956650969, 89.76869866430556}, {605.932956650969, 
      89.76462866430556}, {606.032956650969, 89.76055866430556}, {
      606.132956650969, 89.75648866430556}, {606.232956650969, 
      89.75241866430557}, {606.332956650969, 89.74834866430557}, {
      606.432956650969, 89.74427866430557}, {606.532956650969, 
      89.74020866430556}, {606.632956650969, 89.73613866430556}, {
      606.732956650969, 89.73206866430556}, {606.832956650969, 
      89.72799866430556}, {606.932956650969, 89.72392866430556}, {
      607.032956650969, 89.71985866430556}, {607.132956650969, 
      89.71578866430556}, {607.232956650969, 89.71171866430556}, {
      607.332956650969, 89.70764866430557}, {607.432956650969, 
      89.70357866430557}, {607.532956650969, 89.69950866430557}, {
      607.632956650969, 89.69543866430556}, {607.732956650969, 
      89.69136866430557}, {607.832956650969, 89.68729866430557}, {
      607.932956650969, 89.68322866430556}, {608.032956650969, 
      89.67915866430556}, {608.132956650969, 89.67508866430556}, {
      608.232956650969, 89.67101866430556}, {608.332956650969, 
      89.66694866430556}, {608.432956650969, 89.66287866430557}, {
      608.532956650969, 89.65880866430557}, {608.632956650969, 
      89.65473866430557}, {608.732956650969, 89.65066866430557}, {
      608.832956650969, 89.64659866430557}, {608.932956650969, 
      89.64252866430557}, {609.032956650969, 89.63845866430556}, {
      609.132956650969, 89.63438866430556}, {609.232956650969, 
      89.63031866430556}, {609.332956650969, 89.62624866430556}, {
      609.432956650969, 89.62217866430557}, {609.532956650969, 
      89.61810866430557}, {609.632956650969, 89.61403866430557}, {
      609.732956650969, 89.60996866430557}, {609.832956650969, 
      89.60589866430557}, {609.932956650969, 89.60182866430557}, {
      610.032956650969, 89.59283691804985}, {610.132956650969, 
      89.57383291804985}, {610.232956650969, 89.55482891804986}, {
      610.332956650969, 89.53582491804985}, {610.432956650969, 
      89.51682091804986}, {610.532956650969, 89.49781691804985}, {
      610.632956650969, 89.47881291804985}, {610.732956650969, 
      89.45980891804986}, {610.832956650969, 89.44080491804986}, {
      610.932956650969, 89.42180091804985}, {611.032956650969, 
      89.40279691804984}, {611.132956650969, 89.38379291804985}, {
      611.232956650969, 89.36478891804987}, {611.332956650969, 
      89.34578491804986}, {611.432956650969, 89.32678091804985}, {
      611.532956650969, 89.30777691804985}, {611.632956650969, 
      89.28877291804984}, {611.732956650969, 89.26976891804986}, {
      611.832956650969, 89.25076491804985}, {611.932956650969, 
      89.23176091804986}, {612.032956650969, 89.21275691804985}, {
      612.132956650969, 89.19375291804984}, {612.232956650969, 
      89.17474891804986}, {612.332956650969, 89.15574491804986}, {
      612.432956650969, 89.13674091804985}, {612.532956650969, 
      89.11773691804984}, {612.632956650969, 89.09873291804985}, {
      612.732956650969, 89.07972891804987}, {612.832956650969, 
      89.06072491804986}, {612.932956650969, 89.04172091804985}, {
      613.032956650969, 89.02271691804985}, {613.132956650969, 
      89.00371291804984}, {613.232956650969, 88.98470891804986}, {
      613.332956650969, 88.96570491804985}, {613.432956650969, 
      88.94670091804986}, {613.532956650969, 88.92769691804985}, {
      613.632956650969, 88.90869291804984}, {613.732956650969, 
      88.88968891804986}, {613.832956650969, 88.87068491804986}, {
      613.932956650969, 88.85168091804985}, {614.032956650969, 
      88.83267691804984}, {614.132956650969, 88.81367291804985}, {
      614.232956650969, 88.79466891804987}, {614.332956650969, 
      88.77566491804986}, {614.432956650969, 88.75666091804985}, {
      614.532956650969, 88.73765691804985}, {614.632956650969, 
      88.71865291804984}, {614.732956650969, 88.69964891804986}, {
      614.832956650969, 88.68064491804985}, {614.932956650969, 
      88.66164091804986}, {615.032956650969, 88.64263691804985}, {
      615.132956650969, 88.62363291804984}, {615.232956650969, 
      88.60462891804985}, {615.332956650969, 88.58562491804986}, {
      615.432956650969, 88.56662091804985}, {615.532956650969, 
      88.54761691804984}, {615.632956650969, 88.52861291804984}, {
      615.732956650969, 88.50960891804986}, {615.832956650969, 
      88.49060491804985}, {615.932956650969, 88.47160091804984}, {
      616.032956650969, 88.45259691804985}, {616.132956650969, 
      88.43359291804984}, {616.232956650969, 88.41458891804986}, {
      616.332956650969, 88.39558491804985}, {616.432956650969, 
      88.37658091804985}, {616.532956650969, 88.35757691804984}, {
      616.632956650969, 88.33857291804983}, {616.732956650969, 
      88.31956891804985}, {616.832956650969, 88.30056491804986}, {
      616.932956650969, 88.28156091804985}, {617.032956650969, 
      88.26255691804984}, {617.132956650969, 88.24355291804984}, {
      617.232956650969, 88.22454891804986}, {617.332956650969, 
      88.20554491804985}, {617.432956650969, 88.18654091804986}, {
      617.532956650969, 88.16753691804985}, {617.632956650969, 
      88.14853291804984}, {617.732956650969, 88.12952891804986}, {
      617.832956650969, 88.11052491804986}, {617.932956650969, 
      88.09152091804985}, {618.032956650969, 88.07251691804984}, {
      618.132956650969, 88.05351291804985}, {618.232956650969, 
      88.03450891804987}, {618.332956650969, 88.01550491804986}, {
      618.432956650969, 87.99650091804985}, {618.532956650969, 
      87.97749691804985}, {618.632956650969, 87.95849291804984}, {
      618.732956650969, 87.93948891804986}, {618.832956650969, 
      87.92048491804985}, {618.932956650969, 87.90148091804986}, {
      619.032956650969, 87.88247691804985}, {619.132956650969, 
      87.86347291804984}, {619.232956650969, 87.84446891804986}, {
      619.332956650969, 87.82546491804986}, {619.432956650969, 
      87.80646091804985}, {619.532956650969, 87.78745691804984}, {
      619.632956650969, 87.76845291804985}, {619.732956650969, 
      87.74944891804986}, {619.832956650969, 87.73044491804986}, {
      619.932956650969, 87.71144091804986}, {620.032956650969, 
      87.68416545778965}, {620.132956650969, 87.64006345778964}, {
      620.232956650969, 87.59596145778967}, {620.332956650969, 
      87.55185945778966}, {620.432956650969, 87.50775745778965}, {
      620.532956650969, 87.46365545778964}, {620.632956650969, 
      87.41955345778963}, {620.732956650969, 87.37545145778967}, {
      620.832956650969, 87.33134945778966}, {620.932956650969, 
      87.28724745778965}, {621.032956650969, 87.24314545778964}, {
      621.132956650969, 87.19904345778963}, {621.232956650969, 
      87.15494145778968}, {621.332956650969, 87.11083945778967}, {
      621.432956650969, 87.06673745778966}, {621.532956650969, 
      87.02263545778965}, {621.632956650969, 86.97853345778964}, {
      621.732956650969, 86.93443145778967}, {621.832956650969, 
      86.89032945778966}, {621.932956650969, 86.84622745778965}, {
      622.032956650969, 86.80212545778964}, {622.132956650969, 
      86.75802345778963}, {622.232956650969, 86.71392145778967}, {
      622.332956650969, 86.66981945778966}, {622.432956650969, 
      86.62571745778965}, {622.532956650969, 86.58161545778964}, {
      622.632956650969, 86.53751345778963}, {622.732956650969, 
      86.49341145778968}, {622.832956650969, 86.44930945778967}, {
      622.932956650969, 86.40520745778966}, {623.032956650969, 
      86.36110545778965}, {623.132956650969, 86.31700345778962}, {
      623.232956650969, 86.27290145778967}, {623.332956650969, 
      86.22879945778966}, {623.432956650969, 86.18469745778965}, {
      623.532956650969, 86.14059545778964}, {623.632956650969, 
      86.09649345778963}, {623.732956650969, 86.05239145778967}, {
      623.832956650969, 86.00828945778966}, {623.932956650969, 
      85.96418745778965}, {624.032956650969, 85.92008545778964}, {
      624.132956650969, 85.87598345778963}, {624.232956650969, 
      85.83188145778968}, {624.332956650969, 85.78777945778965}, {
      624.432956650969, 85.74367745778964}, {624.532956650969, 
      85.69957545778963}, {624.632956650969, 85.65547345778963}, {
      624.732956650969, 85.61137145778967}, {624.832956650969, 
      85.56726945778966}, {624.932956650969, 85.52316745778965}, {
      625.032956650969, 85.47906611692267}, {625.132956650969, 
      85.43496611692265}, {625.232956650969, 85.3908661169227}, {
      625.332956650969, 85.34676611692268}, {625.432956650969, 
      85.30266611692267}, {625.532956650969, 85.25856611692267}, {
      625.632956650969, 85.21446611692265}, {625.732956650969, 
      85.1703661169227}, {625.832956650969, 85.12626611692268}, {
      625.932956650969, 85.08216611692266}, {626.032956650969, 
      85.03806611692266}, {626.132956650969, 84.99396611692265}, {
      626.232956650969, 84.94986611692269}, {626.332956650969, 
      84.90576611692268}, {626.432956650969, 84.86166611692268}, {
      626.532956650969, 84.81756611692266}, {626.632956650969, 
      84.77346611692265}, {626.732956650969, 84.72936611692269}, {
      626.832956650969, 84.68526611692268}, {626.932956650969, 
      84.64116611692268}, {627.032956650969, 84.59706611692266}, {
      627.132956650969, 84.55296611692265}, {627.232956650969, 
      84.50886611692269}, {627.332956650969, 84.46476611692268}, {
      627.432956650969, 84.42066611692267}, {627.532956650969, 
      84.37656611692266}, {627.632956650969, 84.33246611692265}, {
      627.732956650969, 84.28836611692269}, {627.832956650969, 
      84.24426611692269}, {627.932956650969, 84.20016611692267}, {
      628.032956650969, 84.15606611692266}, {628.132956650969, 
      84.11196611692264}, {628.232956650969, 84.06786611692269}, {
      628.332956650969, 84.02376611692269}, {628.432956650969, 
      83.97966611692267}, {628.532956650969, 83.93556611692266}, {
      628.632956650969, 83.89146611692266}, {628.732956650969, 
      83.84736611692269}, {628.832956650969, 83.80326611692269}, {
      628.932956650969, 83.75916611692267}, {629.032956650969, 
      83.71506611692266}, {629.132956650969, 83.67096611692266}, {
      629.232956650969, 83.62686611692268}, {629.332956650969, 
      83.58276611692268}, {629.432956650969, 83.53866611692267}, {
      629.532956650969, 83.49456611692266}, {629.632956650969, 
      83.45046611692266}, {629.732956650969, 83.4063661169227}, {
      629.832956650969, 83.36226611692268}, {629.932956650969, 
      83.31816611692267}, {630.032956650969, 83.28995320008879}, {
      630.132956650969, 83.2940592000888}, {630.232956650969, 
      83.29816520008879}, {630.332956650969, 83.30227120008878}, {
      630.432956650969, 83.30637720008879}, {630.532956650969, 
      83.3104832000888}, {630.632956650969, 83.31458920008879}, {
      630.732956650969, 83.31869520008878}, {630.832956650969, 
      83.32280120008879}, {630.932956650969, 83.32690720008878}, {
      631.032956650969, 83.33101320008879}, {631.132956650969, 
      83.33511920008878}, {631.232956650969, 83.33922520008879}, {
      631.332956650969, 83.34333120008878}, {631.432956650969, 
      83.34743720008879}, {631.532956650969, 83.35154320008878}, {
      631.632956650969, 83.35564920008879}, {631.732956650969, 
      83.35975520008878}, {631.832956650969, 83.36386120008879}, {
      631.932956650969, 83.36796720008878}, {632.032956650969, 
      83.37207320008879}, {632.132956650969, 83.37617920008879}, {
      632.232956650969, 83.38028520008878}, {632.332956650969, 
      83.38439120008879}, {632.432956650969, 83.38849720008879}, {
      632.532956650969, 83.39260320008879}, {632.632956650969, 
      83.3967092000888}, {632.732956650969, 83.40081520008879}, {
      632.832956650969, 83.40492120008878}, {632.932956650969, 
      83.40902720008879}, {633.032956650969, 83.4131332000888}, {
      633.132956650969, 83.41723920008879}, {633.232956650969, 
      83.42134520008878}, {633.332956650969, 83.42545120008879}, {
      633.432956650969, 83.42955720008878}, {633.532956650969, 
      83.43366320008879}, {633.632956650969, 83.43776920008878}, {
      633.732956650969, 83.44187520008879}, {633.832956650969, 
      83.44598120008878}, {633.932956650969, 83.45008720008879}, {
      634.032956650969, 83.45419320008878}, {634.132956650969, 
      83.45829920008879}, {634.232956650969, 83.46240520008878}, {
      634.332956650969, 83.46651120008879}, {634.432956650969, 
      83.47061720008878}, {634.532956650969, 83.47472320008879}, {
      634.632956650969, 83.47882920008878}, {634.732956650969, 
      83.48293520008878}, {634.832956650969, 83.48704120008878}, {
      634.932956650969, 83.49114720008879}, {635.032956650969, 
      83.49525320008878}, {635.132956650969, 83.49935920008879}, {
      635.232956650969, 83.50346520008878}, {635.332956650969, 
      83.50757120008879}, {635.432956650969, 83.51167720008878}, {
      635.532956650969, 83.51578320008879}, {635.632956650969, 
      83.51988920008878}, {635.732956650969, 83.52399520008878}, {
      635.832956650969, 83.52810120008878}, {635.932956650969, 
      83.53220720008879}, {636.032956650969, 83.53631320008878}, {
      636.132956650969, 83.54041920008879}, {636.232956650969, 
      83.54452520008878}, {636.332956650969, 83.54863120008879}, {
      636.432956650969, 83.55273720008879}, {636.532956650969, 
      83.55684320008879}, {636.632956650969, 83.56094920008879}, {
      636.732956650969, 83.56505520008878}, {636.832956650969, 
      83.56916120008879}, {636.932956650969, 83.5732672000888}, {
      637.032956650969, 83.57737320008879}, {637.132956650969, 
      83.5814792000888}, {637.232956650969, 83.58558520008879}, {
      637.332956650969, 83.5896912000888}, {637.432956650969, 
      83.59379720008879}, {637.532956650969, 83.5979032000888}, {
      637.632956650969, 83.60200920008879}, {637.732956650969, 
      83.60611520008878}, {637.832956650969, 83.61022120008879}, {
      637.932956650969, 83.6143272000888}, {638.032956650969, 
      83.61843320008879}, {638.132956650969, 83.6225392000888}, {
      638.232956650969, 83.62664520008879}, {638.332956650969, 
      83.6307512000888}, {638.432956650969, 83.63485720008879}, {
      638.532956650969, 83.6389632000888}, {638.632956650969, 
      83.64306920008879}, {638.732956650969, 83.64717520008878}, {
      638.832956650969, 83.65128120008879}, {638.932956650969, 
      83.6553872000888}, {639.032956650969, 83.65949320008879}, {
      639.132956650969, 83.6635992000888}, {639.232956650969, 
      83.66770520008879}, {639.332956650969, 83.6718112000888}, {
      639.432956650969, 83.67591720008879}, {639.532956650969, 
      83.6800232000888}, {639.632956650969, 83.68412920008879}, {
      639.732956650969, 83.68823520008878}, {639.832956650969, 
      83.69234120008879}, {639.932956650969, 83.6964472000888}, {
      640.032956650969, 83.68709699949814}, {640.132956650969, 
      83.65037299949813}, {640.232956650969, 83.61364899949817}, {
      640.332956650969, 83.57692499949816}, {640.432956650969, 
      83.54020099949815}, {640.532956650969, 83.50347699949813}, {
      640.632956650969, 83.46675299949813}, {640.732956650969, 
      83.43002899949816}, {640.832956650969, 83.39330499949816}, {
      640.932956650969, 83.35658099949815}, {641.032956650969, 
      83.31985699949814}, {641.132956650969, 83.28313299949814}, {
      641.232956650969, 83.24640899949816}, {641.332956650969, 
      83.20968499949815}, {641.432956650969, 83.17296099949814}, {
      641.532956650969, 83.13623699949814}, {641.632956650969, 
      83.09951299949813}, {641.732956650969, 83.06278899949817}, {
      641.832956650969, 83.02606499949816}, {641.932956650969, 
      82.98934099949814}, {642.032956650969, 82.95261699949813}, {
      642.132956650969, 82.91589299949813}, {642.2329566509691, 
      82.87916899949812}, {642.332956650969, 82.84244499949816}, {
      642.432956650969, 82.80572099949815}, {642.532956650969, 
      82.76899699949814}, {642.632956650969, 82.73227299949812}, {
      642.7329566509691, 82.69554899949811}, {642.832956650969, 
      82.65882499949815}, {642.932956650969, 82.62210099949814}, {
      643.032956650969, 82.58537699949814}, {643.132956650969, 
      82.54865299949813}, {643.2329566509691, 82.51192899949812}, {
      643.332956650969, 82.47520499949815}, {643.432956650969, 
      82.43848099949814}, {643.532956650969, 82.40175699949813}, {
      643.632956650969, 82.36503299949813}, {643.7329566509691, 
      82.32830899949812}, {643.832956650969, 82.29158499949816}, {
      643.932956650969, 82.25486099949815}, {644.032956650969, 
      82.21813699949813}, {644.132956650969, 82.18141299949812}, {
      644.2329566509691, 82.14468899949811}, {644.332956650969, 
      82.10796499949815}, {644.432956650969, 82.07124099949814}, {
      644.532956650969, 82.03451699949814}, {644.632956650969, 
      81.99779299949813}, {644.7329566509691, 81.96106899949812}, {
      644.832956650969, 81.92434499949815}, {644.932956650969, 
      81.88762099949814}, {645.032956650969, 81.85089699949813}, {
      645.132956650969, 81.81417299949813}, {645.2329566509691, 
      81.77744899949812}, {645.332956650969, 81.74072499949816}, {
      645.432956650969, 81.70400099949815}, {645.532956650969, 
      81.66727699949813}, {645.632956650969, 81.63055299949812}, {
      645.7329566509691, 81.59382899949811}, {645.832956650969, 
      81.55710499949815}, {645.932956650969, 81.52038099949814}, {
      646.032956650969, 81.48365699949814}, {646.132956650969, 
      81.44693299949813}, {646.2329566509691, 81.41020899949811}, {
      646.332956650969, 81.37348499949815}, {646.432956650969, 
      81.33676099949814}, {646.532956650969, 81.30003699949813}, {
      646.632956650969, 81.26331299949813}, {646.7329566509691, 
      81.22658899949812}, {646.832956650969, 81.18986499949816}, {
      646.932956650969, 81.15314099949813}, {647.032956650969, 
      81.11641699949813}, {647.132956650969, 81.07969299949812}, {
      647.2329566509691, 81.04296899949811}, {647.332956650969, 
      81.00624499949815}, {647.432956650969, 80.96952099949814}, {
      647.532956650969, 80.93279699949814}, {647.632956650969, 
      80.89607299949812}, {647.7329566509691, 80.85934899949811}, {
      647.832956650969, 80.82262499949815}, {647.932956650969, 
      80.78590099949814}, {648.032956650969, 80.74917699949813}, {
      648.132956650969, 80.71245299949813}, {648.2329566509691, 
      80.67572899949812}, {648.332956650969, 80.63900499949814}, {
      648.432956650969, 80.60228099949813}, {648.532956650969, 
      80.56555699949813}, {648.632956650969, 80.52883299949812}, {
      648.7329566509691, 80.49210899949811}, {648.832956650969, 
      80.45538499949815}, {648.932956650969, 80.41866099949814}, {
      649.032956650969, 80.38193699949812}, {649.132956650969, 
      80.34521299949812}, {649.2329566509691, 80.30848899949811}, {
      649.332956650969, 80.27176499949815}, {649.432956650969, 
      80.23504099949814}, {649.532956650969, 80.19831699949813}, {
      649.632956650969, 80.16159299949813}, {649.7329566509691, 
      80.12486899949812}, {649.832956650969, 80.08814499949814}, {
      649.932956650969, 80.05142099949813}, {650.032956650969, 
      80.0274189259052}, {650.132956650969, 80.0292969259052}, {
      650.2329566509691, 80.03117492590519}, {650.332956650969, 
      80.0330529259052}, {650.432956650969, 80.03493092590519}, {
      650.532956650969, 80.03680892590519}, {650.632956650969, 
      80.0386869259052}, {650.7329566509691, 80.0405649259052}, {
      650.832956650969, 80.04244292590519}, {650.932956650969, 
      80.0443209259052}, {651.032956650969, 80.04619892590519}, {
      651.132956650969, 80.04807692590519}, {651.2329566509691, 
      80.0499549259052}, {651.332956650969, 80.05183292590519}, {
      651.432956650969, 80.0537109259052}, {651.532956650969, 
      80.0555889259052}, {651.632956650969, 80.05746692590519}, {
      651.7329566509691, 80.0593449259052}, {651.832956650969, 
      80.0612229259052}, {651.932956650969, 80.06310092590519}, {
      652.032956650969, 80.0649789259052}, {652.132956650969, 
      80.0668569259052}, {652.2329566509691, 80.06873492590519}, {
      652.332956650969, 80.0706129259052}, {652.432956650969, 
      80.0724909259052}, {652.532956650969, 80.07436892590519}, {
      652.632956650969, 80.0762469259052}, {652.7329566509691, 
      80.0781249259052}, {652.832956650969, 80.08000292590519}, {
      652.932956650969, 80.0818809259052}, {653.032956650969, 
      80.0837589259052}, {653.132956650969, 80.08563692590519}, {
      653.2329566509691, 80.0875149259052}, {653.332956650969, 
      80.0893929259052}, {653.432956650969, 80.09127092590519}, {
      653.532956650969, 80.0931489259052}, {653.632956650969, 
      80.0950269259052}, {653.7329566509691, 80.09690492590519}, {
      653.832956650969, 80.0987829259052}, {653.932956650969, 
      80.1006609259052}, {654.032956650969, 80.1025389259052}, {
      654.132956650969, 80.1044169259052}, {654.2329566509691, 
      80.1062949259052}, {654.332956650969, 80.1081729259052}, {
      654.432956650969, 80.1100509259052}, {654.532956650969, 
      80.1119289259052}, {654.632956650969, 80.1138069259052}, {
      654.7329566509691, 80.1156849259052}, {654.832956650969, 
      80.11756292590519}, {654.932956650969, 80.1194409259052}, {
      655.032956650969, 80.1213189259052}, {655.132956650969, 
      80.1231969259052}, {655.2329566509691, 80.1250749259052}, {
      655.332956650969, 80.1269529259052}, {655.432956650969, 
      80.12883092590519}, {655.532956650969, 80.1307089259052}, {
      655.632956650969, 80.1325869259052}, {655.7329566509691, 
      80.1344649259052}, {655.832956650969, 80.1363429259052}, {
      655.932956650969, 80.1382209259052}, {656.032956650969, 
      80.14009892590519}, {656.132956650969, 80.1419769259052}, {
      656.2329566509691, 80.1438549259052}, {656.332956650969, 
      80.1457329259052}, {656.432956650969, 80.1476109259052}, {
      656.532956650969, 80.1494889259052}, {656.632956650969, 
      80.1513669259052}, {656.7329566509691, 80.1532449259052}, {
      656.832956650969, 80.1551229259052}, {656.932956650969, 
      80.1570009259052}, {657.032956650969, 80.1588789259052}, {
      657.132956650969, 80.1607569259052}, {657.2329566509691, 
      80.1626349259052}, {657.332956650969, 80.1645129259052}, {
      657.432956650969, 80.1663909259052}, {657.532956650969, 
      80.1682689259052}, {657.632956650969, 80.1701469259052}, {
      657.7329566509691, 80.1720249259052}, {657.832956650969, 
      80.1739029259052}, {657.932956650969, 80.1757809259052}, {
      658.032956650969, 80.1776589259052}, {658.132956650969, 
      80.1795369259052}, {658.2329566509691, 80.1814149259052}, {
      658.332956650969, 80.1832929259052}, {658.432956650969, 
      80.1851709259052}, {658.532956650969, 80.1870489259052}, {
      658.632956650969, 80.1889269259052}, {658.7329566509691, 
      80.1908049259052}, {658.832956650969, 80.1926829259052}, {
      658.932956650969, 80.19456092590521}, {659.032956650969, 
      80.1964389259052}, {659.132956650969, 80.1983169259052}, {
      659.2329566509691, 80.20019492590521}, {659.332956650969, 
      80.2020729259052}, {659.432956650969, 80.2039509259052}, {
      659.532956650969, 80.20582892590521}, {659.632956650969, 
      80.2077069259052}, {659.7329566509691, 80.2095849259052}, {
      659.832956650969, 80.2114629259052}, {659.932956650969, 
      80.2133409259052}, {660.032956650969, 80.22139961622793}, {
      660.132956650969, 80.24203161622793}, {660.2329566509691, 
      80.26266361622794}, {660.332956650969, 80.28329561622792}, {
      660.432956650969, 80.30392761622792}, {660.532956650969, 
      80.32455961622793}, {660.632956650969, 80.34519161622794}, {
      660.7329566509691, 80.36582361622794}, {660.832956650969, 
      80.38645561622792}, {660.932956650969, 80.40708761622793}, {
      661.032956650969, 80.42771961622793}, {661.132956650969, 
      80.44835161622794}, {661.2329566509691, 80.46898361622794}, {
      661.332956650969, 80.48961561622792}, {661.432956650969, 
      80.51024761622793}, {661.532956650969, 80.53087961622794}, {
      661.632956650969, 80.55151161622794}, {661.7329566509691, 
      80.57214361622795}, {661.832956650969, 80.59277561622793}, {
      661.932956650969, 80.61340761622793}, {662.032956650969, 
      80.63403961622794}, {662.132956650969, 80.65467161622794}, {
      662.2329566509691, 80.67530361622794}, {662.332956650969, 
      80.69593561622793}, {662.432956650969, 80.71656761622793}, {
      662.532956650969, 80.73719961622793}, {662.632956650969, 
      80.75783161622793}, {662.7329566509691, 80.77846361622794}, {
      662.832956650969, 80.79909561622792}, {662.932956650969, 
      80.81972761622792}, {663.032956650969, 80.84035961622793}, {
      663.132956650969, 80.86099161622793}, {663.2329566509691, 
      80.88162361622794}, {663.332956650969, 80.90225561622792}, {
      663.432956650969, 80.92288761622792}, {663.532956650969, 
      80.94351961622793}, {663.632956650969, 80.96415161622794}, {
      663.7329566509691, 80.98478361622794}, {663.832956650969, 
      81.00541561622792}, {663.932956650969, 81.02604761622793}, {
      664.032956650969, 81.04667961622793}, {664.132956650969, 
      81.06731161622794}, {664.2329566509691, 81.08794361622795}, {
      664.332956650969, 81.10857561622792}, {664.432956650969, 
      81.12920761622793}, {664.532956650969, 81.14983961622794}, {
      664.632956650969, 81.17047161622794}, {664.7329566509691, 
      81.19110361622793}, {664.832956650969, 81.21173561622793}, {
      664.932956650969, 81.23236761622793}, {665.032956650969, 
      81.25299961622792}, {665.132956650969, 81.27363161622793}, {
      665.2329566509691, 81.29426361622794}, {665.332956650969, 
      81.31489561622791}, {665.432956650969, 81.33552761622792}, {
      665.532956650969, 81.35615961622793}, {665.632956650969, 
      81.37679161622793}, {665.7329566509691, 81.39742361622794}, {
      665.832956650969, 81.41805561622792}, {665.932956650969, 
      81.43868761622792}, {666.032956650969, 81.45931961622793}, {
      666.132956650969, 81.47995161622794}, {666.2329566509691, 
      81.50058361622794}, {666.332956650969, 81.52121561622792}, {
      666.432956650969, 81.54184761622793}, {666.532956650969, 
      81.56247961622793}, {666.632956650969, 81.58311161622794}, {
      666.7329566509691, 81.60374361622794}, {666.832956650969, 
      81.62437561622792}, {666.932956650969, 81.64500761622793}, {
      667.032956650969, 81.66563961622793}, {667.132956650969, 
      81.68627161622794}, {667.2329566509691, 81.70690361622793}, {
      667.332956650969, 81.72753561622793}, {667.432956650969, 
      81.74816761622793}, {667.532956650969, 81.76879961622792}, {
      667.632956650969, 81.78943161622793}, {667.7329566509691, 
      81.81006361622794}, {667.832956650969, 81.83069561622791}, {
      667.932956650969, 81.85132761622792}, {668.032956650969, 
      81.87195961622793}, {668.132956650969, 81.89259161622793}, {
      668.2329566509691, 81.91322361622794}, {668.332956650969, 
      81.93385561622792}, {668.432956650969, 81.95448761622792}, {
      668.532956650969, 81.97511961622793}, {668.632956650969, 
      81.99575161622793}, {668.7329566509691, 82.01638361622794}, {
      668.832956650969, 82.03701561622792}, {668.932956650969, 
      82.05764761622792}, {669.032956650969, 82.07827961622793}, {
      669.132956650969, 82.09891161622794}, {669.2329566509691, 
      82.11954361622794}, {669.332956650969, 82.14017561622792}, {
      669.432956650969, 82.16080761622793}, {669.532956650969, 
      82.18143961622793}, {669.632956650969, 82.20207161622794}, {
      669.7329566509691, 82.22270361622793}, {669.832956650969, 
      82.24333561622792}, {669.932956650969, 82.26396761622793}, {
      670.032956650969, 82.264638431869}, {670.132956650969, 
      82.224702431869}, {670.2329566509691, 82.184766431869}, {
      670.332956650969, 82.14483043186902}, {670.432956650969, 
      82.10489443186901}, {670.532956650969, 82.06495843186902}, {
      670.632956650969, 82.025022431869}, {670.7329566509691, 
      81.985086431869}, {670.832956650969, 81.94515043186902}, {
      670.932956650969, 81.90521443186901}, {671.032956650969, 
      81.86527843186902}, {671.132956650969, 81.825342431869}, {
      671.2329566509691, 81.78540643186899}, {671.332956650969, 
      81.74547043186902}, {671.432956650969, 81.70553443186903}, {
      671.532956650969, 81.66559843186901}, {671.632956650969, 
      81.625662431869}, {671.7329566509691, 81.58572643186899}, {
      671.832956650969, 81.54579043186902}, {671.932956650969, 
      81.50585443186903}, {672.032956650969, 81.46591843186901}, {
      672.132956650969, 81.425982431869}, {672.2329566509691, 
      81.38604643186899}, {672.332956650969, 81.34611043186904}, {
      672.432956650969, 81.30617443186902}, {672.532956650969, 
      81.26623843186901}, {672.632956650969, 81.226302431869}, {
      672.7329566509691, 81.18636643186899}, {672.832956650969, 
      81.14643043186904}, {672.932956650969, 81.10649443186902}, {
      673.032956650969, 81.06655843186901}, {673.132956650969, 
      81.026622431869}, {673.2329566509691, 80.98668643186899}, {
      673.332956650969, 80.94675043186903}, {673.432956650969, 
      80.90681443186902}, {673.532956650969, 80.86687843186901}, {
      673.632956650969, 80.826942431869}, {673.7329566509691, 
      80.787006431869}, {673.832956650969, 80.74707043186903}, {
      673.932956650969, 80.70713443186902}, {674.032956650969, 
      80.66719843186901}, {674.132956650969, 80.627262431869}, {
      674.2329566509691, 80.587326431869}, {674.332956650969, 
      80.54739043186903}, {674.432956650969, 80.50745443186902}, {
      674.532956650969, 80.46751843186901}, {674.632956650969, 
      80.42758243186901}, {674.7329566509691, 80.387646431869}, {
      674.832956650969, 80.34771043186903}, {674.932956650969, 
      80.30777443186902}, {675.032956650969, 80.26783843186901}, {
      675.132956650969, 80.22790243186901}, {675.2329566509691, 
      80.187966431869}, {675.332956650969, 80.14803043186903}, {
      675.432956650969, 80.10809443186902}, {675.532956650969, 
      80.06815843186901}, {675.632956650969, 80.02822243186901}, {
      675.7329566509691, 79.988286431869}, {675.832956650969, 
      79.94835043186903}, {675.932956650969, 79.90841443186902}, {
      676.032956650969, 79.86847843186901}, {676.132956650969, 
      79.82854243186901}, {676.2329566509691, 79.788606431869}, {
      676.332956650969, 79.74867043186903}, {676.432956650969, 
      79.70873443186902}, {676.532956650969, 79.668798431869}, {
      676.632956650969, 79.62886243186901}, {676.7329566509691, 
      79.588926431869}, {676.832956650969, 79.54899043186903}, {
      676.932956650969, 79.50905443186902}, {677.032956650969, 
      79.469118431869}, {677.132956650969, 79.42918243186901}, {
      677.2329566509691, 79.389246431869}, {677.332956650969, 
      79.34931043186903}, {677.432956650969, 79.30937443186902}, {
      677.532956650969, 79.269438431869}, {677.632956650969, 
      79.22950243186901}, {677.7329566509691, 79.189566431869}, {
      677.832956650969, 79.14963043186903}, {677.932956650969, 
      79.10969443186902}, {678.032956650969, 79.069758431869}, {
      678.132956650969, 79.02982243186901}, {678.2329566509691, 
      78.989886431869}, {678.332956650969, 78.94995043186903}, {
      678.432956650969, 78.91001443186902}, {678.532956650969, 
      78.870078431869}, {678.632956650969, 78.830142431869}, {
      678.7329566509691, 78.790206431869}, {678.832956650969, 
      78.75027043186903}, {678.932956650969, 78.71033443186901}, {
      679.032956650969, 78.670398431869}, {679.132956650969, 
      78.630462431869}, {679.2329566509691, 78.590526431869}, {
      679.332956650969, 78.55059043186903}, {679.432956650969, 
      78.51065443186901}, {679.532956650969, 78.470718431869}, {
      679.632956650969, 78.430782431869}, {679.7329566509691, 
      78.390846431869}, {679.832956650969, 78.35091043186902}, {
      679.932956650969, 78.31097443186901}, {680.032956650969, 
      78.25597921977523}, {680.132956650969, 78.1703492197752}, {
      680.2329566509691, 78.08471921977518}, {680.332956650969, 
      77.99908921977526}, {680.432956650969, 77.91345921977523}, {
      680.532956650969, 77.82782921977523}, {680.632956650969, 
      77.7421992197752}, {680.7329566509691, 77.65656921977518}, {
      680.832956650969, 77.57093921977525}, {680.932956650969, 
      77.48530921977525}, {681.032956650969, 77.39967921977522}, {
      681.132956650969, 77.3140492197752}, {681.2329566509691, 
      77.22841921977519}, {681.332956650969, 77.14278921977527}, {
      681.432956650969, 77.05715921977524}, {681.532956650969, 
      76.97152921977522}, {681.632956650969, 76.8858992197752}, {
      681.7329566509691, 76.80026921977519}, {681.832956650969, 
      76.71463921977526}, {681.932956650969, 76.62900921977524}, {
      682.032956650969, 76.54337921977522}, {682.132956650969, 
      76.45774921977521}, {682.2329566509691, 76.37211921977519}, {
      682.332956650969, 76.28648921977526}, {682.432956650969, 
      76.20085921977524}, {682.532956650969, 76.11522921977523}, {
      682.632956650969, 76.0295992197752}, {682.7329566509691, 
      75.94396921977518}, {682.832956650969, 75.85833921977526}, {
      682.932956650969, 75.77270921977524}, {683.032956650969, 
      75.68707921977523}, {683.132956650969, 75.6014492197752}, {
      683.2329566509691, 75.51581921977518}, {683.332956650969, 
      75.43018921977526}, {683.432956650969, 75.34455921977525}, {
      683.532956650969, 75.25892921977523}, {683.632956650969, 
      75.1732992197752}, {683.7329566509691, 75.0876692197752}, {
      683.832956650969, 75.00203921977527}, {683.932956650969, 
      74.91640921977525}, {684.032956650969, 74.83077921977522}, {
      684.132956650969, 74.7451492197752}, {684.2329566509691, 
      74.65951921977519}, {684.332956650969, 74.57388921977527}, {
      684.432956650969, 74.48825921977524}, {684.532956650969, 
      74.40262921977522}, {684.632956650969, 74.31699921977521}, {
      684.7329566509691, 74.23136921977519}, {684.832956650969, 
      74.14573921977527}, {684.932956650969, 74.06010921977524}, {
      685.032956650969, 73.97447987890824}, {685.132956650969, 
      73.88885187890823}, {685.2329566509691, 73.80322387890821}, {
      685.332956650969, 73.71759587890828}, {685.432956650969, 
      73.63196787890827}, {685.532956650969, 73.54633987890824}, {
      685.632956650969, 73.46071187890823}, {685.7329566509691, 
      73.37508387890821}, {685.832956650969, 73.28945587890829}, {
      685.932956650969, 73.20382787890827}, {686.032956650969, 
      73.11819987890824}, {686.132956650969, 73.03257187890823}, {
      686.2329566509691, 72.9469438789082}, {686.332956650969, 
      72.86131587890829}, {686.432956650969, 72.77568787890826}, {
      686.532956650969, 72.69005987890824}, {686.632956650969, 
      72.60443187890823}, {686.7329566509691, 72.5188038789082}, {
      686.832956650969, 72.43317587890829}, {686.932956650969, 
      72.34754787890826}, {687.032956650969, 72.26191987890824}, {
      687.132956650969, 72.17629187890823}, {687.2329566509691, 
      72.0906638789082}, {687.332956650969, 72.00503587890829}, {
      687.432956650969, 71.91940787890826}, {687.532956650969, 
      71.83377987890825}, {687.632956650969, 71.74815187890823}, {
      687.7329566509691, 71.6625238789082}, {687.832956650969, 
      71.57689587890829}, {687.932956650969, 71.49126787890826}, {
      688.032956650969, 71.40563987890825}, {688.132956650969, 
      71.32001187890822}, {688.2329566509691, 71.2343838789082}, {
      688.332956650969, 71.14875587890828}, {688.432956650969, 
      71.06312787890826}, {688.532956650969, 70.97749987890825}, {
      688.632956650969, 70.89187187890822}, {688.7329566509691, 
      70.8062438789082}, {688.832956650969, 70.72061587890828}, {
      688.932956650969, 70.63498787890826}, {689.032956650969, 
      70.54935987890825}, {689.132956650969, 70.46373187890822}, {
      689.2329566509691, 70.3781038789082}, {689.332956650969, 
      70.29247587890828}, {689.432956650969, 70.20684787890826}, {
      689.532956650969, 70.12121987890824}, {689.632956650969, 
      70.03559187890822}, {689.7329566509691, 69.9499638789082}, {
      689.832956650969, 69.86433587890828}, {689.932956650969, 
      69.77870787890826}, {690.032956650969, 69.72752155656993}, {
      690.132956650969, 69.74639955656994}, {690.2329566509691, 
      69.76527755656994}, {690.332956650969, 69.78415555656993}, {
      690.432956650969, 69.80303355656993}, {690.532956650969, 
      69.82191155656993}, {690.632956650969, 69.84078955656993}, {
      690.7329566509691, 69.85966755656995}, {690.832956650969, 
      69.87854555656992}, {690.932956650969, 69.89742355656993}, {
      691.032956650969, 69.91630155656993}, {691.132956650969, 
      69.93517955656993}, {691.2329566509691, 69.95405755656994}, {
      691.332956650969, 69.97293555656992}, {691.432956650969, 
      69.99181355656992}, {691.532956650969, 70.01069155656994}, {
      691.632956650969, 70.02956955656994}, {691.7329566509691, 
      70.04844755656994}, {691.832956650969, 70.06732555656993}, {
      691.932956650969, 70.08620355656993}, {692.032956650969, 
      70.10508155656993}, {692.132956650969, 70.12395955656994}, {
      692.2329566509691, 70.14283755656994}, {692.332956650969, 
      70.16171555656992}, {692.432956650969, 70.18059355656993}, {
      692.532956650969, 70.19947155656993}, {692.632956650969, 
      70.21834955656993}, {692.7329566509691, 70.23722755656993}, {
      692.832956650969, 70.25610555656992}, {692.932956650969, 
      70.27498355656992}, {693.032956650969, 70.29386155656994}, {
      693.132956650969, 70.31273955656994}, {693.2329566509691, 
      70.33161755656994}, {693.332956650969, 70.35049555656992}, {
      693.432956650969, 70.36937355656993}, {693.532956650969, 
      70.38825155656993}, {693.632956650969, 70.40712955656994}, {
      693.7329566509691, 70.42600755656994}, {693.832956650969, 
      70.44488555656993}, {693.932956650969, 70.46376355656993}, {
      694.032956650969, 70.48264155656993}, {694.132956650969, 
      70.50151955656993}, {694.2329566509691, 70.52039755656995}, {
      694.332956650969, 70.53927555656992}, {694.432956650969, 
      70.55815355656993}, {694.532956650969, 70.57703155656993}, {
      694.632956650969, 70.59590955656994}, {694.7329566509691, 
      70.61478755656994}, {694.832956650969, 70.63366555656992}, {
      694.932956650969, 70.65254355656992}, {695.032956650969, 
      70.67142155656992}, {695.132956650969, 70.69029955656994}, {
      695.2329566509691, 70.70917755656994}, {695.332956650969, 
      70.72805555656993}, {695.432956650969, 70.74693355656993}, {
      695.532956650969, 70.76581155656993}, {695.632956650969, 
      70.78468955656993}, {695.7329566509691, 70.80356755656994}, {
      695.832956650969, 70.82244555656992}, {695.932956650969, 
      70.84132355656993}, {696.032956650969, 70.86020155656993}, {
      696.132956650969, 70.87907955656993}, {696.2329566509691, 
      70.89795755656993}, {696.332956650969, 70.91683555656992}, {
      696.432956650969, 70.93571355656992}, {696.532956650969, 
      70.95459155656994}, {696.632956650969, 70.97346955656994}, {
      696.7329566509691, 70.99234755656994}, {696.832956650969, 
      71.01122555656993}, {696.932956650969, 71.03010355656993}, {
      697.032956650969, 71.04898155656993}, {697.132956650969, 
      71.06785955656994}, {697.2329566509691, 71.08673755656994}, {
      697.332956650969, 71.10561555656992}, {697.432956650969, 
      71.12449355656993}, {697.532956650969, 71.14337155656993}, {
      697.632956650969, 71.16224955656993}, {697.7329566509691, 
      71.18112755656993}, {697.832956650969, 71.20000555656992}, {
      697.932956650969, 71.21888355656992}, {698.032956650969, 
      71.23776155656994}, {698.132956650969, 71.25663955656994}, {
      698.2329566509691, 71.27551755656994}, {698.332956650969, 
      71.29439555656992}, {698.432956650969, 71.31327355656992}, {
      698.532956650969, 71.33215155656993}, {698.632956650969, 
      71.35102955656994}, {698.7329566509691, 71.36990755656994}, {
      698.832956650969, 71.38878555656993}, {698.932956650969, 
      71.40766355656993}, {699.032956650969, 71.42654155656993}, {
      699.132956650969, 71.44541955656993}, {699.2329566509691, 
      71.46429755656995}, {699.332956650969, 71.48317555656992}, {
      699.432956650969, 71.50205355656993}, {699.532956650969, 
      71.52093155656993}, {699.632956650969, 71.53980955656994}, {
      699.7329566509691, 71.55868755656994}, {699.832956650969, 
      71.57756555656992}, {699.932956650969, 71.59644355656992}, {
      700.032956650969, 71.61812946323249}, {700.132956650969, 
      71.6455274632325}, {700.2329566509691, 71.6729254632325}, {
      700.332956650969, 71.70032346323248}, {700.432956650969, 
      71.72772146323248}, {700.532956650969, 71.75511946323249}, {
      700.632956650969, 71.7825174632325}, {700.7329566509691, 
      71.8099154632325}, {700.832956650969, 71.83731346323248}, {
      700.932956650969, 71.86471146323248}, {701.032956650969, 
      71.89210946323249}, {701.132956650969, 71.91950746323249}, {
      701.2329566509691, 71.94690546323251}, {701.332956650969, 
      71.97430346323247}, {701.432956650969, 72.0017014632325}, {
      701.532956650969, 72.0290994632325}, {701.632956650969, 
      72.0564974632325}, {701.7329566509691, 72.08389546323251}, {
      701.832956650969, 72.11129346323249}, {701.932956650969, 
      72.13869146323249}, {702.032956650969, 72.1660894632325}, {
      702.132956650969, 72.1934874632325}, {702.2329566509691, 
      72.2208854632325}, {702.332956650969, 72.24828346323248}, {
      702.432956650969, 72.27568146323249}, {702.532956650969, 
      72.30307946323249}, {702.632956650969, 72.3304774632325}, {
      702.7329566509691, 72.3578754632325}, {702.832956650969, 
      72.38527346323248}, {702.932956650969, 72.41267146323248}, {
      703.032956650969, 72.44006946323249}, {703.132956650969, 
      72.4674674632325}, {703.2329566509691, 72.4948654632325}, {
      703.332956650969, 72.52226346323248}, {703.432956650969, 
      72.54966146323248}, {703.532956650969, 72.57705946323249}, {
      703.632956650969, 72.60445746323249}, {703.7329566509691, 
      72.63185546323251}, {703.832956650969, 72.65925346323247}, {
      703.932956650969, 72.6866514632325}, {704.032956650969, 
      72.7140494632325}, {704.132956650969, 72.7414474632325}, {
      704.2329566509691, 72.76884546323251}, {704.332956650969, 
      72.79624346323249}, {704.432956650969, 72.82364146323249}, {
      704.532956650969, 72.8510394632325}, {704.632956650969, 
      72.8784374632325}, {704.7329566509691, 72.9058354632325}, {
      704.832956650969, 72.93323346323248}, {704.932956650969, 
      72.96063146323249}, {705.032956650969, 72.98803012236552}, {
      705.132956650969, 73.01543012236552}, {705.2329566509691, 
      73.04283012236553}, {705.332956650969, 73.0702301223655}, {
      705.432956650969, 73.0976301223655}, {705.532956650969, 
      73.12503012236552}, {705.632956650969, 73.15243012236552}, {
      705.7329566509691, 73.17983012236553}, {705.832956650969, 
      73.2072301223655}, {705.932956650969, 73.2346301223655}, {
      706.032956650969, 73.26203012236552}, {706.132956650969, 
      73.28943012236552}, {706.2329566509691, 73.31683012236553}, {
      706.332956650969, 73.3442301223655}, {706.432956650969, 
      73.3716301223655}, {706.532956650969, 73.39903012236552}, {
      706.632956650969, 73.42643012236552}, {706.7329566509691, 
      73.45383012236553}, {706.832956650969, 73.4812301223655}, {
      706.932956650969, 73.5086301223655}, {707.032956650969, 
      73.53603012236552}, {707.132956650969, 73.56343012236552}, {
      707.2329566509691, 73.59083012236553}, {707.332956650969, 
      73.6182301223655}, {707.432956650969, 73.6456301223655}, {
      707.532956650969, 73.67303012236552}, {707.632956650969, 
      73.70043012236552}, {707.7329566509691, 73.72783012236553}, {
      707.832956650969, 73.7552301223655}, {707.932956650969, 
      73.7826301223655}, {708.032956650969, 73.81003012236552}, {
      708.132956650969, 73.83743012236552}, {708.2329566509691, 
      73.86483012236553}, {708.332956650969, 73.8922301223655}, {
      708.432956650969, 73.9196301223655}, {708.532956650969, 
      73.94703012236552}, {708.632956650969, 73.97443012236552}, {
      708.7329566509691, 74.00183012236553}, {708.832956650969, 
      74.0292301223655}, {708.932956650969, 74.0566301223655}, {
      709.032956650969, 74.08403012236552}, {709.132956650969, 
      74.11143012236552}, {709.2329566509691, 74.13883012236553}, {
      709.332956650969, 74.1662301223655}, {709.432956650969, 
      74.1936301223655}, {709.532956650969, 74.22103012236552}, {
      709.632956650969, 74.24843012236552}, {709.7329566509691, 
      74.27583012236553}, {709.832956650969, 74.3032301223655}, {
      709.932956650969, 74.3306301223655}, {710.032956650969, 
      74.30699674833998}, {710.132956650969, 74.17954674833994}, {
      710.2329566509691, 74.05209674833992}, {710.332956650969, 
      73.92464674834004}, {710.432956650969, 73.79719674834001}, {
      710.532956650969, 73.66974674833997}, {710.632956650969, 
      73.54229674833995}, {710.7329566509691, 73.41484674833993}, {
      710.832956650969, 73.28739674834003}, {710.932956650969, 
      73.15994674834}, {711.032956650969, 73.03249674833998}, {
      711.132956650969, 72.90504674833996}, {711.2329566509691, 
      72.77759674833992}, {711.332956650969, 72.65014674834003}, {
      711.432956650969, 72.52269674834001}, {711.532956650969, 
      72.39524674833999}, {711.632956650969, 72.26779674833995}, {
      711.7329566509691, 72.14034674833992}, {711.832956650969, 
      72.01289674834004}, {711.932956650969, 71.88544674834}, {
      712.032956650969, 71.75799674833998}, {712.132956650969, 
      71.63054674833995}, {712.2329566509691, 71.50309674833991}, {
      712.332956650969, 71.37564674834003}, {712.432956650969, 
      71.24819674834}, {712.532956650969, 71.12074674833998}, {
      712.632956650969, 70.99329674833994}, {712.7329566509691, 
      70.86584674833992}, {712.832956650969, 70.73839674834004}, {
      712.932956650969, 70.61094674834001}, {713.032956650969, 
      70.48349674833997}, {713.132956650969, 70.35604674833995}, {
      713.2329566509691, 70.22859674833992}, {713.332956650969, 
      70.10114674834004}, {713.432956650969, 69.97369674834}, {
      713.532956650969, 69.84624674833998}, {713.632956650969, 
      69.71879674833995}, {713.7329566509691, 69.59134674833992}, {
      713.832956650969, 69.46389674834003}, {713.932956650969, 
      69.33644674834001}, {714.032956650969, 69.20899674833997}, {
      714.132956650969, 69.08154674833995}, {714.2329566509691, 
      68.95409674833992}, {714.332956650969, 68.82664674834004}, {
      714.432956650969, 68.69919674834}, {714.532956650969, 
      68.57174674833998}, {714.632956650969, 68.44429674833995}, {
      714.7329566509691, 68.31684674833991}, {714.832956650969, 
      68.18939674834003}, {714.932956650969, 68.06194674834}, {
      715.032956650969, 67.93449674833998}, {715.132956650969, 
      67.80704674833994}, {715.2329566509691, 67.67959674833992}, {
      715.332956650969, 67.55214674834004}, {715.432956650969, 
      67.42469674834001}, {715.532956650969, 67.29724674833997}, {
      715.632956650969, 67.16979674833995}, {715.7329566509691, 
      67.04234674833992}, {715.832956650969, 66.91489674834003}, {
      715.932956650969, 66.78744674834}, {716.032956650969, 
      66.65999674833998}, {716.132956650969, 66.53254674833995}, {
      716.2329566509691, 66.40509674833991}, {716.332956650969, 
      66.27764674834003}, {716.432956650969, 66.15019674834001}, {
      716.532956650969, 66.02274674833998}, {716.632956650969, 
      65.89529674833994}, {716.7329566509691, 65.76784674833992}, {
      716.832956650969, 65.64039674834004}, {716.932956650969, 
      65.51294674834}, {717.032956650969, 65.38549674833997}, {
      717.132956650969, 65.25804674833995}, {717.2329566509691, 
      65.13059674833991}, {717.332956650969, 65.00314674834003}, {
      717.432956650969, 64.87569674834}, {717.532956650969, 
      64.74824674833998}, {717.632956650969, 64.62079674833994}, {
      717.7329566509691, 64.49334674833992}, {717.832956650969, 
      64.36589674834003}, {717.932956650969, 64.23844674834001}, {
      718.032956650969, 64.11099674833997}, {718.132956650969, 
      63.98354674833995}, {718.2329566509691, 63.856096748339915`}, {
      718.332956650969, 63.72864674834003}, {718.432956650969, 
      63.60119674834}, {718.532956650969, 63.47374674833998}, {
      718.632956650969, 63.346296748339945`}, {718.7329566509691, 
      63.218846748339914`}, {718.832956650969, 63.09139674834003}, {
      718.932956650969, 62.96394674834001}, {719.032956650969, 
      62.836496748339975`}, {719.132956650969, 62.709046748339944`}, {
      719.2329566509691, 62.58159674833992}, {719.332956650969, 
      62.45414674834003}, {719.432956650969, 62.326696748340005`}, {
      719.532956650969, 62.199246748339974`}, {719.632956650969, 
      62.07179674833995}, {719.7329566509691, 61.94434674833992}, {
      719.832956650969, 61.816896748340035`}, {719.932956650969, 
      61.68944674834}, {720.032956650969, 61.63129338006651}, {
      720.132956650969, 61.714109380066525`}, {720.2329566509691, 
      61.79692538006655}, {720.332956650969, 61.87974138006647}, {
      720.432956650969, 61.96255738006649}, {720.532956650969, 
      62.04537338006651}, {720.632956650969, 62.12818938006653}, {
      720.7329566509691, 62.211005380066545`}, {720.832956650969, 
      62.29382138006647}, {720.932956650969, 62.37663738006649}, {
      721.032956650969, 62.459453380066506`}, {721.132956650969, 
      62.54226938006653}, {721.2329566509691, 62.625085380066544`}, {
      721.332956650969, 62.70790138006647}, {721.432956650969, 
      62.79071738006649}, {721.532956650969, 62.873533380066505`}, {
      721.632956650969, 62.95634938006653}, {721.7329566509691, 
      63.03916538006654}, {721.832956650969, 63.12198138006647}, {
      721.932956650969, 63.20479738006649}, {722.032956650969, 
      63.28761338006651}, {722.132956650969, 63.370429380066525`}, {
      722.2329566509691, 63.45324538006655}, {722.332956650969, 
      63.53606138006647}, {722.432956650969, 63.618877380066486`}, {
      722.532956650969, 63.70169338006651}, {722.632956650969, 
      63.784509380066524`}, {722.7329566509691, 63.867325380066546`}, {
      722.832956650969, 63.95014138006647}, {722.932956650969, 
      64.03295738006649}, {723.032956650969, 64.11577338006651}, {
      723.132956650969, 64.19858938006652}, {723.2329566509691, 
      64.28140538006654}, {723.332956650969, 64.36422138006647}, {
      723.432956650969, 64.44703738006649}, {723.532956650969, 
      64.52985338006651}, {723.632956650969, 64.61266938006652}, {
      723.7329566509691, 64.69548538006654}, {723.832956650969, 
      64.77830138006647}, {723.932956650969, 64.86111738006649}, {
      724.032956650969, 64.94393338006651}, {724.132956650969, 
      65.02674938006652}, {724.2329566509691, 65.10956538006654}, {
      724.332956650969, 65.19238138006646}, {724.432956650969, 
      65.27519738006649}, {724.532956650969, 65.35801338006651}, {
      724.632956650969, 65.44082938006653}, {724.7329566509691, 
      65.52364538006654}, {724.832956650969, 65.60646138006646}, {
      724.932956650969, 65.68927738006649}, {725.032956650969, 
      65.77209338006651}, {725.132956650969, 65.85490938006653}, {
      725.2329566509691, 65.93772538006654}, {725.332956650969, 
      66.02054138006648}, {725.432956650969, 66.10335738006648}, {
      725.532956650969, 66.1861733800665}, {725.632956650969, 
      66.26898938006653}, {725.7329566509691, 66.35180538006654}, {
      725.832956650969, 66.43462138006647}, {725.932956650969, 
      66.51743738006648}, {726.032956650969, 66.6002533800665}, {
      726.132956650969, 66.68306938006653}, {726.2329566509691, 
      66.76588538006655}, {726.332956650969, 66.84870138006647}, {
      726.432956650969, 66.93151738006648}, {726.532956650969, 
      67.0143333800665}, {726.632956650969, 67.09714938006653}, {
      726.7329566509691, 67.17996538006655}, {726.832956650969, 
      67.26278138006647}, {726.932956650969, 67.3455973800665}, {
      727.032956650969, 67.4284133800665}, {727.132956650969, 
      67.51122938006652}, {727.2329566509691, 67.59404538006655}, {
      727.332956650969, 67.67686138006647}, {727.432956650969, 
      67.75967738006649}, {727.532956650969, 67.8424933800665}, {
      727.632956650969, 67.92530938006652}, {727.7329566509691, 
      68.00812538006655}, {727.832956650969, 68.09094138006647}, {
      727.932956650969, 68.17375738006649}, {728.032956650969, 
      68.25657338006651}, {728.132956650969, 68.33938938006652}, {
      728.2329566509691, 68.42220538006654}, {728.332956650969, 
      68.50502138006647}, {728.432956650969, 68.58783738006649}, {
      728.532956650969, 68.67065338006651}, {728.632956650969, 
      68.75346938006652}, {728.7329566509691, 68.83628538006654}, {
      728.832956650969, 68.91910138006646}, {728.932956650969, 
      69.00191738006649}, {729.032956650969, 69.08473338006651}, {
      729.132956650969, 69.16754938006652}, {729.2329566509691, 
      69.25036538006654}, {729.332956650969, 69.33318138006646}, {
      729.432956650969, 69.41599738006649}, {729.532956650969, 
      69.49881338006651}, {729.632956650969, 69.58162938006653}, {
      729.7329566509691, 69.66444538006654}, {729.832956650969, 
      69.74726138006646}, {729.932956650969, 69.83007738006648}, {
      730.032956650969, 69.90274207243503}, {730.132956650969, 
      69.95475607243503}, {730.2329566509691, 70.00677007243505}, {
      730.332956650969, 70.058784072435}, {730.432956650969, 
      70.11079807243502}, {730.532956650969, 70.16281207243503}, {
      730.632956650969, 70.21482607243505}, {730.7329566509691, 
      70.26684007243504}, {730.832956650969, 70.318854072435}, {
      730.932956650969, 70.37086807243502}, {731.032956650969, 
      70.42288207243503}, {731.132956650969, 70.47489607243504}, {
      731.2329566509691, 70.52691007243504}, {731.332956650969, 
      70.578924072435}, {731.432956650969, 70.63093807243501}, {
      731.532956650969, 70.68295207243503}, {731.632956650969, 
      70.73496607243504}, {731.7329566509691, 70.78698007243506}, {
      731.832956650969, 70.838994072435}, {731.932956650969, 
      70.89100807243501}, {732.032956650969, 70.94302207243503}, {
      732.132956650969, 70.99503607243504}, {732.2329566509691, 
      71.04705007243506}, {732.332956650969, 71.099064072435}, {
      732.432956650969, 71.15107807243501}, {732.532956650969, 
      71.20309207243503}, {732.632956650969, 71.25510607243504}, {
      732.7329566509691, 71.30712007243505}, {732.832956650969, 
      71.359134072435}, {732.932956650969, 71.41114807243501}, {
      733.032956650969, 71.46316207243503}, {733.132956650969, 
      71.51517607243504}, {733.2329566509691, 71.56719007243505}, {
      733.332956650969, 71.61920407243501}, {733.432956650969, 
      71.67121807243501}, {733.532956650969, 71.72323207243502}, {
      733.632956650969, 71.77524607243504}, {733.7329566509691, 
      71.82726007243505}, {733.832956650969, 71.87927407243501}, {
      733.932956650969, 71.93128807243502}, {734.032956650969, 
      71.98330207243502}, {734.132956650969, 72.03531607243504}, {
      734.2329566509691, 72.08733007243505}, {734.332956650969, 
      72.13934407243501}, {734.432956650969, 72.19135807243502}, {
      734.532956650969, 72.24337207243502}, {734.632956650969, 
      72.29538607243504}, {734.7329566509691, 72.34740007243505}, {
      734.832956650969, 72.39941407243501}, {734.932956650969, 
      72.45142807243502}, {735.032956650969, 72.50344207243504}, {
      735.132956650969, 72.55545607243504}, {735.2329566509691, 
      72.60747007243505}, {735.332956650969, 72.659484072435}, {
      735.432956650969, 72.71149807243502}, {735.532956650969, 
      72.76351207243503}, {735.632956650969, 72.81552607243505}, {
      735.7329566509691, 72.86754007243505}, {735.832956650969, 
      72.919554072435}, {735.932956650969, 72.97156807243502}, {
      736.032956650969, 73.02358207243503}, {736.132956650969, 
      73.07559607243505}, {736.2329566509691, 73.12761007243505}, {
      736.332956650969, 73.179624072435}, {736.432956650969, 
      73.23163807243502}, {736.532956650969, 73.28365207243503}, {
      736.632956650969, 73.33566607243505}, {736.7329566509691, 
      73.38768007243506}, {736.832956650969, 73.439694072435}, {
      736.932956650969, 73.49170807243502}, {737.032956650969, 
      73.54372207243503}, {737.132956650969, 73.59573607243505}, {
      737.2329566509691, 73.64775007243506}, {737.332956650969, 
      73.699764072435}, {737.432956650969, 73.75177807243502}, {
      737.532956650969, 73.80379207243503}, {737.632956650969, 
      73.85580607243504}, {737.7329566509691, 73.90782007243506}, {
      737.832956650969, 73.959834072435}, {737.932956650969, 
      74.01184807243501}, {738.032956650969, 74.06386207243503}, {
      738.132956650969, 74.11587607243504}, {738.2329566509691, 
      74.16789007243506}, {738.332956650969, 74.21990407243501}, {
      738.432956650969, 74.27191807243501}, {738.532956650969, 
      74.32393207243503}, {738.632956650969, 74.37594607243504}, {
      738.7329566509691, 74.42796007243506}, {738.832956650969, 
      74.47997407243501}, {738.932956650969, 74.53198807243503}, {
      739.032956650969, 74.58400207243503}, {739.132956650969, 
      74.63601607243504}, {739.2329566509691, 74.68803007243505}, {
      739.332956650969, 74.74004407243501}, {739.432956650969, 
      74.79205807243503}, {739.532956650969, 74.84407207243503}, {
      739.632956650969, 74.89608607243504}, {739.7329566509691, 
      74.94810007243505}, {739.832956650969, 75.00011407243501}, {
      739.932956650969, 75.05212807243502}, {740.032956650969, 
      75.04911830711016}, {740.132956650969, 74.93417430711014}, {
      740.2329566509691, 74.81923030711012}, {740.332956650969, 
      74.70428630711022}, {740.432956650969, 74.58934230711019}, {
      740.532956650969, 74.47439830711016}, {740.632956650969, 
      74.35945430711014}, {740.7329566509691, 74.24451030711012}, {
      740.832956650969, 74.12956630711022}, {740.932956650969, 
      74.01462230711019}, {741.032956650969, 73.89967830711016}, {
      741.132956650969, 73.78473430711014}, {741.2329566509691, 
      73.6697903071101}, {741.332956650969, 73.55484630711021}, {
      741.432956650969, 73.43990230711019}, {741.532956650969, 
      73.32495830711017}, {741.632956650969, 73.21001430711014}, {
      741.7329566509691, 73.0950703071101}, {741.832956650969, 
      72.98012630711021}, {741.932956650969, 72.86518230711019}, {
      742.032956650969, 72.75023830711017}, {742.132956650969, 
      72.63529430711014}, {742.2329566509691, 72.5203503071101}, {
      742.332956650969, 72.40540630711021}, {742.432956650969, 
      72.29046230711019}, {742.532956650969, 72.17551830711017}, {
      742.632956650969, 72.06057430711013}, {742.7329566509691, 
      71.94563030711011}, {742.832956650969, 71.83068630711021}, {
      742.932956650969, 71.71574230711019}, {743.032956650969, 
      71.60079830711017}, {743.132956650969, 71.48585430711013}, {
      743.2329566509691, 71.37091030711011}, {743.332956650969, 
      71.25596630711021}, {743.432956650969, 71.14102230711019}, {
      743.532956650969, 71.02607830711015}, {743.632956650969, 
      70.91113430711013}, {743.7329566509691, 70.79619030711011}, {
      743.832956650969, 70.68124630711021}, {743.932956650969, 
      70.56630230711019}, {744.032956650969, 70.45135830711016}, {
      744.132956650969, 70.33641430711013}, {744.2329566509691, 
      70.22147030711011}, {744.332956650969, 70.10652630711022}, {
      744.432956650969, 69.99158230711019}, {744.532956650969, 
      69.87663830711016}, {744.632956650969, 69.76169430711013}, {
      744.7329566509691, 69.64675030711011}, {744.832956650969, 
      69.53180630711022}, {744.932956650969, 69.41686230711018}, {
      745.032956650969, 69.30191896624318}, {745.132956650969, 
      69.18697696624315}, {745.2329566509691, 69.07203496624312}, {
      745.332956650969, 68.95709296624324}, {745.432956650969, 
      68.84215096624321}, {745.532956650969, 68.72720896624318}, {
      745.632956650969, 68.61226696624315}, {745.7329566509691, 
      68.49732496624313}, {745.832956650969, 68.38238296624323}, {
      745.932956650969, 68.2674409662432}, {746.032956650969, 
      68.15249896624317}, {746.132956650969, 68.03755696624316}, {
      746.2329566509691, 67.92261496624313}, {746.332956650969, 
      67.80767296624323}, {746.432956650969, 67.6927309662432}, {
      746.532956650969, 67.57778896624318}, {746.632956650969, 
      67.46284696624315}, {746.7329566509691, 67.34790496624312}, {
      746.832956650969, 67.23296296624324}, {746.932956650969, 
      67.11802096624321}, {747.032956650969, 67.00307896624318}, {
      747.132956650969, 66.88813696624315}, {747.2329566509691, 
      66.77319496624312}, {747.332956650969, 66.65825296624323}, {
      747.432956650969, 66.54331096624321}, {747.532956650969, 
      66.42836896624318}, {747.632956650969, 66.31342696624316}, {
      747.7329566509691, 66.19848496624313}, {747.832956650969, 
      66.08354296624323}, {747.932956650969, 65.9686009662432}, {
      748.032956650969, 65.85365896624317}, {748.132956650969, 
      65.73871696624316}, {748.2329566509691, 65.62377496624313}, {
      748.332956650969, 65.50883296624323}, {748.432956650969, 
      65.3938909662432}, {748.532956650969, 65.27894896624318}, {
      748.632956650969, 65.16400696624315}, {748.7329566509691, 
      65.04906496624312}, {748.832956650969, 64.93412296624324}, {
      748.932956650969, 64.81918096624321}, {749.032956650969, 
      64.70423896624318}, {749.132956650969, 64.58929696624315}, {
      749.2329566509691, 64.47435496624313}, {749.332956650969, 
      64.35941296624324}, {749.432956650969, 64.24447096624321}, {
      749.532956650969, 64.12952896624319}, {749.632956650969, 
      64.01458696624316}, {749.7329566509691, 63.89964496624313}, {
      749.832956650969, 63.78470296624324}, {749.932956650969, 
      63.66976096624321}, {750.032956650969, 63.53609827022674}, {
      750.132956650969, 63.364352270226696`}, {750.2329566509691, 
      63.19260627022666}, {750.332956650969, 63.02086027022681}, {
      750.432956650969, 62.84911427022678}, {750.532956650969, 
      62.67736827022674}, {750.632956650969, 62.505622270226695`}, {
      750.7329566509691, 62.33387627022666}, {750.832956650969, 
      62.16213027022681}, {750.932956650969, 61.99038427022678}, {
      751.032956650969, 61.818638270226735`}, {751.132956650969, 
      61.6468922702267}, {751.2329566509691, 61.47514627022666}, {
      751.332956650969, 61.30340027022682}, {751.432956650969, 
      61.131654270226775`}, {751.532956650969, 60.959908270226734`}, {
      751.632956650969, 60.7881622702267}, {751.7329566509691, 
      60.61641627022666}, {751.832956650969, 60.444670270226815`}, {
      751.932956650969, 60.272924270226774`}, {752.032956650969, 
      60.10117827022674}, {752.132956650969, 59.9294322702267}, {
      752.2329566509691, 59.75768627022666}, {752.332956650969, 
      59.585940270226814`}, {752.432956650969, 59.41419427022677}, {
      752.532956650969, 59.24244827022674}, {752.632956650969, 
      59.0707022702267}, {752.7329566509691, 58.898956270226655`}, {
      752.832956650969, 58.72721027022681}, {752.932956650969, 
      58.55546427022678}, {753.032956650969, 58.38371827022674}, {
      753.132956650969, 58.211972270226696`}, {753.2329566509691, 
      58.04022627022666}, {753.332956650969, 57.86848027022681}, {
      753.432956650969, 57.69673427022678}, {753.532956650969, 
      57.524988270226736`}, {753.632956650969, 57.3532422702267}, {
      753.7329566509691, 57.18149627022666}, {753.832956650969, 
      57.00975027022682}, {753.932956650969, 56.838004270226776`}, {
      754.032956650969, 56.666258270226734`}, {754.132956650969, 
      56.4945122702267}, {754.2329566509691, 56.32276627022666}, {
      754.332956650969, 56.151020270226816`}, {754.432956650969, 
      55.979274270226774`}, {754.532956650969, 55.80752827022674}, {
      754.632956650969, 55.6357822702267}, {754.7329566509691, 
      55.46403627022666}, {754.832956650969, 55.292290270226815`}, {
      754.932956650969, 55.12054427022677}, {755.032956650969, 
      54.948798929359754`}, {755.132956650969, 54.77705492935972}, {
      755.2329566509691, 54.605310929359675`}, {755.332956650969, 
      54.433566929359834`}, {755.432956650969, 54.261822929359795`}, {
      755.532956650969, 54.090078929359755`}, {755.632956650969, 
      53.918334929359716`}, {755.7329566509691, 53.74659092935968}, {
      755.832956650969, 53.574846929359836`}, {755.932956650969, 
      53.4031029293598}, {756.032956650969, 53.23135892935976}, {
      756.132956650969, 53.05961492935972}, {756.2329566509691, 
      52.88787092935968}, {756.332956650969, 52.71612692935983}, {
      756.432956650969, 52.54438292935979}, {756.532956650969, 
      52.37263892935975}, {756.632956650969, 52.20089492935972}, {
      756.7329566509691, 52.02915092935968}, {756.832956650969, 
      51.85740692935983}, {756.932956650969, 51.68566292935979}, {
      757.032956650969, 51.513918929359754`}, {757.132956650969, 
      51.342174929359714`}, {757.2329566509691, 51.170430929359675`}, {
      757.332956650969, 50.998686929359835`}, {757.432956650969, 
      50.826942929359795`}, {757.532956650969, 50.655198929359756`}, {
      757.632956650969, 50.483454929359716`}, {757.7329566509691, 
      50.31171092935968}, {757.832956650969, 50.13996692935983}, {
      757.932956650969, 49.9682229293598}, {758.032956650969, 
      49.79647892935976}, {758.132956650969, 49.62473492935972}, {
      758.2329566509691, 49.45299092935968}, {758.332956650969, 
      49.28124692935983}, {758.432956650969, 49.10950292935979}, {
      758.532956650969, 48.93775892935975}, {758.632956650969, 
      48.76601492935971}, {758.7329566509691, 48.59427092935967}, {
      758.832956650969, 48.42252692935983}, {758.932956650969, 
      48.250782929359794`}, {759.032956650969, 48.079038929359754`}, {
      759.132956650969, 47.907294929359715`}, {759.2329566509691, 
      47.735550929359675`}, {759.332956650969, 47.563806929359835`}, {
      759.432956650969, 47.392062929359795`}, {759.532956650969, 
      47.220318929359756`}, {759.632956650969, 47.04857492935972}, {
      759.7329566509691, 46.87683092935968}, {759.832956650969, 
      46.70508692935983}, {759.932956650969, 46.53334292935979}, {
      760.032956650969, 46.48538938346357}, {760.132956650969, 
      46.68926138346362}, {760.2329566509691, 46.89313338346366}, {
      760.332956650969, 47.09700538346348}, {760.432956650969, 
      47.30087738346353}, {760.532956650969, 47.504749383463576`}, {
      760.632956650969, 47.70862138346362}, {760.7329566509691, 
      47.91249338346367}, {760.832956650969, 48.11636538346348}, {
      760.932956650969, 48.32023738346353}, {761.032956650969, 
      48.524109383463575`}, {761.132956650969, 48.72798138346362}, {
      761.2329566509691, 48.93185338346367}, {761.332956650969, 
      49.13572538346348}, {761.432956650969, 49.33959738346353}, {
      761.532956650969, 49.543469383463574`}, {761.632956650969, 
      49.74734138346362}, {761.7329566509691, 49.95121338346367}, {
      761.832956650969, 50.15508538346348}, {761.932956650969, 
      50.358957383463526`}, {762.032956650969, 50.56282938346357}, {
      762.132956650969, 50.76670138346362}, {762.2329566509691, 
      50.970573383463666`}, {762.332956650969, 51.174445383463485`}, {
      762.432956650969, 51.378317383463525`}, {762.532956650969, 
      51.58218938346357}, {762.632956650969, 51.78606138346362}, {
      762.7329566509691, 51.989933383463665`}, {762.832956650969, 
      52.193805383463484`}, {762.932956650969, 52.39767738346353}, {
      763.032956650969, 52.60154938346358}, {763.132956650969, 
      52.805421383463624`}, {763.2329566509691, 53.00929338346367}, {
      763.332956650969, 53.21316538346348}, {763.432956650969, 
      53.41703738346353}, {763.532956650969, 53.62090938346358}, {
      763.632956650969, 53.82478138346362}, {763.7329566509691, 
      54.02865338346367}, {763.832956650969, 54.23252538346348}, {
      763.932956650969, 54.43639738346353}, {764.032956650969, 
      54.640269383463576`}, {764.132956650969, 54.84414138346362}, {
      764.2329566509691, 55.04801338346367}, {764.332956650969, 
      55.25188538346348}, {764.432956650969, 55.45575738346353}, {
      764.532956650969, 55.659629383463574`}, {764.632956650969, 
      55.86350138346362}, {764.7329566509691, 56.06737338346367}, {
      764.832956650969, 56.27124538346348}, {764.932956650969, 
      56.47511738346353}, {765.032956650969, 56.67898938346357}, {
      765.132956650969, 56.88286138346362}, {765.2329566509691, 
      57.08673338346367}, {765.332956650969, 57.290605383463486`}, {
      765.432956650969, 57.49447738346353}, {765.532956650969, 
      57.69834938346358}, {765.632956650969, 57.902221383463626`}, {
      765.7329566509691, 58.10609338346367}, {765.832956650969, 
      58.309965383463485`}, {765.932956650969, 58.51383738346353}, {
      766.032956650969, 58.71770938346358}, {766.132956650969, 
      58.921581383463625`}, {766.2329566509691, 59.12545338346367}, {
      766.332956650969, 59.329325383463484`}, {766.432956650969, 
      59.53319738346353}, {766.532956650969, 59.73706938346358}, {
      766.632956650969, 59.940941383463624`}, {766.7329566509691, 
      60.14481338346367}, {766.832956650969, 60.34868538346348}, {
      766.932956650969, 60.55255738346353}, {767.032956650969, 
      60.756429383463576`}, {767.132956650969, 60.96030138346362}, {
      767.2329566509691, 61.16417338346367}, {767.332956650969, 
      61.36804538346349}, {767.432956650969, 61.57191738346353}, {
      767.532956650969, 61.775789383463575`}, {767.632956650969, 
      61.97966138346362}, {767.7329566509691, 62.18353338346367}, {
      767.832956650969, 62.38740538346349}, {767.932956650969, 
      62.591277383463535`}, {768.032956650969, 62.79514938346358}, {
      768.132956650969, 62.99902138346363}, {768.2329566509691, 
      63.202893383463675`}, {768.332956650969, 63.40676538346349}, {
      768.432956650969, 63.61063738346353}, {768.532956650969, 
      63.81450938346358}, {768.632956650969, 64.01838138346362}, {
      768.7329566509691, 64.22225338346367}, {768.832956650969, 
      64.42612538346349}, {768.932956650969, 64.62999738346353}, {
      769.032956650969, 64.83386938346358}, {769.132956650969, 
      65.03774138346363}, {769.2329566509691, 65.24161338346367}, {
      769.332956650969, 65.44548538346349}, {769.432956650969, 
      65.64935738346354}, {769.532956650969, 65.85322938346359}, {
      769.632956650969, 66.05710138346363}, {769.7329566509691, 
      66.26097338346368}, {769.832956650969, 66.46484538346348}, {
      769.932956650969, 66.66871738346353}, {770.032956650969, 
      66.79412025663935}, {770.132956650969, 66.75989425663934}, {
      770.2329566509691, 66.72566825663932}, {770.332956650969, 
      66.69144225663936}, {770.432956650969, 66.65721625663936}, {
      770.532956650969, 66.62299025663934}, {770.632956650969, 
      66.58876425663934}, {770.7329566509691, 66.55453825663933}, {
      770.832956650969, 66.52031225663936}, {770.932956650969, 
      66.48608625663935}, {771.032956650969, 66.45186025663935}, {
      771.132956650969, 66.41763425663933}, {771.2329566509691, 
      66.38340825663933}, {771.332956650969, 66.34918225663937}, {
      771.432956650969, 66.31495625663935}, {771.532956650969, 
      66.28073025663934}, {771.632956650969, 66.24650425663934}, {
      771.7329566509691, 66.21227825663932}, {771.832956650969, 
      66.17805225663936}, {771.932956650969, 66.14382625663936}, {
      772.032956650969, 66.10960025663934}, {772.132956650969, 
      66.07537425663934}, {772.2329566509691, 66.04114825663933}, {
      772.332956650969, 66.00692225663936}, {772.432956650969, 
      65.97269625663935}, {772.532956650969, 65.93847025663935}, {
      772.632956650969, 65.90424425663933}, {772.7329566509691, 
      65.87001825663933}, {772.832956650969, 65.83579225663935}, {
      772.932956650969, 65.80156625663935}, {773.032956650969, 
      65.76734025663934}, {773.132956650969, 65.73311425663934}, {
      773.2329566509691, 65.69888825663932}, {773.332956650969, 
      65.66466225663936}, {773.432956650969, 65.63043625663934}, {
      773.532956650969, 65.59621025663934}, {773.632956650969, 
      65.56198425663933}, {773.7329566509691, 65.52775825663933}, {
      773.832956650969, 65.49353225663936}, {773.932956650969, 
      65.45930625663935}, {774.032956650969, 65.42508025663933}, {
      774.132956650969, 65.39085425663933}, {774.2329566509691, 
      65.35662825663933}, {774.332956650969, 65.32240225663935}, {
      774.432956650969, 65.28817625663935}, {774.532956650969, 
      65.25395025663934}, {774.632956650969, 65.21972425663932}, {
      774.7329566509691, 65.18549825663932}, {774.832956650969, 
      65.15127225663936}, {774.932956650969, 65.11704625663934}, {
      775.032956650969, 65.08282025663934}, {775.132956650969, 
      65.04859425663933}, {775.2329566509691, 65.01436825663933}, {
      775.332956650969, 64.98014225663935}, {775.432956650969, 
      64.94591625663935}, {775.532956650969, 64.91169025663933}, {
      775.632956650969, 64.87746425663933}, {775.7329566509691, 
      64.84323825663932}, {775.832956650969, 64.80901225663935}, {
      775.932956650969, 64.77478625663935}, {776.032956650969, 
      64.74056025663934}, {776.132956650969, 64.70633425663934}, {
      776.2329566509691, 64.67210825663932}, {776.332956650969, 
      64.63788225663936}, {776.432956650969, 64.60365625663935}, {
      776.532956650969, 64.56943025663934}, {776.632956650969, 
      64.53520425663933}, {776.7329566509691, 64.50097825663933}, {
      776.832956650969, 64.46675225663935}, {776.932956650969, 
      64.43252625663935}, {777.032956650969, 64.39830025663935}, {
      777.132956650969, 64.36407425663933}, {777.2329566509691, 
      64.32984825663932}, {777.332956650969, 64.29562225663936}, {
      777.432956650969, 64.26139625663934}, {777.532956650969, 
      64.22717025663934}, {777.632956650969, 64.19294425663934}, {
      777.7329566509691, 64.15871825663933}, {777.832956650969, 
      64.12449225663936}, {777.932956650969, 64.09026625663935}, {
      778.032956650969, 64.05604025663933}, {778.132956650969, 
      64.02181425663933}, {778.2329566509691, 63.98758825663933}, {
      778.332956650969, 63.95336225663936}, {778.432956650969, 
      63.91913625663935}, {778.532956650969, 63.884910256639344`}, {
      778.632956650969, 63.85068425663933}, {778.7329566509691, 
      63.81645825663933}, {778.832956650969, 63.78223225663936}, {
      778.932956650969, 63.74800625663935}, {779.032956650969, 
      63.713780256639346`}, {779.132956650969, 63.679554256639335`}, {
      779.2329566509691, 63.645328256639324`}, {779.332956650969, 
      63.611102256639356`}, {779.432956650969, 63.57687625663935}, {
      779.532956650969, 63.54265025663934}, {779.632956650969, 
      63.50842425663934}, {779.7329566509691, 63.474198256639326`}, {
      779.832956650969, 63.43997225663936}, {779.932956650969, 
      63.405746256639354`}, {780.032956650969, 63.38583596668727}, {
      780.132956650969, 63.39504796668727}, {780.2329566509691, 
      63.40425996668728}, {780.332956650969, 63.41347196668727}, {
      780.432956650969, 63.422683966687266`}, {780.532956650969, 
      63.43189596668727}, {780.632956650969, 63.44110796668727}, {
      780.7329566509691, 63.450319966687275`}, {780.832956650969, 
      63.459531966687265`}, {780.932956650969, 63.46874396668727}, {
      781.032956650969, 63.47795596668727}, {781.132956650969, 
      63.487167966687274`}, {781.2329566509691, 63.49637996668727}, {
      781.332956650969, 63.50559196668726}, {781.432956650969, 
      63.51480396668727}, {781.532956650969, 63.52401596668727}, {
      781.632956650969, 63.53322796668727}, {781.7329566509691, 
      63.542439966687276`}, {781.832956650969, 63.55165196668727}, {
      781.932956650969, 63.560863966687265`}, {782.032956650969, 
      63.57007596668727}, {782.132956650969, 63.579287966687275`}, {
      782.2329566509691, 63.58849996668727}, {782.332956650969, 
      63.597711966687264`}, {782.432956650969, 63.60692396668727}, {
      782.532956650969, 63.61613596668727}, {782.632956650969, 
      63.62534796668727}, {782.7329566509691, 63.63455996668728}, {
      782.832956650969, 63.64377196668727}, {782.932956650969, 
      63.652983966687266`}, {783.032956650969, 63.66219596668727}, {
      783.132956650969, 63.67140796668727}, {783.2329566509691, 
      63.680619966687274`}, {783.332956650969, 63.689831966687265`}, {
      783.432956650969, 63.69904396668727}, {783.532956650969, 
      63.70825596668727}, {783.632956650969, 63.71746796668727}, {
      783.7329566509691, 63.72667996668727}, {783.832956650969, 
      63.73589196668726}, {783.932956650969, 63.74510396668727}, {
      784.032956650969, 63.75431596668727}, {784.132956650969, 
      63.76352796668727}, {784.2329566509691, 63.772739966687276`}, {
      784.332956650969, 63.78195196668727}, {784.432956650969, 
      63.791163966687265`}, {784.532956650969, 63.80037596668727}, {
      784.632956650969, 63.809587966687275`}, {784.7329566509691, 
      63.81879996668727}, {784.832956650969, 63.828011966687264`}, {
      784.932956650969, 63.83722396668727}, {785.032956650969, 
      63.84643596668727}, {785.132956650969, 63.85564796668727}, {
      785.2329566509691, 63.86485996668728}, {785.332956650969, 
      63.87407196668727}, {785.432956650969, 63.883283966687266`}, {
      785.532956650969, 63.89249596668727}, {785.632956650969, 
      63.90170796668727}, {785.7329566509691, 63.910919966687274`}, {
      785.832956650969, 63.920131966687265`}, {785.932956650969, 
      63.92934396668727}, {786.032956650969, 63.93855596668727}, {
      786.132956650969, 63.94776796668727}, {786.2329566509691, 
      63.95697996668727}, {786.332956650969, 63.96619196668726}, {
      786.432956650969, 63.97540396668727}, {786.532956650969, 
      63.98461596668727}, {786.632956650969, 63.99382796668727}, {
      786.7329566509691, 64.00303996668727}, {786.832956650969, 
      64.01225196668726}, {786.932956650969, 64.02146396668726}, {
      787.032956650969, 64.03067596668727}, {787.132956650969, 
      64.03988796668727}, {787.2329566509691, 64.04909996668728}, {
      787.332956650969, 64.05831196668727}, {787.432956650969, 
      64.06752396668726}, {787.532956650969, 64.07673596668727}, {
      787.632956650969, 64.08594796668727}, {787.7329566509691, 
      64.09515996668728}, {787.832956650969, 64.10437196668727}, {
      787.932956650969, 64.11358396668727}, {788.032956650969, 
      64.12279596668726}, {788.132956650969, 64.13200796668727}, {
      788.2329566509691, 64.14121996668727}, {788.332956650969, 
      64.15043196668726}, {788.432956650969, 64.15964396668727}, {
      788.532956650969, 64.16885596668727}, {788.632956650969, 
      64.17806796668727}, {788.7329566509691, 64.18727996668727}, {
      788.832956650969, 64.19649196668726}, {788.932956650969, 
      64.20570396668727}, {789.032956650969, 64.21491596668727}, {
      789.132956650969, 64.22412796668728}, {789.2329566509691, 
      64.23333996668727}, {789.332956650969, 64.24255196668726}, {
      789.432956650969, 64.25176396668726}, {789.532956650969, 
      64.26097596668727}, {789.632956650969, 64.27018796668727}, {
      789.7329566509691, 64.27939996668728}, {789.832956650969, 
      64.28861196668727}, {789.932956650969, 64.29782396668726}, {
      790.032956650969, 64.28800877381681}, {790.132956650969, 
      64.2394867738168}, {790.2329566509691, 64.19096477381679}, {
      790.332956650969, 64.14244277381684}, {790.432956650969, 
      64.09392077381682}, {790.532956650969, 64.04539877381681}, {
      790.632956650969, 63.9968767738168}, {790.7329566509691, 
      63.94835477381679}, {790.832956650969, 63.89983277381683}, {
      790.932956650969, 63.85131077381682}, {791.032956650969, 
      63.80278877381681}, {791.132956650969, 63.7542667738168}, {
      791.2329566509691, 63.70574477381679}, {791.332956650969, 
      63.657222773816834`}, {791.432956650969, 63.60870077381682}, {
      791.532956650969, 63.56017877381681}, {791.632956650969, 
      63.511656773816796`}, {791.7329566509691, 63.46313477381679}, {
      791.832956650969, 63.41461277381683}, {791.932956650969, 
      63.36609077381682}, {792.032956650969, 63.31756877381681}, {
      792.132956650969, 63.2690467738168}, {792.2329566509691, 
      63.220524773816784`}, {792.332956650969, 63.17200277381683}, {
      792.432956650969, 63.12348077381682}, {792.532956650969, 
      63.07495877381681}, {792.632956650969, 63.0264367738168}, {
      792.7329566509691, 62.977914773816785`}, {792.832956650969, 
      62.92939277381683}, {792.932956650969, 62.88087077381682}, {
      793.032956650969, 62.83234877381681}, {793.132956650969, 
      62.7838267738168}, {793.2329566509691, 62.735304773816786`}, {
      793.332956650969, 62.68678277381683}, {793.432956650969, 
      62.63826077381682}, {793.532956650969, 62.589738773816805`}, {
      793.632956650969, 62.5412167738168}, {793.7329566509691, 
      62.49269477381679}, {793.832956650969, 62.44417277381683}, {
      793.932956650969, 62.39565077381682}, {794.032956650969, 
      62.347128773816806`}, {794.132956650969, 62.29860677381679}, {
      794.2329566509691, 62.25008477381679}, {794.332956650969, 
      62.20156277381683}, {794.432956650969, 62.15304077381682}, {
      794.532956650969, 62.10451877381681}, {794.632956650969, 
      62.055996773816794`}, {794.7329566509691, 62.00747477381678}, {
      794.832956650969, 61.958952773816826`}, {794.932956650969, 
      61.91043077381682}, {795.032956650969, 61.86190943294982}, {
      795.132956650969, 61.81338943294981}, {795.2329566509691, 
      61.7648694329498}, {795.332956650969, 61.71634943294985}, {
      795.432956650969, 61.66782943294984}, {795.532956650969, 
      61.61930943294983}, {795.632956650969, 61.570789432949816`}, {
      795.7329566509691, 61.522269432949805`}, {795.832956650969, 
      61.473749432949845`}, {795.932956650969, 61.425229432949834`}, {
      796.032956650969, 61.37670943294982}, {796.132956650969, 
      61.32818943294981}, {796.2329566509691, 61.2796694329498}, {
      796.332956650969, 61.23114943294985}, {796.432956650969, 
      61.18262943294984}, {796.532956650969, 61.13410943294983}, {
      796.632956650969, 61.08558943294982}, {796.7329566509691, 
      61.03706943294981}, {796.832956650969, 60.988549432949846`}, {
      796.932956650969, 60.940029432949835`}, {797.032956650969, 
      60.891509432949825`}, {797.132956650969, 60.842989432949814`}, {
      797.2329566509691, 60.7944694329498}, {797.332956650969, 
      60.74594943294985}, {797.432956650969, 60.69742943294984}, {
      797.532956650969, 60.64890943294983}, {797.632956650969, 
      60.60038943294982}, {797.7329566509691, 60.55186943294981}, {
      797.832956650969, 60.50334943294985}, {797.932956650969, 
      60.454829432949836`}, {798.032956650969, 60.406309432949826`}, {
      798.132956650969, 60.357789432949815`}, {798.2329566509691, 
      60.309269432949804`}, {798.332956650969, 60.26074943294985}, {
      798.432956650969, 60.21222943294984}, {798.532956650969, 
      60.16370943294983}, {798.632956650969, 60.11518943294982}, {
      798.7329566509691, 60.06666943294981}, {798.832956650969, 
      60.01814943294985}, {798.932956650969, 59.96962943294984}, {
      799.032956650969, 59.92110943294983}, {799.132956650969, 
      59.872589432949816`}, {799.2329566509691, 59.824069432949806`}, {
      799.332956650969, 59.77554943294985}, {799.432956650969, 
      59.72702943294984}, {799.532956650969, 59.67850943294983}, {
      799.632956650969, 59.62998943294982}, {799.7329566509691, 
      59.58146943294981}, {799.832956650969, 59.53294943294985}, {
      799.932956650969, 59.48442943294984}, {800.032956650969, 
      59.42720558142891}, {800.132956650969, 59.35227558142889}, {
      800.2329566509691, 59.277345581428875`}, {800.332956650969, 
      59.202415581428944`}, {800.432956650969, 59.12748558142893}, {
      800.532956650969, 59.05255558142891}, {800.632956650969, 
      58.977625581428896`}, {800.7329566509691, 58.90269558142887}, {
      800.832956650969, 58.82776558142894}, {800.932956650969, 
      58.752835581428926`}, {801.032956650969, 58.67790558142891}, {
      801.132956650969, 58.60297558142889}, {801.2329566509691, 
      58.52804558142888}, {801.332956650969, 58.453115581428946`}, {
      801.432956650969, 58.37818558142892}, {801.532956650969, 
      58.30325558142891}, {801.632956650969, 58.22832558142889}, {
      801.7329566509691, 58.153395581428875`}, {801.832956650969, 
      58.078465581428944`}, {801.932956650969, 58.00353558142893}, {
      802.032956650969, 57.92860558142891}, {802.132956650969, 
      57.85367558142889}, {802.2329566509691, 57.77874558142887}, {
      802.332956650969, 57.70381558142894}, {802.432956650969, 
      57.628885581428925`}, {802.532956650969, 57.55395558142891}, {
      802.632956650969, 57.47902558142889}, {802.7329566509691, 
      57.40409558142888}, {802.832956650969, 57.32916558142894}, {
      802.932956650969, 57.25423558142892}, {803.032956650969, 
      57.179305581428906`}, {803.132956650969, 57.10437558142889}, {
      803.2329566509691, 57.029445581428874`}, {803.332956650969, 
      56.95451558142894}, {803.432956650969, 56.87958558142893}, {
      803.532956650969, 56.804655581428904`}, {803.632956650969, 
      56.72972558142889}, {803.7329566509691, 56.65479558142887}, {
      803.832956650969, 56.57986558142894}, {803.932956650969, 
      56.504935581428924`}, {804.032956650969, 56.43000558142891}, {
      804.132956650969, 56.35507558142889}, {804.2329566509691, 
      56.280145581428876`}, {804.332956650969, 56.20521558142894}, {
      804.432956650969, 56.13028558142892}, {804.532956650969, 
      56.055355581428906`}, {804.632956650969, 55.98042558142889}, {
      804.7329566509691, 55.90549558142887}, {804.832956650969, 
      55.83056558142894}, {804.932956650969, 55.755635581428926`}, {
      805.032956650969, 55.680706240561925`}, {805.132956650969, 
      55.60577824056191}, {805.2329566509691, 55.53085024056189}, {
      805.332956650969, 55.45592224056196}, {805.432956650969, 
      55.38099424056194}, {805.532956650969, 55.306066240561925`}, {
      805.632956650969, 55.23113824056191}, {805.7329566509691, 
      55.15621024056189}, {805.832956650969, 55.08128224056196}, {
      805.932956650969, 55.00635424056194}, {806.032956650969, 
      54.931426240561926`}, {806.132956650969, 54.85649824056191}, {
      806.2329566509691, 54.78157024056189}, {806.332956650969, 
      54.70664224056196}, {806.432956650969, 54.63171424056194}, {
      806.532956650969, 54.55678624056193}, {806.632956650969, 
      54.48185824056191}, {806.7329566509691, 54.40693024056189}, {
      806.832956650969, 54.33200224056196}, {806.932956650969, 
      54.25707424056194}, {807.032956650969, 54.18214624056193}, {
      807.132956650969, 54.10721824056191}, {807.2329566509691, 
      54.03229024056189}, {807.332956650969, 53.95736224056196}, {
      807.432956650969, 53.88243424056194}, {807.532956650969, 
      53.80750624056193}, {807.632956650969, 53.732578240561914`}, {
      807.7329566509691, 53.65765024056189}, {807.832956650969, 
      53.582722240561964`}, {807.932956650969, 53.50779424056194}, {
      808.032956650969, 53.43286624056193}, {808.132956650969, 
      53.357938240561914`}, {808.2329566509691, 53.28301024056189}, {
      808.332956650969, 53.208082240561964`}, {808.432956650969, 
      53.13315424056194}, {808.532956650969, 53.05822624056193}, {
      808.632956650969, 52.983298240561915`}, {808.7329566509691, 
      52.908370240561894`}, {808.832956650969, 52.833442240561965`}, {
      808.932956650969, 52.758514240561944`}, {809.032956650969, 
      52.68358624056193}, {809.132956650969, 52.608658240561915`}, {
      809.2329566509691, 52.533730240561894`}, {809.332956650969, 
      52.458802240561965`}, {809.432956650969, 52.383874240561944`}, {
      809.532956650969, 52.30894624056193}, {809.632956650969, 
      52.234018240561916`}, {809.7329566509691, 52.159090240561895`}, {
      809.832956650969, 52.084162240561966`}, {809.932956650969, 
      52.009234240561945`}, {810.032956650969, 51.97706551779518}, {
      810.132956650969, 52.0318815177952}, {810.2329566509691, 
      52.08669751779521}, {810.332956650969, 52.14151351779516}, {
      810.432956650969, 52.19632951779517}, {810.532956650969, 
      52.25114551779519}, {810.632956650969, 52.3059615177952}, {
      810.7329566509691, 52.36077751779521}, {810.832956650969, 
      52.41559351779516}, {810.932956650969, 52.470409517795176`}, {
      811.032956650969, 52.525225517795185`}, {811.132956650969, 
      52.580041517795195`}, {811.2329566509691, 52.63485751779521}, {
      811.332956650969, 52.68967351779516}, {811.432956650969, 
      52.744489517795174`}, {811.532956650969, 52.79930551779518}, {
      811.632956650969, 52.8541215177952}, {811.7329566509691, 
      52.90893751779521}, {811.832956650969, 52.96375351779516}, {
      811.932956650969, 53.01856951779517}, {812.032956650969, 
      53.07338551779519}, {812.132956650969, 53.1282015177952}, {
      812.2329566509691, 53.18301751779521}, {812.332956650969, 
      53.23783351779516}, {812.432956650969, 53.29264951779517}, {
      812.532956650969, 53.347465517795186`}, {812.632956650969, 
      53.402281517795195`}, {812.7329566509691, 53.45709751779521}, {
      812.832956650969, 53.51191351779516}, {812.932956650969, 
      53.566729517795174`}, {813.032956650969, 53.621545517795184`}, {
      813.132956650969, 53.6763615177952}, {813.2329566509691, 
      53.73117751779521}, {813.332956650969, 53.78599351779516}, {
      813.432956650969, 53.84080951779517}, {813.532956650969, 
      53.89562551779518}, {813.632956650969, 53.9504415177952}, {
      813.7329566509691, 54.00525751779521}, {813.832956650969, 
      54.06007351779516}, {813.932956650969, 54.11488951779517}, {
      814.032956650969, 54.16970551779519}, {814.132956650969, 
      54.224521517795196`}, {814.2329566509691, 54.27933751779521}, {
      814.332956650969, 54.33415351779516}, {814.432956650969, 
      54.388969517795175`}, {814.532956650969, 54.443785517795185`}, {
      814.632956650969, 54.498601517795194`}, {814.7329566509691, 
      54.55341751779521}, {814.832956650969, 54.60823351779516}, {
      814.932956650969, 54.66304951779517}, {815.032956650969, 
      54.71786551779518}, {815.132956650969, 54.7726815177952}, {
      815.2329566509691, 54.82749751779521}, {815.332956650969, 
      54.88231351779516}, {815.432956650969, 54.93712951779517}, {
      815.532956650969, 54.99194551779519}, {815.632956650969, 
      55.0467615177952}, {815.7329566509691, 55.10157751779521}, {
      815.832956650969, 55.15639351779516}, {815.932956650969, 
      55.211209517795176`}, {816.032956650969, 55.266025517795185`}, {
      816.132956650969, 55.320841517795195`}, {816.2329566509691, 
      55.37565751779521}, {816.332956650969, 55.43047351779516}, {
      816.432956650969, 55.485289517795174`}, {816.532956650969, 
      55.54010551779518}, {816.632956650969, 55.5949215177952}, {
      816.7329566509691, 55.64973751779521}, {816.832956650969, 
      55.70455351779516}, {816.932956650969, 55.75936951779517}, {
      817.032956650969, 55.81418551779519}, {817.132956650969, 
      55.8690015177952}, {817.2329566509691, 55.92381751779521}, {
      817.332956650969, 55.97863351779516}, {817.432956650969, 
      56.03344951779517}, {817.532956650969, 56.088265517795186`}, {
      817.632956650969, 56.143081517795196`}, {817.7329566509691, 
      56.19789751779521}, {817.832956650969, 56.25271351779516}, {
      817.932956650969, 56.307529517795174`}, {818.032956650969, 
      56.362345517795184`}, {818.132956650969, 56.4171615177952}, {
      818.2329566509691, 56.47197751779521}, {818.332956650969, 
      56.52679351779516}, {818.432956650969, 56.58160951779517}, {
      818.532956650969, 56.63642551779518}, {818.632956650969, 
      56.6912415177952}, {818.7329566509691, 56.74605751779521}, {
      818.832956650969, 56.80087351779516}, {818.932956650969, 
      56.85568951779517}, {819.032956650969, 56.91050551779519}, {
      819.132956650969, 56.965321517795196`}, {819.2329566509691, 
      57.02013751779521}, {819.332956650969, 57.07495351779516}, {
      819.432956650969, 57.129769517795175`}, {819.532956650969, 
      57.184585517795185`}, {819.632956650969, 57.239401517795194`}, {
      819.7329566509691, 57.29421751779521}, {819.832956650969, 
      57.349033517795164`}, {819.932956650969, 57.40384951779517}, {
      820.032956650969, 57.45006449102529}, {820.132956650969, 
      57.47878249102529}, {820.2329566509691, 57.507500491025304`}, {
      820.332956650969, 57.536218491025274`}, {820.432956650969, 
      57.56493649102528}, {820.532956650969, 57.59365449102529}, {
      820.632956650969, 57.622372491025295`}, {820.7329566509691, 
      57.6510904910253}, {820.832956650969, 57.67980849102528}, {
      820.932956650969, 57.70852649102528}, {821.032956650969, 
      57.73724449102529}, {821.132956650969, 57.76596249102529}, {
      821.2329566509691, 57.794680491025304`}, {821.332956650969, 
      57.82339849102527}, {821.432956650969, 57.85211649102528}, {
      821.532956650969, 57.88083449102529}, {821.6329566509689, 
      57.90955249102526}, {821.7329566509691, 57.9382704910253}, {
      821.832956650969, 57.966988491025276`}, {821.932956650969, 
      57.99570649102528}, {822.032956650969, 58.024424491025286`}, {
      822.1329566509689, 58.05314249102526}, {822.2329566509691, 
      58.0818604910253}, {822.332956650969, 58.11057849102527}, {
      822.432956650969, 58.13929649102528}, {822.532956650969, 
      58.16801449102529}, {822.6329566509689, 58.19673249102526}, {
      822.7329566509691, 58.2254504910253}, {822.832956650969, 
      58.254168491025276`}, {822.932956650969, 58.28288649102528}, {
      823.032956650969, 58.311604491025285`}, {823.1329566509689, 
      58.34032249102526}, {823.2329566509691, 58.3690404910253}, {
      823.332956650969, 58.39775849102527}, {823.432956650969, 
      58.42647649102528}, {823.532956650969, 58.45519449102529}, {
      823.6329566509689, 58.48391249102526}, {823.7329566509691, 
      58.5126304910253}, {823.832956650969, 58.541348491025275`}, {
      823.932956650969, 58.57006649102528}, {824.032956650969, 
      58.598784491025285`}, {824.1329566509689, 58.62750249102526}, {
      824.2329566509691, 58.6562204910253}, {824.332956650969, 
      58.68493849102527}, {824.432956650969, 58.713656491025276`}, {
      824.532956650969, 58.74237449102529}, {824.6329566509689, 
      58.77109249102526}, {824.7329566509691, 58.7998104910253}, {
      824.832956650969, 58.828528491025274`}, {824.932956650969, 
      58.85724649102528}, {825.032956650969, 58.885965150158306`}, {
      825.1329566509689, 58.91468515015828}, {825.2329566509691, 
      58.94340515015832}, {825.332956650969, 58.97212515015829}, {
      825.432956650969, 59.0008451501583}, {825.532956650969, 
      59.029565150158305`}, {825.6329566509689, 59.05828515015828}, {
      825.7329566509691, 59.08700515015832}, {825.832956650969, 
      59.11572515015829}, {825.932956650969, 59.1444451501583}, {
      826.032956650969, 59.173165150158304`}, {826.1329566509689, 
      59.201885150158276`}, {826.2329566509691, 59.23060515015832}, {
      826.332956650969, 59.25932515015829}, {826.432956650969, 
      59.2880451501583}, {826.532956650969, 59.316765150158304`}, {
      826.6329566509689, 59.345485150158275`}, {826.7329566509691, 
      59.37420515015832}, {826.832956650969, 59.40292515015829}, {
      826.932956650969, 59.431645150158296`}, {827.032956650969, 
      59.4603651501583}, {827.1329566509689, 59.48908515015828}, {
      827.2329566509691, 59.51780515015832}, {827.332956650969, 
      59.54652515015829}, {827.432956650969, 59.575245150158295`}, {
      827.532956650969, 59.6039651501583}, {827.6329566509689, 
      59.63268515015828}, {827.7329566509691, 59.661405150158316`}, {
      827.832956650969, 59.690125150158295`}, {827.932956650969, 
      59.718845150158295`}, {828.032956650969, 59.7475651501583}, {
      828.1329566509689, 59.77628515015828}, {828.2329566509691, 
      59.805005150158316`}, {828.332956650969, 59.833725150158294`}, {
      828.432956650969, 59.8624451501583}, {828.532956650969, 
      59.8911651501583}, {828.6329566509689, 59.91988515015828}, {
      828.7329566509691, 59.948605150158315`}, {828.832956650969, 
      59.97732515015829}, {828.932956650969, 60.0060451501583}, {
      829.032956650969, 60.03476515015831}, {829.1329566509689, 
      60.06348515015828}, {829.2329566509691, 60.092205150158314`}, {
      829.332956650969, 60.12092515015829}, {829.432956650969, 
      60.1496451501583}, {829.532956650969, 60.17836515015831}, {
      829.6329566509689, 60.20708515015828}, {829.7329566509691, 
      60.23580515015832}, {829.832956650969, 60.26452515015829}, {
      829.932956650969, 60.2932451501583}, {830, 0}}]}, 
   {GrayLevel[0], AbsoluteThickness[2], 
    LineBox[{{305, 1.6643}, {306, 1.99034}, {307, 2.31638}, {308, 2.64242}, {
      309, 2.9684600000000003`}, {310, 3.2945}, {311, 4.988639999999999}, {
      312, 6.682779999999999}, {313, 8.37692}, {314, 10.07106}, {
      315, 11.7652}, {316, 13.45936}, {317, 15.15352}, {318, 16.84768}, {
      319, 18.54184}, {320, 20.236}, {321, 21.917740000000002`}, {
      322, 23.59948}, {323, 25.28122}, {324, 26.96296}, {325, 28.6447}, {
      326, 30.32646}, {327, 32.00822}, {328, 33.68998}, {329, 35.37174}, {
      330, 37.0535}, {331, 37.34302}, {332, 37.63254}, {333, 37.92206}, {
      334, 38.21158}, {335, 38.5011}, {336, 38.79064}, {337, 39.08018}, {
      338, 39.36972}, {339, 39.659259999999996`}, {340, 39.9488}, {
      341, 40.44508}, {342, 40.941359999999996`}, {343, 41.43764}, {
      344, 41.93392}, {345, 42.4302}, {346, 42.9265}, {347, 43.4228}, {
      348, 43.9191}, {349, 44.415400000000005`}, {350, 44.9117}, {
      351, 45.084360000000004`}, {352, 45.257020000000004`}, {
      353, 45.42968}, {354, 45.60234}, {355, 45.775}, {356, 45.94766}, {
      357, 46.12032}, {358, 46.29298}, {359, 46.46564}, {360, 46.6383}, {
      361, 47.18338}, {362, 47.72846}, {363, 48.273540000000004`}, {
      364, 48.81862}, {365, 49.3637}, {366, 49.90878}, {367, 50.45386}, {
      368, 50.998940000000005`}, {369, 51.54402}, {370, 52.0891}, {
      371, 51.87774}, {372, 51.666380000000004`}, {373, 51.45502}, {
      374, 51.24366}, {375, 51.0323}, {376, 50.82094}, {377, 50.60958}, {
      378, 50.398219999999995`}, {379, 50.186859999999996`}, {380, 49.9755}, {
      381, 50.44276}, {382, 50.910019999999996`}, {383, 51.37728}, {
      384, 51.844539999999995`}, {385, 52.3118}, {386, 52.77908}, {
      387, 53.24636}, {388, 53.71364}, {389, 54.18092}, {390, 54.6482}, {
      391, 57.45886}, {392, 60.26952}, {393, 63.08018}, {394, 65.89084}, {
      395, 68.7015}, {396, 71.51218}, {397, 74.32285999999999}, {
      398, 77.13354}, {399, 79.94422}, {400, 82.7549}, {401, 83.628}, {
      402, 84.50110000000001}, {403, 85.3742}, {404, 86.24730000000001}, {
      405, 87.1204}, {406, 87.99352}, {407, 88.86664}, {408, 89.73976}, {
      409, 90.61288}, {410, 91.486}, {411, 91.68058}, {
      412, 91.87516000000001}, {413, 92.06974}, {414, 92.26432}, {
      415, 92.4589}, {416, 92.65348}, {417, 92.84806}, {
      418, 93.04263999999999}, {419, 93.23722}, {420, 93.4318}, {
      421, 92.75684}, {422, 92.08188}, {423, 91.40692}, {424, 90.73196}, {
      425, 90.057}, {426, 89.38206}, {427, 88.70712}, {428, 88.03218}, {
      429, 87.35724}, {430, 86.6823}, {431, 88.50056}, {432, 90.31882}, {
      433, 92.13708}, {434, 93.95534}, {435, 95.7736}, {436, 97.59188}, {
      437, 99.41016}, {438, 101.22843999999999`}, {439, 103.04672}, {
      440, 104.865}, {441, 106.0792}, {442, 107.2934}, {443, 108.5076}, {
      444, 109.7218}, {445, 110.936}, {446, 112.1504}, {447, 113.3648}, {
      448, 114.5792}, {449, 115.7936}, {450, 117.008}, {451, 117.0884}, {
      452, 117.16879999999999`}, {453, 117.2492}, {454, 117.3296}, {
      455, 117.41}, {456, 117.4904}, {457, 117.57079999999999`}, {
      458, 117.6512}, {459, 117.7316}, {460, 117.812}, {461, 117.5168}, {
      462, 117.2216}, {463, 116.9264}, {464, 116.63119999999999`}, {
      465, 116.336}, {466, 116.041}, {467, 115.746}, {
      468, 115.45100000000001`}, {469, 115.156}, {470, 114.861}, {
      471, 114.9672}, {472, 115.0734}, {473, 115.1796}, {474, 115.2858}, {
      475, 115.392}, {476, 115.4982}, {477, 115.6044}, {478, 115.7106}, {
      479, 115.8168}, {480, 115.923}, {481, 115.2118}, {482, 114.5006}, {
      483, 113.7894}, {484, 113.07820000000001`}, {485, 112.367}, {
      486, 111.6558}, {487, 110.94460000000001`}, {488, 110.2334}, {
      489, 109.52220000000001`}, {490, 108.811}, {491, 108.8652}, {
      492, 108.9194}, {493, 108.9736}, {494, 109.0278}, {495, 109.082}, {
      496, 109.1364}, {497, 109.1908}, {498, 109.2452}, {499, 109.2996}, {
      500, 109.354}, {501, 109.1988}, {502, 109.0436}, {503, 108.8884}, {
      504, 108.7332}, {505, 108.578}, {506, 108.42280000000001`}, {
      507, 108.2676}, {508, 108.11240000000001`}, {509, 107.9572}, {
      510, 107.802}, {511, 107.50080000000001`}, {512, 107.1996}, {
      513, 106.89840000000001`}, {514, 106.5972}, {515, 106.296}, {
      516, 105.99480000000001`}, {517, 105.6936}, {
      518, 105.39240000000001`}, {519, 105.0912}, {520, 104.79}, {
      521, 105.0798}, {522, 105.3696}, {523, 105.6594}, {524, 105.9492}, {
      525, 106.239}, {526, 106.529}, {527, 106.819}, {528, 107.109}, {
      529, 107.399}, {530, 107.689}, {531, 107.36059999999999`}, {
      532, 107.03219999999999`}, {533, 106.7038}, {534, 106.3754}, {
      535, 106.047}, {536, 105.7186}, {537, 105.3902}, {538, 105.0618}, {
      539, 104.7334}, {540, 104.405}, {541, 104.369}, {542, 104.333}, {
      543, 104.297}, {544, 104.261}, {545, 104.225}, {546, 104.1892}, {
      547, 104.1534}, {548, 104.1176}, {549, 104.0818}, {550, 104.046}, {
      551, 103.6414}, {552, 103.2368}, {553, 102.8322}, {554, 102.4276}, {
      555, 102.023}, {556, 101.6184}, {557, 101.21379999999999`}, {
      558, 100.8092}, {559, 100.4046}, {560, 100.}, {561, 99.63342}, {
      562, 99.26684}, {563, 98.90026}, {564, 98.53368}, {565, 98.1671}, {
      566, 97.80052}, {567, 97.43394}, {568, 97.06736}, {569, 96.70078}, {
      570, 96.3342}, {571, 96.27958}, {572, 96.22496}, {573, 96.17034}, {
      574, 96.11572}, {575, 96.0611}, {576, 96.00648}, {577, 95.95186}, {
      578, 95.89724}, {579, 95.84262}, {580, 95.788}, {581, 95.07776}, {
      582, 94.36752}, {583, 93.65728}, {584, 92.94704}, {585, 92.2368}, {
      586, 91.52656}, {587, 90.81632}, {588, 90.10607999999999}, {
      589, 89.39583999999999}, {590, 88.6856}, {591, 88.81765999999999}, {
      592, 88.94972}, {593, 89.08178}, {594, 89.21384}, {595, 89.3459}, {
      596, 89.47796}, {597, 89.61002}, {598, 89.74208}, {
      599, 89.87414000000001}, {600, 90.0062}, {601, 89.96548}, {
      602, 89.92476}, {603, 89.88404}, {604, 89.84332}, {605, 89.8026}, {
      606, 89.7619}, {607, 89.7212}, {608, 89.68050000000001}, {
      609, 89.63980000000001}, {610, 89.5991}, {611, 89.40906000000001}, {
      612, 89.21902}, {613, 89.02898}, {614, 88.83894}, {615, 88.6489}, {
      616, 88.45886}, {617, 88.26882}, {618, 88.07878}, {619, 87.88874}, {
      620, 87.6987}, {621, 87.25768000000001}, {622, 86.81666}, {
      623, 86.37564}, {624, 85.93462}, {625, 85.4936}, {626, 85.0526}, {
      627, 84.6116}, {628, 84.17060000000001}, {629, 83.7296}, {
      630, 83.2886}, {631, 83.32966}, {632, 83.37072}, {633, 83.41178}, {
      634, 83.45284}, {635, 83.4939}, {636, 83.53496}, {637, 83.57602}, {
      638, 83.61708}, {639, 83.65814}, {640, 83.6992}, {
      641, 83.33196000000001}, {642, 82.96472}, {643, 82.59748}, {
      644, 82.23024}, {645, 81.863}, {646, 81.49576}, {647, 81.12852}, {
      648, 80.76128}, {649, 80.39403999999999}, {650, 80.0268}, {
      651, 80.04558}, {652, 80.06436}, {653, 80.08314}, {
      654, 80.10191999999999}, {655, 80.1207}, {656, 80.13948}, {
      657, 80.15826}, {658, 80.17704}, {659, 80.19582}, {660, 80.2146}, {
      661, 80.42092000000001}, {662, 80.62724}, {663, 80.83356}, {
      664, 81.03988}, {665, 81.2462}, {666, 81.45252}, {667, 81.65884}, {
      668, 81.86516}, {669, 82.07148}, {670, 82.2778}, {671, 81.87844}, {
      672, 81.47908}, {673, 81.07972000000001}, {674, 80.68036000000001}, {
      675, 80.281}, {676, 79.88164}, {677, 79.48228}, {678, 79.08292}, {
      679, 78.68356}, {680, 78.2842}, {681, 77.4279}, {682, 76.5716}, {
      683, 75.7153}, {684, 74.85900000000001}, {685, 74.0027}, {
      686, 73.14642}, {687, 72.29014000000001}, {688, 71.43386}, {
      689, 70.57758}, {690, 69.7213}, {691, 69.91008}, {692, 70.09886}, {
      693, 70.28764}, {694, 70.47642}, {695, 70.6652}, {
      696, 70.85397999999999}, {697, 71.04276}, {698, 71.23154}, {
      699, 71.42032}, {700, 71.6091}, {701, 71.88307999999999}, {
      702, 72.15706}, {703, 72.43104}, {704, 72.70502}, {705, 72.979}, {
      706, 73.253}, {707, 73.527}, {708, 73.801}, {709, 74.075}, {
      710, 74.349}, {711, 73.0745}, {712, 71.8}, {713, 70.52550000000001}, {
      714, 69.251}, {715, 67.9765}, {716, 66.702}, {717, 65.4275}, {
      718, 64.153}, {719, 62.8785}, {720, 61.604}, {
      721, 62.432159999999996`}, {722, 63.26032}, {723, 64.08848}, {
      724, 64.91664}, {725, 65.7448}, {726, 66.57296}, {
      727, 67.40111999999999}, {728, 68.22928}, {729, 69.05744}, {
      730, 69.8856}, {731, 70.40574}, {732, 70.92587999999999}, {
      733, 71.44602}, {734, 71.96616}, {735, 72.4863}, {736, 73.00644}, {
      737, 73.52658}, {738, 74.04672000000001}, {739, 74.56686}, {
      740, 75.087}, {741, 73.93756}, {742, 72.78812}, {743, 71.63868}, {
      744, 70.48924}, {745, 69.3398}, {746, 68.19038}, {747, 67.04096}, {
      748, 65.89153999999999}, {749, 64.74212}, {750, 63.5927}, {
      751, 61.87524}, {752, 60.15778}, {753, 58.44032}, {
      754, 56.722860000000004`}, {755, 55.0054}, {756, 53.28796}, {
      757, 51.57052}, {758, 49.85308}, {759, 48.13564}, {760, 46.4182}, {
      761, 48.45692}, {762, 50.49564}, {763, 52.53436}, {
      764, 54.573080000000004`}, {765, 56.6118}, {766, 58.65052}, {
      767, 60.689240000000005`}, {768, 62.72796}, {769, 64.76668000000001}, {
      770, 66.8054}, {771, 66.46314000000001}, {772, 66.12088}, {
      773, 65.77862}, {774, 65.43636}, {775, 65.0941}, {776, 64.75184}, {
      777, 64.40958}, {778, 64.06732}, {779, 63.72506}, {780, 63.3828}, {
      781, 63.474920000000004`}, {782, 63.567040000000006`}, {
      783, 63.65916}, {784, 63.75128}, {785, 63.8434}, {
      786, 63.935520000000004`}, {787, 64.02764}, {788, 64.11976}, {
      789, 64.21188000000001}, {790, 64.304}, {791, 63.818780000000004`}, {
      792, 63.33356}, {793, 62.84834}, {794, 62.363119999999995`}, {
      795, 61.8779}, {796, 61.3927}, {797, 60.9075}, {798, 60.4223}, {
      799, 59.9371}, {800, 59.4519}, {801, 58.702600000000004`}, {
      802, 57.9533}, {803, 57.204}, {804, 56.454699999999995`}, {
      805, 55.7054}, {806, 54.95612}, {807, 54.20684}, {808, 53.45756}, {
      809, 52.70828}, {810, 51.959}, {811, 52.507160000000006`}, {
      812, 53.05532}, {813, 53.603480000000005`}, {814, 54.15164}, {
      815, 54.6998}, {816, 55.247960000000006`}, {817, 55.79612}, {
      818, 56.344280000000005`}, {819, 56.89244}, {820, 57.4406}, {
      821, 57.72778}, {822, 58.01496}, {823, 58.30214}, {824, 58.58932}, {
      825, 58.8765}, {826, 59.1637}, {827, 59.4509}, {828, 59.7381}, {
      829, 60.0253}, {830, 60.3125}}]}},
  AspectRatio->NCache[GoldenRatio^(-1), 0.6180339887498948],
  Axes->None,
  BaseStyle->Directive[FontFamily -> "Times", FontSize -> 24],
  Frame->True,
  FrameLabel->{{
     FormBox["\"radiant power\"", TraditionalForm], None}, {
     FormBox["\"wavelength (nm)\"", TraditionalForm], None}},
  FrameStyle->{{
     GrayLevel[0], 
     Thickness[Large]}, {
     GrayLevel[0], 
     Thickness[Large]}, {
     GrayLevel[0], 
     Thickness[Large]}, {
     GrayLevel[0], 
     Thickness[Large]}},
  FrameTicks->{{{{0, 
       FormBox["0", TraditionalForm]}, {50, 
       FormBox["50", TraditionalForm]}, {100, 
       FormBox["100", TraditionalForm]}}, None}, {{{400, 
       FormBox["400", TraditionalForm]}, {500, 
       FormBox["500", TraditionalForm]}, {600, 
       FormBox["600", TraditionalForm]}, {700, 
       FormBox["700", TraditionalForm]}}, None}},
  FrameTicksStyle->{
    GrayLevel[0], 
    Thickness[Large]},
  ImageSize->500,
  PlotLabel->FormBox["\"CIE Illuminant D65\"", TraditionalForm],
  PlotRange->{{380, 710}, {0, 120}},
  PlotRangeClipping->True]], "Output",
 CellChangeTimes->{{3.7012456652882423`*^9, 3.70124569483974*^9}, 
   3.701258674823022*^9, 3.701308479483304*^9, 3.701500901879912*^9, 
   3.701518006283173*^9, 3.701603270071494*^9, 3.7111925637349987`*^9, 
   3.71119267007659*^9},ExpressionUUID->"c6620b43-3f3d-4cd1-8f41-\
7fb03bfa1edd"]
}, Open  ]],

Cell[CellGroupData[{

Cell["The RGB \[OpenCurlyDoubleQuote]parts of \
daylight\[CloseCurlyDoubleQuote]", "Subsection",
 CellChangeTimes->{{3.701518013072414*^9, 
  3.701518035049428*^9}},ExpressionUUID->"68e0fdd3-8f5a-475a-9b11-\
61bc3ba4cf0f"],

Cell["This allows us to compute the colors of the parts:", "Text",
 CellChangeTimes->{{3.7005738655494003`*^9, 
  3.700573887380981*^9}},ExpressionUUID->"8c12762d-4e7f-493f-8709-\
8be09e967ea4"],

Cell[BoxData[{
 RowBox[{
  RowBox[{"blue", " ", "=", " ", 
   RowBox[{"NIntegrate", "[", 
    RowBox[{
     RowBox[{
      RowBox[{"d65", "[", "w", "]"}], 
      RowBox[{"{", 
       RowBox[{
        RowBox[{"x", "[", "w", "]"}], ",", 
        RowBox[{"y", "[", "w", "]"}], ",", 
        RowBox[{"z", "[", "w", "]"}]}], "}"}]}], ",", 
     RowBox[{"{", 
      RowBox[{"w", ",", 
       RowBox[{"spectralLimits", "[", 
        RowBox[{"[", "1", "]"}], "]"}], ",", "cutL"}], "}"}]}], "]"}]}], 
  ";"}], "\n", 
 RowBox[{
  RowBox[{"green", " ", "=", " ", 
   RowBox[{"NIntegrate", "[", 
    RowBox[{
     RowBox[{
      RowBox[{"d65", "[", "w", "]"}], 
      RowBox[{"{", 
       RowBox[{
        RowBox[{"x", "[", "w", "]"}], ",", 
        RowBox[{"y", "[", "w", "]"}], ",", 
        RowBox[{"z", "[", "w", "]"}]}], "}"}]}], ",", 
     RowBox[{"{", 
      RowBox[{"w", ",", "cutL", ",", "cutH"}], "}"}]}], "]"}]}], 
  ";"}], "\n", 
 RowBox[{
  RowBox[{"red", " ", "=", " ", 
   RowBox[{"NIntegrate", "[", 
    RowBox[{
     RowBox[{
      RowBox[{"d65", "[", "w", "]"}], 
      RowBox[{"{", 
       RowBox[{
        RowBox[{"x", "[", "w", "]"}], ",", 
        RowBox[{"y", "[", "w", "]"}], ",", 
        RowBox[{"z", "[", "w", "]"}]}], "}"}]}], ",", 
     RowBox[{"{", 
      RowBox[{"w", ",", "cutH", ",", 
       RowBox[{"spectralLimits", "[", 
        RowBox[{"[", "2", "]"}], "]"}]}], "}"}]}], "]"}]}], ";"}]}], "Input",
 CellChangeTimes->{{3.700556137415868*^9, 3.700556173208212*^9}, {
  3.700573893325004*^9, 
  3.700573909869265*^9}},ExpressionUUID->"b115609b-485f-4b71-838d-\
e3fa86491f42"],

Cell["A sanity check:", "Text",
 CellChangeTimes->{{3.700573913996526*^9, 3.7005739265557404`*^9}, {
  3.701518041489572*^9, 
  3.701518043201272*^9}},ExpressionUUID->"893ee6a4-4709-4e24-8d07-\
9375ef2ffa75"],

Cell[CellGroupData[{

Cell[BoxData[
 RowBox[{
  RowBox[{"red", "+", "green", "+", "blue"}], "\[Equal]", "white"}]], "Input",\

 CellChangeTimes->{{3.700556226770855*^9, 3.7005562316445427`*^9}, {
  3.7005572129583883`*^9, 
  3.700557215901958*^9}},ExpressionUUID->"299b8a5f-0733-4c13-9aea-\
6d982a67679a"],

Cell[BoxData["True"], "Output",
 CellChangeTimes->{{3.701245665619007*^9, 3.7012456951295156`*^9}, 
   3.701258675231059*^9, 3.701308480143502*^9, 3.7015009023660727`*^9, 
   3.701518045811953*^9, 3.70160327033775*^9, 3.7111925640387783`*^9, 
   3.71119267034079*^9},ExpressionUUID->"182a86f8-3a90-4674-841c-\
dd052dd74f2a"]
}, Open  ]]
}, Open  ]]
}, Open  ]],

Cell[CellGroupData[{

Cell["The RGB-display gamut", "Section",
 CellChangeTimes->{{3.701500741825366*^9, 
  3.701500754818584*^9}},ExpressionUUID->"0698f561-1744-460d-8562-\
f372655107de"],

Cell["This is the RGB-triangle in the CIE xy-chromaticity diagram:", "Text",
 CellChangeTimes->{{3.700618696085713*^9, 3.700618699855513*^9}, {
  3.700618754150682*^9, 
  3.7006187814608383`*^9}},ExpressionUUID->"6b5cc464-bbed-4f33-8e80-\
3dc008a112cf"],

Cell[CellGroupData[{

Cell[BoxData[
 RowBox[{"xyL", "=", 
  RowBox[{"Map", "[", 
   RowBox[{
    RowBox[{
     RowBox[{"Append", "[", 
      RowBox[{
       RowBox[{"Drop", "[", 
        RowBox[{
         RowBox[{"#", "/", 
          RowBox[{"Apply", "[", 
           RowBox[{"Plus", ",", "#"}], "]"}]}], ",", 
         RowBox[{"-", "1"}]}], "]"}], ",", 
       RowBox[{"#", "[", 
        RowBox[{"[", "2", "]"}], "]"}]}], "]"}], "&"}], ",", 
    RowBox[{"{", 
     RowBox[{"red", ",", "green", ",", "blue"}], "}"}]}], "]"}]}]], "Input",
 CellChangeTimes->{{3.700617955083499*^9, 3.700618001587302*^9}, {
  3.700618076319027*^9, 3.7006181350906267`*^9}, {3.700618166739737*^9, 
  3.70061821472866*^9}, {3.700618426807254*^9, 
  3.700618430102806*^9}},ExpressionUUID->"8a74f5e1-d1c4-4cee-bf20-\
332c55d86337"],

Cell[BoxData[
 RowBox[{"{", 
  RowBox[{
   RowBox[{"{", 
    RowBox[{
    "0.6083878585711899`", ",", "0.39161214142881`", ",", 
     "4390.297780304841`"}], "}"}], ",", 
   RowBox[{"{", 
    RowBox[{
    "0.2218555999467992`", ",", "0.663212912645183`", ",", 
     "6413.661127572846`"}], "}"}], ",", 
   RowBox[{"{", 
    RowBox[{
    "0.14418892868688404`", ",", "0.05737489565914867`", ",", 
     "816.1291245208625`"}], "}"}]}], "}"}]], "Output",
 CellChangeTimes->{{3.701245665692786*^9, 3.701245695181981*^9}, 
   3.7012586752905693`*^9, 3.701308480194619*^9, 3.701500902440144*^9, 
   3.701603270374192*^9, 3.711192564445548*^9, 
   3.7111926703905897`*^9},ExpressionUUID->"01a50fea-9a5f-4e23-bb94-\
eb74834959a0"]
}, Open  ]],

Cell["The white point:", "Text",
 CellChangeTimes->{{3.7007054637022123`*^9, 
  3.700705475126589*^9}},ExpressionUUID->"db2c94fb-2193-4f6c-bbe4-\
85e2f7918053"],

Cell[CellGroupData[{

Cell[BoxData[
 RowBox[{"Append", "[", 
  RowBox[{
   RowBox[{"Drop", "[", 
    RowBox[{
     RowBox[{"white", "/", 
      RowBox[{"Apply", "[", 
       RowBox[{"Plus", ",", "white"}], "]"}]}], ",", 
     RowBox[{"-", "1"}]}], "]"}], ",", 
   RowBox[{"white", "[", 
    RowBox[{"[", "2", "]"}], "]"}]}], "]"}]], "Input",
 CellChangeTimes->{{3.700705277936158*^9, 
  3.700705302932859*^9}},ExpressionUUID->"6e739c05-9eb1-49e8-9554-\
0c92e7ba9863"],

Cell[BoxData[
 RowBox[{"{", 
  RowBox[{
  "0.31382238086288633`", ",", "0.33100079605374383`", ",", 
   "11620.08803239855`"}], "}"}]], "Output",
 CellChangeTimes->{{3.701245665740756*^9, 3.7012456952313766`*^9}, 
   3.7012586753386593`*^9, 3.701308480520142*^9, 3.7015009025247993`*^9, 
   3.7016032704259167`*^9, 3.711192564630142*^9, 
   3.711192670436549*^9},ExpressionUUID->"17df838d-a604-4c4b-b128-\
9414b378a70c"]
}, Open  ]],

Cell["The ratio of luminances:", "Text",
 CellChangeTimes->{{3.700705478558247*^9, 
  3.7007054923828697`*^9}},ExpressionUUID->"b02ddeb5-a94d-46aa-ba99-\
6c97c8231b4f"],

Cell[CellGroupData[{

Cell[BoxData[
 RowBox[{
  RowBox[{"100", " ", 
   RowBox[{
    RowBox[{"Map", "[", 
     RowBox[{
      RowBox[{
       RowBox[{"#", "[", 
        RowBox[{"[", "2", "]"}], "]"}], "&"}], ",", 
      RowBox[{"{", 
       RowBox[{"red", ",", "green", ",", "blue"}], "}"}]}], "]"}], "/", 
    RowBox[{"white", "[", 
     RowBox[{"[", "2", "]"}], "]"}]}]}], "//", "Round"}]], "Input",
 CellChangeTimes->{{3.700705212865447*^9, 3.700705236230762*^9}, 
   3.7007054260363092`*^9},ExpressionUUID->"096a6675-59f7-4c44-9db1-\
206188262b38"],

Cell[BoxData[
 RowBox[{"{", 
  RowBox[{"38", ",", "55", ",", "7"}], "}"}]], "Output",
 CellChangeTimes->{{3.701245665792459*^9, 3.7012456952819357`*^9}, 
   3.701258675390563*^9, 3.701308480576515*^9, 3.701500902590892*^9, 
   3.701603270492042*^9, 3.711192564793088*^9, 
   3.7111926704862213`*^9},ExpressionUUID->"e7c4885c-160b-4277-afa5-\
6ab662ea838f"]
}, Open  ]],

Cell["\<\
The gamut is very similar to what one gets for typical displat units:\
\>", "Text",
 CellChangeTimes->{{3.701518187084092*^9, 
  3.7015182262915077`*^9}},ExpressionUUID->"af7637ef-8074-4f16-8daa-\
a7a7d8cab252"],

Cell[CellGroupData[{

Cell[BoxData[
 RowBox[{"Graphics", "[", "\[IndentingNewLine]", 
  RowBox[{"{", "\[IndentingNewLine]", 
   RowBox[{
    RowBox[{"EdgeForm", "[", 
     RowBox[{"{", 
      RowBox[{"Black", ",", 
       RowBox[{"AbsoluteThickness", "[", "1", "]"}]}], "}"}], "]"}], ",", 
    "\[IndentingNewLine]", 
    RowBox[{"FaceForm", "[", "Gray", "]"}], ",", "\[IndentingNewLine]", 
    RowBox[{"Polygon", "[", 
     RowBox[{"Table", "[", 
      RowBox[{
       RowBox[{
        RowBox[{"{", 
         RowBox[{
          RowBox[{"x", "[", "w", "]"}], ",", 
          RowBox[{"y", "[", "w", "]"}]}], "}"}], "/", 
        RowBox[{"(", 
         RowBox[{
          RowBox[{"x", "[", "w", "]"}], "+", 
          RowBox[{"y", "[", "w", "]"}], "+", 
          RowBox[{"z", "[", "w", "]"}]}], ")"}]}], ",", 
       RowBox[{"{", 
        RowBox[{"w", ",", 
         RowBox[{"spectralLimits", "[", 
          RowBox[{"[", "1", "]"}], "]"}], ",", 
         RowBox[{"spectralLimits", "[", 
          RowBox[{"[", "2", "]"}], "]"}], ",", "1"}], "}"}]}], "]"}], "]"}], 
    ",", "\[IndentingNewLine]", 
    RowBox[{"FaceForm", "[", "LightGray", "]"}], ",", "\[IndentingNewLine]", 
    RowBox[{"Polygon", "[", 
     RowBox[{"{", 
      RowBox[{
       RowBox[{"Drop", "[", 
        RowBox[{
         RowBox[{"xyL", "[", 
          RowBox[{"[", "1", "]"}], "]"}], ",", 
         RowBox[{"-", "1"}]}], "]"}], ",", 
       RowBox[{"Drop", "[", 
        RowBox[{
         RowBox[{"xyL", "[", 
          RowBox[{"[", "2", "]"}], "]"}], ",", 
         RowBox[{"-", "1"}]}], "]"}], ",", 
       RowBox[{"Drop", "[", 
        RowBox[{
         RowBox[{"xyL", "[", 
          RowBox[{"[", "3", "]"}], "]"}], ",", 
         RowBox[{"-", "1"}]}], "]"}]}], "}"}], "]"}], ",", 
    "\[IndentingNewLine]", 
    RowBox[{"EdgeForm", "[", 
     RowBox[{"{", 
      RowBox[{"Black", ",", 
       RowBox[{"AbsoluteThickness", "[", "1", "]"}]}], "}"}], "]"}], ",", 
    "\[IndentingNewLine]", 
    RowBox[{"FaceForm", "[", "Red", "]"}], ",", 
    RowBox[{"Disk", "[", 
     RowBox[{
      RowBox[{"Drop", "[", 
       RowBox[{
        RowBox[{"xyL", "[", 
         RowBox[{"[", "1", "]"}], "]"}], ",", 
        RowBox[{"-", "1"}]}], "]"}], ",", "0.02"}], "]"}], ",", 
    "\[IndentingNewLine]", 
    RowBox[{"FaceForm", "[", "Green", "]"}], ",", 
    RowBox[{"Disk", "[", 
     RowBox[{
      RowBox[{"Drop", "[", 
       RowBox[{
        RowBox[{"xyL", "[", 
         RowBox[{"[", "2", "]"}], "]"}], ",", 
        RowBox[{"-", "1"}]}], "]"}], ",", "0.02"}], "]"}], ",", 
    "\[IndentingNewLine]", 
    RowBox[{"FaceForm", "[", "Blue", "]"}], ",", 
    RowBox[{"Disk", "[", 
     RowBox[{
      RowBox[{"Drop", "[", 
       RowBox[{
        RowBox[{"xyL", "[", 
         RowBox[{"[", "3", "]"}], "]"}], ",", 
        RowBox[{"-", "1"}]}], "]"}], ",", "0.02"}], "]"}], ",", 
    "\[IndentingNewLine]", 
    RowBox[{"FaceForm", "[", "White", "]"}], ",", 
    RowBox[{"Disk", "[", 
     RowBox[{
      RowBox[{
       RowBox[{"{", 
        RowBox[{"1", ",", "1"}], "}"}], "/", "3"}], ",", "0.02"}], "]"}]}], 
   "\[IndentingNewLine]", "}"}], "\[IndentingNewLine]", "]"}]], "Input",
 CellChangeTimes->{{3.700618237028926*^9, 3.7006186853448277`*^9}, {
  3.700618804423419*^9, 
  3.700618913065649*^9}},ExpressionUUID->"e04f11f3-1cb8-4855-ae5e-\
6ac772d4aefd"],

Cell[BoxData[
 GraphicsBox[{
   {EdgeForm[{GrayLevel[0], AbsoluteThickness[1]}], FaceForm[GrayLevel[0.5]], 
    PolygonBox[CompressedData["
1:eJwV13c81fsfB3CUFRqkJCuVRIpKyXqV0qApiW7uDRXaGhJZaUlczqGSkZUt
s0sk8xzZzjn2nuegJHtk/D6/v855Pj7f85nv9/vzPRssbxtd4eHi4rrHzcX1
/89q3ujRkxolGHt6zz3uKxVbpqPTMpaX4HHlmRURzVQcvs+Td0SoBN02/20b
mKbi44Vd6u9FS6BhFKHUtsofv8KuempIleBWpeFaWzl/uBgtiMVsLIEd49pF
aXl/tMz+usZRKAHtg5jnEQl/eLxMq5jdXILLCrJK2Xz+MGhrEZneUIKhkHbv
sBEqrtsbr1Ui/SkmrXJd10qF/91XJwLFS9B7c7b2dwkVoS11veZiJRAR+ZD1
p4iKslqhDG8y37Bsnu9/f6Eiw1nTapK/BAUrdkQx46jwDT9034qrBBYZlS+P
vqVizuLk6gfTdDgtjb9i6UGFh33qxtYxOm6GPM8auUuF5t6NhglDdIylP7Fk
XqKCuVW69hCbjun5hpaGE1R0nrN4sbqdjn86Psb/p0mF3erwF4/q6JBc+/zm
xBYqDtitc0E1HTw3PxlFr6WCIy5+urKEDpPgmJTL/FRcXcw7a5BHByfIr/PY
FAW+IV1aQ5/p2C4Spm/HoSCpTVrmVwIdi20zdaMNFNT1rLq4J5KO4qZxG+5y
CvIiK4cdAuk4KSKzIyiXgsQ7wepZPnSEBG9aEpxMwenGXQ3cHnSs5N6nNBFG
wfeO4RJrezrWtAb8F+lHwdqDx2spNnTcTjSYC3tEwX47X+/dF+gIurxsyPUy
BV7Zpoy/Dem4Vj43OG5EQahMYoukNh3Ol6eOntenYA//g+U3ttHx8LTjHF2L
AsVj2dsC1pP9SqAesNxBwbCycHrYMtJul/IwdisFN/pFv76foaHZxz/NQpkC
a4k38x79NHhYyB5bpU6BgHrgpXMNNAQw1N+JHaGgOCNgOoxGg/rxcv8ZMp+v
/6rRatNp2JP9b3PUKwrMUmNWj4TTkFaYn12VSUGX5G/l0X9pCDx77dSpnxR8
exWvxHCmQfuIe+w6RSpU54omlK7TsMbRUqvyBhW2XvGXLExpaMxpEwzKouK5
jMNyV30a9gdUrjgn5I/SM+1WPjtpmLqa8qjhsj/M3iYlBMrSIKqdZsRL80e3
QMXEShEatPJMxj4qBmBag33g6WwxtHLajR2pAWCvlv3dySnG5M/p59p8bxC9
4L5StK4YH6yGvDLd32B72fhlrsJiGCY9Xyjne4tOwRlZ9U/FeHhk4FhK8FvE
KWX+EXhfjBaPmY1U7XdYKNSqufusGLLZ29jH2e9QTCvbfvVOMbRZclWDgYFw
jJ49yrpQDPHJboFP59/jqEbJNf9DxVAba6yUlgyCyYMssXCVYrCeTz9JHwhC
o/PAQ454MfpLbza8+h4Mve2xMefmi1DjwWFVZYVAOdLFvKmnCHbFYQoFX0Mh
vFYumK+0CIrtO88bd3xA16zclz1JRUhNffxU83UY8qKlj9/0LULbsmqXU7vD
kZJpsD/5bhFMnyz8UukPh63lYc0lxkVYEdqwRDY2Akss1uiUqReBM1FyPuxG
JEpbBRtvrCnC2FuDh/cQBalEm7fBE4UoPX+ie1b+I4LPvxThYxViSdyT36Xr
ohGeMBBx6lMham4/ffZJIQbjiUpm9c8KsWa1+OPdZrHQeNOgkX6hEDMaSapp
H+PQM8eklm0rhFXhy0NPhROwVK/AevFPAVhaFh2rfBKxpHIqd9f3AvCFiRuV
KH1CUtbGTbmUAmzWL5qTrE5G2Zsvyt/NClBfKxcdXJqCh1kvD5VKFWDx80EB
/2+pmCngeruhJR+TGvvEm0rToF9WLrTePx9ZK6tvHR1ORz57i1CpXj5EZ18f
S8dnjGuttz5Yn4cuwzVPL6f+hyO7QrxNJfNwl2Jq33I4C3TDu5+/n/kGv56T
XVuWZOPWx3LH249zMeVcpSw0mIPE5D1gB35FZVy5e47QN9Sp0ajicTmQkI+3
lVXLh6ZhVnhjXDYk7r/5ttmhAA+j2NyPg79gSq0yeaqlEIwem8M/3LNg5/c5
YLl5MUbfbNa4cyMTd1o/8y5waFALOTR65Ph/WLk/WOSWbwkmQ/Y+NJT7jKHf
ahrXzEqhckAmyIeTDu96I5Ov+uVYM3cp5XF4GlRS123KOF+J7Fpqf+PBVHyg
JO4re1+NVk5vtkdWMoxjgvV6uBio74g7M9SaCCG/DYZ1h5h46LjD1X4+Dk/t
ee9ZvWWhfJ4RF7UxBjxPQq78M1mL9+bTwZo3oxA+zGfsd7YeNgf9XeQqw6Ff
fHNrU3YDqFyeSQoBoaBOeJsqbWvC5t8Gf+9uCURZl7mKZEwzlNJDJz87B4DL
RNmzWqkVi8eCd1V88oMxp9CZK6cNC/SmL7mZr8E8e2tX0skOzKtqbzm05gUk
S6lq5nadeKX4Lva96xNs+mGtvE6zCx/VzzJ39TujcvNsgipXN3LtFmLcXB6C
sfzYu1RaNwT//Pl56q97iEgwzR161gPb+xfXR+XawciXFi+DXuxJinbNbLmL
o2p7qwKHe/GZ3n0xvcse2Sq3LrQE9GHRejj7B78rLnx7Rbm/jY3B39b77nE/
g984x8o4kw1OU4XllQovpE3dqM7cwwGvW7lRdrcf5N1zPdcmcFAxqju14uob
nBjIeCsj3o+eazLpO/YGQT3yanOrUz/chO4tKOmGYS4rItSpsR9xU/5Fpmsj
8bK7eMxGaQBLtkx+2r0xGlbvgma32w1AoFJx1z/mcRgcP+HzIHEATqd71j7O
S4RusIyKbOMAjK68OR8un4Lyz5w3S2YG4Mafomw1kQpDkz2Va1YOQvTtsTHT
+nQ4bRHwOiMziGGKz6RC8WdUxZ2wjt80CMOB/lMqJZmYlXxJdSSOG7pjcZH5
BTf3fX8lTZ4/v1/Ox6AnB1tzv6ScER2El0fegNR0LkILCmrp3IMwGNxZmcuf
jx/PY6akhgagnMFveHd1Aby36LwcqxtAk1S1gIR8ITTu3i6zzBnAjJhT20nV
Imwf6g6MChmAXPaK1Wm6xXgdLRgz/HgAEk/fNjUep6FST0ncwWwAv7SWDnKZ
03HU5VfSuNoAXHa7WmpdL0FZZqO/q8AARhbaYrzsvyPT8ezhoLZ+vOD+66SA
SynWfAyayU/tx7KvWxKa3MqQ1bvlpMWzfhhcjrqR6lCOXJNZeveFflRe8L7d
fL0C7+NuvZNS7QdPgWbszIVKoKFRbWxpP+6unOxLO1wFYZfzCoZNHLjesveI
3VGNTuUzsoJJHFJ/Q/TnhWpwzv1yq4ErB/KR/9G3uNZgc9U+7cnTHCx1+23y
eKQGWq4iE5LyHIg7pkpvtWIg5mOgQvEoG333oq5Y1DIQsl4xarqQjVaNOm6t
w0y03VNN/EphYziKKTqSyYRb389vPJZsbNYW3ua6lYXlGTuCK1XZMOL3FGx5
z8L160e15Bf78NtJ4se4UC2uhcnm8Ff24aiAzeFmp1oEXHFIT33fB+8VeSt9
ftSCv4UuOW7dh7km+aiNf9XhZGiKEWt3H8qcf0pEl9VB8kpuvwl3H4zYbrkS
[truncated: 8,293,037 more chars]
