# Supplementary material for: Colors of the Sublunar
Source: Iperception. 2017 Sep 29;8(5):2041669517733484. doi: 10.1177/2041669517733484 (PMC5624368; doi:10.1177/2041669517733484)
Supplement: Supplementary material [file SpectralCorrelation.nb]

(* Content-type: application/vnd.wolfram.mathematica *)

(*** Wolfram Notebook File ***)
(* http://www.wolfram.com/nb *)

(* CreatedBy='Mathematica 11.0' *)

(*CacheID: 234*)
(* Internal cache information:
NotebookFileLineBreakTest
NotebookFileLineBreakTest
NotebookDataPosition[       158,          7]
NotebookDataLength[   1484097,      27445]
NotebookOptionsPosition[   1472073,      27161]
NotebookOutlinePosition[   1472482,      27179]
CellTagsIndexPosition[   1472439,      27176]
WindowFrame->Normal*)

(* Beginning of Notebook Content *)
Notebook[{

Cell[CellGroupData[{
Cell["Appendix A: Simulated spectra", "Section",
 CellChangeTimes->{{3.70107298451422*^9, 
  3.701073012418797*^9}},ExpressionUUID->"0400432a-cf99-4283-adf1-\
9768fec31215"],

Cell[CellGroupData[{

Cell["The spectal radiant power noise spectrum", "Subsection",
 CellChangeTimes->{{3.701074168527895*^9, 
  3.7010742023919163`*^9}},ExpressionUUID->"15f5628c-cbc8-4d9b-858d-\
5d05405f68a7"],

Cell["\<\
Next we defined a spectral kernel based on the Laplace distribution of \
parameter tau:

(Note: The choice of the Laplace distribution is arbitrary.)\
\>", "Text",
 CellChangeTimes->{{3.701073652248035*^9, 3.701073690302875*^9}, {
  3.701075358168653*^9, 
  3.701075386045435*^9}},ExpressionUUID->"9205cbdc-febb-413d-bbf2-\
59a0dd3cf285"],

Cell[CellGroupData[{

Cell[BoxData[{
 RowBox[{
  RowBox[{
   RowBox[{"laplaceDistribution", "[", 
    RowBox[{"x_", ",", "tau_"}], "]"}], ":=", 
   RowBox[{
    RowBox[{"Exp", "[", 
     RowBox[{
      RowBox[{"-", 
       RowBox[{"Abs", "[", "x", "]"}]}], "/", "tau"}], "]"}], "/", 
    RowBox[{"(", 
     RowBox[{"2", " ", "tau"}], ")"}]}]}], ";"}], "\[IndentingNewLine]", 
 RowBox[{"TraditionalForm", "[", 
  RowBox[{"laplaceDistribution", "[", 
   RowBox[{"x", ",", "\[Tau]"}], "]"}], "]"}]}], "Input",
 CellChangeTimes->{{3.7012485826684227`*^9, 3.701248596850559*^9}, {
  3.701520008295684*^9, 
  3.701520039745875*^9}},ExpressionUUID->"ae31823b-2568-4dd5-9227-\
75c07819db71"],

Cell[BoxData[
 FormBox[
  FractionBox[
   SuperscriptBox["\[ExponentialE]", 
    RowBox[{"-", 
     FractionBox[
      TemplateBox[{"x"},
       "Abs"], "\[Tau]"]}]], 
   RowBox[{"2", " ", "\[Tau]"}]], TraditionalForm]], "Output",
 CellChangeTimes->{
  3.7016048718646097`*^9},ExpressionUUID->"42cdccfe-6d02-43c1-9e97-\
fcf2e53f7693"]
}, Open  ]],

Cell[CellGroupData[{

Cell[BoxData[
 RowBox[{"\n", 
  RowBox[{"Plot", "[", "\[IndentingNewLine]", 
   RowBox[{
    RowBox[{"laplaceDistribution", "[", 
     RowBox[{"x", ",", "1"}], "]"}], ",", "\[IndentingNewLine]", 
    RowBox[{"{", 
     RowBox[{"x", ",", 
      RowBox[{"-", "5"}], ",", "5"}], "}"}], ",", "\[IndentingNewLine]", 
    RowBox[{"PlotStyle", "\[Rule]", 
     RowBox[{"{", 
      RowBox[{"Red", ",", "Thick"}], "}"}]}], ",", "\[IndentingNewLine]", 
    RowBox[{"Filling", "\[Rule]", "Axis"}], ",", "\[IndentingNewLine]", 
    RowBox[{"PlotLabel", "\[Rule]", "\"\<Laplace PDF\>\""}]}], 
   "\[IndentingNewLine]", "]"}]}]], "Input",
 CellChangeTimes->{{3.701248918058701*^9, 3.701248948264477*^9}, {
  3.701520053033215*^9, 
  3.7015200606400747`*^9}},ExpressionUUID->"ee85b079-d85d-4eff-9ec1-\
6b3c1c03f9e8"],

Cell[BoxData[
 GraphicsBox[{GraphicsComplexBox[CompressedData["
1:eJw1mHc4lo37xu2d8TwpNIwkIzJCRl03MiqVsqUIycom8zEjepDNY4/sZETE
675lj8gIZVa2yMwsv/d3HN/3+uc6rv/Pz3Gd58lr5nD3EQUZGVkQORnZ/2/f
uZvrh4d4zEaceAVJtoVicpdcMlk8Nn4hf7Cp0xGoH6lLct7HYTt2q/pnW10B
P9Jilx3Nhqlqqc/x6HvC3SaSuVAnK7biKPlSo5MA3r8u2738wYIVfG0le0oV
BDVPSTZvbjNjGitTdc1CoXArRpfnbzITpmhQul5USgT1tH9uafxkwP6pfy3w
pCwa8to8h1zu0WNxnce+PgqKhwfBcey9BbSYlogUBCWTgGBKWcqIp8H6TM5l
d8lkApkoN6ryjApT1tRMSC/Lga8vkkOLP1Ngh7vSoly3C+Akg1XhpjI5dlhB
P2aZ+BpspYWpR08eovfplCbDbleAuexEQVPTPrpLfoc7PqYahD3kD+1zd1Dt
AsKTfoc6yBrXbvZU2kKzkwySmzYwmAtgV1TnWEfPHSn5UpzfDO/jBVXn9ZbR
hbLCnqn4DhBf+LJ5IW0WvVj+1r4/uheuvh+l/6M3hRaXaiTKXhwAx8I3O2z4
AZTwl5urAhsGPcszWf0+tejjwV7qN9tj0Nb9JVxKuwa61vX2HTjHQV60sUIr
cQAm1tK2eqOGgcKdfcyCcwpaM3pP3zUcAFomrQCzlVm4GqyJnlTuhaCpIRXn
nGVgOrXgsW3QAWUpIVqE9TUgvvpTXzLSDA7ZFqzTeltwRD1agm8cgwc2pFOh
ATtwL0JZ8FdxHYTdcZeTSt0H8We/bYo7q4HqaPys395f4BK85E/9tAKGu56t
BrOQI1J8H47jDEpB19tMhtREgZD8SZtXQgrAjnGJr8eICmnjSI+Q4coF7uLW
BJpFakThbKNhS3gmeNeoaLOk0CL3jo8UPWwjgWOeXbXMBXrEdP6bXMF+PDBR
yJqJzTAgyUtZ/eewaFB9ohMvHMuEyNfIjYi1EYGj9pSDKj8zwsOZkdRbEAox
zs+jxYdZkG6+k8Y7vEFwN+S2aFo1K1L3mO6dpJkfCN8L1s31ZUMeH55moB32
hKFZ+uxYXRzyu8skzmjZFXrMZpRw3HikK9THyFrcCf7HA/IfD3Gupjf8U/DY
DDidH3CyBwOp+0tMnThs2b887/5rZyCmh/Te32bDYl2diJlr7lBxU3x+RpQN
Ky/3nviw4g3Px8e6d+6zYoaSL+h1TwYAScpuKYOTBfMqs+vbPQgGSmqPliHX
IxhaGKER2BoGnYlhsmeaGLHyHF5s+GsUuFek4CbOMGBBpx5w7wfEAoUArTtv
IB3WkCPWtraUCPbrXQ+Xx2mwsbkD3qwHaYCqRVef06TG5lZj505PZMETY+Oc
p68pMQH5f7z/mXoF+53+HFpMFJjABhc/Q38RWMf8ZS+3IsPmsw6/F7mVwWMZ
Kv3bjn/QjLO0fkSdt9Cqz6TDeXEP3Y2ifvvlew3MCrc93Fz/jZ4Osfsz79cA
zW8u+k+VbKAVqREsOtUfwGxW5834w1XUsX9Uhu5PK7gB+SmmvQU0hn+OKde2
G973Gfkd8/qBsp9wW+Wx7oODSCmakKkv6O7vgonwe5+BJmgnU825A70empHC
ofAVVpOSLdaSzdAHzslutsuTYJf5NP5USQdoLy8vIhe+QgaTu/SRmS+AkLqO
0Rl9BqrGitIfQT/A4vQGsdu8D1TdY80WNRaBTf/B7ZWz3bBLLVd7wmwV8G/7
j745aAXWDDfx8twNoCzLIl9AP4BlyGGC9M/fkJ/vb9xGbIDN+89Fxpn3YDD/
ghvtqVporaB+aXjjDwS/iLSvDXoLP4XnnczUyBA+3ODOSH0ZJJxxjY1aIEf4
xl/Uh6sXg2lT3vmLUZQIVv8Ad/piHqiNjhjb8FEjJ7LZ6W8qZsNHCeqt8A80
SGs+oXSoKQ3cL4xQnXlEh2Qzzl5VVkmCK4N3iJIMDMia9ZLNDhYLBe9avM/X
MyJHCcft0n9HgRhejqLm3hEkZV1XZ+14OHxm1yar+8OMlNHIGRaoPYOeSfo6
rjusyJDlj6ka7QBoWLVu5OFiQ/rzrp4U8vIBMt62/ZQFNuTmZZoVNqWn0J+7
vXb3PQ4x+F2meH/bGQRecXKFReER6+kQY/uP9kAnNnwa+4jH7Fu9qUkHdhDI
Nd8WQobHqBaP/H1V5QTt5HP+CsI4rITkcf/PoBt8x3kLN5uwYfrBw/PjJC94
8kmBgy2OFWMfauNdlfeHcLbPIkkEFqxvfXbEfy8IHlyh51D5fgSTnGbUknZ4
Dkzxv4pfijFhG/UJ1ifkI2Eiv0Qc/5wBy1CjjgiMjYFBdySvc4UOi527/Z7w
JgEsFcoUHqjQYnPHuOuub6RAuvb1iuQ31NinqZDdO9RZUN18ufw+JxUW/7hi
6GZjLtiIHPn0x5ECo6xrwIqfF4LyrcrJ/s9kmJBIdiK1zBtYkD4uFq/2F+Uo
uZihcaMS4tTdCCv7eyizV5YvofIdPO/zLyvv2kbdxEg7hOV6qFC7yif6dBMl
O3Jsybu3EfgvVrnhLq+hg95J/sadLZC0eFTCq2AJ3bN3dJLf7gS3+1zyOYwz
aA1rTvpS7Cf4ELDFhKiPo+e31N0jkUHYWBS5Jt3di1Y6pfPR/h6B01Ia57PZ
ilDRozv5etYTYKXi/Hp08QMs0g8P+pNG4WfqiU2xhiFIerp9ZuvJEASdsFDN
7fkGayT/FxP6/SDQuOaUlzIPopnu9EmFH0HenX90UOoXdK75uzidaQfTUwQs
sWsd+gqs/MRamsDmaMUAkfc3RClpytUxYSBkEc0vqbELXHMfG8ON34MgRYNF
q8sBjDUb3A7NqIKVt5KPspsOgZO//1tAXDlUbx8ohfuQI75Pryg+aCkBo4xg
icdClAhPQ3Bft24+GG58g9QGKkRZUTDE4WwOuK/MtGjo0SCVsgao+8MM2Nk4
cp6TjA6hSedPMvVNBv3LJllvU+mRKIvdk2VDcfDV+K/9ay1GZIbFN6dz+CXI
Y603nLaZEFrd4C2Bxy/A/XGNLFk0M0JUzVLPcQgBItNcgOFpVuQhLifhtHQg
PK8z3n4wz4rQenBG8M/4AnvDK8HMSjbEoHkjWjvIAwZbyK5vhOKQP5XKHRd+
usBe0OHrm/p4RCPAnEND1RE4TrTs6HM0oS1TiS6VL0eBjKzq0LwhH8hefTdo
JU7A3VapkOY2POIn6+LHLvgEPoTH0E3N4jGBDD5BVMMOjkWKVjedwGO/KlTw
r644gaVUomGRCg6rPXT9+v2GG3i5Zd6o9GDDThd6/KTZ9oSpa0uXT71hxUQc
KTOV0vwg0J9e82g5C3brBXf7tm8QMI7eUdrlYMaSm6ZytDpD4XUsn6W6BRNW
8yTSpcspAmL4qlDR9wyYsp63VhxPDFzmvn+F+yw9JqPzosf1eAJ8N8kuOOZO
i73d7dlQvpoCzF8Fyu5+o8YiPWDxY2omjHqI1WjdpsIqvpwMFpbNhex7A8U6
ORRYcUBD9dZCAVwoiWg2ZyLHzLJuqWyYl0JRVSZnTflf9Cnp5JemrgrwQQvx
X0z20R6lK+1qvO/gS+64PuulHVSkkMmN73w9COM0XbTHNlGV87eDr5o2As29
mZGSojU0bS3XDCfbAkLYaYVyv5/otyJNosLVTrh7xivRenAG3WWuJjsv+gnO
euuxpu1NoDWbL96SagbArTf7VoJPH0ptFeblZDgC62jOaJ9yJfro/RNnldJx
6BaadHY7ikJRCNripD8G+Ef2A6jwZ+BTt+rg/DMEH9rrX1JtTgFLfGvW1FA/
JMxmelK1zIEFLclW1KUHHhT7RuXYroDiqSZzrfp2eG4cSMdosg55lxzMuG42
g909RudL9VuwTPJoznXB4Ooce9bY9A743+S2u0hRByNCXL0HtAcQ+408gVeq
Gjynf5xlMzkEDYHJFhOqCmh9qJRMq0aOpBXGX2IgvgaDiI1K/98UyMR9hTze
n/lg5mcpUUWkQva+h+nppudAp6Ze6TkeGuRYy3TU7ZOZID9UAHEfaZEwXKeI
AQ8Jptdmirce0SOvhTgOZB7Hg8sb0vwyFyPiqVe77Xw9GrCEiNWbLUxI8uIr
Y0r2f/05q+1AthEzsuZuYHuWIRQWs3VndqhYkdDqiQF8USAs8+jhCL3/8iMu
JXgviwCZTOyQncSGCLQcqqwKe4KuHrV7kz0OofVxNBW3dQULl/XtCwp4JLtJ
KVqh1hFYeic0b6u2ooGn+PPafnwFJ0vbhea4BDAXR2l0bk5CfZXAp7xiPDIh
uh01vv0EXndHKysppKC8XnX7VEKTMD+EKH7/gUfit91ZV+7bAY+c4x+HDTzG
/jBtwW3VFqbUtUTNhPBYdm123x0qJ5DR/NXyUAuHhV2U60mmc4NWAakx4Wds
mKXx+N3EPE9IpmnSyqlnxQSSw1pxUn7w990Z47udLBiNjj9xGAkCM6HfujoX
mTFPq0dOAZ6h8Ben2MTnx4Rl6ZU7JLJEwE8TOVqFAQbsAlvtiuB8NDi72IZf
Q+gxYUaP3F/d8cDjfGLSOYoWM/U8035vhQRqp9gvXNijxlb7Rp75WmfCSn+e
wnUbKszo4mc+l40caHCp5vSvp8A8fMr4mVMLQGB0T6bkHDkmW9Na9PfgNYS7
PYq6NvcXNWGX/n4logIc91Ue9ETvo+lGMtGEL9UQyEwsBvsdNLnwGOW9j3Uw
u92bMsu8hX5bmNUqFWoEd3tfBq9va6iMtaHO9EozrBedwTSXfqKSb7VJ3j87
QIlGuLX70iwae2to8+lWLwxt08TcGJxEA0lH43bcBsBZsfDMoHo/Sul6NCSJ
aQT4Y82v9JtUo6HWXry2d8fhuvcYYbCyDvTbRI5+fDcGAh3HVegeDoLjuXxV
crVhMOO2rn4bMgVkNhV7hccH4Janh2+l4RwQSzgSt7/0wKpq0UI47QrES9Ha
CzF0wEmf4JJmwXUw+iwv9SSmGVb+yipFhm3Bx5G2HZYCDPoEDSYlKndgc7Ad
F6lXB2WXNag4+vchTJF9xpJQDVd8FEPazx9CQlNTlMHlCuhJ+HG1VZgcqW55
9dB07TXoUYm4HRmnQDLMZ+qqLhXA4xbBokYXKkTw4jujmdEc2PSO5DtOTYPc
0S+hE9XOBCN19447b2kRhy5LNkMXEghrCkkkXKdHmK9QZq2WxQM2YnWWmYwR
4bYMebEYHA0UFGvKiiVMyC/MOyTiCRHKLK7yugIz4nDDpG7DIBSkxjjFoldZ
kLygTsr8mUDIHOjPONLEisxb8VFKkPvBTKXm9TMv2JDEPyl+Nv6ekJBOSxQx
wyGkX7K0k8WuwLm0dJJXFI+M6cWi1puOwFC49LtztA0V3WiVXoz8CtpSI/Uh
SsEgIXqWz/TNJDiJ8mwlpuER922Ku4sP7eE9sd0yazgHNebsy0pqn4C0W/IP
Bz7jkZw/HsJaH+wg1VBa3jw4CyoH1u48/TkBXYf8Dn6REahqjpZxRvgkSJqo
H19bwyPsd/0MF/ds4Rbr5Pa7XTzmHFAwXNNsC62536wkxPGYWaOHjvOcI6Qb
nPD5Rw+H+ZMFCavOuYKdn0+u5Qs2DJ1qP/cPwRN+T4sZWTaxYiXUMmYBfwlQ
PyBusTbEgnErPHKP4guCCC2NKXJlZoxvNI484E4o5PW3O70kMmErpqvBOxNE
IBH2ixonGTDzGx/lpLujgZjmXDZxkx5zqYl9zlgQD7Cvv8eTSotpmo1Pf2wi
wfcrRPs0GhqMIifvO6tWJmwfmv1pfUqFneWsKP/ZlwPdh/mf2DsosMsfXGfc
3Aogy1nCUUuaHDtkeexK2/kavD6rX8dRHKIUDKUR1+0rwIYzmrKjaB8VeUEr
slJVDXoq5rr6YTsoWsXN45BeB82LbOLigluo4PjT/BzmRhDzuJYzdbCG8j5k
SBbqagY9nrxALt5lNMpO9iN9YwfUbAfc/2szi75aCTtNaOoFjhQH62ieKfTu
IRnvgc4ArDmfZ3Z53Y8KXOK6EDo7DP/4NDncXXmH0qRKNS/wjwMd/yhVMOV7
CFV7dNttfgzEvX96nT8YANNbkWFdNsNQcR06mLSmwCm2itLs0gAUKVscMvDP
wdzAh8CJI70gH4slED4vw/EB2xwniQ6YffGMkHVkHexpa8QcqpqhVKtHUM5x
C+ruBuKDP2CQdM2TYEzagbwNb59TAXWQqj6ZfvbdPtDw3mO0zq0G3nYrmVz8
IRh71ZlwGFXA3fK3pLOnyJGooTX/CP5SGEJbP2t/okB6C48E3TMpAJv5sFn1
x1RIsV9qwdZeDoTHFo1FblMjyzmk0m/2mbB4aBxZlk+LCOiESCmmkeDmbqfL
rCI9EsQS6XF+KB4sl3tV0tcZEJGVY7cds6Mh9x2fXWUGE7J3mIJXIBFhmlmi
fUyCGWEoJ0dR/1AwO9c3OfWDBeFW4W95RxkEu+ejLT/XsyLXnJLOESX84Hno
fK95MBtSu1t6Oa7YE6o/0CVO3sMh1+3S6YK6XWEzz+oNpwAe0Xc1lbiNcwK6
Y+tddPnt6AsVsjNTFl9BjGTedlTGAdo+jpz+MjUJmgupoS8T8EhwX/YJ30T7
f//J846szTxUOPNrTH/SBHgwvNvo6sEjM8+ecNNs2cEg01JpS08qxCQ83UNP
TsI1AZwvQh6PGl/QFS8xnIQjJ5oLFxbxyI1N+yrkvB0cwZbONBu9BPNDwk8p
wiRQVZ6d9uUKQL9UXv89UTcJBjmdwTs7eMTy1C2LxQ5bmPU+tjV6gMeMb1RT
bJbawiXtIppkKTw2IM61d/SLI/Q/kNBfMsRhzwO1S0qHXAETyXoeHMmGjTxU
1Jqz8QT+wemJtlZWjOaHyqrhNAFSH8rOI+Ms2IsGWU1ffBDwWTi9GtFgxkRd
GkxJl0PBS5Llmnrsv0HjkVpyWysRViPGDqhmGTBTWQ3sRkM0JEu6qxTq0GPk
bWqLZfHx0AO/aT2yaTHVqgPxzFISlPWqRw4y0WDluB+G1iqZ4HNM6cEzAhU2
PiOdcaUxBwZaeEpMeykwI1orAmJWAA8auol8iuSYws3y+yVlr8GZujbfneUQ
vRnM1fbjQQVYFsjqqb3bR1nGlVH5f/WKjd8S/pGwg8Ye4184FloHktOSe4MX
t9DIIck7YuSNwOD75lcswzpa9o8Zj3ltM9DdmzMnV1xGlVqaFOyKO8B1VVTo
ePAsyn7FIyy9qBdKi17JtSlModqhC9MxVwdAnNk+SHmqHzVt0+OLHxiGcCeX
5zFVNSjFHEWSCvM4WHl8bbsnUgtKaPStebJxkB4cSmjoGIDY559d1XyHwci0
qL/m4hSICVPQD2gMgME5I0yGfg5uSTe9Xj/XCxO1N5541C+D83GewfOqHdCF
D5ljIVuHyrYLvjRtzRDpmZwaab4FfTy/xz/2YrD/hb5nLWIHDARKKQkJdRDT
LWxXUrgPP47Kiwa+qwbcCoEZR3sIJnRuSmFWFRB3JU1V9xg5MkE8Pnj1Sikk
pB2l2e6gQJamLfxbnAtgyfM9FeNDKqTE2YfyJUMu6GTU1HauUiPX5CPSP/pk
gqTxp1WTLFokh/MgTa2CBBO9J+KZZeiRqtlzut/n46H2KaX27BIDIsOQM6Ba
Hg2uMXVkDslMCPlLTsGSMiL8Nc8/wSbCjBCIo0JoXCjsdZfUPB9nQd7GibL1
44Igz3D1Wm0tK7LkmbL3+ZofGDpV46gC2JCqT4+8rjZ6QqtOWGqtAQ7JSOUx
mB9zhW9U+TvxfHhE8YJcoS6vE4RqulXnM3WghTY+RzdvfwUfirgWtUvXwKVa
LaJidxLk1Ec/McXikV2Gzu/WFfbw7Nr8Hm9QAXqL7qQpY8AEPLLaUtTowiO6
+3JJgcxPIFtORLOlPBnOMHcTyaQnwXu3bxI5nYTmVxNO31aahD0Pio1Hc3ik
ts/Pk0nVDqq/6AeGeocDi+ScG5YwCVaGrwoJOqGoV9/JOOmcSVAlp+9x3cIj
DcfDU0y+28IEZ/kKI4sPfE09Q4ZvnwSEU/PyHuaGmo90RqcMToKNKlHB5wCP
cPQtZIaX2/7Xf2Jk/5v/+tD/7v8DZ2Wsfw==
    "], {{{}, {
       {RGBColor[1, 0, 0], Opacity[0.2], EdgeForm[None], 
        GraphicsGroupBox[{PolygonBox[CompressedData["
1:eJwl1HV0lmUAxuGNrtE1enR316RBydENk46N7hQUFBQUDFBCwaAbJUxSOpXu
7lSUvN7DH9d5fs/9ne3snPfdFxEdGxUTJyQkJJQJoa/Pd0Jfd0k93lmdMSQg
kpHs9VlcZ2WG8bn77uD36IoM4W33mezkBeVsAymho5nBDp5T1j6A4rozn7Cd
Z5Sx96eY7sTHbOMppe39KKo7Mp2t/E8peyxFdAemsYX/KGmPobBuz0f8wRNK
2PtSSLfjQ37nX4rb+1BQt2Uqv/EPxey9KaDbMIVfeUxRey/y69Z8wC88ooi9
J/l0K97nZx5S2N6DvLolk9nMAwrZu5NHt2ASm7hPQXs3cuvmvMdG7lHA3pVc
uhnvsoG75Ld3IaduykR+4g75gmdKhI4K3hd+5DZ57dHk0E2Cd4j13CKPvTPZ
dePgnWIdN8lt70Q23YhxrOUGuewdyaobMpY1XCenvQNZdAPGsJprRNjbk1nX
ZzSruEoOezsy6c+Ip6swnF3ubzhHBf8EjKUCg3kr+Nuc1RhNfKoygj0+i+Os
xNDg591XcoXs7m0J15/yJy8pbxvEm3okK7hMNlsbMup6jGA5l8hqb00GXZfh
LOMiWeytSK/rMIylXCCzvSXpdG2GsoTzZLK3IK2uxRAWc45we3PS6JoMZhFn
yWhvRmpdg0H8wBky2JuSSldnIN9zmvT2KFLqagzgO06Rzt6EFMFzoD/fcpK0
9sYk15H0YyEnSGNvRJiuSiwLOE5qe0OS6SrE8A3HSGVvQFJdmb58zd+ktNcn
ia5EH+bzFymC94HEuiK9mcdRkgfPlES6Ar2YyxHC7PVIGDx/ejKHwySz1w2+
Y3U5evAVh0hqrxO8c7os3fmSgySx1yaeLkM3ZnOAxPZaxNWl6cos9pPIXpPg
u78UXfiCfSS01+AVBs+kBA==
           "]]}]}}, {}, {}}, {{}, {}, 
      TagBox[{
        {RGBColor[1, 0, 0], Thickness[Large], Opacity[1.], 
         LineBox[CompressedData["
1:eJwl1GW0VGUUBuB76e7uS3d3h0lISomidF9CukEpOwlFQlFCQkFRMbCllFA6
DUIlFWzh2Ysfz/ne885as87M3jNJvZI7DEtMSEiY7hJnC5e0fC0voA81SMEt
+nR8Iy+kLzVJya369OyWF9GPWqTiNn0G9sgv0J/apOZ2fUb2yi8ygDqk4Q59
JvbJixlIXdJypz4z38ovMYh6pKOlPgvfyUsYTH3S00qflf3yUobQgAy01mfj
gLyMoTQkI2302TkoL2cYjcjEXfocHJJfJpnGZKatPieH5VcYThOy0E6fiyPy
CkbQlKy01+fmqPwqI2lGNjro83BMfo1RNCc7HfV5OS6v5MGYKTnopM/HCXkV
o2Om5ORufX5OyqsZEzMlF531BTglr2FszJTcdNEX5Hv5dcbFTMlDV30hfpDX
Mj5mSl666Qvzo7yOCTFT8tFdX4Sf5PVMjJnGZ9HV5bq8jefIzz26opyWNzAp
ntF9A1KwM97f2ZjUTKYZ02gV34OzHlPjB8AkmrI9ntnZiFQ8774APeRinJHf
YHLsDgW5V5/EWflNpsTuUIj79MU5J29kauwOhempL8HP8iamxe5QhPv1JflF
fovpsTsU5QF9KX6V32ZG7A7F6KUvzXl5MzNjd0iit74MF+R3eCh2h+L00Zfl
ovwuD8fuUIK++nJckt9jVuwOJemnL89leQuzY3coRX99Ba7I7zMndofSDNBX
5Df5A+bG7lCGgfpK/C5/yLzYHcoySF+Zq/JHPBK7QzkG66twTd7Ko7EnlGeI
vip/yB/zWMyUCgzVV+NP+RMej5lSkfijrM5f8qc8ETOlEsn6Gvwtf8aTMVMq
M1xfk3/kz3kqZkoVRuhr8a/8BU/HTKnKSH1t/pO/5JmYKdUYpa/D//JXPBsz
ZYyuPonscD+fcXJDUrLL/URnE9IwheaJN///q3vtBnDvovk=
          "]]}},
       Annotation[#, "Charting`Private`Tag$1767#1"]& ]}}], {}, {}},
  AspectRatio->NCache[GoldenRatio^(-1), 0.6180339887498948],
  Axes->{True, True},
  AxesLabel->{None, None},
  AxesOrigin->{0, 0},
  DisplayFunction->Identity,
  Frame->{{False, False}, {False, False}},
  FrameLabel->{{None, None}, {None, None}},
  FrameTicks->{{Automatic, 
     Charting`ScaledFrameTicks[{Identity, Identity}]}, {Automatic, 
     Charting`ScaledFrameTicks[{Identity, Identity}]}},
  GridLines->{None, None},
  GridLinesStyle->Directive[
    GrayLevel[0.5, 0.4]],
  ImagePadding->All,
  Method->{
   "DefaultBoundaryStyle" -> Automatic, "DefaultMeshStyle" -> 
    AbsolutePointSize[6], "ScalingFunctions" -> None, 
    "CoordinatesToolOptions" -> {"DisplayFunction" -> ({
        (Identity[#]& )[
         Part[#, 1]], 
        (Identity[#]& )[
         Part[#, 2]]}& ), "CopiedValueFunction" -> ({
        (Identity[#]& )[
         Part[#, 1]], 
        (Identity[#]& )[
         Part[#, 2]]}& )}, "AxesInFront" -> True},
  PlotLabel->FormBox["\"Laplace PDF\"", TraditionalForm],
  PlotRange->{{-5, 5}, {0., 0.4996153239870644}},
  PlotRangeClipping->True,
  PlotRangePadding->{{
     Scaled[0.02], 
     Scaled[0.02]}, {
     Scaled[0.05], 
     Scaled[0.05]}},
  Ticks->{Automatic, Automatic}]], "Output",
 CellChangeTimes->{
  3.701604872112382*^9},ExpressionUUID->"73293a81-67b0-4ad5-acc2-\
59b17ddc99b6"]
}, Open  ]],

Cell["The Laplace distribution is normalized:", "Text",
 CellChangeTimes->{{3.701073724901606*^9, 3.701073729046352*^9}, {
  3.7010737823483*^9, 
  3.701073818683148*^9}},ExpressionUUID->"89239058-0c52-439f-b12d-\
5fbb4a096264"],

Cell[CellGroupData[{

Cell[BoxData[
 RowBox[{"Integrate", "[", 
  RowBox[{
   RowBox[{"laplaceDistribution", "[", 
    RowBox[{"x", ",", "tau"}], "]"}], ",", 
   RowBox[{"{", 
    RowBox[{"x", ",", 
     RowBox[{"-", "Infinity"}], ",", "Infinity"}], "}"}], ",", 
   RowBox[{"Assumptions", "\[Rule]", 
    RowBox[{"tau", ">", "0"}]}]}], "]"}]], "Input",
 CellChangeTimes->{{3.69345382213265*^9, 3.6934538510689697`*^9}, {
  3.701073773373269*^9, 3.701073773860888*^9}, {3.701248485952523*^9, 
  3.701248489837801*^9}, {3.701248605493569*^9, 
  3.701248611346064*^9}},ExpressionUUID->"37048630-9cc3-4e3a-8c8a-\
fe778e53f470"],

Cell[BoxData["1"], "Output",
 CellChangeTimes->{
  3.701604872397621*^9},ExpressionUUID->"c46e319e-f54f-4abd-b086-\
222708763554"]
}, Open  ]],

Cell["\<\
Its fourier transform is close to a one over frequency squared spectrum:\
\>", "Text",
 CellChangeTimes->{{3.7010738750531693`*^9, 
  3.701073953199193*^9}},ExpressionUUID->"e889cdff-882a-4b82-ac93-\
37b9b61a8f7b"],

Cell[CellGroupData[{

Cell[BoxData[
 RowBox[{
  RowBox[{"FourierTransform", "[", 
   RowBox[{
    RowBox[{"laplaceDistribution", "[", 
     RowBox[{"x", ",", "\[Tau]"}], "]"}], ",", "x", ",", "f", ",", 
    RowBox[{"Assumptions", "\[Rule]", 
     RowBox[{"\[Tau]", ">", "0"}]}]}], "]"}], "//", 
  "TraditionalForm"}]], "Input",
 CellChangeTimes->{{3.6934537593207684`*^9, 3.693453796894405*^9}, {
  3.693453857574156*^9, 3.69345386245197*^9}, {3.701073902865492*^9, 
  3.701073912377146*^9}, {3.70124849703762*^9, 3.701248501653461*^9}, {
  3.701248616698882*^9, 3.701248626321659*^9}, {3.7015200850950327`*^9, 
  3.701520100001678*^9}},ExpressionUUID->"e58d630c-51ca-4cee-b420-\
df4984559d0f"],

Cell[BoxData[
 FormBox[
  FractionBox["1", 
   RowBox[{
    SqrtBox[
     RowBox[{"2", " ", "\[Pi]"}]], " ", 
    RowBox[{"(", 
     RowBox[{
      RowBox[{
       SuperscriptBox["f", "2"], " ", 
       SuperscriptBox["\[Tau]", "2"]}], "+", "1"}], ")"}]}]], 
  TraditionalForm]], "Output",
 CellChangeTimes->{
  3.7016048731708117`*^9},ExpressionUUID->"e175700d-8e5b-4b71-8619-\
731fc0cf6bcd"]
}, Open  ]],

Cell[CellGroupData[{

Cell[BoxData[
 RowBox[{"LogLogPlot", "[", 
  RowBox[{
   RowBox[{"(", 
    RowBox[{
     FractionBox["1", 
      RowBox[{
       SqrtBox[
        RowBox[{"2", " ", "\[Pi]"}]], " ", 
       RowBox[{"(", 
        RowBox[{"1", "+", 
         RowBox[{
          SuperscriptBox["f", "2"], " ", 
          SuperscriptBox["tau", "2"]}]}], ")"}]}]], "/.", 
     RowBox[{"tau", "\[Rule]", "1"}]}], ")"}], ",", 
   RowBox[{"{", 
    RowBox[{"f", ",", "1", ",", "1000"}], "}"}], ",", 
   RowBox[{"Filling", "\[Rule]", 
    RowBox[{"10", "^", 
     RowBox[{"-", "7"}]}]}]}], "]"}]], "Input",
 CellChangeTimes->{{3.701248753622347*^9, 
  3.701248868995306*^9}},ExpressionUUID->"ba47eb24-00b8-4d7c-a0d7-\
7c86d0d65220"],

Cell[BoxData[
 GraphicsBox[{GraphicsComplexBox[CompressedData["
1:eJw9lGs01HkcxjWuzWDGXML8mULIzPyVslp2zf+X0lWuESarRpmmttKyJDWI
WFOMqFRsUoezya7LxtZu7XyHOsQ2KFvIcb9m54TSMLps+6J98ZznfN48bz7n
PDaiI4H7SDo6On6f8l+fmI2t6Jo8JehcmZnFbplXXGy39dIVKgn/BrROz+qd
orNBj9rHekJEqViOC9MfFBtuftxxo7ebMB+oi22d0gHJBVlS6f0Bghv7wOlR
CglIdbVSsWSUcJ7zC1MF6EFL4bB618OXRLL32h/6rAwgemCNHKSviN0GQsFS
eyPI8tj8imw2QwSPcRZfdyODJnrOp9XjDfHApKxs1sUYfBvuNGzNf0s0PcsS
lUSZgicpaaqvYY7QcipLBV/T4Ivx9W8OTWiJmM0P/LM2mMGSD1Zmv3q+J5K3
N/Lf7aOD/K1myOzAR6LsBHmaFM+ARPn0WP6gDtKJmzgivcqElQkHthSSSYig
Dalb6lng4j98upKjixiVcQWeHUvAcd2o79Ktemgnk70n7b05SOwmZgr36KNS
DfNeIsMSrlnH2cXlGqCcPB8WYx0bhAdPKZruGiKmt8/sSQkGovJzbtxWIzRd
9aLCQ2oF3yxy8hhbWIz4j6O6YsqtoWyL0qKaSUHBWreZF/Uc+G6kR6RxNEZj
wVTxi7+XwurLKe6XA03QtemxXJuUZSAQ2E9ukpii4q1Ywl6KDRALAU6BBVTk
bvjzYOh1GxjUT5X8E0lDxZzhebmbLTRndPHcXtLQOUY11g62UMGIv42nmKG+
Y835yhA7cLXML+cZ01FvQmbe74N2IG06+kx8gY4e1SkMXx9cDg1p55sCuAyU
9pdI3aVjD7/8tnaFVy0DWTgkOzadsYd8Dce3fxsTGXQ7nd1r6wCcqoyB9E4m
GlHQhw0rHeAgvapcLGKh/Joi5cSXjlCTYu0xp2Ghzvfj8kSVIxSLKWvlaUtQ
DXzQo4WvgMxwT+1Ttjk6PhUQtmN6BbhoVr0OqTRHf3abLnp+2glSjUvD+t0t
0KYoH+fdNC604BEZ5m0WKJ6xhl9QxoU/Gi8sC95liapjT5d2rObBIUruVNuI
JbrPm9jlf48HbKEqQ3ucja6otb2JAXw4ZJct4xpgiDea0XGzhw/NdHaurARD
J7Y7qxYfwyHi2/4YPWE1wWdFyFa/1CqsCoOyu4MwJN021hbGxWGyRKgyEJYQ
gZ4Okz6hWsWGyKkzJBxDZMqlJ6m6OLx+VpdTcxxDw9YxrS4BOBiZBGZRhOeI
K7NTPGszrSJUKThz0RJDVEnmU9YUH4zc9XM2ijF0s3F520NPHHrj9ss5ORhy
aW5S/bgXB68hwUemMJW4cavO9a16XiGaGZH1UzE0YqnfETnKB/qBiuzcCAz1
eae3UV1xGC+lyvenYyiknd06Fo5Dx3qlvKMAQ3fmElVBh3Gok1tMOgqPElva
42elPfOKcdldmT4FQ8Ik7470AT4UkFKya0MxVBlS2+a6EofDgqGc7GQMzZh4
txqH4BDWc14+n/dpb+Ga6pgEB79banllEYY2KoJUzrE4XB1vqd8u3EO4Z9P3
NT+dV3B33iBfMsLQEWr0DvM+PnSrJCabQzAU56ryb+TjUEV+bLrsJIYik8L9
ioNwKPpJSj2biyHxo9u+FDEOeQnPqV5XMKSuj/ZVxuBg3KdLsy7GkEyNfIu+
x+Hzn8WWC9K/4qz63+dn/hefL02m
    "], {{{}, {
       {RGBColor[0.368417, 0.506779, 0.709798], Opacity[0.2], EdgeForm[None], 
        GraphicsGroupBox[{
          PolygonBox[{{1, 78, 79, 50, 77, 70, 76, 64, 69, 75, 59, 63, 68, 74, 
           55, 58, 62, 67, 73, 52, 54, 57, 61, 66, 72, 49, 48, 47, 46, 45, 44,
            43, 42, 41, 40, 39, 38, 37, 36, 35, 34, 33, 32, 31, 30, 29, 28, 
           27, 26, 25, 24, 23, 22, 21, 20, 19, 18, 17, 16, 15, 14, 13, 12, 11,
            10, 9, 8, 7, 6, 5, 4, 3, 2, 51, 53, 56, 60, 65, 
           71}}]}]}}, {}, {}}, {{}, {}, 
      TagBox[{
        {RGBColor[0.368417, 0.506779, 0.709798], AbsoluteThickness[1.6], 
         Opacity[1.], 
         LineBox[{1, 71, 65, 60, 56, 53, 51, 2, 3, 4, 5, 6, 7, 8, 9, 10, 11, 
          12, 13, 14, 15, 16, 17, 18, 19, 20, 21, 22, 23, 24, 25, 26, 27, 28, 
          29, 30, 31, 32, 33, 34, 35, 36, 37, 38, 39, 40, 41, 42, 43, 44, 45, 
          46, 47, 48, 49, 72, 66, 61, 57, 54, 52, 73, 67, 62, 58, 55, 74, 68, 
          63, 59, 75, 69, 64, 76, 70, 77, 50}]}},
       Annotation[#, "Charting`Private`Tag$3580#1"]& ]}}], {}, {}},
  AspectRatio->NCache[GoldenRatio^(-1), 0.6180339887498948],
  Axes->{True, True},
  AxesLabel->{None, None},
  AxesOrigin->{0, -14.734449809219534`},
  CoordinatesToolOptions:>{"DisplayFunction" -> ({
      Exp[
       Part[#, 1]], 
      Exp[
       Part[#, 2]]}& ), "CopiedValueFunction" -> ({
      Exp[
       Part[#, 1]], 
      Exp[
       Part[#, 2]]}& )},
  DisplayFunction->Identity,
  Frame->{{False, False}, {False, False}},
  FrameLabel->{{None, None}, {None, None}},
  FrameTicks->{{
     Charting`ScaledTicks[{Log, Exp}], 
     Charting`ScaledFrameTicks[{Log, Exp}]}, {
     Charting`ScaledTicks[{Log, Exp}], 
     Charting`ScaledFrameTicks[{Log, Exp}]}},
  GridLines->{None, None},
  GridLinesStyle->Directive[
    GrayLevel[0.5, 0.4]],
  ImagePadding->All,
  Method->{
   "DefaultBoundaryStyle" -> Automatic, "DefaultMeshStyle" -> 
    AbsolutePointSize[6], "ScalingFunctions" -> None, "AxesInFront" -> True},
  PlotRange->NCache[{{0, 
      Log[1000]}, {-14.734449809219534`, 0.}}, {{
     0, 6.907755278982137}, {-14.734449809219534`, 0.}}],
  PlotRangeClipping->True,
  PlotRangePadding->{{
     Scaled[0.02], 
     Scaled[0.02]}, {
     Scaled[0.05], 
     Scaled[0.05]}},
  Ticks->FrontEndValueCache[{
     Charting`ScaledTicks[{Log, Exp}], 
     Charting`ScaledTicks[{Log, Exp}]}, {{{0., 
       FormBox["1", TraditionalForm], {0.01, 0.}, {
        AbsoluteThickness[0.1]}}, {1.6094379124341003`, 
       FormBox["5", TraditionalForm], {0.01, 0.}, {
        AbsoluteThickness[0.1]}}, {2.302585092994046, 
       FormBox["10", TraditionalForm], {0.01, 0.}, {
        AbsoluteThickness[0.1]}}, {3.912023005428146, 
       FormBox["50", TraditionalForm], {0.01, 0.}, {
        AbsoluteThickness[0.1]}}, {4.605170185988092, 
       FormBox["100", TraditionalForm], {0.01, 0.}, {
        AbsoluteThickness[0.1]}}, {6.214608098422191, 
       FormBox["500", TraditionalForm], {0.01, 0.}, {
        AbsoluteThickness[0.1]}}, {6.907755278982137, 
       FormBox["1000", TraditionalForm], {0.01, 0.}, {
        AbsoluteThickness[0.1]}}, {-0.6931471805599453, 
       FormBox[
        InterpretationBox[
         StyleBox[
          
          GraphicsBox[{}, ImageSize -> {0., 0.}, BaselinePosition -> 
           Baseline], "CacheGraphics" -> False], 
         Spacer[{0., 0.}], Selectable -> False], TraditionalForm], {0.005, 
       0.}, {
        AbsoluteThickness[0.1]}}, {-0.5108256237659907, 
       FormBox[
        InterpretationBox[
         StyleBox[
          
          GraphicsBox[{}, ImageSize -> {0., 0.}, BaselinePosition -> 
           Baseline], "CacheGraphics" -> False], 
         Spacer[{0., 0.}], Selectable -> False], TraditionalForm], {0.005, 
       0.}, {
        AbsoluteThickness[0.1]}}, {-0.35667494393873245`, 
       FormBox[
        InterpretationBox[
         StyleBox[
          
          GraphicsBox[{}, ImageSize -> {0., 0.}, BaselinePosition -> 
           Baseline], "CacheGraphics" -> False], 
         Spacer[{0., 0.}], Selectable -> False], TraditionalForm], {0.005, 
       0.}, {
        AbsoluteThickness[0.1]}}, {-0.2231435513142097, 
       FormBox[
        InterpretationBox[
         StyleBox[
          
          GraphicsBox[{}, ImageSize -> {0., 0.}, BaselinePosition -> 
           Baseline], "CacheGraphics" -> False], 
         Spacer[{0., 0.}], Selectable -> False], TraditionalForm], {0.005, 
       0.}, {
        AbsoluteThickness[0.1]}}, {-0.10536051565782628`, 
       FormBox[
        InterpretationBox[
         StyleBox[
          
          GraphicsBox[{}, ImageSize -> {0., 0.}, BaselinePosition -> 
           Baseline], "CacheGraphics" -> False], 
         Spacer[{0., 0.}], Selectable -> False], TraditionalForm], {0.005, 
       0.}, {
        AbsoluteThickness[0.1]}}, {0.6931471805599453, 
       FormBox[
        InterpretationBox[
         StyleBox[
          
          GraphicsBox[{}, ImageSize -> {0., 0.}, BaselinePosition -> 
           Baseline], "CacheGraphics" -> False], 
         Spacer[{0., 0.}], Selectable -> False], TraditionalForm], {0.005, 
       0.}, {
        AbsoluteThickness[0.1]}}, {1.0986122886681098`, 
       FormBox[
        InterpretationBox[
         StyleBox[
          
          GraphicsBox[{}, ImageSize -> {0., 0.}, BaselinePosition -> 
           Baseline], "CacheGraphics" -> False], 
         Spacer[{0., 0.}], Selectable -> False], TraditionalForm], {0.005, 
       0.}, {
        AbsoluteThickness[0.1]}}, {1.3862943611198906`, 
       FormBox[
        InterpretationBox[
         StyleBox[
          
          GraphicsBox[{}, ImageSize -> {0., 0.}, BaselinePosition -> 
           Baseline], "CacheGraphics" -> False], 
         Spacer[{0., 0.}], Selectable -> False], TraditionalForm], {0.005, 
       0.}, {
        AbsoluteThickness[0.1]}}, {1.791759469228055, 
       FormBox[
        InterpretationBox[
         StyleBox[
          
          GraphicsBox[{}, ImageSize -> {0., 0.}, BaselinePosition -> 
           Baseline], "CacheGraphics" -> False], 
         Spacer[{0., 0.}], Selectable -> False], TraditionalForm], {0.005, 
       0.}, {
        AbsoluteThickness[0.1]}}, {1.9459101490553132`, 
       FormBox[
        InterpretationBox[
         StyleBox[
          
          GraphicsBox[{}, ImageSize -> {0., 0.}, BaselinePosition -> 
           Baseline], "CacheGraphics" -> False], 
         Spacer[{0., 0.}], Selectable -> False], TraditionalForm], {0.005, 
       0.}, {
        AbsoluteThickness[0.1]}}, {2.0794415416798357`, 
       FormBox[
        InterpretationBox[
         StyleBox[
          
          GraphicsBox[{}, ImageSize -> {0., 0.}, BaselinePosition -> 
           Baseline], "CacheGraphics" -> False], 
         Spacer[{0., 0.}], Selectable -> False], TraditionalForm], {0.005, 
       0.}, {
        AbsoluteThickness[0.1]}}, {2.1972245773362196`, 
       FormBox[
        InterpretationBox[
         StyleBox[
          
          GraphicsBox[{}, ImageSize -> {0., 0.}, BaselinePosition -> 
           Baseline], "CacheGraphics" -> False], 
         Spacer[{0., 0.}], Selectable -> False], TraditionalForm], {0.005, 
       0.}, {
        AbsoluteThickness[0.1]}}, {2.995732273553991, 
       FormBox[
        InterpretationBox[
         StyleBox[
          
          GraphicsBox[{}, ImageSize -> {0., 0.}, BaselinePosition -> 
           Baseline], "CacheGraphics" -> False], 
         Spacer[{0., 0.}], Selectable -> False], TraditionalForm], {0.005, 
       0.}, {
        AbsoluteThickness[0.1]}}, {3.4011973816621555`, 
       FormBox[
        InterpretationBox[
         StyleBox[
          
          GraphicsBox[{}, ImageSize -> {0., 0.}, BaselinePosition -> 
           Baseline], "CacheGraphics" -> False], 
         Spacer[{0., 0.}], Selectable -> False], TraditionalForm], {0.005, 
       0.}, {
        AbsoluteThickness[0.1]}}, {3.6888794541139363`, 
       FormBox[
        InterpretationBox[
         StyleBox[
          
          GraphicsBox[{}, ImageSize -> {0., 0.}, BaselinePosition -> 
           Baseline], "CacheGraphics" -> False], 
         Spacer[{0., 0.}], Selectable -> False], TraditionalForm], {0.005, 
       0.}, {
        AbsoluteThickness[0.1]}}, {4.0943445622221, 
       FormBox[
        InterpretationBox[
         StyleBox[
          
          GraphicsBox[{}, ImageSize -> {0., 0.}, BaselinePosition -> 
           Baseline], "CacheGraphics" -> False], 
         Spacer[{0., 0.}], Selectable -> False], TraditionalForm], {0.005, 
       0.}, {
        AbsoluteThickness[0.1]}}, {4.248495242049359, 
       FormBox[
        InterpretationBox[
         StyleBox[
          
          GraphicsBox[{}, ImageSize -> {0., 0.}, BaselinePosition -> 
           Baseline], "CacheGraphics" -> False], 
         Spacer[{0., 0.}], Selectable -> False], TraditionalForm], {0.005, 
       0.}, {
        AbsoluteThickness[0.1]}}, {4.382026634673881, 
       FormBox[
        InterpretationBox[
         StyleBox[
          
          GraphicsBox[{}, ImageSize -> {0., 0.}, BaselinePosition -> 
           Baseline], "CacheGraphics" -> False], 
         Spacer[{0., 0.}], Selectable -> False], TraditionalForm], {0.005, 
       0.}, {
        AbsoluteThickness[0.1]}}, {4.499809670330265, 
       FormBox[
        InterpretationBox[
         StyleBox[
          
          GraphicsBox[{}, ImageSize -> {0., 0.}, BaselinePosition -> 
           Baseline], "CacheGraphics" -> False], 
         Spacer[{0., 0.}], Selectable -> False], TraditionalForm], {0.005, 
       0.}, {
        AbsoluteThickness[0.1]}}, {5.298317366548036, 
       FormBox[
        InterpretationBox[
         StyleBox[
          
          GraphicsBox[{}, ImageSize -> {0., 0.}, BaselinePosition -> 
           Baseline], "CacheGraphics" -> False], 
         Spacer[{0., 0.}], Selectable -> False], TraditionalForm], {0.005, 
       0.}, {
        AbsoluteThickness[0.1]}}, {5.703782474656201, 
       FormBox[
        InterpretationBox[
         StyleBox[
          
          GraphicsBox[{}, ImageSize -> {0., 0.}, BaselinePosition -> 
           Baseline], "CacheGraphics" -> False], 
         Spacer[{0., 0.}], Selectable -> False], TraditionalForm], {0.005, 
       0.}, {
        AbsoluteThickness[0.1]}}, {5.991464547107982, 
       FormBox[
        InterpretationBox[
         StyleBox[
          
          GraphicsBox[{}, ImageSize -> {0., 0.}, BaselinePosition -> 
           Baseline], "CacheGraphics" -> False], 
         Spacer[{0., 0.}], Selectable -> False], TraditionalForm], {0.005, 
       0.}, {
        AbsoluteThickness[0.1]}}, {6.396929655216146, 
       FormBox[
        InterpretationBox[
         StyleBox[
          
          GraphicsBox[{}, ImageSize -> {0., 0.}, BaselinePosition -> 
           Baseline], "CacheGraphics" -> False], 
         Spacer[{0., 0.}], Selectable -> False], TraditionalForm], {0.005, 
       0.}, {
        AbsoluteThickness[0.1]}}, {6.551080335043404, 
       FormBox[
        InterpretationBox[
         StyleBox[
          
          GraphicsBox[{}, ImageSize -> {0., 0.}, BaselinePosition -> 
           Baseline], "CacheGraphics" -> False], 
         Spacer[{0., 0.}], Selectable -> False], TraditionalForm], {0.005, 
       0.}, {
        AbsoluteThickness[0.1]}}, {6.684611727667927, 
       FormBox[
        InterpretationBox[
         StyleBox[
          
          GraphicsBox[{}, ImageSize -> {0., 0.}, BaselinePosition -> 
           Baseline], "CacheGraphics" -> False], 
         Spacer[{0., 0.}], Selectable -> False], TraditionalForm], {0.005, 
       0.}, {
        AbsoluteThickness[0.1]}}, {6.802394763324311, 
       FormBox[
        InterpretationBox[
         StyleBox[
          
          GraphicsBox[{}, ImageSize -> {0., 0.}, BaselinePosition -> 
           Baseline], "CacheGraphics" -> False], 
         Spacer[{0., 0.}], Selectable -> False], TraditionalForm], {0.005, 
       0.}, {
        AbsoluteThickness[0.1]}}, {7.600902459542082, 
       FormBox[
        InterpretationBox[
         StyleBox[
          
          GraphicsBox[{}, ImageSize -> {0., 0.}, BaselinePosition -> 
           Baseline], "CacheGraphics" -> False], 
         Spacer[{0., 0.}], Selectable -> False], TraditionalForm], {0.005, 
       0.}, {
        AbsoluteThickness[0.1]}}, {8.006367567650246, 
       FormBox[
        InterpretationBox[
         StyleBox[
          
          GraphicsBox[{}, ImageSize -> {0., 0.}, BaselinePosition -> 
           Baseline], "CacheGraphics" -> False], 
         Spacer[{0., 0.}], Selectable -> False], TraditionalForm], {0.005, 
       0.}, {
        AbsoluteThickness[0.1]}}, {8.294049640102028, 
       FormBox[
        InterpretationBox[
         StyleBox[
          
          GraphicsBox[{}, ImageSize -> {0., 0.}, BaselinePosition -> 
           Baseline], "CacheGraphics" -> False], 
         Spacer[{0., 0.}], Selectable -> False], TraditionalForm], {0.005, 
       0.}, {
        AbsoluteThickness[0.1]}}, {8.517193191416238, 
       FormBox[
        InterpretationBox[
         StyleBox[
          
          GraphicsBox[{}, ImageSize -> {0., 0.}, BaselinePosition -> 
           Baseline], "CacheGraphics" -> False], 
         Spacer[{0., 0.}], Selectable -> False], TraditionalForm], {0.005, 
       0.}, {
        AbsoluteThickness[0.1]}}, {8.699514748210191, 
       FormBox[
        InterpretationBox[
         StyleBox[
          
          GraphicsBox[{}, ImageSize -> {0., 0.}, BaselinePosition -> 
           Baseline], "CacheGraphics" -> False], 
         Spacer[{0., 0.}], Selectable -> False], TraditionalForm], {0.005, 
       0.}, {
        AbsoluteThickness[0.1]}}, {8.85366542803745, 
       FormBox[
        InterpretationBox[
         StyleBox[
          
          GraphicsBox[{}, ImageSize -> {0., 0.}, BaselinePosition -> 
           Baseline], "CacheGraphics" -> False], 
         Spacer[{0., 0.}], Selectable -> False], TraditionalForm], {0.005, 
       0.}, {
        AbsoluteThickness[0.1]}}}, {{-13.815510557964274`, 
       FormBox[
        TemplateBox[{"10", 
          RowBox[{"-", "6"}]}, "Superscript", SyntaxForm -> SuperscriptBox], 
        TraditionalForm], {0.01, 0.}, {
        AbsoluteThickness[0.1]}}, {-11.512925464970229`, 
       FormBox[
        TemplateBox[{"10", 
          RowBox[{"-", "5"}]}, "Superscript", SyntaxForm -> SuperscriptBox], 
        TraditionalForm], {0.01, 0.}, {
        AbsoluteThickness[0.1]}}, {-9.210340371976182, 
       FormBox[
        TemplateBox[{"10", 
          RowBox[{"-", "4"}]}, "Superscript", SyntaxForm -> SuperscriptBox], 
        TraditionalForm], {0.01, 0.}, {
        AbsoluteThickness[0.1]}}, {-6.907755278982137, 
       FormBox["0.001`", TraditionalForm], {0.01, 0.}, {
        AbsoluteThickness[0.1]}}, {-4.605170185988091, 
       FormBox[
        TagBox[
         InterpretationBox["\"0.010\"", 0.01, AutoDelete -> True], 
         NumberForm[#, {
           DirectedInfinity[1], 3.}]& ], TraditionalForm], {0.01, 0.}, {
        AbsoluteThickness[0.1]}}, {-2.3025850929940455`, 
       FormBox[
        TagBox[
         InterpretationBox["\"0.100\"", 0.1, AutoDelete -> True], 
         NumberForm[#, {
           DirectedInfinity[1], 3.}]& ], TraditionalForm], {0.01, 0.}, {
        AbsoluteThickness[0.1]}}, {0., 
       FormBox["1", TraditionalForm], {0.01, 0.}, {
        AbsoluteThickness[0.1]}}, {-16.11809565095832, 
       FormBox[
        InterpretationBox[
         StyleBox[
          
          GraphicsBox[{}, ImageSize -> {0., 0.}, BaselinePosition -> 
           Baseline], "CacheGraphics" -> False], 
         Spacer[{0., 0.}], Selectable -> False], TraditionalForm], {0.005, 
       0.}, {
        AbsoluteThickness[0.1]}}, {-15.424948470398375`, 
       FormBox[
        InterpretationBox[
         StyleBox[
          
          GraphicsBox[{}, ImageSize -> {0., 0.}, BaselinePosition -> 
           Baseline], "CacheGraphics" -> False], 
         Spacer[{0., 0.}], Selectable -> False], TraditionalForm], {0.005, 
       0.}, {
        AbsoluteThickness[0.1]}}, {-15.01948336229021, 
       FormBox[
        InterpretationBox[
         StyleBox[
          
          GraphicsBox[{}, ImageSize -> {0., 0.}, BaselinePosition -> 
           Baseline], "CacheGraphics" -> False], 
         Spacer[{0., 0.}], Selectable -> False], TraditionalForm], {0.005, 
       0.}, {
        AbsoluteThickness[0.1]}}, {-14.73180128983843, 
       FormBox[
        InterpretationBox[
         StyleBox[
          
          GraphicsBox[{}, ImageSize -> {0., 0.}, BaselinePosition -> 
           Baseline], "CacheGraphics" -> False], 
         Spacer[{0., 0.}], Selectable -> False], TraditionalForm], {0.005, 
       0.}, {
        AbsoluteThickness[0.1]}}, {-14.508657738524219`, 
       FormBox[
        InterpretationBox[
         StyleBox[
          
          GraphicsBox[{}, ImageSize -> {0., 0.}, BaselinePosition -> 
           Baseline], "CacheGraphics" -> False], 
         Spacer[{0., 0.}], Selectable -> False], TraditionalForm], {0.005, 
       0.}, {
        AbsoluteThickness[0.1]}}, {-14.326336181730264`, 
       FormBox[
        InterpretationBox[
         StyleBox[
          
          GraphicsBox[{}, ImageSize -> {0., 0.}, BaselinePosition -> 
           Baseline], "CacheGraphics" -> False], 
         Spacer[{0., 0.}], Selectable -> False], TraditionalForm], {0.005, 
       0.}, {
        AbsoluteThickness[0.1]}}, {-14.172185501903007`, 
       FormBox[
        InterpretationBox[
         StyleBox[
          
          GraphicsBox[{}, ImageSize -> {0., 0.}, BaselinePosition -> 
           Baseline], "CacheGraphics" -> False], 
         Spacer[{0., 0.}], Selectable -> False], TraditionalForm], {0.005, 
       0.}, {
        AbsoluteThickness[0.1]}}, {-14.038654109278484`, 
       FormBox[
        InterpretationBox[
         StyleBox[
          
          GraphicsBox[{}, ImageSize -> {0., 0.}, BaselinePosition -> 
           Baseline], "CacheGraphics" -> False], 
         Spacer[{0., 0.}], Selectable -> False], TraditionalForm], {0.005, 
       0.}, {
        AbsoluteThickness[0.1]}}, {-13.9208710736221, 
       FormBox[
        InterpretationBox[
         StyleBox[
          
          GraphicsBox[{}, ImageSize -> {0., 0.}, BaselinePosition -> 
           Baseline], "CacheGraphics" -> False], 
         Spacer[{0., 0.}], Selectable -> False], TraditionalForm], {0.005, 
       0.}, {
        AbsoluteThickness[0.1]}}, {-13.122363377404328`, 
       FormBox[
        InterpretationBox[
         StyleBox[
          
          GraphicsBox[{}, ImageSize -> {0., 0.}, BaselinePosition -> 
           Baseline], "CacheGraphics" -> False], 
         Spacer[{0., 0.}], Selectable -> False], TraditionalForm], {0.005, 
       0.}, {
        AbsoluteThickness[0.1]}}, {-12.716898269296165`, 
       FormBox[
        InterpretationBox[
         StyleBox[
          
          GraphicsBox[{}, ImageSize -> {0., 0.}, BaselinePosition -> 
           Baseline], "CacheGraphics" -> False], 
         Spacer[{0., 0.}], Selectable -> False], TraditionalForm], {0.005, 
       0.}, {
        AbsoluteThickness[0.1]}}, {-12.429216196844383`, 
       FormBox[
        InterpretationBox[
         StyleBox[
          
          GraphicsBox[{}, ImageSize -> {0., 0.}, BaselinePosition -> 
           Baseline], "CacheGraphics" -> False], 
         Spacer[{0., 0.}], Selectable -> False], TraditionalForm], {0.005, 
       0.}, {
        AbsoluteThickness[0.1]}}, {-12.206072645530174`, 
       FormBox[
        InterpretationBox[
         StyleBox[
          
          GraphicsBox[{}, ImageSize -> {0., 0.}, BaselinePosition -> 
           Baseline], "CacheGraphics" -> False], 
         Spacer[{0., 0.}], Selectable -> False], TraditionalForm], {0.005, 
       0.}, {
        AbsoluteThickness[0.1]}}, {-12.02375108873622, 
       FormBox[
        InterpretationBox[
         StyleBox[
          
          GraphicsBox[{}, ImageSize -> {0., 0.}, BaselinePosition -> 
           Baseline], "CacheGraphics" -> False], 
         Spacer[{0., 0.}], Selectable -> False], TraditionalForm], {0.005, 
       0.}, {
        AbsoluteThickness[0.1]}}, {-11.86960040890896, 
       FormBox[
        InterpretationBox[
         StyleBox[
          
          GraphicsBox[{}, ImageSize -> {0., 0.}, BaselinePosition -> 
           Baseline], "CacheGraphics" -> False], 
         Spacer[{0., 0.}], Selectable -> False], TraditionalForm], {0.005, 
       0.}, {
        AbsoluteThickness[0.1]}}, {-11.736069016284437`, 
       FormBox[
        InterpretationBox[
         StyleBox[
          
          GraphicsBox[{}, ImageSize -> {0., 0.}, BaselinePosition -> 
           Baseline], "CacheGraphics" -> False], 
         Spacer[{0., 0.}], Selectable -> False], TraditionalForm], {0.005, 
       0.}, {
        AbsoluteThickness[0.1]}}, {-11.618285980628055`, 
       FormBox[
        InterpretationBox[
         StyleBox[
          
          GraphicsBox[{}, ImageSize -> {0., 0.}, BaselinePosition -> 
           Baseline], "CacheGraphics" -> False], 
         Spacer[{0., 0.}], Selectable -> False], TraditionalForm], {0.005, 
       0.}, {
        AbsoluteThickness[0.1]}}, {-10.819778284410283`, 
       FormBox[
        InterpretationBox[
         StyleBox[
          
          GraphicsBox[{}, ImageSize -> {0., 0.}, BaselinePosition -> 
           Baseline], "CacheGraphics" -> False], 
         Spacer[{0., 0.}], Selectable -> False], TraditionalForm], {0.005, 
       0.}, {
        AbsoluteThickness[0.1]}}, {-10.41431317630212, 
       FormBox[
        InterpretationBox[
         StyleBox[
          
          GraphicsBox[{}, ImageSize -> {0., 0.}, BaselinePosition -> 
           Baseline], "CacheGraphics" -> False], 
         Spacer[{0., 0.}], Selectable -> False], TraditionalForm], {0.005, 
       0.}, {
        AbsoluteThickness[0.1]}}, {-10.126631103850338`, 
       FormBox[
        InterpretationBox[
         StyleBox[
          
          GraphicsBox[{}, ImageSize -> {0., 0.}, BaselinePosition -> 
           Baseline], "CacheGraphics" -> False], 
         Spacer[{0., 0.}], Selectable -> False], TraditionalForm], {0.005, 
       0.}, {
        AbsoluteThickness[0.1]}}, {-9.903487552536127, 
       FormBox[
        InterpretationBox[
         StyleBox[
          
          GraphicsBox[{}, ImageSize -> {0., 0.}, BaselinePosition -> 
           Baseline], "CacheGraphics" -> False], 
         Spacer[{0., 0.}], Selectable -> False], TraditionalForm], {0.005, 
       0.}, {
        AbsoluteThickness[0.1]}}, {-9.721165995742174, 
       FormBox[
        InterpretationBox[
         StyleBox[
          
          GraphicsBox[{}, ImageSize -> {0., 0.}, BaselinePosition -> 
           Baseline], "CacheGraphics" -> False], 
         Spacer[{0., 0.}], Selectable -> False], TraditionalForm], {0.005, 
       0.}, {
        AbsoluteThickness[0.1]}}, {-9.567015315914915, 
       FormBox[
        InterpretationBox[
         StyleBox[
          
          GraphicsBox[{}, ImageSize -> {0., 0.}, BaselinePosition -> 
           Baseline], "CacheGraphics" -> False], 
         Spacer[{0., 0.}], Selectable -> False], TraditionalForm], {0.005, 
       0.}, {
        AbsoluteThickness[0.1]}}, {-9.433483923290392, 
       FormBox[
        InterpretationBox[
         StyleBox[
          
          GraphicsBox[{}, ImageSize -> {0., 0.}, BaselinePosition -> 
           Baseline], "CacheGraphics" -> False], 
         Spacer[{0., 0.}], Selectable -> False], TraditionalForm], {0.005, 
       0.}, {
        AbsoluteThickness[0.1]}}, {-9.315700887634009, 
       FormBox[
        InterpretationBox[
         StyleBox[
          
          GraphicsBox[{}, ImageSize -> {0., 0.}, BaselinePosition -> 
           Baseline], "CacheGraphics" -> False], 
         Spacer[{0., 0.}], Selectable -> False], TraditionalForm], {0.005, 
       0.}, {
        AbsoluteThickness[0.1]}}, {-8.517193191416238, 
       FormBox[
        InterpretationBox[
         StyleBox[
          
          GraphicsBox[{}, ImageSize -> {0., 0.}, BaselinePosition -> 
           Baseline], "CacheGraphics" -> False], 
         Spacer[{0., 0.}], Selectable -> False], TraditionalForm], {0.005, 
       0.}, {
        AbsoluteThickness[0.1]}}, {-8.111728083308073, 
       FormBox[
        InterpretationBox[
         StyleBox[
          
          GraphicsBox[{}, ImageSize -> {0., 0.}, BaselinePosition -> 
           Baseline], "CacheGraphics" -> False], 
         Spacer[{0., 0.}], Selectable -> False], TraditionalForm], {0.005, 
       0.}, {
        AbsoluteThickness[0.1]}}, {-7.824046010856292, 
       FormBox[
        InterpretationBox[
         StyleBox[
          
          GraphicsBox[{}, ImageSize -> {0., 0.}, BaselinePosition -> 
           Baseline], "CacheGraphics" -> False], 
         Spacer[{0., 0.}], Selectable -> False], TraditionalForm], {0.005, 
       0.}, {
        AbsoluteThickness[0.1]}}, {-7.600902459542082, 
       FormBox[
        InterpretationBox[
         StyleBox[
          
          GraphicsBox[{}, ImageSize -> {0., 0.}, BaselinePosition -> 
           Baseline], "CacheGraphics" -> False], 
         Spacer[{0., 0.}], Selectable -> False], TraditionalForm], {0.005, 
       0.}, {
        AbsoluteThickness[0.1]}}, {-7.418580902748128, 
       FormBox[
        InterpretationBox[
         StyleBox[
          
          GraphicsBox[{}, ImageSize -> {0., 0.}, BaselinePosition -> 
           Baseline], "CacheGraphics" -> False], 
         Spacer[{0., 0.}], Selectable -> False], TraditionalForm], {0.005, 
       0.}, {
        AbsoluteThickness[0.1]}}, {-7.264430222920869, 
       FormBox[
        InterpretationBox[
         StyleBox[
          
          GraphicsBox[{}, ImageSize -> {0., 0.}, BaselinePosition -> 
           Baseline], "CacheGraphics" -> False], 
         Spacer[{0., 0.}], Selectable -> False], TraditionalForm], {0.005, 
       0.}, {
        AbsoluteThickness[0.1]}}, {-7.1308988302963465`, 
       FormBox[
        InterpretationBox[
         StyleBox[
          
          GraphicsBox[{}, ImageSize -> {0., 0.}, BaselinePosition -> 
           Baseline], "CacheGraphics" -> False], 
         Spacer[{0., 0.}], Selectable -> False], TraditionalForm], {0.005, 
       0.}, {
        AbsoluteThickness[0.1]}}, {-7.013115794639964, 
       FormBox[
        InterpretationBox[
         StyleBox[
          
          GraphicsBox[{}, ImageSize -> {0., 0.}, BaselinePosition -> 
           Baseline], "CacheGraphics" -> False], 
         Spacer[{0., 0.}], Selectable -> False], TraditionalForm], {0.005, 
       0.}, {
        AbsoluteThickness[0.1]}}, {-6.214608098422191, 
       FormBox[
        InterpretationBox[
         StyleBox[
          
          GraphicsBox[{}, ImageSize -> {0., 0.}, BaselinePosition -> 
           Baseline], "CacheGraphics" -> False], 
         Spacer[{0., 0.}], Selectable -> False], TraditionalForm], {0.005, 
       0.}, {
        AbsoluteThickness[0.1]}}, {-5.809142990314028, 
       FormBox[
        InterpretationBox[
         StyleBox[
          
          GraphicsBox[{}, ImageSize -> {0., 0.}, BaselinePosition -> 
           Baseline], "CacheGraphics" -> False], 
         Spacer[{0., 0.}], Selectable -> False], TraditionalForm], {0.005, 
       0.}, {
        AbsoluteThickness[0.1]}}, {-5.521460917862246, 
       FormBox[
        InterpretationBox[
         StyleBox[
          
          GraphicsBox[{}, ImageSize -> {0., 0.}, BaselinePosition -> 
           Baseline], "CacheGraphics" -> False], 
         Spacer[{0., 0.}], Selectable -> False], TraditionalForm], {0.005, 
       0.}, {
        AbsoluteThickness[0.1]}}, {-5.298317366548036, 
       FormBox[
        InterpretationBox[
         StyleBox[
          
          GraphicsBox[{}, ImageSize -> {0., 0.}, BaselinePosition -> 
           Baseline], "CacheGraphics" -> False], 
         Spacer[{0., 0.}], Selectable -> False], TraditionalForm], {0.005, 
       0.}, {
        AbsoluteThickness[0.1]}}, {-5.115995809754082, 
       FormBox[
        InterpretationBox[
         StyleBox[
          
          GraphicsBox[{}, ImageSize -> {0., 0.}, BaselinePosition -> 
           Baseline], "CacheGraphics" -> False], 
         Spacer[{0., 0.}], Selectable -> False], TraditionalForm], {0.005, 
       0.}, {
        AbsoluteThickness[0.1]}}, {-4.961845129926823, 
       FormBox[
        InterpretationBox[
         StyleBox[
          
          GraphicsBox[{}, ImageSize -> {0., 0.}, BaselinePosition -> 
           Baseline], "CacheGraphics" -> False], 
         Spacer[{0., 0.}], Selectable -> False], TraditionalForm], {0.005, 
       0.}, {
        AbsoluteThickness[0.1]}}, {-4.8283137373023015`, 
       FormBox[
        InterpretationBox[
         StyleBox[
          
          GraphicsBox[{}, ImageSize -> {0., 0.}, BaselinePosition -> 
           Baseline], "CacheGraphics" -> False], 
         Spacer[{0., 0.}], Selectable -> False], TraditionalForm], {0.005, 
       0.}, {
        AbsoluteThickness[0.1]}}, {-4.710530701645918, 
       FormBox[
        InterpretationBox[
         StyleBox[
          
          GraphicsBox[{}, ImageSize -> {0., 0.}, BaselinePosition -> 
           Baseline], "CacheGraphics" -> False], 
         Spacer[{0., 0.}], Selectable -> False], TraditionalForm], {0.005, 
       0.}, {
        AbsoluteThickness[0.1]}}, {-3.912023005428146, 
       FormBox[
        InterpretationBox[
         StyleBox[
          
          GraphicsBox[{}, ImageSize -> {0., 0.}, BaselinePosition -> 
           Baseline], "CacheGraphics" -> False], 
         Spacer[{0., 0.}], Selectable -> False], TraditionalForm], {0.005, 
       0.}, {
        AbsoluteThickness[0.1]}}, {-3.506557897319982, 
       FormBox[
        InterpretationBox[
         StyleBox[
          
          GraphicsBox[{}, ImageSize -> {0., 0.}, BaselinePosition -> 
           Baseline], "CacheGraphics" -> False], 
         Spacer[{0., 0.}], Selectable -> False], TraditionalForm], {0.005, 
       0.}, {
        AbsoluteThickness[0.1]}}, {-3.2188758248682006`, 
       FormBox[
        InterpretationBox[
         StyleBox[
          
          GraphicsBox[{}, ImageSize -> {0., 0.}, BaselinePosition -> 
           Baseline], "CacheGraphics" -> False], 
         Spacer[{0., 0.}], Selectable -> False], TraditionalForm], {0.005, 
       0.}, {
        AbsoluteThickness[0.1]}}, {-2.995732273553991, 
       FormBox[
        InterpretationBox[
         StyleBox[
          
          GraphicsBox[{}, ImageSize -> {0., 0.}, BaselinePosition -> 
           Baseline], "CacheGraphics" -> False], 
         Spacer[{0., 0.}], Selectable -> False], TraditionalForm], {0.005, 
       0.}, {
        AbsoluteThickness[0.1]}}, {-2.8134107167600364`, 
       FormBox[
        InterpretationBox[
         StyleBox[
          
          GraphicsBox[{}, ImageSize -> {0., 0.}, BaselinePosition -> 
           Baseline], "CacheGraphics" -> False], 
         Spacer[{0., 0.}], Selectable -> False], TraditionalForm], {0.005, 
       0.}, {
        AbsoluteThickness[0.1]}}, {-2.659260036932778, 
       FormBox[
        InterpretationBox[
         StyleBox[
          
          GraphicsBox[{}, ImageSize -> {0., 0.}, BaselinePosition -> 
           Baseline], "CacheGraphics" -> False], 
         Spacer[{0., 0.}], Selectable -> False], TraditionalForm], {0.005, 
       0.}, {
        AbsoluteThickness[0.1]}}, {-2.5257286443082556`, 
       FormBox[
        InterpretationBox[
         StyleBox[
          
          GraphicsBox[{}, ImageSize -> {0., 0.}, BaselinePosition -> 
           Baseline], "CacheGraphics" -> False], 
         Spacer[{0., 0.}], Selectable -> False], TraditionalForm], {0.005, 
       0.}, {
        AbsoluteThickness[0.1]}}, {-2.4079456086518722`, 
       FormBox[
        InterpretationBox[
         StyleBox[
          
          GraphicsBox[{}, ImageSize -> {0., 0.}, BaselinePosition -> 
           Baseline], "CacheGraphics" -> False], 
         Spacer[{0., 0.}], Selectable -> False], TraditionalForm], {0.005, 
       0.}, {
        AbsoluteThickness[0.1]}}, {-1.6094379124341003`, 
       FormBox[
        InterpretationBox[
         StyleBox[
          
          GraphicsBox[{}, ImageSize -> {0., 0.}, BaselinePosition -> 
           Baseline], "CacheGraphics" -> False], 
         Spacer[{0., 0.}], Selectable -> False], TraditionalForm], {0.005, 
       0.}, {
        AbsoluteThickness[0.1]}}, {-1.2039728043259361`, 
       FormBox[
        InterpretationBox[
         StyleBox[
          
          GraphicsBox[{}, ImageSize -> {0., 0.}, BaselinePosition -> 
           Baseline], "CacheGraphics" -> False], 
         Spacer[{0., 0.}], Selectable -> False], TraditionalForm], {0.005, 
       0.}, {
        AbsoluteThickness[0.1]}}, {-0.916290731874155, 
       FormBox[
        InterpretationBox[
         StyleBox[
          
          GraphicsBox[{}, ImageSize -> {0., 0.}, BaselinePosition -> 
           Baseline], "CacheGraphics" -> False], 
         Spacer[{0., 0.}], Selectable -> False], TraditionalForm], {0.005, 
       0.}, {
        AbsoluteThickness[0.1]}}, {-0.6931471805599453, 
       FormBox[
        InterpretationBox[
         StyleBox[
          
          GraphicsBox[{}, ImageSize -> {0., 0.}, BaselinePosition -> 
           Baseline], "CacheGraphics" -> False], 
         Spacer[{0., 0.}], Selectable -> False], TraditionalForm], {0.005, 
       0.}, {
        AbsoluteThickness[0.1]}}, {-0.5108256237659907, 
       FormBox[
        InterpretationBox[
         StyleBox[
          
          GraphicsBox[{}, ImageSize -> {0., 0.}, BaselinePosition -> 
           Baseline], "CacheGraphics" -> False], 
         Spacer[{0., 0.}], Selectable -> False], TraditionalForm], {0.005, 
       0.}, {
        AbsoluteThickness[0.1]}}, {-0.35667494393873245`, 
       FormBox[
        InterpretationBox[
         StyleBox[
          
          GraphicsBox[{}, ImageSize -> {0., 0.}, BaselinePosition -> 
           Baseline], "CacheGraphics" -> False], 
         Spacer[{0., 0.}], Selectable -> False], TraditionalForm], {0.005, 
       0.}, {
        AbsoluteThickness[0.1]}}, {-0.2231435513142097, 
       FormBox[
        InterpretationBox[
         StyleBox[
          
          GraphicsBox[{}, ImageSize -> {0., 0.}, BaselinePosition -> 
           Baseline], "CacheGraphics" -> False], 
         Spacer[{0., 0.}], Selectable -> False], TraditionalForm], {0.005, 
       0.}, {
        AbsoluteThickness[0.1]}}, {-0.10536051565782628`, 
       FormBox[
        InterpretationBox[
         StyleBox[
          
          GraphicsBox[{}, ImageSize -> {0., 0.}, BaselinePosition -> 
           Baseline], "CacheGraphics" -> False], 
         Spacer[{0., 0.}], Selectable -> False], TraditionalForm], {0.005, 
       0.}, {
        AbsoluteThickness[0.1]}}, {0.6931471805599453, 
       FormBox[
        InterpretationBox[
         StyleBox[
          
          GraphicsBox[{}, ImageSize -> {0., 0.}, BaselinePosition -> 
           Baseline], "CacheGraphics" -> False], 
         Spacer[{0., 0.}], Selectable -> False], TraditionalForm], {0.005, 
       0.}, {
        AbsoluteThickness[0.1]}}, {1.0986122886681098`, 
       FormBox[
        InterpretationBox[
         StyleBox[
          
          GraphicsBox[{}, ImageSize -> {0., 0.}, BaselinePosition -> 
           Baseline], "CacheGraphics" -> False], 
         Spacer[{0., 0.}], Selectable -> False], TraditionalForm], {0.005, 
       0.}, {
        AbsoluteThickness[0.1]}}, {1.3862943611198906`, 
       FormBox[
        InterpretationBox[
         StyleBox[
          
          GraphicsBox[{}, ImageSize -> {0., 0.}, BaselinePosition -> 
           Baseline], "CacheGraphics" -> False], 
         Spacer[{0., 0.}], Selectable -> False], TraditionalForm], {0.005, 
       0.}, {
        AbsoluteThickness[0.1]}}, {1.6094379124341003`, 
       FormBox[
        InterpretationBox[
         StyleBox[
          
          GraphicsBox[{}, ImageSize -> {0., 0.}, BaselinePosition -> 
           Baseline], "CacheGraphics" -> False], 
         Spacer[{0., 0.}], Selectable -> False], TraditionalForm], {0.005, 
       0.}, {
        AbsoluteThickness[0.1]}}, {1.791759469228055, 
       FormBox[
        InterpretationBox[
         StyleBox[
          
          GraphicsBox[{}, ImageSize -> {0., 0.}, BaselinePosition -> 
           Baseline], "CacheGraphics" -> False], 
         Spacer[{0., 0.}], Selectable -> False], TraditionalForm], {0.005, 
       0.}, {
        AbsoluteThickness[0.1]}}, {1.9459101490553132`, 
       FormBox[
        InterpretationBox[
         StyleBox[
          
          GraphicsBox[{}, ImageSize -> {0., 0.}, BaselinePosition -> 
           Baseline], "CacheGraphics" -> False], 
         Spacer[{0., 0.}], Selectable -> False], TraditionalForm], {0.005, 
       0.}, {
        AbsoluteThickness[0.1]}}, {2.0794415416798357`, 
       FormBox[
        InterpretationBox[
         StyleBox[
          
          GraphicsBox[{}, ImageSize -> {0., 0.}, BaselinePosition -> 
           Baseline], "CacheGraphics" -> False], 
         Spacer[{0., 0.}], Selectable -> False], TraditionalForm], {0.005, 
       0.}, {
        AbsoluteThickness[0.1]}}, {2.1972245773362196`, 
       FormBox[
        InterpretationBox[
         StyleBox[
          
          GraphicsBox[{}, ImageSize -> {0., 0.}, BaselinePosition -> 
           Baseline], "CacheGraphics" -> False], 
         Spacer[{0., 0.}], Selectable -> False], TraditionalForm], {0.005, 
       0.}, {
        AbsoluteThickness[0.1]}}, {2.302585092994046, 
       FormBox[
        InterpretationBox[
         StyleBox[
          
          GraphicsBox[{}, ImageSize -> {0., 0.}, BaselinePosition -> 
           Baseline], "CacheGraphics" -> False], 
         Spacer[{0., 0.}], Selectable -> False], TraditionalForm], {0.005, 
       0.}, {
        AbsoluteThickness[0.1]}}, {2.70805020110221, 
       FormBox[
        InterpretationBox[
         StyleBox[
          
          GraphicsBox[{}, ImageSize -> {0., 0.}, BaselinePosition -> 
           Baseline], "CacheGraphics" -> False], 
         Spacer[{0., 0.}], Selectable -> False], TraditionalForm], {0.005, 
       0.}, {
        AbsoluteThickness[0.1]}}, {2.995732273553991, 
       FormBox[
        InterpretationBox[
         StyleBox[
          
          GraphicsBox[{}, ImageSize -> {0., 0.}, BaselinePosition -> 
           Baseline], "CacheGraphics" -> False], 
         Spacer[{0., 0.}], Selectable -> False], TraditionalForm], {0.005, 
       0.}, {
        AbsoluteThickness[0.1]}}}}]]], "Output",
 CellChangeTimes->{
  3.701604873327341*^9},ExpressionUUID->"6bb0ecee-cd11-41bc-8f27-\
585f4efc0bdf"]
}, Open  ]]
}, Open  ]],

Cell[CellGroupData[{

Cell["Constants of range", "Subsection",
 CellChangeTimes->{{3.701073065161264*^9, 3.701073077216834*^9}, {
  3.7010741619050198`*^9, 
  3.701074164200973*^9}},ExpressionUUID->"3e14bea2-3d82-4404-9fb9-\
bfa7d11a4aa1"],

Cell["We consider a spectral range of width 1, sampled in m bins:", "Text",
 CellChangeTimes->{{3.7010733667922688`*^9, 3.701073426750667*^9}, {
  3.7010735144361153`*^9, 
  3.701073514868083*^9}},ExpressionUUID->"f19715ce-c7ad-4be4-88ec-\
8d029f994bf0"],

Cell[BoxData[
 RowBox[{
  RowBox[{"numBins", "=", "256"}], ";"}]], "Input",
 CellChangeTimes->{{3.693283974735594*^9, 3.69328399077501*^9}, {
   3.693284834016808*^9, 3.69328486832509*^9}, {3.693284928340678*^9, 
   3.693284944475597*^9}, 3.693285791228447*^9, {3.693365394653393*^9, 
   3.693365402286351*^9}, {3.6933654425477047`*^9, 3.693365455843341*^9}, {
   3.693365543586595*^9, 3.693365558698015*^9}, {3.69336629683683*^9, 
   3.69336629799594*^9}, 3.7010733647111483`*^9, {3.701073434223729*^9, 
   3.7010734648700047`*^9}, {3.7015201441824207`*^9, 
   3.7015201468045597`*^9}},ExpressionUUID->"94201823-04fa-4f1f-839e-\
418d3096de0c"],

Cell["Computations are done over a much longer width:", "Text",
 CellChangeTimes->{{3.701073466629161*^9, 3.701073512156165*^9}, {
  3.701604322605506*^9, 
  3.701604323638164*^9}},ExpressionUUID->"e6654380-5180-4b52-a752-\
b693aee8f170"],

Cell[BoxData[
 RowBox[{
  RowBox[{"extendedRange", "=", "9.0"}], ";"}]], "Input",
 CellChangeTimes->{{3.693283974735594*^9, 3.69328399077501*^9}, {
   3.693284834016808*^9, 3.69328486832509*^9}, {3.693284928340678*^9, 
   3.693284944475597*^9}, 3.693285791228447*^9, {3.693365394653393*^9, 
   3.693365402286351*^9}, {3.6933654425477047`*^9, 3.693365455843341*^9}, {
   3.693365543586595*^9, 3.693365558698015*^9}, {3.69336629683683*^9, 
   3.69336629799594*^9}, 3.7010733647111483`*^9, {3.701073434223729*^9, 
   3.7010734648700047`*^9}, 3.7010735080845633`*^9, {3.701520151428496*^9, 
   3.701520154964422*^9}},ExpressionUUID->"dce02ed7-9ead-46fe-9edd-\
f128df2ba2c1"],

Cell["\<\
this will be necessary because we use FFT methods that treat the width as \
having periodic boundary conditions. 
So we use a long interval and use only part of that.
In the end we throw away the ranges (0,3) and (6,9), whereas we will use the \
ranges (3,4), (4,5) and (5,6) for the red, green and blue spectral parts.
This effectively removes the influence of the periodic nature of the FFT.

The total number of samples n and the binwidth dx thus become:\
\>", "Text",
 CellChangeTimes->{{3.701073516908346*^9, 3.701073627264823*^9}, {
  3.701604335149982*^9, 
  3.7016045455665627`*^9}},ExpressionUUID->"99177cdf-bfd6-422a-aeae-\
ab2c52d17120"],

Cell[BoxData[{
 RowBox[{
  RowBox[{"n", "=", 
   RowBox[{"Round", "[", 
    RowBox[{"extendedRange", "*", "numBins"}], "]"}]}], 
  ";"}], "\[IndentingNewLine]", 
 RowBox[{
  RowBox[{"binWidth", "=", 
   RowBox[{"extendedRange", "/", 
    RowBox[{"(", 
     RowBox[{"n", "-", "1"}], ")"}]}]}], ";"}]}], "Input",
 CellChangeTimes->{{3.693283974735594*^9, 3.69328399077501*^9}, {
   3.693284834016808*^9, 3.69328486832509*^9}, {3.693284928340678*^9, 
   3.693284944475597*^9}, 3.693285791228447*^9, {3.693365394653393*^9, 
   3.693365402286351*^9}, {3.6933654425477047`*^9, 3.693365455843341*^9}, {
   3.693365543586595*^9, 3.693365558698015*^9}, {3.69336629683683*^9, 
   3.69336629799594*^9}, 3.7010733647111483`*^9, {3.701073434223729*^9, 
   3.7010734648700047`*^9}, 3.7010735080845633`*^9, {3.7015201632802553`*^9, 
   3.7015201864355593`*^9}},ExpressionUUID->"ec73b432-9864-49a8-8580-\
22d130050943"]
}, Open  ]],

Cell[CellGroupData[{

Cell["Random spectra", "Subsection",
 CellChangeTimes->{{3.701250071845088*^9, 
  3.7012500831986103`*^9}},ExpressionUUID->"26152007-76fd-43cf-b88b-\
ae3c5a5ce39c"],

Cell["\<\
We need the fourier spectrum of the Laplace density. This involves minor \
juggling. You will probably do that in MatLab or Python. It is standard (you \
can skip the next code entry, it is conceptually irrelevant):\
\>", "Text",
 CellChangeTimes->{{3.701520544157407*^9, 3.701520613198081*^9}, {
  3.701604603653957*^9, 3.701604626109248*^9}, {3.701604658611801*^9, 
  3.701604667411396*^9}},ExpressionUUID->"904a38d7-2263-43a4-aa64-\
8e1bd1988756"],

Cell[BoxData[{
 RowBox[{
  RowBox[{"\[Tau]", "=", " ", "1.0"}], ";"}], "\[IndentingNewLine]", 
 RowBox[{
  RowBox[{"kernel", "=", 
   RowBox[{"Table", "[", 
    RowBox[{
     RowBox[{"If", "[", 
      RowBox[{
       RowBox[{"\[Lambda]", "\[LessEqual]", 
        RowBox[{"extendedRange", "/", "2"}]}], ",", 
       RowBox[{"Exp", "[", 
        RowBox[{
         RowBox[{"-", "\[Lambda]"}], "/", "\[Tau]"}], "]"}], ",", 
       RowBox[{"Exp", "[", 
        RowBox[{
         RowBox[{"-", 
          RowBox[{"(", 
           RowBox[{"extendedRange", "-", "\[Lambda]"}], ")"}]}], "/", 
         "\[Tau]"}], "]"}]}], "]"}], ",", 
     RowBox[{"{", 
      RowBox[{"\[Lambda]", ",", "0", ",", "extendedRange", ",", "binWidth"}], 
      "}"}]}], "]"}]}], ";"}], "\[IndentingNewLine]", 
 RowBox[{
  RowBox[{"kernel", "=", 
   RowBox[{"kernel", "/", 
    RowBox[{"Total", "[", "kernel", "]"}]}]}], ";"}], "\[IndentingNewLine]", 
 RowBox[{
  RowBox[{"kernelSpectrum", "=", 
   RowBox[{"Fourier", "[", "kernel", "]"}]}], ";"}]}], "Input",
 CellChangeTimes->{{3.693283974735594*^9, 3.69328399077501*^9}, {
   3.693284834016808*^9, 3.69328486832509*^9}, {3.693284928340678*^9, 
   3.693284944475597*^9}, 3.693285791228447*^9, {3.693285836948758*^9, 
   3.693285854020364*^9}, {3.6932865964394207`*^9, 3.693286597149871*^9}, 
   3.693295219862133*^9, {3.69329526783152*^9, 3.693295268663115*^9}, {
   3.693365407366283*^9, 3.693365417726078*^9}, {3.693365460571447*^9, 
   3.693365489514111*^9}, {3.6933655663542233`*^9, 3.693365569585916*^9}, 
   3.693365857092279*^9, 3.693365960762527*^9, 3.693366263805798*^9, 
   3.6933667403289623`*^9, {3.6933672021121197`*^9, 3.693367207135572*^9}, {
   3.693367559934041*^9, 3.693367566805224*^9}, {3.693367652044209*^9, 
   3.6933676550425863`*^9}, 3.701073696375106*^9, 3.701250038657537*^9, {
   3.701520212141549*^9, 3.701520278745019*^9}, {3.701520401104398*^9, 
   3.701520406463335*^9}},ExpressionUUID->"04fe7264-3f98-418a-b075-\
e7a70d31f0eb"],

Cell["Here is some Gaussian white noise:", "Text",
 CellChangeTimes->{{3.7010740667491198`*^9, 
  3.701074088779256*^9}},ExpressionUUID->"8cbb35f4-4a53-4fd3-aa1a-\
08ca17d66b51"],

Cell[CellGroupData[{

Cell[BoxData[{
 RowBox[{
  RowBox[{"noise", "=", " ", 
   RowBox[{"Table", "[", 
    RowBox[{
     RowBox[{"Random", "[", 
      RowBox[{"NormalDistribution", "[", 
       RowBox[{"0", ",", "1"}], "]"}], "]"}], ",", 
     RowBox[{"{", 
      RowBox[{"\[Lambda]", ",", "0", ",", "extendedRange", ",", "binWidth"}], 
      "}"}]}], "]"}]}], ";"}], "\n", 
 RowBox[{"ListPlot", "[", "noise", "]"}]}], "Input",
 CellChangeTimes->{{3.693283212610195*^9, 3.6932832324011374`*^9}, {
   3.693284525369154*^9, 3.6932845265040607`*^9}, 3.693284593436593*^9, 
   3.693365425328661*^9, 3.693365497881852*^9, 3.701074097587174*^9, {
   3.701520294810808*^9, 
   3.701520306763555*^9}},ExpressionUUID->"76b4d0e6-75eb-4414-8395-\
452b8230e545"],

Cell[BoxData[
 GraphicsBox[{{}, {{{}, {
      {RGBColor[0.368417, 0.506779, 0.709798], PointSize[
       0.004583333333333334], AbsoluteThickness[1.6], PointBox[CompressedData["
1:eJw0XXlcjN37TooihJAUEyFbQgjhIhSFUCQtQ2nHtO+a9mmfZqmZJEXI1kKR
JcYS2VIK2TKWCKGsIa/f/L7uxz/v57xnnueccy/Xfd33OedJf8uOtVuVlRT/
1JWU/vff//3rWLhoXtI8JL1YSP8DrWMM3lU8uXvhX1MNp3WSZ873eU/9mlj9
6Xfsqswn1NZC+eVK/0wlGf1eG9d5z//6Rt6kfl2cyde4lrBMCf/aLJw5NSM0
yv0y/X40tg8XVp4L+kZtA+i2y5buUZbT8+OgGXAs8LHqLWob4uHZNcrXz3+m
9kToqzsZ/jrxnNqTYTfCLzzM5jW9zwjWXtfmvJvZTm1jXL31+duWgFfUnoaH
mawkY11mvdOx7+TDHlrz2qg9A4ZBJ113Gz2htgnUte7PPnD/O403E/7FUaEN
RdeoPQuqzwqmvsi9R+3ZqKo1cNof/ZPapujj/3ttv9GN9L452CQZ0mdc8l3q
nwvrBxIN3vpm6p8HB9uADxf6MPM3w1HL52EOzxvp9/NRe1dlwNs5r6m9AL2y
XSWzHz2j9kIYb18c+r6FkTfg9XdMUbF1679+LqB1fsGVw9Jv9PtFUHqgOyHk
v+f/fs9VtF9s5wwZ15P0txivG1eUO3t/pP7FqHKIu7zf7Dq93xz++R3GGY9o
/lxzPO82StCVn6f3L0FomtvvIWtfUP8SyE0MtWZkPqD+pQg98rXwkVMn9S/F
dKxLOb7/Ib1/GcZFjwy5LbtP81+GqP1O0h5BNB8lCzyOP7RDOeMt9VsASyw2
5aYy9mCJTwd6uW5qJf1wLbH52ovjd6530vjLYb7uYYnO9K/Uvxxhw+0X/ZzX
RM+vgNnRAE/BYmZ+K/ApzPuCPKyX7F+/FVibXEzYJWTvXCvc7z3TZcZExv6t
IahovHX0G/kT1xpb9j9Z3DnjC71/JdgDj4efnPaL+lfi7enjDbMfM/JZhayP
E9Y1/31H/asQqXVZs28s4w+rEaC2OXrbVLJP7mrMnbfwUbTJI3q/Da5XjZ04
ti/NHzYI+PBVl/eH3s+1QUx97vQX9b//9ctsoHfFf9GWfafp/WvQ73aLp+s+
8m+swdFWvQFlc7JIHmvwpjsrsYfOTnp+DfZmVJamr2DWtxZDJu20HoEr9Pxa
5H0VpXc/fUnPr8X7xeqdM41f/euXrUUPb2en8XYHafx1qE+wdEGfR/T8Oozo
8nzWcof8j7sOVybqLdYZRePJ1sHpfOBUni6jf1t8sOk56IHFcXreFjNkFiH5
RrX0vC164ExTy88fNL4tRA+3HE+MIX9RssOXzqlHdHZ8pOftsHGQ8o2p6sz8
7XCvYujbJ2Mu0fh2cHa9MTZ4FvmT0npMfR6YvdyS9IP12Co/PWfn3WYafz0G
mqmq9LKi98nWw318q13h7VP0/Abkj91YtGIBrRcbUM766N2vpZfs3/MbsHv5
xzazySJ6fgP6jTptvduc/E3JHgIbufbShg7Svz0WVt+Y7u5HeMK1R98bLF7x
dMI7mT1+dmxesuFUOa1/I55ZF29rsCqg8Tfioc9Zi9jFhN/cjdiXiuFIvEnP
b4SXkiy49CaD5w4Y4PP3VQSX7BUOUArkPp44icbjOmCg5ZXEsyGkD5kD5kUq
3f5yhrGfTbhR36ej8/Znmv8mvAo6OyFn0Fd6fhMeXh/9e+nE8zT+JgRvfc29
M57BU0cc++/30FjjLhrfEe9XJcf9cf9C63fE6mE7E24fqKfnHTFToj5w3Ioa
et4JIbqDdM4nEN7ACZzwIbUWuYSPXCfYrx/5xr6J8FjmBDtRUfw9UTU974x3
N8UtHPduet4Zzz+mrXnyleyd64zTffc4nTpN8VTmjLDE08/u9K4j+bnAM93R
0vvtSZq/CyI7Tj4x47XT8y6Iq7T4dXsErUfmgpPykfITBVfpeTaWSHhnW/N+
/Xs/i42UzmEzIiMZf2AjQldqHKLz4V8/m42DLYVZToUqZF9syIKHOql+6fj3
+wI2BuofEW/gUjyVsTFhRDHK/G7/a8vZMK8ac+jx7U+0/s2w6+kZv7Mv2Tdr
MzI6jJa8GkzxEJuh5PGsd6PlDxp/M4LTf8R2XTpL+t2MXX2PDmh3o3hVsBnW
W97uzdlB/EC2Gcd6XeUHDiX7lm/G4JJd42LUGPzegqFNu4tKbij9Ww9rCyaU
bXDrv6KUxt+CNx9GbsyJJv9nb8HV8sk3vi6SknwVzw+Zz/ZfSfZesAWNK9Nt
KwfIaPwtOJZ1K8Z1RI9/9iDfglUuab0tKx6S/F2xpiY6teTFjX9tliuGDv0Y
6rP6EsnfFWpli2os5pK9sV2x9Ij6ubH939D4rmjyKfOZP+kprd8VP2XDHmbz
CY9krpjWZ0mvGz/e0vpdcfW/s85jM6/T+G6YtHp63oKZFD9ZbrgqjvE6tZD8
DW44bhV398A2arPdUPW+IeqZHRPP3LDrtbfv5/mk7wI3BERvc1rrwSP9u6HZ
6Eja0gryb7kbEh82jrT48B+NvxWeqwZ7H9Oi+MPaimFhPY88N/pE429F1uMF
nnIn4mPsrQiJMhvk+uslrX8rTvN/n9KVkv0WbIX9+S/XRnxj4sVWaPdy/cTd
cZHG34o5EdXc6kCGD7nD9b/Uls2Vd2j97oi8GtqdPIPBQ3eoaFfWeXwnvGW7
Q+/RuMqFrxh8cwfrw6cfpfHkHwXuqJgasoj/mfBV5o63ctmi1nyyR7k7jkYF
VMSp/yH780APtS0/2WYUj1ge8Avw6wxTJXnCAx65LyfwA4hfsz1QZO4e0KcX
2Q/XA71a8waMstpH43tgSuuhYsHJrbR+D1x7l+Y6zJ/8R+6BfWf7qG45c5HG
90Svbv5ZK2vi+yxFu14w97QxE489oXT0/h4jc8I3tieiLH9U//ftKq3fEwuv
f7o3adwHsj9PrAm+FvUpnPiTzBO716WaNBc+pvV74hwKrd7+pfim5AVrzfGv
ZYnE51he8GnatqfkIeEXvGA+6oqo1ILsge0Fv+l6N1jHiB9zvbD53J1mYSnp
u8AL4Zv6pS0cT3gk80KFaJZL72yKt3IvqO90fHt/BMPvvRFyz+jP9ZnfaXxv
HNTfvd+i3zuSvzcmHdGX3JlF/ILtjdSh0+b/mM7wNW9FfqM0ec9wkl+BN5p6
lh2pvFNI+vfGsbrXnSd8Kd7JvSHWFmLLq7+0fh+cnv7lHu/cCZK/D7r5+qND
HpA84YM7A/SEo3r+JPn7IPHwgsF/vC7T+D7wT3MY6B1I8i5QtHecGWi7p5XG
90FzZPpx9kEV/BvfB1Eme1djKBP/feG+56MW6xHxGZYvgtc5/hiVSW34IlC3
JO28LcUDti8K0mPW3Imm+XF94fzV7ADH6AHZny90ng6+rjW0m+TvizdVdy8N
5BI/lftiNdt8uv91ikdK27BG+Pv1WxfyT9Y23JvtfPeh/D3Jfxu835nsqRtG
/J29DbeeP/ozIuo02d82sBbffZPhTvGxYBvWq+8rc0pooPG3QcNp3d0jX0ge
csX7Imbde7mA+pW2o/o4u1yeT/yftR1flmsemaFG68F2NFz3GLt0POEjezt+
NE+fHraa0f92TIr1r4tzoHhVsB3+mpvEa9QJb2XbYTpogZ9WEOWP8u2wHRw8
vfVgLI2/AynDZn7QYtXT+Duw8FDrwJ+FZL/YAXbYZWvWd7JP9g78bF5vOUST
/IG7A+afywyfDid/LNiBH6zS/vnvyV9lO9DSanF6QwfxOfkOvG/qNapnK8lD
iYM136cHeKWX/WtrcqDXaVcR00x8nsVBzlZDf2c94qfGHPj9Ko19NY/iOTjw
XISF6XY0HxsOHt7reV2SQPjI5uD4vj/y1mHE/zgcXBpyOJa/k+IvlwOoFzXf
VyE+wedAqjxauV8yyaOAA59DJ+6POkB4WcaB7d6Lm5+MpPFkHGgZu58+oNH2
r13PQY/iOMOPIpKfnAO+/quP62Y2/Wt3cNBz0dr13/8jfFfyQ8+TyQZLq57R
+v0QXHT2cf6HP7R+PxQ1jpluNZbipbEf0vefNNabQ/EAfnD5+HjXw9J7/9o2
fvC/qDrHaBrFR7YfZrP+NmZ8IPzm+KFpUUnHmaOU/3L98LNPftkCtRv/nuf7
YdLB0UeHp5F9FfhBuSZunea0nv/kU+aHyqFlc/oOl5N+/fC53TzVaw/5T70f
CpAxNraW/FvuhyPXCv/73UB8scMP4Q1La1/eZ+od/hg08gunO4D4haY/HDIm
GokaiR+z/NEtTNnHtSZ5G/vjcddKl+WVFD+heN7C08F3CtmHjT9UUlZddrMj
/sH2x/TNJ4slZwi/OP6Y4e00x8KZ5Mf1x1eug8scR/J3vj/G9Z3g51ZB+inw
x7lefay/JNF4Zf5Q47r9tGkifiTzh3nhp9Yfe8m/6v2RVDbkzAdlhm/5w3an
fsjyHhRfOvzxxOtha406Ux8JQPcVd9UeK4l/aAag903V8T6vqZ8VgABZddQY
HarXGAcg0vzAgLXRTHwOwJ/8st7BIWTPNgFYPP7BsSNfSB7sAIybWvj2VH4X
rT8A89PX3vtbUkL6D0CP5M4juQ6E3/wABd9ZNEY8noknAeAeXvaz5hrFq7IA
rG1xH3HuFsPnA+DeMToxY+UR0n8ArNcIS4bWEZ7JA1BevefZxRMULzoCMNWz
T5B8M/FdpUB8KXXjquQSf9YMRNavJlMDD4aPBGLF6+icyaY0vnEgxnxy9Sr6
wcSnQMzY/EhphgbFS5tApK6ctKKlmuol7EAYz4Tf961kj5xA+JW0zxhod5vW
H4j0z7Hv7nRRfYEfiKmrw1ttVS7Q+gMxzTvQxseR/KEsEG79WO39dIn/ygJx
fexxT/kIyq/rAzHv3Uel53UM3w+Ecpv+l74/lf/ZQ4fi/XtO9hi9nfiCUhAu
bz8p6ltJ/EAzCKWLLNM9Qph4EART9/HfNP4w+g/CkeQRm6ffJD6DIBz8U7+w
SKvHP3naBGGozdTc+hZ6nh2E3rsaM3kxyv/6OUFIf1eRVzyOiR9BWOlaqnu3
leyVH4S7O9aacF9R/CgIguucP/y/fhS/y4IgSLHmPa8i/cmCYOajX6l+lPhd
fZACX70adTPf0PqDYJURbDC2kfCjIwgfDnm+jJ52nPw/GA695gybt5Xig2Yw
EqOVv2Ev8VlWMFKq18uadO6Q/oORmdXe9XgfEx+DMbHutmjyB8rXbYKhcXP1
5i+999P6gzF2yKuiQZkkX04w/hbVl5t8oXjJDcbc8IjRDSqEL3zFfOZF3L7A
Jv5QEIxz88d0DntG+WJZMI6EfzJMr2HqKcHoca2mzFmT8X9Ff3vu8KffKF+X
B8MxO65E7RXhUYdivnaTJ+6JpvGUQuBpd9xbXUz2rhmC78e7hskWE19jheDq
rE1lU4IJv41DUN6v34rvDZR/IASzUvTGjreieGMTgl2bT8peOVK+ww7B6J8F
lyyWEr5yQjAtbVHfSyoMfwrB8+4dC53OUj2XH4J3genC6FNUjygIwZDQQ2dM
mXpSWQgeYYKh0g2Kd7IQjDp4aM4IC8o360MwfZRs174PxG/kITgk+6yVFEn6
7gjB9aWL+k4vIHkohWL5cGPrgj3kv5qhiNFTrtM+RfyaFYrp5ZP6TzpHfN04
FI8dvLPPNVF8QyguXt5k12sl2YtNKJJWlVR8H3WY1h8K53L9rIki4vOcUAwO
Gqk6bR7hGzcUX/t/OHnzEPEbfii0zCY9v+VA8bggFL1mvNKa+Y7woywU0RWW
GRtvn6L1h2LlhfrQuMWEB/WhEJ6f19piRfm6PBThnul6Y34fIP2HYtJWt4N6
c0m+SmFIW159qjuO8f8wfPftn9zsuovsPwxbUxLXdEnJv43DkDD0knb8QPIn
hOHw5KBfGc8pP7AJw5pPPWcsbuL8e54dBm5U/7rKIpIPJwzSGQ0/W1zO0PrD
IPhp0mFfRPbMD8OgXx/3qe1i8qkwtM8MGN/DgvyhLAz+e06nhsgJX2VhmO37
Vj32JsXT+jBMKB28yTaK9CkPQ9+JV04EO5E9dITBJv+4jbc58QWlcAj8lrPN
7Gh8zXA05C385u1I8YoVDtVTRqWFq4lvGIcjpGNM5AID6kc4Xh34YFv1nuKX
TTj+FD52XnSI7Jkdjnl7jxeMK6d4xQnHzwON9Xc8Sd/ccIwKOPFuF4vqdfxw
FDl8XPmaiUcF4YC5fZrJN4qvZeFQtvk0zO4l1ftk4fAaNvbSrSJ6f304LodE
B+S5M/EvHEe1lvf63HiG7D8cK970mrVBmfBRKQIYunnibRbhrWYECu95d8l1
KL9mRcB3SlDcmW5m/REQHLjpHTyTqQ9EoE+b3s4Qf8ILmwjUPT//3+kD9H52
BGrGlvZ23ET8lROBP/NOPvjBIn1yFf2ac5sNqklf/Ai0PG94JehJ/lkQAc+9
4weOOk/xpiwCIV7V+zPcqkj/EXC+8HDNQWPa76qPgNOeTgujHpS/yyOgfn3Y
hI86VF/siIBYmHxk2jSSt1IklruajjJXpfVpRkJ0OrXcdwTVZ1iR+G/Y7FNd
92k+xpGonuFfWKzB1Nsjcd0uvnfzH+JDNpEoKVG7/ZxP+mBH4k12nX7pZOK3
nEgc0Dz5/EADU5+PRPqf3vudtGl8fiQmttQ+cLhH/LMgEpW6Gq0lIyh/LItE
a3Lry8h4wldZJDg/nWQO6WQf9ZFoSdBdPeIs1UPlkfidZ+Uu+k3v74jESOPH
Ff7qDP+PwtYPw4WnzKieqBkFs5EefMcrxOdZUfDre7Px3DvKj4yjIL7mbnJE
jeItonDirMm28bso37GJQp6qbu+4NzRfdhSOnpijMb+L/IEThSuJa04FJ1J+
xY1C+4af+GRA+S0/Cvs07zovPUX2UhAF85m2KcrHKL6WRcFnvY/G9t6Uj8qi
cF69z3FPXcKz+ii49KvuM+wv2Yc8CoIGQ8kZFuVrHVFY1lm9u+9nZv90J950
r0t585TwRHMn9hidLen/nOF/O5F3fe2Sw5bkH8Y7EVPwLmR3MMVb7MTlluPn
t69/TOvfiWMvuuurX1I8ZO9E88BnGXGzqT7J2YlK0fDnPupM/Wonfrhkdnqy
SV78nVi5Vd/l+AyKrwU7ccNJPGULn+ylbCdWF9iJdC8x9Z2dOH32otOEdcSn
6nfC5peJTlk/yiflO/HyeUgZ143wu2MnyoMmvrz+jMH/aGi6jBnxsoPhv9FY
rvdQ8/Eu0gcrGnYz2y9HbCD5GEdj6XUN+96geIto3HT/0v9+J9m7TTR+FJ71
vhPD8P9oPPnx7ouPpTL+rT8aUxvFZbtWU/7NjUY/pzF+bTPp9/xozJ2a1s1r
9aT1RyP9TVSvD1qEl2XRWLtsW5++O5II/6IxKCPfqvAz6as+GsYPRth91aX9
N3k0vs9wnzv4MumnIxqLyiwv1w1h9i+4OPPjjqjqDuGPGhfJ5b8HKg+ieKvJ
xa3yJ+OM3ch+tbkw633rhTaTT7O4SIifUR2XTPHAkIue/V8YiO+3kL1wcbiv
yYVhapTPm3Lx166HyYdUZr+Ei27bqwvdr1J8suTi3MfJDyb5kH5suNgcZtzH
U4nirT0Xe/xeuBsFEh9kc7Gx4o560lKSnycXD/fblEzYQPGIw0W/4h7DjYNI
3qFcHOz/6NfppRQPuIr5NhQgxZDyPR4XQZd3xN0PvE94xEXH8GUx0bfJfyRc
/PfKUOOrKfGxAi5u2pmHjeNTPlHMRdUlo0uBCyielnERfH0UJ9mJ/KeKi8D6
AT8d1Jn9VC4MYk7rLE0hPKnlIvQ9p3fVVJJ3PRfNKywzrhQSf2rmorNRVjfa
l/bb5Ir5HpNqLpOT/Nq46Nt5O2DlKsL3Di4kWw9U39QgeXcp9KF+0f93JOGj
UgzUr5ZzT5jSetVi4MsLaPWYR/iqGYN7HSPMfyYQ39SOweANF6LXM+chWDHI
OFKzf2UY1d8MY9AvdfFhl0cMX4zB/jvheW1nCG9NY/DLxuLu1xSSB2LgbDn6
YqElycMyBqov8+M/HqN8yyYGMw3Wr+QMJL5ur3h+q9Gn1vlkf+wYmF0qCRK2
N/x73jMGnCUG0tz9FP84MVgS2suyeh7ZQ6iiPfmRm8FY4g/cGHi0C/MXj6L8
nxcDr+gP+5N/kL/wYzAxacX8eU8pP5LEQHJpzUPPZRQfC2LwoFJ2qN2L5l8c
g493bPy8Z1M8LovBoGk+oSYq9P6qGKzXM9Tnf+KS/mPwJL3SQ8ohvK6NgXmm
ZXtMEP2+PgYu01ZuW3KX0X8MpIKGrpW7mXqeYv4JJb54S79vU8h/1ASLehnx
2Y4YVO+dkWvYn/LLrhgc6bp60u4FyUcpFt4erlu396N8SS0W4ktGvY7ziZ9r
xuKi1emw7nOEf9qxUDoj4XuFMfXiWDzvd3jEuAWE34axOJV2arWxKeGBcSxi
d+2ZfESH9rdMYyEd9vzqqve0f4tYjHHY9MM7guRlGYsHhQuv6K+g+G8TiyS9
7ylGO2r/te1jsetjYdYeNsmfHYurb5K+vfej9XjGwqZUp2aZGu1vcmKxljVv
fNi3E+T/sejK2L838R7lB9xYvLwy/oKXFtWXeLHYUXmw7auc8lt+LK4s9lEO
zDxG+o/FtH5bkgtjSP4FsSg5fLc2i0fyKY5FvI1bxH/TaP1lsVh/VdN/77un
pP9YuIRbrX06keK7LBacU5krovwJ72pjoZf+30DeSvLf+ljYL9aa5bKd+FZz
LOTY8MT6GtmnPBbJ/NSm51ZkP22xyNeasHCbC9lDRywmnrhzY+Blim9dsahM
n6zcXkt4rxSHBedbRl/woefV4rAo505IjhrhqWYc9OQNbyvTiF9px6GzvGjP
vnNUz2PF4WHaH9U5oy6Q/8fB76E85oE55Y/GcUhaYPr7kT3FY9M4OKeIr2YN
llD8jENr+/SZOadoP9wyDgNr369U5VD8t4nDmid9Mwo+Ub5iH4evantmc7+Q
/7LjkDzBb35EFMnPMw6zOgw8Q4aSvXDicDjqs7XXPcK/0Dgs1gycYi9g6s9x
WD/z7rXCBoqfvDiUaSZ4DsomvsdXjJ/ouaxAi/BQEofu9D5r8roJnwvicKD5
9lh9NvlPcRxO/zax2FFO9Y2yOMypcvPe1EX4VxWHZd908gOtyB5lcTCtUZs+
TJnie20chq2Sj3y9jvaH6uNwSiDt73e5jPQfh/tuwoFiJTpfJY+D9HqBAONJ
Hm1xSIiMe2rsRPLuiMPGbxeCJ+hT/OqKg1NPp6nF95nzXfHQtHxvm5JKfFIt
HlFnKj7MrKX3acZj0TGn9syFe0n/8Whqsx1/w5D8lRUPVSeHnJn3qL5qGI+2
eWnWPeuo3zgeNn0PtPXJIXszjcfNxJ6hR6Yz9eN46LCuaJvWkv9YxkNwTp/d
FkXnk2ziwZrwsDvnAs3HPh6tKxK2OkwiPs+OR7lr6bcrOhSPPePxfPnwyXHe
Z8n/43HhY2/Z6QjafwiNR8j9n2lh76meyY2H7dWgBbmHGfyPh3AQbuQsJH3y
41HtsT8gI5bmK4nHpDEmvX4lkn8WxOPKaHGloYTiZ3E8DMSzsYfZDyqLxzJz
3DMaQ/hbFY/0zHsbPeoon5PFY2HZvvHW/Ske1irW47bsi2gd6aM+HpZ6X1aM
cCZ/bI5H/1PaI8ZtYfL7eOinlnp8nU/20xaPaSHOb4reEn53xKPfuCMDlZMp
H+6Kh9UB1ZUjrjLnDxKQOcE79vxysge1BBy8fK6cp0b1Hc0EFKUbLtIppvNn
2gkoNUr5YdRC+SsrAVYTbMe/MaH9d8MEqHnHuijfJ35unABD+bE/w/qQvkwT
EGQS7lHxnckfEvCyyP3n8TEkL8sEGJclrsvaQPq2SQBnHz/brZX4hH0C5k0d
Ore1i/JNdgJ+hyzafKyO1uOZgDdDT/AaF5F8OAmQ9hH9+nGV5BGqWO/n3IKA
fOKP3ATUvY3Kn9FJ8uMlIP7v6ENDOin/4ydAVj7o/sWPVP+TJOD6wBOOt9qr
Cf8T8HOvoL3LhfCwOAF2e/q3TmHqE2UJ+CsRZ544T++vSoBJaNirNVMI32SK
Nufq2jO/aT++NgFz2/x6WqqSPdUnoLPrfXGzF+FPs0I/Lid+PdEne5AnoJlf
kGY4mPhxWwIuXrCzGVZH+WiH4vd/w16csKb90q4ELLO6PPvhSqb+l4jHLRoL
r/kTv1JLxLYPGvN2f6H6smYiNmcHOyb9IT6rnQijN8k6He0M/0vEu5cGnY5z
bpH+EyE8/Knn/nnlFP8T0a+15PnBvZRPmCZiEEfviFEws3+SiGru2Mb0t3Se
zDIR728WaD9m6s82iZh57O201unEB+0TETH1RKrRLPo9OxF2YbJGPSfiR56J
uLeGFzhg0DXSfyKknj5Ch8WUH4Ym4rrXfuOp1gz/S0TkuWt/M9eTffISodc+
+vbYcGY/KhGeRqobI4+QfiSJePF53dPOGUx9NhEuL62/nXYnPChORJHX8yfc
1sOk/0Ss939UXZdD8qxKRNLOQaM9dSkeyBIxPfm51vk+JN/aRDxoHpGynUX1
o/pEDL840r08h/hScyIcevRjL4pi6tuJeOu6cQLLmOypLRFq4x3c7l+ken1H
IjLYe96Km6ie2qXQ99j0mieGxyj+J+FR7Yex1Rcof1VLwvZLpv10ehF+ayZB
T/1DEfch2a92EqzO7nZ+tpLyeVYS7hi5JOVX0/6oYRImKvlbX7CifMQ4CVfK
77fGdVD+YJqEA6qZC8onMvvbSVDZNCbA/xXlD5ZJMOj6pjpwH/E3G8X74joq
L4YQn7VPgnfe/nUXdSg+sJMwveRqrLUP5U+eSdg1ivPmxB+SHycJL7oKB72z
ovmGJuFBPzVnSyfSNzcJU133bj21jPTHS8KotaNaZ3kSf+MnIehHgpmHEtUD
JEmYciCh/tQUwo+CJKx2b29b0k7152LFejN+xE84Q+svS0JT/KehB4YQv6lK
woy0irK8RZmk/ySM3sM54GxE49UmITIy1CFkB82vPgkT/L4+tb9E82tWrOfq
sym25sSn5UnYgUaHidbkH21JSP8YfirQhvCjIwlv+JrNOT/JXruScCalYIXR
aeb8BQ/cT+X9mnIo/qrx8H3msQ0rBpJ+NHnweHhjlrE++a82Dydjy1WujiH+
zOLhaWKJ+d4ZxMcNeahNEa5Q8iF9GfMwe/hiFiLJ3015OFV5f/L4BMJz8FCa
2W1g7UP+aMlT4J2GzviaQ6R/Hv5+2Z9+4ifhuT0P5/+4bJhRwewv8pDNdnFi
qVaR/nkIGF/jfUmDzkNweHDk2N7s70X2F8qDfkzl6eRTxKe5ivkF5G8T7SX9
8niYtvQlso8w+ucBsRsG/953kvyfh10/w8w3HD5H+ufB2+KC3RMj4hvFPJj8
4lYdW058oowHw9g+obhP8bOKB235lqAmK+JLMsX8wk1fNxr/R/rnQT4/aNXG
Sqr/1yvWE/Km5vhrRv88bI2/zwmzongtV8gvGS8+fiL+0MbDpE06pbe3Ub2w
gwcZv0694y3tp3Yp1qeup68vpfxBKRlTvO7N1ntD/qOWDJ21yk/sahj/T4ZF
6LanYmfiz9rJKJh3My6+gtkfS8ZMN4vLnbuJDxgmY+TjJe+V15J9GCdDquK3
5vwz8kfTZJywF99YOITsBcnI6RHIVW6k87KWyYiLKhkf3p/4gE0yohe32P6K
I3ywT0b1vqEPQ7MJz9nJmKjfJJ+9tIj0n4yGtLXKxZoU3zjJWHxeFFDkTPWd
0GR8Dpg45QCzX8dNxq/c0C+DAun3vGQMHMrrbVfK7Mcrxnur4fvxEuGnJBmN
jv7x0cEM/idjyJMDb0+Ukr8WJ2OPYPJUlw1U7y5Lxsvt78++yyX+UZWM11U3
w1Z5MPl/Mqap9f61x4PkW5uM9Z/dkkeeJnyrT0aVat+TRaOp3ZyM4Z2dSs+r
KL7Lk3Hv3az7Ye+p3aYwhp2blm4ZQPGhIxlWE7uCbkQw+V8yzDprlywbSf1K
KXioIrw4TJPii1oKRj2uHHhLlexPMwWm2RU52m4U37VT0DN0jNJ9A6q3sFJQ
ELGr19cOwhPDFIh/nx0xQpXwwjgFBu6zrAdPJf82TcHQ1pHWK/cw591TsGLn
pc23Y2g8yxSwK5efXrWbif8pMDGbt0z7POGBfQpOwaCMtZH8m60YT2OyzpO3
TP0nBcNsLlXdMKH4yknBWiWfmetcyf5CU9Cq+nWNXIn4HTcF6p+Pp93xofoN
LwWer6c/YTkw+xEpqJTM67doOOG7JAVSY49EjVyK5wUpsMk5uD6k3zny/xTY
xvWo2bqF9j/LUmDMfuyz8BTJtyoFvRLv1NbWUP4oS0G5SWeasAedB6pNgbPs
9Ik7Z0hf9Qr9+LgMWGbH+H8KnmkOXc1WI3nKU5B449qYDQm/Cf9TkHQz+szE
ApJvRwqUY8aVRqaSfLtSsOnWo4GOj+II/1MR7bcg4+IlkpdaKo4euKH7LoDB
/1RIawZlZ3bQeQ3tVKg3uSce9SJ+xUrF5bAUUcQTwk/DVPy06ajzCSH9GSt+
755iPjKc+LFpKjZovzjTQ5vwEKkwmPcnf50J8VfLVBj6JjWUqijjn/4V8ytY
n6X1ifiYfSoWb1Lxnzac6gHsVKS27NR5NInigWcqLry5e/XDZua8VSrOCKp+
H+9H+XxoKiL6nFv6+yvNj5uKTT0SL9VNoffzUmEl8Fnw+wPhGz8V7JpeqgZr
6PyUJBW3A1KKvzcw591TIdEPqRJWUj2hOBVFGsaF3yyIj5alouRiyttlOqSf
qlSM6pe2csBZZv8iFYU/RbkDtWm82lT0lmpI9LUoX61PhfvU9CjzvnR+pDkV
64xtazq9mfOkqdD2kezkiBn/T0XMM8Hw0RupftCRigM1txyHjaf8rCsV1+8f
jLlwnjn/lAaL2vRJmaPovo9aGlid1fXdpdmk/zS8NSk8aaJO9QbtNNzdsnrS
DAHFb1YaXn6YMehKBfmXYRpkL+4GnzjK5H+K/gdPHWMPU73WNA1aKmNfCUqZ
80NpuKDyQfxsHOnDMg3Gqza/OJXF7Cen4fprff0F58gf7NNg37trcH0h6YOd
BtfVlmty/Gk/y1PRjtGsDJlD9X5OGmIRvWpAOMknVLG+C5vr/fv+Jf2n4VN2
spvFC8JnXhrMnzzN3m1K/sBPw84iXutnR+J7kjT89o7TX3+d9F2QhsXvrPsJ
mf3f4jSEv9DZv7uY/LUsDcN63DA+IKHzB1VpiMhbelNpG8VfWRoGT/m1prWe
zhvWpuGcsHPTNjOaT71i/e5DzPc9ofU0p8H/7u5ZWlU0vjwNs2d/+BD7ncZr
S8Oycu1XxQnkjx0Kebc6j5nioYp/+k9D6aApq1NaqF6ilI7VeictZK7Et9XS
0WtE6BjDCNKvZjqWiPM31XOJX2inQ8Xi7tPfpoSXrHQEcGuObg0jeRmmQ6Tj
OjH/E+P/6agW/1m49inNxzQdfJv2l+NGEF5D8bzekFEGduR/lunYXPjj0YIQ
krdNOr7+d9Giex217dPxfp/+/hNzWkj/6VjpcGS26wHaz/JMR4HnA4dviYTf
nHTkqzYa3f1G9hOaDtbgbVPcJMz9gXScvZI5MeEYxSteOu4sX6utPZ3kz0/H
oMaOm16e5D+SdKTIbP/cYPZLC9KhVvFs7qDlZK/F6fCIMNuzaijlx2Xp+NOi
/TSeS/5TlY79izZ/KdzD3E9JR13/vk/rL1O9pTYdP1dnbPvRn+RVn47S7oGB
5SZUD2pOxzTOcKPdpcr/fi9Px6nN/z1X1iN5tqWjc36H9saPFI870hHh9eQZ
7zv5e1c6/OvOaNlvYvw/AxK9rdv7FBIeq2VgR/r1nGULVGX/9J+BoY9vx0Sk
UbzRzsDXno+DSlPpPBErA3paE9SfqBN/NcyAbp5uTXUJ2aNxBjKudZ3vo8nU
/zLgq7tvqSieuW+YAWt5cvGoUMpXLDNwYeDMq7fe03kFG8Xv4yMb1wQSn7XP
QMrmXQeHLWHuI2Xg6TjvGCtViqeeGSi8kLnmzwXCF04GJmnv1q5jznuFZiA8
qMs+3JY5f5SBR0/bHpwMIvviZUC4dK0F14vwgp+BazPeiKVXyd4kGQjxnKAy
3Zr4bUEGrrqWL5jvy/C/DPR+v17lb+YB0n8GRrtsGX7CkKn/Z2CubOSSR4y9
yDLwYM2NkNUbSL+1ivnVNt7y2EP99RnQmaa14Hscne9szsDnFyPWv1Ih+5Nn
YGTcLRWJA/HvtgzE2Syo74qjeNGRgZiDg95vLGT4XwYqqqfduG3O8P9M2Cmd
07poR/avlgnhSvM16p20X6uZiaMqCf7H7an+pJ2Ja6ZuuzYa0fxYmXhgPsdw
zOVK0n8mPJ+/M7SczZyXzITMd1egxIDmY5qJ2ZuTR2eZMefnMtE/fn5mRjzx
KctMbBqfrjz0FsUTm0ycXuGuMqQP3W+xz8TURxsudXZQvGJnYmZkxRo7B7J3
z0wMapWP086l+hMnE/KMphMX7YmvhGbizwjZ+lH7yB65mRi3DvkVUynf42Wi
ZW9Imk0+2RdfMd9OWaraZfIPSSbicjM09ZWZ8/6Z8J/Vc2TKOGb/T/F+rRMP
pibwSf+ZyJoyOf/sHNoPr8qEXvl/4v2LKT+QZSK/8GeEVyeT/2dCdMXBLzqA
1lufiab2rL8mDkz9XyGv4BE1n/OY+1SZ0Bh6o/J1GOmvLRMpty9Fxxwg/+3I
hDjkRm5pCb2/SzGfAW8tWQ+iSf98lPTjrWjzov0zFT7soq24r1QpH1HjK/Qx
Svz9OPmrBh/ayQnRJ5jz05p8rB3iciRaneSjxUfel3fR154S/mnz8eLIgZOF
l8g+dPmQLWw18vRi6od83L+punJtKenPgI/Png5pM01ofYZ8dHzZVu7ZQuNP
5sNwRMDc7t1UPzfm4/afmuhDKeQ/JnwcPXv89ct64tumfLQnzzJdLSb+Z8bH
jMFXvysLmPuifLheSxt6yp3qe0v4OMN7WVNkS/Hcko/dX20nbhzZG/9rW/Ph
eOupUU9DOn9uo5j/x66oLUy9xJaPp7onn+7YwfAVPuIXWc2IcSM8c+TD56Pt
76PLqH7M5kN1x/UZ588Rfrjxsf3VeoHRW1q/p2K9H29MDDhL/b58qAxrSVvC
oXoKRyGvayY9l1VSvSmQj741t9UL+xBehvKR4XD/u8dQqv9HKta7/8LVgmd0
/5/LB0djiFIrn/KFeD7W9Jghns7cn+Lx4WmSM05tLdl3mmI+zy4u8n9G5x34
fPiu+PT551HCWxEfvf3jRe/r6HkJH8Wx9nWfX9P88/g40BU+e+5pwvsChb6e
+LtzntN8i/hwyI//stqM7uMV89FyolrpLur+9R/l41PjSd8+lQy/VujnVFjp
UzXiDxV85PqO1ZElk79X8TFryQq12qtU/znHx9Dt7xL0TAg/ZHyk3445PPMP
4fsVPgRtv4Nete8jPFbYw/1jnu0z6fzQLT6OnL/5zuwKyateMX+LIXqRrcTv
m/gweJ2xd+hsZr+GD4+6yAPWLRQfn/DxfvS5pk3HCP/kfJyXaS2o9CX5veIj
/EDPCXNbqN7QxkdEUsapviI6b9TOR+YQjtrQboonHXxc+nTdq3Y4tb/ycTxO
3TDnXh7hPR+1HoLiU6/IHrv5mDNnRUtoP9KHUhamHbbrc6WW8gWVLOhfK9oV
/5L2C9WyEFjSlf55AMlTIws9Y/OdHbcy5wWzcEPj4sjMweRPWlkw+Gp2Pece
2bt2FqSs/f3PDqL8WTcL4y6MnToohPydlYXzN4v3NEyqIP/Pwp+HS2qi02m+
hlnoVFockVJK+puche6fUUMtmPq8cRYmjpx1IWQw2ZtJFtJfbjH/ZUn1EtMs
bMnNsePPofhuloVnV68Fzr9G8R9ZMNVvrN6rT/pbkoUhFeJv7z8Qv7bMwrFj
Xcsul9J+v3UWXpT3bqzronzGJgttcbpjdwbT/pNtFjYkjt6sxqP6in0WMtza
PxY2UXx2zEKWTdSekfev/OtnZyG1z7TNZ22In7hlocjEslFfQHjnmYWLuYL1
BQ3EH32z0IdfXP/iLHOeOAu93g2p+ziJ9q8Ds+DcGLLZR0b4FZoFyZkTD/Lm
03mGyCw8bjx/rOc9yje4Wah6vmVuuDv5V3wWdrBlOnhN9VteFhZ6Ze+e50H5
QloWbi0cUbTAguqnfIV8KwUeq+tJ36IsjNnm4SueRfxPkoWB8jU3zpbT+vOy
cHbw2N5bCqi+WJCFv0+Ore9RS78vykLpR/bzywKqBxZn4Xt9SumFL7Seo1nw
2WPUXKVD/lumGH/Lob63mPMwFQp5GKzLvDiY+FtVFrhl24tOzKD4ey4LHeG6
9RmnaT9DloVDEcOdgl/T+ZUrWXgz6G1sjjnVD2oV891Zwq7VIb5zKwuXO15u
6nWI5FefhSMx0vWFAwkfm7IAny+lC4fSfY1mxfzcJ7BGXyM+9UQhv9a1JsZf
SR5yhT39tdv5/Q7xiVdZ2JfxPa/kIhPPFfavImnYZU77x+1ZyJ9SvSnQj+JD
RxYcm62udBiRP31V2O/UcQ5JFYSPXQr9db6wnvuMzpt2Z6EuYdQZ9Sbmez0C
9D0mWx5YQ3inIoBj7rPU6gfUVhPAa0PXsnOlJC8NAeZenGbj8Ii5LyFA0kPd
/jG3aDwtAQb0SJtnYUf60hZg/ne2ZqYezVdXgMubtm99vZA5PyBAdILP+NKv
hL8GAlz4Eajrdpr8z1AAbj+NIYuMSL+TBZjn1mkVvom5jyRAbN8zTTVahLcm
Alw3PHHW+TTxK1MB7N1fR2pMoHhpJsCboO2vj94geUKAhYMCThsJaH1LBEhz
CrbpKmTqkQJYdaYs2OZO9mQtwK9h3demGZB+bARwXf6lfcNGwl9bAe5b6T0y
rKJ8zF6AJQWNrmt+Ex9xFCDSbohclk/nWdkCfOhd2mOEGt2vdxOgS9wU3xlG
+1WeAhyrkD7+vpvwzlchz1D2Iicm/nEEMOkVfyv3E+FfoADDTnW+WOS1h/xf
gClH3x4dPprkEylA1Fb95W1iyte5Ahw4ZBKx5R75e7wAy4Zv/cLuRfrjCWDx
OOnvyBpqpwmgkW26qURI+Q1fMf6mnrIh40i/IgHOD5LOSbci/5Ao7KG7t/zz
Gqpf5CnWu3W7wD2Vud8oQLBWEDfpLe1nFQlwVnD7xtENhI/FAtQnv5cuZdF5
maMCaH/sXv/oANXrywSwbHAOa59K+zEVArh58ZOlKjSfKgFudgdVVT+h9Z4T
wNsm83fIj0TyfwEmmDSNqiij/Y8rAswe6burLZ/qw7UK+/t2KN3FkYn/AiT/
SG1vdyM8rRcgZ5nygtFL6T5fk0Jfc6IW6HMpfjULsI1vOONsPuX3TwR4L6tL
b9nC3IcWoPvKhryuWcQHXglQd63/l9c7qf7SJoBvckxsghPlQ+0CnEyfeNHb
h/TRofBXWXDpYB3G/wXwMcw9PP8/4htdAjw2tTQuySD76RZg+e20qgfVzPdj
hJB/vfap05biiYoQG2r7GnBGUH6oJgRvotkOj6WEzxpC3FqNDpYlsz8gxBa1
7rquZ3Q+RkuIx3O4wyv3kj1qC/Ho69DKk34UP3SF2M/7cs9Rg/gASwg36T6J
gYz8y0CIgBc+Peb5UT5vKESQSo180QvCi8lCVJ90+J09lfzDWAhW4ECl4QfI
v0wU/Ynt2raLSP+mQnw3/XRwSSTpw0yIKs7rnhdB+AAhxi2ILr19gfjFEiEa
wq+W1DiQ/i2FKCjR/13Xn/iqtRDfpCasv9eZ+w5C6F38+953GenDVgibgjsd
uyVUn7QXwupNbWmeMfENRyF82nopFXcx5xeF2Bf1jp1ZQHjiJoTrwDEtj18w
+awQf1Pyb26zJ3vxFUJHMyPrTjnFW44Q4ydrZae2Ej4GCnGk8JCapVUu+b8Q
Gw/euto+h87jRQpxVzI+2FuV2f8Sovla4I6aeGX8rx0vxLSHG5v31xK+8IT4
7RWuIfAi+aUJsSxk6ebLPvQ8X4iQb3N6u4t2k/8LsVz9UIVoNdWvJULMX2Kw
mbeA7DdPYR8svbmDbOh7BwVCLJmwtZdgK62nSPG8zkFTrUHMeRohohuG7A8W
kv8eFWLdtDIj20e0f1omREXwjqrzT8l+K4RwyrKcum8LPV8lhLu5rWN8Avnv
OSFKHm4+8j6L+T6N4n175+WoPWT4vxDdgtZ961Iov6kV4nAEe+SHuaTfW0Jc
X92L9wo033ohktpml5fJSb5NCn0e8p/1yZre1yzE+5GP44RXKb9+IsTM7bsz
3Qdm/HteLkQfScj1g6dpfa+EMA8acEJfSvlom0IefSdETPEke2gXYsqfg+ZD
Z9F+Z4cQn38+/9taR/nvVyHWyvo4r08gfO0SIn3pnEMlXpQvdwuRcdB8+lzm
e25KIiQGJm9dOZP2q1REOFMl7D2QX0PxX/T/51WfnVQif9cQYaD2jptOxsSn
NUUYVr0vy2c21Xe0RMjbf9Nkw1LaD9MWwWDrQUPOAlqfrgh1aes/XevFfO9D
hMbPWjvPbCP7NxDBVG/tqdG5hDeGIhyao5r4aj3F08mK8fqbN/f7SPUVYxGu
FD+xGOVE9QgTEbaaDA/dvYXqT6YiXN56Y71zNfmbmQgPQ0w3Pv5N+AIRzNkj
lKcfIvtYIoJZsd/d7AUM/xfh/ZncJbM8CE+sRRhZ/qXh8GLyNxsRFu94beWo
ReuzFUF3dRf/czidr7EXYeyJP8cGsCgfcBTh0/zMS0qLme+ZiBDHGRs9U4vq
LW4iKPeN3ieqYu4ziFD+0vzcwHzCc18RejT39BvkTPUTjgjHVl3fZ3KJ7C9Q
hJkHfKvMd1E7VIQp7cWruxtp/pEijJ/musCEw9y/FWHyGtN1jxuJH8eL8Ppv
8Kom5vsTPMX4RQldeuuo3pkmQmz4/CIvW3o/X4RZ8Ik55sDwfxE2vOndP+ge
xWeJ4vf7toy7kEf2nyeCXUVd39aJTP4vgo+rs/ByHOU7RSJIX3ku+BJN+Uix
COrbDrsNfEX84agIBR5ePc3iqB5WJoLkVkJo9Aqy9wrF/NfaHOeFUr2jSiGf
/o4+vcwpvp5TyOfyUxfjBspfZIrn/5s0ZaAd4cUVxXhhVn47plJ/rQgrHv35
+fIl8YNbItSU8D82zyR7rRfhtEi6K6AX+XuTCF68xvCROwkvmkWIsF435uAt
ev6JCMmezvrWXOZ+luJ9L63eipcRfr0SwXbU17u+3sSv2xT+45C5bR3z/YJ2
EZbv48TWXKZ416EYz09Lxa+G8vGvIkw9932/n9pR8n8Rivao8Qb3I/vsFuFr
V8qx1N/kT0pirPR5+uYln+xJRQxJ455RbmZk/2pi2OeNbOW7EN/WECNz+4vZ
ewtpv0hTjA1Ws0eF9aTzeFpiOG0fmDizL+GNthijEtQ/y4yU8b+2rhipy+MX
1G+j+hlLDJ6/+fXV+YJ/bQMxZrx+qHX3BvEBQzF81Ux3BoL2QyaLUXK78GJi
KPEHYzGuLQot+lFPeGEihsubrz8mnafv1ZiKEXPY2MQmhuzRTIyc09ZrL20k
PgIx0hZevVEQQ3i4RAzHAmOjYCFzH0mMo6xTUyysiA9Zi3FSNezLlqW0H2Yj
xt2Td5Un6ZA924pRemjFdbkbxWt7MTYJzoVWTyL7chRjbj+e2a9C5ns2Yrz6
OeKt0iaqJ7iJkTK34aL/J9K3pxi2bTunjrtG+OYrRvj0Ho8n5NP8OYr1Hjo+
lbuY5hcohiwgYfJOOXPeRQzzj/81vj9L/hEpxsglK2e6ZTL1bzF+jx9r/v0A
5T/xYhTYeMZcOUf8iidG4rOPhwexKX9MU4w/IF39fRbVi/hiVAzv/k/bmvYX
RWJ0l7z8/cqU8EsihrKqyg+hkPLnPDH6D9v/WPUm+VeBGH/Lz++eeJ/ss0iM
+RuWtOc/Ys5TifHHUrJq/DOqXx8Vw/mk6/MZ8yh/KxOjcknA1CsudL6pQgyL
W2qt+teoHlMlhnTjqcbxqnvJ/xXy/X7okH8RE//FOHDnjOW+3D3k/2I8/qZx
zWcN4XOtGO+mFZxotyD+ckuM6nWz99fqM+dzFfprmfrnCHM+uknRvtGzav1I
8vdmMWxcjwXsHU71+Cdi9Jwxs2NgBtmDXIxhBi7H1DXIf1+JIZyassPjMd0/
b1PIu3aV/qRGqie0izFwlteTWGeyrw4xgsx1d0c/qaT4L4arV827aQcpf+hS
+FvljvQjdxn+L8bWXV7zw4cw3//Kxsf5I2ZaVBOeqGRj3s/PDQPOEf9Ty0b7
kW0tV3pTPqeRjdriYeMNf5J/amZj67l3d6+PovVqZeMU2/iPRTn5t3Y23ms/
ntSzjuKXbjYc3LMWfVei/I6VDc3exsVXp1N8NshGQ+PEBr145j5hNk6PNjzI
MiC+MTkbU0td5qaOofNXxtk4dmJI9t3B5E8m2XA0d1LnWxBfMc3GdU4Kq2Ei
xWuzbIx4uyAp6QXJH9lwaXA2ubGcyf+zcWbV/I7mSvpepGU2Wmov1blISb/W
2YhfLY3aLib7s8nGQJ/XNj2vED+zzUbQqsYpfZjvudln49n4PtZNcopfjtm4
qqXOS51K8mYr2sktX6avo/0vN8V8bh1qy99E9ump0AfctZYdpfs1vtk4nFD7
5qiIud+YjU/3jWsOyei+VGA2GoMd1a7+pfvModnIzTw59u0EiqeR2TA8IzZt
+kXv42bD5F5zEJe5/xyfDTPBmbyV36nezMuG/wA/kd0Q8ue0bFTcmNfvNoM/
/Gw8Hz49xcGB9sdF2XhY3qglvUTxVpKNt0Z7AYYf52VjSeGJT3nbmPtz2Riv
MsbzqITuqxRlw+tAjLDXCrKv4mxkeHalnkqm+RzNxmzdBPPKPPK/smzcf/zO
K9qO3l+RDbuFc2OE2yk+V2VjruV48zYmHp3LRtFppe9uKoS3MoX+4pcmqL+j
/Ycr2VgUdqAoWpniY2029Ma2WlVcIf+5lQ177XFlncz9q/ps3Jm7oOhbAdlb
UzaWjzrfNqWG8LZZYZ/jDmr4COj7O0+yoXNw++ygWcS/5NkY+/5H1O/+vf7Z
0yuF/T46L9WPIXxty8aoPZzXHpGU/7ZnY3/+4P7zrlF+0pGNWQ9Sp6rvp/j2
NRvn3whr9yyj+XZlw3PFuftWN0ge3Qr93OqfvHk+s/+fg2Ffdljv9iR/UMmB
9kZVSe8tzHmAHCwfmNXyZir1a+Tg68jJVf3TSN+aOVg2OvLK7qPkP1o56B3o
ePPsFPq9dg6WfpB9adpK/EY3Bxu+vN+tYcN87zEHV5aMeGr7iPzdIAd64hdz
22ZSvmyYgwaDzc4r31K9d3IO+AHTTOsTlf/JyzgHT1fHnNaMIXszyQF3jHTk
ylbiY6Y5OFH2qCXPne77muXgQkto7r5RzP3jHNS2FB5SOk72tiQHzmdPZ1nw
if9a5oCtd3RlPyeyF+sc/K2ZvX6WKfO9pxzsUn07eRJzHs82B52lt8dH/CV/
tlfIg7Or7tp74guOOdCq/nW2ppzOu7Fz0L72mNWlMBrfLQePjY4e0dxBeOmp
mL/v98YsMeGlbw6OHz2GFT8Y/8/Bjn6xNctq6f5AYA5GjheEzHah+nloDnzv
6D0oqiK8icyBS4X7iaHvqF7NVfT/+S80aCPZT7xC3v0f65zppHjKy0FSmk/K
hDGUL6XlwNo37tyjg8QH+TlIb3/zwMaG4q0oB3kPvljlHSd7leQg7qC/ZtN5
4md5OWiJ4lemejHfK8yB8tuktKAYKcX/HFgKR01/5E34XpwD11PGwUsKaf/p
aA4+Lpg7blg5nd8qy8GEcN/P4gWElxUK+9pR8WJCAnPeMgdz5aPPLvtA9fZz
OQg0CozNiKP8VpaDqI5rJ3MnEL5cyUGaWeCJXhWE37U5yIgxfnp7C/3+Vg4+
JBUVnm6h+5v1ivVI64J9LlI9tykH3o7V34cPIftozgFr0cSpY5tzyP9zMHVW
l+1iC/JfeQ4kc13a+a1M/p+D8qPnJK1vKF605WDmwX0BzifJn9pzMD71Xdhg
FvHfjhzcGNHc3P2TzoN8zcHqqyst1kwg/tKlsNdj6T1XZxC/6M7BgL9Vovow
hv9L8I5tm7V3BfFNFQlKin75CsZRfUZNgiDddzrRL2k+GhL0OlP3jtMdT/4v
wWCzuA1X7ajepSVB/4LCqI7dxC+1JbCcaDY/vAfFZ10J6huWvX//gL7fzZLg
WkHj32JuMfm/BMmBGSprYihfNpTAiZMybvpa0sdkCUT7VLctHUv1VGMJKvDM
5PFfyvdMJDCdpBK+yZDw3FSC+9nFg0yzSF9mEmiVv7KpYM6jQIInqaNumLDJ
f5ZIYPg1arD1U4oXlhLs7DyVZdlO/mItQbBxI4vlQHhvI8HPll9Lg49TPLCV
YMCWq3f4U8jf7SWw03M8znnN5P8SuO3bsq2L+f4IW4KnvPcVNpeIb7tJsO5X
Q3qP3oQ3nhL85a9OW8gi+fhKcIS9ybzvUOZ8owTlERve6RcQ/gZK8CbjVcUM
KeVzoRKENZifSLEgPI+UYHNrj3szbhI+cSXQ6dpyosiH8Dlegl83Tv5O7yR7
4kngvmDv8lMCwoc0CThpFuuDLpC/8SU4/DjMrq+M6oMiiQIvF4se9aXzFhIJ
dE/8vrtYTnieJ8HuyyNv79mY/6+/QIK8toCUGXHp5P8SqPGePolJIb5RrOgf
OjZkegLZ61EJ7r1VMrDry3wPUoIL6s2sAXZk3xX///6nB1ZfpPlVSSBYHbmo
12TafzsnwdSuxvy2d3S+QKZYv9Nr15K9xIeuSLBc9bj5DuZ7ELUS9I5y6POW
+fsOtxTyjJmQN7IH7cfWS+CsetTnwXLCxyYJNBsWSFynEf41S2BhXPO78ibN
54kE3/YtTnr9lvBJLsF2i4SJIWOJ376SQH2n6c2V00j+bRL0zLDbrruO4lu7
BLzAuG2bGPzskODM7559+2pTvPsqgXndxqG+tyi/6lLoo8Qn2MOO7KtbMX62
XHPKFObvRUjxorG/8YuVFH9VpCjeeLqP6n7iY2pSOBr+t7+om+xRQ4otZbs6
w+qZ+yFSdDQ86r98FrP/L0Vix4l7HG+an7YU0x7JsxomkP/qShGv9jCfFc58
P0QKq7Id2YP9mPq/FDbacoOzy4lfG0qR88GkVj2P8GSyFLp/VTzylJj7xVL0
z5dUjcoj/m0ixZHVp/4b4kn+ZyqF3OWTI+sW3X80k+L9quZXq+8RPkAKtQ23
ecqVJN8lUrD++xA6tyfZk6UUI8qajy3uQXhuLcW+3uMO3RzBfO9TitZFc0tb
RpK92EoR0bGlsu4A8VF7KSb0HBI25CHhjaMUefFP73kspHobWwrjwgH9mzZR
fumm6G+MefA1UPnf+j2lyK9yqXceQHzEV4o+dy849e5P8Y8jRcy3xjCXqZR/
BUoxUk9v9q/dxJdCpXi0u2mm7nVm/0+Kb3Vh8htbmL9nIUXY+OnedgaEn/FS
dLJ/izijiF/zpJAlV175fpnu06cp5LnM6tHyJrJXvhS/w1bp6KhTvUskhWVz
w86sS1RPlUihelg864AurTdPikvfu7l/fhO+Fkgxce6lHVHMeZQiKRy+abre
Sqb6XrEUOlqldo5LmfxfCoFj6xgWqB5RprCXhRM7x5bS/muFFMM3bmpYuJ3m
U6WQ38NZHssNyD/PSXH9UvCg4cZUH5ZJYfTjnM6Lx2QvVxTywcp5Z5n510rB
L1i90NGB8uFbUgzQ51zfdJyp/0vR92Wxc9lr8u8mKXxFHIvsLYR3zVKEXlyW
8KUHPf9Eig1udp/WjKT4JZfi2Ng/oqzbhOevFPb0sOJ3bQjxvTYprNussqOP
kj+1S9Hvu/BYwQ/me25ScMy299zH4P1XhT7HhNp84jH3PaU4NNWc9+ekiPxf
inG5013rzJj9/1w0bNicXy6ner1KLrL+csZcOUz1YrVcWPb08b4yneq/Grl4
sz5gthXzPRrNXJTo7pbJjcl+tXJxJX/jjH7XmftiuTDlvNidZEn7pbq5MAzk
LYkppvmxctH7yAXDnzsoPhnkInKBrf+feCb+5yLnsJn9gIF0PmhyLqqWbH0v
m0fvN85F8ufHd0LXkTxNcsGuOZ74fjDFB9Nc9NjZ83JKEvE/s1xMdxnmUWLI
nD/PxZMQP6P9OiTPJbmo1liRX3CZ/MUyF876BktnzyT7tc5FUD+Td++H0/lS
m1ys/b+arjwsp62LJxkiRElUlKJBlyTdkM8PSQiVJBQhhCQkSlJ0DYkyVd4z
vOcoFUI3IalMSYWQkMqUkCRdQhS+8zzW+fN9znn32XsNvzXstdc+UOxtbEz4
5q6A/c2l6LmHvucp0TfXzcBAj+TDS4GOSdc+a66Q7b8C3OWzR3+LJH++CqzK
ru7Wx4b03U8BsWpkxrjBpG/+CigzO622jKTzOIEKrAg+HbRLoPUESeu71v7r
QQv5vLMCUy7GtJxXI/0Ik/iVmB70uY7mG6GAhZqOIISTvxilQIfWLx/3/kN4
u0sBTaveuyP+JTyIUaBZ2LZw5EPCyzgFnmmMSn63PevP80MKZG3PK83MIX4k
KnBmsn7J0sNUT8ZK9Liw+03aF+onIShw6I1RxURTok+yNN6Z8gPzb5I/mqbA
GofRux/cpfg1XYHydwo1jVaiV4YCL9dk3gl2JnzNkujr6H55SIJ83lKBdVOf
mnp0J/nNVUDFnL8jahDeXVHg2+TlP/Mukv0qUCBwmqKH40DKnxcpsLFur4fC
n/hxW4Fpg5hVT94QHt1TINrho86ws2RPyhWIrXG1LK2U+7UoAJe7xX0MyT+q
lvj9LnKX1jM5/6dAaweLGcfaEb1rpfXtHW7kmEH2t06B9CUnjNdfoPU1SPK8
RzOFTyZ6NykwpuX2K5U3FF80S79fFu/4j6X8YIvEzz6T3RUDCI/aFEiZrv5q
ib18vxYDH8X0Dt816T4LNQaqrd1+zXaj/fHODAL4mKHmyYSfGgxOdahzWJVH
+zmaDKZmLW168ZrWq81gyIu3ObtXUjygy6BSs/3crmHkH+szODfJaxY/kvTT
kEH9x+rZyx9SvGnCIPey2O/0OvKPzBjYB3c6NOwp0d+SgZtprxlOXqp/5MuK
wY1nbkGFppTvt2Fwi5sc5xRK9tqOwf52BZY79Yk/9gzU1h08tDKC7DUYfHPq
b/+jgM43OjCo2zLKvaCN5NWJQXPvlon94sleOjNAzw/1i2/TfTouDNLmGOw1
0yZ5d2dwJsZn5E0D2k/1ZDB+Yo3xKnvCby8GsczJ2W516aT/DEaPMTp2ZROd
X/Fl0N/lZUy3ZJJfPwbbio91SdMhffNn0NvbdXR7ub9eIAOVgDOjViVSvieI
gVfxscGGswlfNjHIer4g/dQ2wo8wBlyW3eiDxym+jmCwYqrT9dwxFJ9HMZjd
MGpbykX5PAyD8+F+cRtbyD7HSN8vaqsfak3xQ5w03qgvfefc3Uv2n4FuwCG7
f+R+rYkMjg3/Hd9tLO2vsBJ/Fs21OedM+iMwcNdbUtiylPLLyQw89mZol9aT
vqQx2BRs4G14iuxbOoO/zx28mv6S8tsZDKobLozMf0b0yJLoFZKqbR5L8pbN
4E5oSfQMLbJPuQzm1ewynntS7p8t8XNERYtVM8lrAQPHBd9SymYTHhQxWF55
bMGHgfT92wyW/GXmUrWF8P0egy5GsTl+DhSflUv0V3swd8Qbom+FxM/V9zr/
PE30q2YQvSPxpNtXiqdeMHjU48bculHkz9UymHHtZlTuK7n+h8H6xSoPfuwj
f6aBgVCf+27OWdn/Z1AS3bnomzblE5oZvFqaNKtueKc//GlhsGjdOa39h4j+
bQws9plYDtSQ+7+zGKf1oEVdhfilxqI0bGq/F3vIH+nMojY8o3W+Ha1fg4XV
8vILde6UH9Bkcf+bLmvXTPqhzaK+aFj56K40vi6LOTuGb502gvw5fRaqnbyf
Mq7yfUMs3C6Umdm00nleExb6vgHq3/vI58lZXIxO6PDmCMVbliyKqrLLzA3k
80UsZiiGeipbqN7EhoXRnfohD/aRPbNjkfufV8XuToRn9iwy+4dba60ifoPF
b9s+v+62kD10YPHt3zvnnPxIf5xYvOn/86TuPpq/M4tZd50SjuqQfrqw2J3Z
ee37sVQ/5M7i7qx/PTXWUf7Wk8Wln6bu1ifIfnqx2Jp12jVJlPtXsIhcFzN4
Ygrx01eiz7ZHVVvNCP/8WDz4+by2cjPlS/1Z3NpuNVtT1t9AFu/2n0/VOU35
oCCJP4tijYX9hNebWFTWOvoX6JP/Hibxp3d16+iF8v010njI0SwuJH5GsUiu
X9nR9xbFE7tYtOscMnvpRcLPGBZtPq4eNeMo3xcnzXd7YceOkZQ/OMTi5G3R
9bcV0SORhU7u2Q61n8nfZFnEWVfrPbAgf0pg4R3/7OwxDaJXMouXDutjXY6T
PUlj4ZwXYbz6BeXX0qXxJjQ8KWojfmWwsHEuFlbUyfafhchY1LwolPf/pe+N
VK2ZOZX2G3JZuKuvDX1rQfhyhcVan7K/zh8hfhSwsFOpiZr1mt4vYuFRohdu
1In2426zyB4T8W5hEOnTPRblfaviJhtSPFLOwvUkax4dSN+vYHEk4rbad5B+
V7OY/2jO5FMBNN8XLLyep1R5tFL9eS2LBGHN5jBG7uckjTcg93xlLNG7gcWH
jtM3L6gmfW1iEWDVrkDjEuFxM4v/xX3N/jCF9oNaWOidXcJ1PkL2sE2Slwen
N98Mku9/4tAYMOTF1jvk76txCDAMHLc8ic6HdOYw4m91ne9LZP2Xfru29udW
0vo0OZxrv0OroIryC9oc9hzNqcyeQM91OTy7mZVRqCD51uegc+zQXxucCA8N
Obh9eh/4O5f0zYRDovGo0Tt9qZ7QjIPFtQ8H7MooXrPkkKt9NkHflehhJc3/
fPurDaby/h+HMeamNpl6cr8BDvls+9jgn+Rf2XOY3lj7pb8+4SU4DPkS7xEV
S/Rz4PBwkOunAV7y/h+H/y1LUUmIJ3o7czhUNe+ZVzP5ky4cjsw+Nj88iuI1
dw7mgT0uJSoIDz05qDXGNVbJ/by9OBgP7/njqjvRw4dDWq7d4slrSF98OQSt
91w2PYHm78ch3qO3oFJO/Rb9OczXuDMmrBf584EcJvwU/b8YMaT/HFacXxN8
5A3pzyYOqd9GOGpFEV6Gcbjz685ow+5y/Z/Ez74bHnXoSPvfURx2lQ8y3H2L
5H8Xh4upvPN4c+JnDIf+s4Pu9d5C8UUch0V/tS5akSbn/zh8mqUwfHuJ/NtE
DuNubJzSpYbyTSyHdbv7+hgFyv29OdyevnX6OLmfSTKH/acG+T3XJfucJo23
8mbk46s0XjqHzAExRiczaH0ZHPxCp26fWkn4kcUheceG/vEOxN9sDm2L6gsN
VWn8XA7XSpa2uo+Uz99z6Pvz261vdjReAQeDL3MOVrbI9b8S/TcdDnkvn++8
zeGKife1LwmEX/c4nAxVJL68RPayXJIHFa8UnU+U/6zgMOVxz2PjfhGeV0vy
nTi+NUeD/N8XHPQGq/99InI32X8ORru0iv8KJfyt4/CPrpHzqASSvwYO/BnU
/SPfX9vEYU2x9pG4D4SHzRx+b3a8+KmM5tvCIaGJqb9gRvmgNg47C/SWvPKU
7z/jsUIt1HfJe7JnajyKy+IV6rFyP1Ae+le2zfigTfzT4DG4bthor7thf55r
8qhbtX+z0yey59o8VnvnVj1oT+ePdHk8yrzutcmG/Bd9Hvu7xf6uekrxtSGP
j7s49ror+b8mPLLyPHv/14n605rxeH5oZXK+gvINljwSzU+ovAyNI/3nEdo2
e/XLHsRvGx7LE+vCit3IPtrxSHqqzD7/kr5nL/3fzaEodCrpH3h0/B6E7rfl
+j8e62Oqfqf3IXvlxKMgaZ6baTT51848vI6c1BquI9/3wMOk6cMHVTmf587j
7dqJhWPXHvjz25PHwWWMzpliug/Ai8frVxHFs1QJj3x4dJ95RnVWKa3Pl8el
NSHz1RYQv/148Eu/jbsFOf/HY3L9tcMr5H5RgTyeNQ+MblhI+BzEY8PlpMfG
k+T8P4/24fBNzSP/IIxHk+3bB7VWFN9E8LAsd55vlk75mSjp/TObz9k8JXnY
xWNexd5Vne8TfWJ4pN0Y/9Cuk9wfgcd3l77d/2cm238eZmoHkPJPJOk/j7yz
k1ffN6J+nyyPIVF+NSgjey7wMO30ZOeXTlQfkyzJ21FT21grwuM0Hr1Cw4fu
XirrPw+n63MWlI8l/mZI8hu36KyrEclXFo/FmjVcThSd18zmYTd0msWoaZQv
yuXRY/si/+3tKR66Is3vDh/jFEL4XMDD0WPOgxw3uf6PR0PEoBYhnez9bR61
IZ1921bL8T8P8/ChCevKiD/lPBadWCsm5FH+uoJH5oTwxnMrKV9YzaPb3gj1
iF/y/QTS/PwWFrp5U31ALY/GR4vmdH1E+lbHI7yhn8eIFqq3aOCxznX8zZo0
ub8fj5mRsZkNQ0j/mnmM7slcPVlF5/NbeBzd4vjlcQXZyzYe8Zd/Bfj3pPyA
ihJLzLRPPbE8TPqvxMevNk9uqpJ+dFZi2R5Tre35ZF81lMjTza86KtfXayrh
7ekVemA74Z+2Eremqwc1bCd80VViV/7lL2MnU/5BXwmnfp8+VN6T+8co0Wu5
6cTHY8j/MlHCY5iH85fxcv2/EsNcUlYlfSX5slSiattD9VJTub+wEoW9Ot3V
fEjv2yix8vz3NltLigfslGir7N53aw/KF9krwfwemPm3G80XSgwov1SVeY3w
w0GJhCt7EiydST6clKh9ON96Zomc/1PC7NI7+257KT5zUeJ1if/6+Z0pfnVX
4tXhGcqrE2g9nkp8s6m0XZ5C+u6lRJGPxoLUeopHfJQIKqzZt/8HyY+v9P2P
eu3Lm4k/fko4fH+Q6i37e/5KrHt2o/DoE/n8rxIbeHMX82u0nxKkhOb9hZXT
cii+2aRE6aKPM7/mUH14mETfDV069+9K/ItQ4vjxupCyy7R/FKWEQYV1VskY
8v92KaFbtIlT3CL5iJHGq/h0cq8B2dM4JWxPLH+ydxX5I4ckeTg5d7brfLlf
nkTvuW+8K0fQ+KwS91ZaXF2xgfwbQYnMM0+OhF0h/ylZievnes+JqCN/Mk0J
O1sT98s9Cb/SJXnJO5luOJXuf8mQ5LPP3D1HrMk/ylKi59sRT99fk/utKhES
PXbtlM+Uz8tVYluQbeCwS/L9OUrM8Uu5uL6C8KZAic5Cs+paO8oHFymRa2qq
nKRH9vq2EltHJqHtE8njPYlefcx/Ni+h/gzlSujVpo4IsKB4qUIJl3YlO+My
yR+sViJs5i8bLfm89QslKlIX1+92pnxArRL5etO9X60kPKpTIvpJ04aUpbRf
0qCEuenLgnexdD9tkxIF87JH1wwheW9WYoXH3dy2oyTfLUqo+l6P+sjS/meb
EksfpHx4P16+f1zAueTPI9VZyo+oCgjj7mSvlfO9agIKn3fUOvOM/JeOAtSm
bDCq7kL60VlA98fFL31CKH/WRcDT5qQlj+fS+xoC3k08XOakRvTtLiD5dVtc
ThrhtaaALmJkhbE14W0vAV8Om35ZuHAj4YmAgS5liSHHSf90BOxcOv53Uk/K
P+pK8xliUBPHkDz2E2Cp5j/tShvF//oCtJcGX3jhQOvrL+Du0cq2B+qEF4YC
trBX9ofkk3wNFDDp/J58Fz3yl0wEnDK496LElezHYAG7H+l0EsfK/QkE6D/x
7TmwieyhhYDamqKxl9zlegXp+6U1Y/T8aX5DBXTgU79GeZL8WwnIaQyxuT+U
7Jm1AHZ76I21m+n/NgI+PvQ5HrqM/DlbAV/HPLNf2I36Q9gJWHbPKvCEfH5+
tAB/hH0K1CV7YS/gfwM73jeWz0P8T8D41XdG35H7Z0PA4qD5KRdH0/sTBPTx
iUL7rhTPOghY9GjelWNdyV47CphnH/5ZK0vu1ygg++DAGWcGkf8wVUBpUJh+
5EOip7PEf7Pyd1ndab92hoDIuOxufBey9y4CimJqKgObST7cBDi1r/4v8TXl
f9wF/Oty5tzXQopfPST+ecdrjhlM+Ocp4Pf3jc/bdSP8mSegrmbKQEa+j9hL
wBpxXNT3FyQPCyT6LE1L7Cb37/ERYNqrtdeauSSPiwWYvK68vJml/RRfAXGR
EfVrosh+LhMQMdzYnLtD9PATJDy9elsviOR/pQDfg6eervOi+538BST+Tmj0
c6T6kQABOtNOljptlOs3BMzdvb7r8RTq17pOwB29g42xLqTvQQKun429NsSC
8CxYANPjaseWHXJ9pwCrTb1fawdT/jtUQN/zd4ZfbiR+hgmY39N3VIXcDzVc
wLRZHn087Sk/GiFgSVTP3Nz1ZO+3CRjT9ZGBmR/RJ0rA2JKuIyY1kf3cIeBA
2qAV+Ez1absEONT921M7lvQhWsCQHXV6jbvkeFF6v+FD/Stbku99AnZNcn4X
bSTbDwEZj3rsaBme/Of3AQETUz0U8ZGkn4cEtFcePhh/mvzZeAHYMtVpjJLi
vURJXodmvCqX6xcUAnQz85YXJFN8ykrr0zeIuT+b7Csv6dOw9M25z+X7OwSo
PzRdbOtN8zkq6Uu0xex7epSvSZbwcIrnrUPtyB9LkfBQu0gxQIXokSbg/rpg
R7VSshcnBGi8v8oeMSZ9S5fen3j61Zo9VH94WoBm243k0wsJfzME/Bf7fGWb
JflzmdL/l6laljRT/JslwDrwyoWk4YQH5wU4/phoW/iS6kezBUwPqTcaa0L+
cY6ASyFDobAke5gr6U/Jzxmecn/rfAFXajMdLpuTvF4RcPKD42OfOMKvawJO
bHzYsXgAyX+BgMwLdX5hcr/sQgG9Dbu8ZQIov1QkwDZ7z8t37UmeSwRUq2gv
166h8W5L6wl5EnxhN+lfqYB9zevUH2rI/Q0FDK6obBoziPhXJuH9nOL6wHeE
F+UCAof9CP83g+T7kSSPm+YtnDiT+r1WSPzxVxl3di59r1JAyBs+8L/JVO9c
LWBcsE9vvxiS72cC/nI1//ZooNw/SUDws8OqFjeJ/jUCgs7VfRaNaH+3VsIn
zmnI3ueEv28EGNTd3xluSPFqnQA9VduU4J/k79QL4NsPc7bIo+83CGiqLTMf
4kr2pFGSxznzdLrfkPP3AlZtzd3hoEP29pM0v5d7736sIno0S89HHsj0vk71
h18F/H3hg9tsa/KfWwREq683We1D3/8hwGxQcFzXVWQP2gQ0fl7T4H6D8PqX
pF8Tf2Qcf0LrVxFx6eS3n1wSfU9VxMe0bYZ7WuV6QBFHzTaod2LIf+woYv3Y
xZEPGbk+SMSzHR8LNh8n/O8ioq5DznqXUYT/GiJiIizbLw8mf6W7iIExAwtq
kkl+NEUYjTd2zJPP3/cS8erNpJIxBlQ/oy1i1dyE3ctX0P6XjgiLVwfHnnCh
+eiK6NrpU2JnR+JPPxG9x/339/VQ8p/1RVwc9WXe4p3Ej/4iFgbsuDIhVq4/
FqFu3LC3Rz7Vyw4U8SguwzopifDSRMTU8b7jvsj7Q4NF5M8sso8/Rf6HmYhg
a5V7HYaRfliI0Emekxi5ne7nsRTRv9bjVWJv8h+Giqg0WGatc53WayVi8N1H
ltZ9CK+sRXTU/+tccR/aD7ERUV8eODn7COGNrQhrz3zdAZqUz7cT0WRglz9D
zieMlvixesHzX0nkT9mLWO4c87RYvt/2fyKEq4ZhZ4MIXyDCy8nF2uwyyfME
EbU+nwZM6U3xhIOImklz1ozfRfLqKIIbYb1N+YT8OycR56NLFg7Op/huqgj9
exOuHymW7b8kL7Ou7WuR+5/PEGGq3S70+BXCdxcR29/ObMn6QXjgJuKfgza6
yYvkfkoiBuXtqctiaP0eIhrrj7o2vCV88BSRnv/fhwEWlI+dJ6Lieb/ZZpMo
f+YlIvX+pXlzCygeXSDRkzux+1gjxXs+IiwXv3rW4yDpw2IRJj4jtN4Fkj3z
FXGjYv2wYTPYP+MtEzF9Xte8vck0Hz8Rm2Yey1+aQfu5K0U83trPRrcz1Uf7
S/w4ap916CPRK0CEf+Rd5UFDmm+gCIMR9dOnxlO8vk7Ej37lWaXy/U5BIhAe
1Xhf7icYLMmrMG3KyhbSh00iIvPecCHTaP6hIm7beiXrnLr453eYCK1Uh9Ou
zhS/hIsI83ysVQqyFxEifIZuXmR/ifzrbSIKatslvJxB9IqS6HviSWmfUxRf
7BDxNcP/rVckycMuEQfvl9+Zm03fjxZhs3Xa4Oy0xX/ejxGRsLzTitFbaL9j
n4glJ+fP+tUk3/co4uGHF7+0XcneHBBR/j0+tUWD9OOQiFFF71qjh9J640X4
FXsFqHrL9SUiZhm9OBRaS/kZhYgPIRujGw5SfMeK+LepfNjkaPIXeBH9zjbl
xb2k80mCiEOD4071WEz+3FEReWpVZdMjCC+TRSR+XzXwogPhVYqIkttW2rEr
yD9NE/Eu/czk/vepfuGEJP/xM1VdR5J/kS7iyeWb9nM3kLydFjHv2okJS/qR
/GeIOFyhudH9BPmfmSKWlVl1qz977M/zLBGxUzitdk/o+XlJXw+sTZ0xktaf
LeFf1NZzDkXkD+SIiF8X0GukHeUfckVcuN3pffN4+n++tF7Umwgq5M9ekfit
8XNyViPh6TURtkOTVBCp/odfBSLedk3/VCjfJ1Ao4m8hJ6xhAfG/SPpt0Duz
7ys6X1ciQtv73LNxi+Tz8pK+77n4eMt7indLRfCvD1QXlBK+3ZPwfffRr/Ea
1F+9TMSw++yO85lUn1Eu4nrHsWbL5frTRyLsvs1TvWRG+1cVIlRas556yfdn
VEryvtkr/ntv8j+rJXm96ZccqUL480xE67pit7XuJG8vREwZYKXd+xp9r0bE
nNYlibNkPKkVodFks9jEivIRbyQ8emBmbZtC+FonInDaqFdlWyj/Vi/ha6q4
Yrge5ScaRNinGnxbnUr42yhK/u6QE5aXiN5N0njBdmo+Xch+fxKRY9yyyG8b
yXuziPsVabrD+5M8fhVxZJBW42bZP2gR0bx9pHffH6SfP0QEhFSkDWig/G6b
hE8ZnxN/y/fx/BIRF2R+VyeC7JXKUezb9++MvgGll/8PwtMSeg==
        
        "]]}}, {}}}, {}, {}, {{}, {}}, {{}, {}}},
  AspectRatio->NCache[GoldenRatio^(-1), 0.6180339887498948],
  Axes->{True, True},
  AxesLabel->{None, None},
  AxesOrigin->{0., 0},
  DisplayFunction->Identity,
  Frame->{{False, False}, {False, False}},
  FrameLabel->{{None, None}, {None, None}},
  FrameTicks->{{Automatic, Automatic}, {Automatic, Automatic}},
  GridLines->{None, None},
  GridLinesStyle->Directive[
    GrayLevel[0.5, 0.4]],
  ImagePadding->All,
  Method->{"CoordinatesToolOptions" -> {"DisplayFunction" -> ({
        (Identity[#]& )[
         Part[#, 1]], 
        (Identity[#]& )[
         Part[#, 2]]}& ), "CopiedValueFunction" -> ({
        (Identity[#]& )[
         Part[#, 1]], 
        (Identity[#]& )[
         Part[#, 2]]}& )}},
  PlotRange->{{0., 2304.}, {-3.188110356311678, 2.939809068166185}},
  PlotRangeClipping->True,
  PlotRangePadding->{{
     Scaled[0.02], 
     Scaled[0.02]}, {
     Scaled[0.05], 
     Scaled[0.05]}},
  Ticks->{Automatic, Automatic}]], "Output",
 CellChangeTimes->{
  3.7016048736566267`*^9},ExpressionUUID->"95448ee6-4d18-4efb-bc9a-\
8b31e829fd9d"]
}, Open  ]],

Cell["And here the noise is filtered by the kernel:", "Text",
 CellChangeTimes->{{3.701074109876584*^9, 
  3.701074127946158*^9}},ExpressionUUID->"848fcd2c-319c-4454-834e-\
74b8de8df1ae"],

Cell[CellGroupData[{

Cell[BoxData[{
 RowBox[{
  RowBox[{"filtered", "=", " ", 
   RowBox[{"Chop", "[", 
    RowBox[{
     RowBox[{"InverseFourier", "[", 
      RowBox[{
       RowBox[{"Fourier", "[", "noise", "]"}], " ", "kernelSpectrum"}], "]"}], 
     RowBox[{"Sqrt", "[", "n", "]"}]}], "]"}]}], ";"}], "\n", 
 RowBox[{"ListPlot", "[", "filtered", "]"}]}], "Input",
 CellChangeTimes->{{3.6932828878788223`*^9, 3.693282902724815*^9}, {
   3.693283077162628*^9, 3.6932830860557423`*^9}, 3.693283119961425*^9, {
   3.69328323860137*^9, 3.693283239633081*^9}, {3.693283278383757*^9, 
   3.69328328008755*^9}, {3.693284595782267*^9, 3.693284596285404*^9}, 
   3.701073643218659*^9, 3.701074107804244*^9, 
   3.7015203500574913`*^9},ExpressionUUID->"b04c0e05-dd46-4016-a82c-\
553330ea4330"],

Cell[BoxData[
 GraphicsBox[{{}, {{{}, {
      {RGBColor[0.368417, 0.506779, 0.709798], PointSize[
       0.004583333333333334], AbsoluteThickness[1.6], PointBox[CompressedData["
1:eJw83HlcTN//B/DIkj2EkIQklLInyUtCJYQkbaa0SaVN+zLte81MM81MthBC
CEkoRuKThJBkT4XsIYTwm8fX+/z883k8P3dmzn2f5d5zzn3fxrlsXePWXUH+
r4+Cwv/++79/7QtlC/vky5ItF9L/gOxPpc2BQVZkJXASdzXHV68mK4M7JtDW
av1asgryvxpGWDy2JquiaZ5TgdJGG7IauH4mjbuk68kaaP/+rPS42JY8HjEN
Go9wdQNZE+0/ws5OVLYnayG7IijlkYkDWRs8I1f7PuaO5CnIXhZ+pWWEE1kH
nDjLznlvmaeB1/3tFtfPG8n6MOvuWbVDxCFPB+eJzYB2OJNnoLAq5frI38wz
UVg4K96l1oU8C9gj6J2Tvok8G2VKW+fk6buS58D2sLX5z1rmudCYMG5hp7kb
2QAK6a1OE08yz4Ntv0kni0a5kw3h92pjxPEE5vmojgnYOUHRg2wE2TD1sunp
zAvAC1q00UTRk2wMs/lq0Y6ezAuhtHOO9bBqZkC/4fJ327Gb/5kLfPS+az3I
hqywCI3dppZactnxRZD8EPYbksmOm6DO0nN7VRw7bgJV/YuSY+ns+GKsH7rp
lcsudnwx5qqNOJ59mh03RfIOxfu29ey4KRpvXBJkfmPHlyDf7/u4rZpedHwJ
OicfsS7wIissxav9B9waTrDjS7GKKyr90X0LHV+Gwo3WoaU2ZO4yVF//duV+
ITtuBqV7SnnHFLzpuBk25RiWVYKsYI4pPKndQDt23BzG1ZKHxzex4xaIORSx
7ls8O24BYy3+eV4LO74cX/6M081f5UPHl8NWee+De2FkBUu4TzzUnr6NHbdE
QtW6n/eC2fEVODfTXGOUPzu+Aheyn5a8sGDHV8JzPne412B2fCW8r+c5JJxh
5a9C57X71v1msfNbhWwtnd/H81n8Vii3K509YSIZVih4Gd6xp4TVpxUm6PSq
6m5Hllmh0vFX7teRrP5XQzjl24yJ96i9sBrVjm+/RrD+wV2NWz232bsuJctW
o6yg/Ougoax916C3UPfU0Xbqj1iDP0r7vobfI3PXoHXrf5ba58iyNXCYsrtK
W8j671rYzNpcVuPOvr8WdQL7aa/02PfXInbEi1Ev+rDvr8Ww6d0mn+vOvm+N
Ufaz6q/1ZN+3hgv3Q9rNHuz71rAwSHsQ2kbjS2aNmpwovCpk420dpvTT11Jf
RcY6rJlzckLNRxqv3HV4M1l0afcOsmwdGu5bhimsY+PZBn918pye/qXxDxtU
N3rzRmeRuTbg/3jZYKZBltlAsyI1Zl8Fu56sx2fnE4EbN5CxHt4rO8dJNMjc
9ai0+I+XNZwsWw81O/Ovm5gVbOE8ImHp5Ons+7YwWFsXWmzLvm+Lx4atP17H
se/b4sAWsUXhKfb9DXh1PfmPUgv7/gaYrpgXHTyJnf8GNC+8cOZGAjv/DQiK
3DdJ9Qm73tnh2pGqq+0jqT5gh+i03ZVFFqz+7HBL1iNnUAyrPzsUhRxZpVXF
6s8eXU430ofrs/q3x96Skr6Kl8lce/wO//hesIW1vz2WJs2eemE0638OqD2f
67njLOu/Dhjrrbb70FTW/x1gq3TEWZrF+r8D1K8mf1vdyfq/I961BGb0DGLj
xxGnh98fW36fXW8ccXbjBUc/JRp/MkccMJ3QKdFj49MJTXOvbbXYRoYTeP3r
Y3veYOPVCYYrnx3kq9H4ljmhUCXs+yUvNv43Yn+12ZGnp8jYiFHFb0/7vGfX
g43YFd/7RFZPX/r+RpzUCqvK6U1W4EA77GzDiXFkDQ523D2sUr6ODA6KJjQr
7BeTORxYl7ZoaA3ZSr/PwdmXcx5dLyDncxBtpdpvpqoflcfBuBsn5im5kZs4
eHx1Kqf0PFnBGceKLCuMxvpT+c6wLMpvbU0lwxmjtwpHHu0eQOU74/K6uR2T
U8hcZ9gNHm/coBhI5TtjS1FWnymBZJkzBNOW8ua9Jjc5Y0rgreXjvIKofBfk
PYlzcfxD1nBBycrdtz7t20blu0B5zDi+uXEwle+C9m+j91+qJXNd4Fo97EO9
WwiV74IjXRG3DyuFUvku6BVdMXeBlNzkghRp3RDPYWFU/iZI+k5QOptB1tgE
vW+eZWu6hVP5mxCdn2AzJZjM2YQzZw+sc35J5m5CsPTVlvErIqj8TbDZLqjc
XUiWbUKP7OKL+oqRVP4mjPs64fcLF7KCK05McAg0uEDWcMVex0FCh2FRVL4r
qk5odFRuJnNcERtx755dEZnrCk37pV0JLeR8V2yda7H689hoKt8Vh/6km8xb
S25yRb8BH0oifcgKbvhi+ajyPJes4YYTj3P3nheS4YbD9pfaZu4jc9ywcaDI
tdtxMtcNtfe91nldJue74eSDs9LZTax8Nzx3bw678Y2V7wazPjNOJSnFUPnu
+FDm/WeZClnDHe1NV6uNtchwR6JD/in9RWSOO2p6Gqe0eZC57hDWf08w30PO
d8dpffFozVdkmTtaZp0c1F2VS+W7o6yNZ9liQlbwQPdxM907QsgaHijafVrB
4SQZHigeXRYR/57M8cCCWc1Ll02MpfI9sPHVpgdSe3K+B7RsdE+rCcgyD7w8
bK0juElu8kC/LwNfpwyOo/I9oZ1dlle1hqzhCdsxBiOG8MnwxH/TvzzafofM
8cQ1z25zr6jGU/me2L0vzGagAznfE2lPV060FpNlngif33grv5bc5IkQ2d8r
1X/ICpuxY9/XCYOmJ1D5m3Hhy8zFq53J2IzhQ5dc7plG5mzG/PTI2+VHydzN
EHwddPj0DXL+ZvTLffFV4RVZthlH77TO5f0hN21G18eC5eKRiVS+F6r7mI73
mk/W8ELiNO+Qee5keGH+neFnLgrIHC/Y+IfrzzpH5nrB0MvA9Nsjcr4X6vpO
FB79RZZ5wWB5hkfcyCQq3ws7ROqVxrpkhS2YO6sqqtyArLEFKt+dhs0DGVvg
92WkhqMFmbMFpXdbslbZkblboPtl325TN3L+Ftztxlfd70uWbYFjq9mdYD9W
/haY/PHJnO3FyveG5oljncGbWPneiA3b9WbJela+N+r+rMuZZsbK9wZX9bjy
otmsfG+MGHmqr70GK98bqn15jcN6sfK9ceD7pMrM51QfTd5w8JcMvl3C6t8H
jWNrQoVxrP59EH1+4H8Oa1n9++DYn1G9EjRZ/ftg+Em7O92+sPb3gYvI6Wxe
JWt/H3w81B57hs/a3wefSzwnSF1Y+/ugwCfywdzZZAVfdIys2ufTk/U/X/w5
rz33wT3qn/DFzq4BlZsPkDm+kPClrloBrP/7wr1gGK9mPuv/vmhM5vzX1of1
f194fR8+YtpTGj9NvkCyxMz1NBt/W+FuHp6YlM7G31YYvDtyKdyBjb+tUOlY
8cpAj42/rXCNev5ycA8ydyse/wq0rL3Hxv9WhGvVWBkWsfG/FTezlv2xS2Tj
fyucLra+VOSQFfzwrtBOWrqArOwH36gS48ZRZA0/TDGetbj4E11/9P0wykQ5
8/Nldn3yA/eh6pjROWQrP2Q9iBbINrHrlR/2txltPm5I9vND59U5tyuGkrl+
aN5U8f1cO10veX7g/HpesqKWXU/94PRYcUxxCbnYD6nvV5ZuLGDXVz+43rQc
4ZtErvPDyKtR2uZ25CY/pDW2v/SeQG73Q3FZSd2Oz+z+4w87gXHe4ptkZX/c
fj1kT9Uudj/yh8itt891J7K+/PMxmjq+6uz+5A+Dn6edOp/T/c/KHwVRMzt7
S9j90h+xex+t7mNI9vOH25AAd/v7dL/l+mNmQKiK7jYyzx/V0y0+pg0g5/vj
3vxdyR4n6X5e7A9Dtb9+X33Z/d0fTmP+JBRMI9f5w7Zd8USvzzQ/aPJHlcqO
cPMycrs/Xl1cGPkplqwQgIStPh2r1pCVAzD5iMMds0lkjQAIKnVtznyn+Yl+
AB7/bZ6+qZyMAMx/mPKqzJ9sFYDC4iG8KSpkTgDqBrnkji+n+Y9fAGb0mKGr
HUDmyn/f/f6sJj0yLwDno4x/lnax+VQAziY8Veh2k1wcAO3PKlK9PLIsAM2X
fXRitpDrAnCu19NLLdPJTQFYpDXAbOUbmq+1B+CpTeHP4HyyQiCW9r3e1rSB
rByI3GaloqXDyRqBaKx5YjxZRvNB/UCEm27xj3Fh88NA1PZraCnvT7YKRNI9
pbEzjtF8khOISt7CnUesyH6BeFohs9T7S/NRbiDqep4afr6AzAvEsbaBAzwW
sPlsIEZds92oXU/z3eJANO3qtTBwE1kWiB7fl72ObaP5cl0glKIC9YO8yE2B
mMEdI1jXRvPt9kD4/jRs3b2Nzb+D0PDk1MoMJbJyENyn+5/K1KH5vEYQ7AvG
3RphS/N//SB8ezhu585Qtt4IgumI7ufP5NJ6xSoIKtfn24iKaP3DCcKsGEmo
Tymtl/yCYL1S5dHOK2x/IAipOS2rld7T+owXhIQN2HVmGjk/CJ7BersfcWg9
VxyEpPQuc6Vwth4MQkmFyXavNFpP1gWh/rDXMJdjtB5tCoJGc7ny6Aran2uX
n8+CkOwfeWz/bhv8dNrWaoTQ/p7yNsh+xlvetqH9QI1t2HjlwIXJ02j/UH8b
qlcdPTXBm/YjsQ3FueovrzXR/qXVNnQeV3sWkEX7nZxt4K78s/9POO2H+m1D
6PVfZc2iNRT/NjRdFGtkLKf9Vd42XFy9q7x033KKX378Quje+gVLKf5tsPL9
kyI8B4pffr590wYcMDag+LdBwfuGU9oUfYpfXv6MG0cN/CdQ/HL3vBR1dsYQ
ij8YCryemsduvLrwL365Q4y/T3oy/OK/+IPB5Y1as3Om5j/ry205OtHHUeef
EYymmUtXjX0w/Z+t5Mf3GlV1WzH7nzny4+HL4pZxDf7ZLxiyDXcrw03n/zM3
GFC6VBroYPzPvGDkm1dnPvFa9M/5weA8fP36Z+Pify6Wf/53wpvSP0v+WRYM
XuntxzPfLfvnumDUNb4wXyA1/+cm+fcNtfVXBy7/5/ZgjB1jfdupZsU/K4SA
lzHcpHik1T8rh6DM8c5PZbPVFH8I2namqPBFayj+EKielkXO6WVN8YeAE9rr
p7BoHcUfgsLN10Xzpesp/hBYjZg86+n+DRR/CG4Fu7y0q7Gn+EPAPT4rwfWj
I8UfgsZ7La8GDeNQ/CGYda/fazMTZ4o/BPUtM8ftD3Ch+EOg9mZkq9WJTRR/
CE6uP1638JsrxR+C8k7TwxnG7hR/CA5njVjoKfKg+EPxZdnP3dwPnhR/KCbl
yN4qLvSi+EPRY8zS9+fztlD8ocgc83eN4lgfij8Ur64tXLS91JfiD4XWhabg
ORp+FH8ortofSrj3juwXCp2yxnSLK/4UfyjKq4RrvuUGUPyh+Drt6FLLDYEU
fyiKeh163ndoEMUfCngYVJZWk2WhmCGbHduasI3iD8WCzat3NawJpvhD8eys
+TFD3RCKPxSfJqipl6iEUvxhWPb929DVPcIo/jCExCRz7D6SNcJQE/66Iac6
nOIPQy/BYc2nkREUfxgsstyfrxkXSfHLfy9l1HPHa2ROGDreDpg9zCuK4g+D
4rI3cQ49oin+MORn93i+bReZF4aBFwbffGscQ/GHoXmrsH7ZV3JxGFovRbZv
cOFS/GG4m355rMYtcl0Yiurvfl9nEEvxh8F3832LNbvJ7WEoDv4c3lcpjuIP
R3zS/ooPfmTlcNwxqs4df5esEQ7LAWV9hunGU/zhMFS+q/k2moxwfKmo3D/v
FtkqHA+aB+/ZppFA8Ycj68uYn6MCyX5yV0+3Ub9C5oaj3v3nmcD+iRR/OFwq
fR/rWpPz5eXvWLZRJZ9cHI63hvWnBrwky8IxWTYq31MnieIPx40zdoqGYeSm
cBg76GxS+Y/cHo7EcOeuQ4OTKf4IrH1RNdvYhqwcgQVG3TuXS8kaETAR2jhc
e0TWj8Co99XuyqopFH8EFn6aeDZ4DdkqAvUTtw1QziBzIlB8p+HE+vNkvwgE
iNJWRb8hcyMwXPmWU86YVIo/Al72Y9dorybnR6D/BHH4yjRycQTObTl0adcV
siwCbf32eCQpplH8EbhoukVoaUpuisCzT2+CCqPJ7REoOBNd/qSIrBAJFcXe
n1XrycqRqHG32Dy7WzrFH4m5W1Iu9jMk60di5C2tmzGhZETijYjbQ6WUbBWJ
AaFX+il/I3MikT/p5CcTwwyKPxIP1a6uiI8mcyNhp1ccue8SmReJlN722+d3
y6T4I+H2w+rVDhNycSQ+7Rr8ZXQGWRaJUadsevZ+QK6LRH9Ow9xRE7Mo/kic
2GL8LH0ruT0SFt8sU96fIitEoWL4gK4PX8jKUfjaMmL9whnZFH8U9uhkWQzd
StaPgqdz1Pav+8mIwvLvcz8fvE22isKDIJ1jTr/InCjIVH9qJA7hUfxRWPps
M3+YFpkrP95vxvHL88m8KFz+2CBbsYqcH4WBnkmpU5zIxVHo8VdvyStvsiwK
c9pPTE6OIddF4eP66YgSkZuiwKltWzXnCLk9Cmdz/9Z9lJEVotH/+Yon1x6Q
laPhfoir9/ILWSMamvZR+/v241P80TALFG8eN5aMaLRdPlfYrE+2isab+X8K
epiSOdHI2b/9g40d2S8aOxaZDQwIIHOjEewx/5FKJpkXDUV3hVtHD5Pzo6E9
9o3G92vk4mgYr05ruf+WLItG3nZfk/2DBRR/NMJXT/kxdRa5KRrN+oqRK1aQ
26OxqtvhdUZuZIUYNColu06MJyvHwGm0fpF4P1kjBps0h1SvqyXrx6C0+W2c
wjcyYmB7Fd2F43Mo/hj0KDv8W2pN5sTAglevq5lF9osBLyguqrOGzI1B3nld
vVV9hBR/DKrzJhZlW5DzY3BMV3HbsFRycQwKlKdfbKgiy2JQ+FpDdc5fcl0M
TIJu+s02EFH8MdCZusFykx+5PQYP5/697XOQrMCF8WH7FfGPyUpclGlUJNYN
zKX64GLue+3Ns4zJqlys3+b4JdSbrMFF0jDLFnsJWZsLs1TLSgsZWZ8LhYaJ
45tekQ24iMw4HK85UEz1x0XDbB/RqJlkMy5eXXDKv2pPtuIiTZKmfjeObMuF
VGdcp94+MoeLw4u3aQZUkT25OJN1/PyNN2Q/Lh44pOeOGCL551AuNv2+ptM0
l8zlInxawv7PTuQULga2z6itSiLzuOi6154VcZQs4eLT+qZpu+6Q87kIemNc
9uU7uZALz5FPRm5Ul1J7cVHqoLux04RcxsUsheR+x1zIMi60putLx0WSq7mw
/RK/8w2PXMeFa3XM7Pr95EZ5vB0/u5eXk5u4qPhRp7+xntwmr68vQ3qqviG3
c/FtdMAiv1/kTi52PdYYq98vj9o/Fr2MktXiRpGVYuHQt6Q1eSpZORYRrjWL
00BWjcV7rfrRh9eRNWIxe7/C2OGbydqxMBuelTEiiqwfi59D0qbXZ5MNYnH+
6xjup11kxKLvGIueaofIZrGotPgwY+YpslUsBO4t/D2VZNtYcFbZVt6oJ3Ni
YTf73cZ5r8iesTi6b3pn4g+yXyz6274Lchy4ndo/FtcWHFmrPYHMjYXo0dC/
O2aSU2IRbpmxVmsRmRcLxcb4MfEryZJYrJjdc08gh5wvL2/osXOvAsiFsdCY
PcZreDy5OBaXP7euWSogl8Xi3NYv4z13k2WxUEpeWtFURK6OxfKKaElCGbku
FuOsda/8vkxujMWMrKSpQ+6Qm2KxQ9EldOdTclss8hyGT3v8itwei2UrTPpy
Osid8s8PeJ9yqOcOav84rDcVjH89nKwUh+rewZnt2mTlOPTLvlD50pisGoeX
zrr3O23JGnEofrTngHYwWTsO8891ne8jIOvHQXVTea3zEbJBHARffg2priQj
DosNjZvfNJLN4lDCObo4+SPZKg5dX25/HtlzJ7V/nPz+tnbDVHUyJw7pBRYv
g+eTPeMwNhijMjeQ/eLgVbGu4WsIOTQOJqbPBtlIydw4cJ4Yl9VdIKfE4fO7
aSMOtJJ5cXAbkvv6Y59d1P5xyLo4xrm/Pjk/Dj3ecEQBG8iFcXAI23ouKI5c
HIcVvRRGZB4kl8XBc8Jrt9HVZFkcdo1R+KDfRq6OQ514aI8Wpd3U/nEYOnnw
nreTyI1xMH3i1+vvUnJTHA7uPP2c60Zuk7cn933c1Dhyuzzeu+vtsneTO+NQ
cGJgqfoFskI8pu6d+Wn5I7JSPMxKfc7s+kVWjse3Zx3ZYwblU/vHw7NdODdb
nawRj6qogfE2OmTteAxY5a9qZ0jWj4e+zGOc9lKyQTziat6HxawiIx4WJtMW
3rQlm8UjI2BG6D4XslU89FZ2H2TuQ7aNxwJ+4fZPwWROPMLb8/UUYsme8Zii
OtIqLIPsF493O+tfPsolh8ZD5rPtlEI+mRsPNZcTzyYWklPiYfJZ64rwOJkX
j2e93e7qlpEl8bCZEnJp4CVyfjxO/S6KuFlNLoxHtzfdC5XqyMXx6Iqzn/Th
HrksHnvfNzeXPyTL4tE55I/bpKfk6njc9Lwww7iZXBePnz9m8ba2kRvj8fuy
Vnr6B3JTPCo8l7+x+0Jui8fz6k6zlA5yezxuTbDu250d74yH67A9daWfyQoJ
iL6i99yIfV4pAarz1uZ2/0pWTsBc3tY/+9hx1QQcU0Pvh8waCfgTlue5kH1e
OwFpX+9yHjHrJ8B72t+bJt9Y+8t/f21ClTszEhAatP+/rZ2s/RNwNK45xesX
a/8E3HoS/r2hi7V/Ahy29Bx8gJmTgM61Z294s897JiB8l6Hb5R+s/RPAn+nY
2J/9fmgCCo45djSz8+MmwLwi6AKH1UdKArbf2VkgfM/aPwG+SvG9R71m7Z8A
oe/5/KctrP3lfnfetecT1v4JCHogcE1n7V2cgAOX+1n8vMXaX14/b97fGXGD
tX8C7vSOffn6Gmv/BNT/p8B3uMraX/57PbrPOFLF2j8B5x4ktO28zNo/AUv6
bBzgKGPtn4B3QWvtncpZ+yfAtHln/aazrP3l9XVw2OcFZ1j7J2L36//C3pey
9k/EgSGe1YPPsfZPRHSWZK0i6++qiTB1+PA+5Tpr/0T0fVf+ZXkDa/9EnHth
kZ3SxNo/EQpWKXbOb1n7J0Kn7/iJf1n/QSIMpIEqgt+s/ROxw9n1QlmPPdT+
ieh+ZV/YlH5k20RM3rv06ubBZE4iOjxMj8WOIHsm4tDd5y6mY8h+iRj/TMn4
3nhyaCIqZtQr9dImcxNxs2PS09tTyCmJeNdkov90KpmXCM/Zh5KG6JIliWi+
PW3M+2nk/ER883xh5KhHLkzE4Rd95yuzzxcnoq10cescVl5ZIlQb9dr2s/OR
JaK9NjZ1Fzvf6kS8mHW0erIquS4RzhNfquQNJTcmoveFQ+IiFn9TIpYcromr
H0huS4Sk77Wz5krk9kQca4TlegVyZyIyG0P+rmbjQyEJJeOjzq/4//GfBN+9
vurT2fVFOQkmM9btefyCtX8SIgw/9Tr8mLV/EuI/SAfE32Htn4Q1847312DX
Q/0kvGoJcx9Xwdo/ST5/tVr4tZi1fxIuFc87a1HA2j8JuUt65tez67VVEqZd
d9MbnMbGfxJWhwgVusew8S8/32m63b8HsfGfBEPOJ9+SLWz8y88/O/3n7E1s
/Cch+NHtL5F2bPwnQZI77cFUKzb+k6BRYijNMmXjPwkBFS/cuhmw8Z+EsiVX
v75g97t8+fHBNb4q49n4T4KZU8e978PY+Jef/xDvHxW92fhPQmjk8RlN7+j+
KkvCnxODv/eqJlcnIUit3py3h93/k+DU/b9fFiHs/i//Pc6BWxMs2P0/CZ36
Z3ffGsPu/0kwmKc2deVnmk+0J2H5828bfK+QO5PgqTHhVLaYrJCMU70H6uh4
k5WSESTSj95qSlZORvfA0utfRpFVkzElwnWv5CPNjzSScfX29RkFV8jayajK
2rPk8g6yfjLGVk22mRRMNkhGzenDD43XkpGMXFM70dQZZLNkVOvZmhsPJlsl
Y5DxDpxg80HbZKwwOnVzQy2Zk4z3AzYmLNtP9kxGcKvTg//CyH7JyLcbPrty
BTk0Ga4acRXHx5G5yTA7+lsw4jOb/yfD0cbx/pdyNv9Pxp/BvfW2JrH5fzJm
XrW5cHAVm/8nY7b7i5oMVTb/T0ZC/bmpBS20/iiW12eR3bEZx8llyVgYFnLu
cDhZloy6naZl+ovJ1cnYIRo/U9abXJeM5yWbe1+vZuu/ZMzz9VauTGbrv2RM
8rgTHGbB1n/JOBC47MutQWz9J69fn8oDJfdpfdqZjOUrBn233k9WSMHJaS/0
R4eSleSeaDNAtIqsnAKdilN1fbTJqin4z0n/vUN3skYKHCQuG/gttN7WTkHz
L3+z3f+R9VPwrX3CFIdDZIMUpNiGbM5PY+t/+e9bDfrm7sXW/yk4Z5H/pa8Z
W/+nQFHx7tOJmmz9n4LilmZfo25s/Z+C6sGyBfVNtL/gmYLuvaPPvrtI9pPH
U3yy/4J8cmgKnNQHzvoRR+am4HLpqZfmnuQUeXn1MZvnW5J5KdAPmHS/U4cs
SZGP5/D/Ng0g56fg0j2zc0/f0/5JYQra+tjww2rJxSlY3m3rro1F5LIUJPQM
9ujMIstS0Nvm/KHePuTqFERv+Xttnjm5LgVFS/Y1nNMkN6ZAfaPtfo4C299J
wUOYT5/zhPZ/2lLQurT35N1nyO0p0DzjyAnhkztTUNr206nSi6yQCn2zgoKF
ICuloq9W3fKWoWTlVLiGheveeUn7VaqpaOrHW9T3LFkjFUFePd0G8sjaqZil
eDyywoesn4okN9sd7ZZkg1QUllinxU4jIxVX3uSM6DWSbJaKQ5dszMcrsf20
VBzdEKCeyvbbbFOhkfZ1XsxLMicVDf8tbdJqJHumwvPcjE+7r5P9UnG8l0qo
fyU5NBUz0kKqH5aTuakoiP+sZH2enJKKu7oDzLtfIPNSga0TT/29RJakgjMg
6/OManJ+KlwaB1xPrCMXpmLT2K6GjffJxalo1uM/6P+MXJaKksDLo/+8IstS
EVn58OPAj+TqVJiIrW22fGH7mamo3e2ZrM/ib0zFPYtLH7lf2f5mKtr2CpT9
2Pfb5O03qU+PWax+2lMxvPS/cmNWfmcqxHZX8tMesv3PNPx12HKy8w5ZKQ39
rZQ6n9Ww/dA0uK55az+jiqyahkHKWduzWP1ppEHzU69PX0vJ2mnoN/zK4Lsn
2X5pGl5u3zzU8gjZIA3hL99buhWw/dM0DPTUUV21l2yWhsJ12oar88lWadi9
qvrz4R2s/dNwwCbqQ6uEtX8akj4sfrJWyNo/DbauLU0LMln7p0Er7ElOWRxr
/zQ0Z7fYTA5m7Z+G02+rU9LYfnBKGiyti7RirFj7p2HzAI/zv+az9k9DRfzO
Wzc0WfunYUffeY2H+7D2T8OXOQ82vPjA9qvT0OuTkvq92+SyNHxLebYwo5jt
X6fh8KZh3c+z/e/qNBT5eLx450OuS8OTWb+6OawkN6YhYKtCzz5TyE1pENjc
ce7qRW5Lw6f07XvXvWH7/WmIlcVvD7lD7kxD6TSxXWI52/9Px9VB025yC8hK
6di7raVvbAZ7HpCOv2uc9muEkFXTsSH7QECLM3s+kA6l2RElX1eQtdOh3dDV
9WgeWT8d0dp/vpZokA3SIdJJ/366NxnpWBi4JDjmIT0vMUtHliTw9DD2fMUq
HU2ch3Frt5Ft0/Hq/PW5h0zY85V0bFXbzT83jOyZjnEz948o/kjPc/zSUVby
s8/s6+TQdFQtdRxStZfMTcdzF+f8pYHkFLk/+NwuNiHz0lE/ofGZ6zCyJB3v
RjsWZb5nz6fk8ePCmbpqcmE6dhS1SsIPsOdV6Sjvb373YBa5LB0zOjPuvIll
z6/ScXeW39xtEeTqdOh8231odjB7npWO1gH5K3t7kBvTUVt1x7rVityUju/x
JdyYueS2dMz3uZR3ToPcng6VhrW6nv3Inek4EO6sbv+ZnrcpZMC95NDCU0/I
ShmIVawxrKwhK2fA7uHt3ZZnyKoZSEs/Y19XQNbIgFHV/Nz+fLJ2BvJWXpx6
jD3f089AgYHO6xEBZIMMBC7aNv+iFxkZSFc8mZe6iWyWAeXRGft0HclWGXCu
eJD6gkO2zYDO6+f+s7eQORk4n/Dkrm8I2TMDLyShe5ti2fPGDHznT7BakUAO
zUC2c8nHXWHs+WMGRIP3rhRvJqdkQNN3+dq29ex5ZAbGhoT9NjcmSzLQ5alo
FzWWnJ+BhCuR3XjdyIUZWJg3Y8vRJnr+WZyBk+stv985Ry7LwIDZe47G55Bl
GTjgPernqABydQYMGl3td9mR6zJwMOTm/nsm5MYMlNi2d42aRG7KQOXQ2Zda
epDbMpDrf9VG1sSe98rbw8zt4vkacmcGel0TZatXsOe/mbCw+uPTfJSslIlb
U25N772HPQ/OxN9JJkKhgKyaiZYPMwumhJM1MpGR+ML5qQ1ZOxNXXcwDT00l
62eie1fwFGUFskEmZusPPHKrgZ5fIxMqqgNd1h0im2VC0d10WEoQ2SoT3t6l
qbfnkm0zsUF3vdKMH+z5eiaE+VPGf2bP1z0zcaPV/Y1yJHvenglds7TZ5xeS
QzOBs51bvPux5++ZSItZkG18n57vp2RC5j7HaPg+Mi8Th/3SXu/1IksykT/c
3vGBPjk/E75uDsdvKpALM2HsGvhR7w7lGxRnIvzO8PvPdpPLMlGjU/j1oQ9Z
lokg603FdkvI1ZkoKp4yOFeb5TNkoi+cDByVyY2ZMDDdbve3O8tvkH9+hkXy
iD+UD9GWCcvaER8W/Sa3Z6Kjc8zdhB70+U7551986X1wMFkhC5bOCrs8WXlK
Wdg5qbnv+Plk5SysnPqzOdyYrJoFszvWv/ovIGtk4e+mCv8HM8naWbB6IE25
N4asn4VeP7+UWfyl8zHIwoQiZ8HPRjKysHdu8KiGIrJZFh7uXfZ+aCjZKgsm
EZ7zHQzJtlny69mBtVO/s/ySLOyLF92qKSJ7ZuHdBXHiBReWb5IFg14XD/ix
fJTQLJQdM5jIbaV8FW4W1rjvH/35ADklC3MiB7Spcsi8LPyXygt4P4wsyYKh
TczIkyw/Jj8LJ8fk8zkicmEW2nL63quxJhdn4ZtH4ln9IeSyLIT0PKc06g7l
48iyYJ/vFdUgJldnYfTNrJMJm8h1WWi5s2fc25nkxixcWnjkfGkflt+ThQML
l61++Zbyf9qyYHq094K/18ntWUhLWbjMspDcmYXW+SrZkSlkhWwoZetFylzJ
StngfAxc3bqQrJwNB9t9WU80yKrZOLvp54cvfcka2Rjcz27yys+Un6SdjX3c
HUYDH5H1s6E2xPr0ugtkg2wEzf9k00dIRjai6zc79nYim2VD6HU7PGow2Sob
AxXU9564QPlRttl4ZHHE8aIvmZMNBMadvT+V7JmNAdVpNzw+s3yrbFiPaOT+
KCWHZoM34KP9/EAyNxvjthY77VUjp2RjwYm1meknKX+Ll4042c6MIyvJkmy0
TT4wavQ3yv/Kz8b1krTHAZnkwmx0VuxZ/XM4uTgbRbe0j+/fQfljZdmwUd6+
54YaWZaNydvqeKezKN+sOhvl2zce6vhC+Wl12bhffEhv7wZyYzZ2jIjuaXuN
8tmasuGZXqnWsIDclg2tET5aN8SU/9aejZOeB19KblF+XGc2FHpeaXj9k/Ln
FHiYobKuKHsSuQcPVb0UFmuvpPw7JR46x/y5scyV8vP683DuXrv/8hDK31Pm
oSksvsZ1J+X3qfDw6kK/ltvCrdRf5D54MeFFE+ULqvHg+vflGb+x3tR/eJib
c4jT5Ub5hpo8dIluj9K7S/mI2vLy+wzLLwTlK+rw4GdwsbBjrxv1Lx640zyL
Bg6hfMdZPJT1Cfh7l+VHGvCQP2TP520XKJ/SiIdJLRsGqr2nfEvwIF5zbPCH
GXb/bMoDFF562CfYUH/kwfbo3Oqppmv/2ZIHpVev+41yp3xRK/n5+AbGKNpT
fqk1D7xN7zW3xi2l/soD56rwjk8W5bM6yH9/4OiQlc6UD8vhQeF+YktIy5R/
dpW75+jL9SW9qD/z8Nf0e89vpWMW/s/e8uPXNjzQWTbjn/14WDi3I0hz5YJ/
DpLXx8m1E67NMv3nUB7aXZedmXDN/J8j5cePvyjzWLPqn7ny4y8OxOxeQvnI
CfL4NK9W1eRQvnIKDypGjd0n/aB85gwevt90HHKOS3+fgSevX7udvG73KB9a
yEP9PFOHutf09xgkPCQ826dh+57+3sIOHgS7d9aZ9qJ863we3Bua+g2dQPnY
BTw83edWWr6Y8rULeQgYcEDd1ZXyuYt4+GzgfN45nPK9i3mwdsrx6cymfPAS
HizsZQorSylfvIyH/b3uPvl7h/LJy3kY7PL2fO4T9j46Dy80prq+eUj56VU8
VHoFu1rVUf56NQ9TTv3317CN8ttreVi2/Jl6Wz/Kh6+T95/WFY5Lusj1PBzY
t8Pz51nKn2+Ufz7mddREUH79Yx7ylizu6nWMvQ/Lg1fFntlFgyhfv5UHjw3h
Fd99yG08LA+YcmPhLfI7ef/uec953UzK/2/noXTtXNPxu8kd8njLjRxEA+n9
gU4eyids0NwfQO7iwdj9p3DbLbICH6GpCpWaGvR+Qg8+hEZDS0tdyEp8NIQa
3SgvJPfnQ/vrO8PkDrIyHwIFtTWvV9D7Dyp8/Fmiu3v+RbIqH9xdyZ568+h9
CjU+VPa29Juzj71fIf++v7ryye70voYmH1qTf9Xk2JC1+aiu+NmyVkrW4YNj
3s9ozBOyvvz8C2IbPo2l90dm8bHs8CdlFSeyAR+Bx7ZH/HeQbCQvb/HUiDcd
ZPBh8srpxUk9el/FlI/Vq811Nm8km/GxRang5oJssiUfg8ZWWk06x9534UN8
fLJD8DOyNR+WM8eNPKVI78/Y8hG8QdUofTTZgY8D/C+RM7TY+7x8GE9fe9Jq
CtmVjyHbQz+k65E9+fCYs+lRwEKyNx/rgkNqGmzJfnw8ubC5aFcMOYgPif/p
PbcOkkP56FlRNun2TXIkHytMfus+fM3eH+ZDuduSb83fyQl8rF9h7TGvP71P
lMJHzda1erWTyRl8pGrd0ZpgTubJz//Qj5ftgWQhH2c3P1MuPUOWyNtzoGNH
6HfyDj4+/765P0yTvd/Eh3/qp8e71pML+MCYY8J9seRCPkJ+uZpcziEX8cEb
92HRvV3kYj50XztLdhaQS/iYGHVLo/QkuYyPyYKgvYtukcv5GLD98/Pev8gy
Pn5+j7p6YCq9n1Ulj19vyOEZa8jVfMT5yzxqvcm1fIyKKHd8v5Vcx8e7ugrp
RX9yPR+GKjd3vGafb+TD2qrz1/7V5Md8LMyJn1s4kdzER7z4c2L5ezqfVj5K
jl/auLKC3CYfT4+cnszhkt/xUdF6/56eNrmdj6g31vWDK6h+O/hIuh9yvP8i
cqd8vHUNzZhQTu3bxUed5KZ183T2/pcAy2++ST+0j/pvDwF8lT61fmLvbykJ
EFI3MDmBT+OlvwAO/c+/jWHjTVkAFVl/U/0iGo8qAvQouWcl1CWrCrBjcsWD
qj1s/AvQOFEp94wSG/8CPFZxqdznQdcLTQG0wiqPzr1C1xdteXk7Wvv/HU/W
ESCau8OvjkvXL335930mm/26R9e/WQJAWf1W6ziygQBGzTtrDgbR9dNIgKb/
lgz1O0fXXwgQekr5icYXul6bCnCwunOjfhhdz80E2HjrvFtjT3rfyVIAjqab
6YITdH+wEiBirbt/kg/dP6wFiMngfFebQ/cXWwEMxi4/IB1B9x8HAepiot0u
96X7E0cApYAlWww66X7mKq+/v49cFz+i+52nABonbWNbquh+6C0AT6txUd1R
ul/6CeDnPoDXl72/FCSArf4N++fT6P2lUHl9WP2Qzcin+3GkAMW6i6fvv29H
41+A9Yn+UQqL6f2lBAFSavGt24l1NP4F8HxWk6b/h+YHGXKbBvbNNmLvK8nr
Q0PQz6PYgsa//Pxyul96oUXzD4m8vqU7X8zdZ0jjXwAFVT+svTCZxr/clmXJ
DYrf/71/VCA/37k1wdMy9S7+z4UCjPWonVv1d8E/FwmgnLPJ74YNza+K5b9v
s1rtUiu9z1MiQHsQv3vKQ3pfp0wA2fQxFpOu0HyuXP79mVZP1mXSfE8mL//9
cPOtE53+uUr+eY7fWPVLNF+sFuD2T9Oc9KU0n6wVwP3h0GV1e9n7NgJUN87k
Bvyk+We9ADN+nZkl3Ezv2zQKsHJ44xFrZZrPPhbgXFbw+K0vNv9zkwCHfg78
Nf02vV/TKu//pvdy+t2g+XKbAM+f9jm68jLNp98JEDfvb3HbQ5pvt8v7T8xj
9U/PaT7eIa+PzT+7Gptpvt4pwKIxr+Z9qqX5fJd8/Cwcl7fiOJv/5+DsskWe
Jam0PuiRgx4jF1W7b6D1g1IO1N/9frprNK0v+udA6eEAe8NHZOUcPK1LCVt/
gNYnKjlwLElQ74qi9YxqDhbFeWwz3EDrHTX58SNZMZLZtD7SyMGdYu0+v/vT
+kozB+sXphta3yFr56BFtWismojWZzo5CDJvPDuZQ+s9/RycvuMypt9EWi/O
ysGuLpU489dsvZmDrA81h99zaL1qlIOqYsnV77fJyIHRlRN33ZfQeto0B86G
gW+PnCOb5eCSQ4WTvi6t3y3l8Zx+IDq4nWyVg5Wyy8KMPrQ/YJ2DmvDvjsnh
ZFt5/a0p7Wj+QHbIweH7tRlRPmz/IgfdFTV27/xEds3Bn3enem5h+x+eOXh7
7un5o71pP8U7B2svZquMyyH75WBsITftkCrtPwXlYLTh4uNVu8mhOSgJS1ph
p037XZE5+D7VpnpxKdv/yoFtqKbvFfa+SYL8++22S7x/klNy8Ehtw5MF7H2R
jBz8vbFU6ZIH7TfycsCZUzqgYBLtfwpz4LZF5fvnl2y/NAcSh4K8vXtp/3lH
DlqrFMuu2dN+en4O8pbePDNqIO3fF+Rg76nRZr9OkgtzUFfw0vMce1+iSP79
XyMnT/Bn70PIfx+pxl/LyCU5OJCXZFT7i1yWg3hvfs8Rc+n5SHkOio6sbTzr
zZ6/5GDEg8eLVPaSq3Kg3fK4/5kH7HlMDjb+qT16dig936mVx++1ao/pcvZ8
LgdqblnjPsSQ6+X9USQ4r8eehzXmwGGpovX59+TH8v5h1flh70R6vtkkb/8D
hsvi7cmtObCSVcSpZpPb5MfN5kveVpHf5cDmZOSn6b/J7Tlou9zj4LQ59Ly2
Qz4+1mSZFfuz5705aO/Xs1vDcXJXDsZfeTr+8nv2/FeItHmzXldNoefJPYSI
H9Rcb+PJ3gcQ4vMt/Xa9QnJ/IQw+OjsMaiMrC/Fhs75v6Dh6Hq4ixK4xxxIE
Nux9ASGyLvcd9SWVrCbEka3JmZJz7P0BIR7Oi7vr+ZqsKUSA0IebrcLyCYRQ
jdhUdtyIrCNE8253A3tXll8gxF31MQdDM8mzhNC2qPljep7lGwjhod6yYlk7
2UgIrd2rHEMmUf4ChLD5XavJtSWbyr9/cOAdfgLZTAh3z4sDXU+SLYUI7Wxy
n9NCthJCX3xlffkQyrewFmKD8/yS+SDbCoHfjz5o+ZAdhFioX5Uv3E7mCOGr
4ZY8tYbsKsSQw6V/7vwgewrxVGPjA6E25YN4CzGdfzVGcQ3Lbxdi7nWDXjks
nyRIiKXBXeGbCsihQkzrN3HO0tvkSCGEC9+d6KfA8t+FuLk8YsgaXXKCEC96
Tdpz257lwwixalVYcGg2OUMI7vzSptNXWX6MED2i3ozs+YssFKK00k/pti7l
10iEuGFxdckPF/IOIaw/aCnXisn58voqj6y6fo1cIERHmN7IOT/IhUK4+J6I
f6RF+UBFQuRGNIyyZ/lDxUJ4b/zo9CCWXCIE53NlefNJcpn8fCbW9H37glwu
xPtew0vVR7P8ayG6kqd9U15JrpL3l0vbE65Es3xsIYbm7DHyOUqulZ//j6N+
gxrJdULsDg1vPdSd8q/qhZi3ctViLz2WryVErMk3Y2s78mMh7lSuzhKx/Owm
IQp6Z613OERuFUKwznB9zxssn0uIXst3V0o/kN8JoeBo7hzTi+V3CqF5OWjA
j6HkDiG2R5au6jOO5XsKUb6hTNdAl9wlxO9YpbF6LJ9NQYQ/J2dumGhC7iFC
2aVB75WXs3xAEWbFGVwJWEvuL8I8x7Cd1+1ZfqAIly+XVPq7klVEuFWUaLKH
5WurirAvL0pPHEZWE0HrwvUtA1JY/qAIe4/lLrjA8v00RajdVdxnPMsH1BZB
tt6isIvlC+qIMHV3TL3vRZZfKMI3u2c9HFg+7SwRbG2Xao1g+dUGIpw7vura
21dkIxG+LHzbf9r/5x+L8Lhg1xF7RcqPNBXBdOWnAXbKZDMRhnuutlnM8jMt
RTByz+j5l+VzWomgvNnu7J6ZZGsRdH8m2dYZs3xVEcKL9ndYmpMdREhXLsvr
t5blr4qgOfCS+Lsj2VWEtEiTsEeeLJ9Vfv4o7Dk+iOwtgvvqFcfEMSy/VYTO
e92GD0wjB4kw59iCs8+ELN9VhHcPtUzX7yFHirB+SvGU1qMs/1WEw94+WUZl
5AQRnm8osSu6xPJhRfhPtlH06Do5Q4TgtWqbrRpZfqwIFk/9Q5Nek4Ui2A01
U279w/JlRVD/WnK2bvheGv/y/lY++OAafXK+CPVm9w8bm5MLROiYqr7fwplc
KAJ/p/OpzyHkInk8LUtFS7PJxSK4dugm/Cokl4jQx+/kbYvL5DL550268cY+
JZfL/aLIyauTLBPhVFCi+Ygh+2j8i6AiPvWhVodcLe9f+/o2Nywj14owzHdx
7kNncp0Iht1WzF4aRa4X4cBFTnU3KblRhB0L+UdPFZMfi9A7dqLJjCpykwgm
+9vUC+6RW0V4s/TZxJ0vyW0ibFSM2rv0J/mdCC+PJ3tGDS6g8S+CV2RT3onJ
5A75909O0QsxIXfK22uTNPCeHblLBEt/95VLAsgKuWhz/56+OYXcIxeWAUPa
LHaRlXJxSXRO+VcpuX8u5h2+9nZaHVk5Fzu/t03Z/pKskgvTw7cra3+RVXNR
/zOh3mLQfhr/uegIrNKt0iBr5GJLr4iVo2eRNXPxuMNI/c0ysnYuaubqHTHf
QNbJxYGhlU+WbyHr56JBzTyyOIY8KxcvG3KkT0Rkg1zU2q0duf4o2SgXgmEO
TwWXychFaI+sm48byKa5GFXbtb+4jWwmPx9rh3GaXWTLXPz+/CBJNPQAjf9c
tDZybomnka1zcSecw51rQbbNhcHejQaxrmSHXMxZ17v5eySZk4v0ybdaFwjI
rrnofP1sYEsB2TMXvcZKvZ6Wkr1zsVQsifh6jeyXix3mpa2Pn5CDcvG2ec9H
+0/k0FyUbdyZJu1xkMZ/LiIHX2/njyBzczF/wfxnHlPICbmwzuHbOS4gp+RC
ZdPw9e2ryRm5qLR4ruvoQeblwkwS5SsIJwtz0TdadvZGBlmSi7zn618MzCfv
yEX+5m0X958m58vPTzXtfGENuSAXTR2levcekQvl7WWeda/lLblIHu+NcYk3
f5GL5f3zTr9jl/oV0vjPxdMU7z9Ro8lluXBfeqRk4lRyeS6mhc4z2zefLMuF
mvYtg+GW5Kpc1FkM2tlmT67ORZfxRY2DXuTaXBzxq1ObEkquk5/vZLury5LI
9bkw/maXtDyX3JiLQlnbfr+D5Me5CJ88JyWjjNwk79+tCTGGteTWXBxfHa52
pZXcJq/fi98kX/6S3+VCp279bF+1QzT+c+Hc+lu6y5DckQvd9Dubum8gd+Yi
LjpYs08wuUveXz0PX7TIISuI8XBZtEB2nNxDjNqfhxWdaslKYgxWdAyd+prc
X4w+1wfPv979MI1/MbT3X9nuMZKsIkbcbo/bw3TJqmJ4vlV2tzEmq4kxT8Xh
8ZEVZA0xUko+z9pmR9YUw1UvVOLkTtYWQ5xV92BtIFlHDL8pz5+OiCfri2HW
Gn/yjYg8SwzNmNuZ3w6RDcQ4699SGHGBbCRGvrrH4h53yBDjgs/FBdYtZFMx
TC9/PejdQTYT41QbX+VHryM0/sX4ouw/b/tIspU83pU1ia+mkK3FmK6qfrDP
PLKtGL/mzl1pbUp2kNeHh1WFryWZIwbuhPWqtCK7ihGoMq+jZTXZU4z1S4tK
ezJ7i9HDtL7CkNlPjEv7xiwTrCEHiaG1ausrWxtyqBixXNmUUHtypBjVs50v
ljqSuWKkeSfKFm0kJ4iRcP23goILOUUM25CG5JGu5Awx9tytatZwI/PECOMa
/eC4k4ViGGvr+p3yJEvEUGs5NtHFi7xDjB2nG2s6t5Dz5ef3cltsuS+5QIyX
KbwLqoHkQnn/2jv6+utQcpEYLjMniQsjycVi9FzS6NgURS4RY7jbUL4Nc5m8
fNUtkmjmcjG4ih/jymPIMjFKjb5vdo4jV4khjNu3Kj2BXC3G/sD74YuSyLVi
LM3uOLeeuU4M86Vj5txmn68X4+DxybXG8eRGMa7MnnsvLJb8WIwTb15GhXLJ
TWL0LfhoMJGdT6sYZed/7NFm8bWJYbS1ctiXYPI7+flpreV88SO3izFM93jw
aB9yhxgHNKS3j7L67RRD8eWEZbdZ/XeJEfDxVgM2kxUkOK6dbqPuQe4hgYJD
0M0rrL2VJFg87PaLNmdyfwke7hnh4O1EVpbA5MD5DBPWv1QkOKa4PGbHerKq
BPazCwd0tyarSbArZpHFOtZ/NSRQO83/fmUlWVOCkqV185XY+NCWl29i4Oxv
RtaRYOlPFf8VS8n6EkRumOB1gHmWBA1/7SN/MRtIMMm949LwJWQjCYwm7PdT
X0iG/Pfqjty6MYdsKsGokOqjL6aRzSSYccns2vWJbPxLsDn03RlFNTb+JXDN
KPryYAgb/xLM/VA4MkuJjX8J/CaEnVr1m64nDhIcejM79WU7mSPBBeO+swe0
kl0liD65YfTwRrKnBDZ/p3YPqSV7S2C5fEbnDBnZT4LVPbupvT9BDpJgiIPr
oOw95FD571l/PKAnIEfK47+rZh0YR+ZKcNVdN+jyVnKCBF/K7S+LHckpElTr
RvxuYNfrDAn+pGi8SGTXc54E1yYneSjpk4USHMzRCuwYT5ZIYDhG3TxuOHmH
/PdK3z0735ecL6+/JYdk/f7S/aVA3h78H4efdpALJdh4Krr0w1tykfzzn2f9
97eJXCxBV87SfnV3ySXy+rx22SX1CrlMgrsQmH0tJZdL4DT0oMPfQrJMgucT
4pXMtpOr5Mdl7x8YZ5GrJcj0VXkVFE+ulSCieutkpXBynQS8OpzctZVcL+/P
VakxX13JjRLk1sW2r7IjP5YAdUKNByvITRKMd1KzMVxIbpXgUpTm2r/65DZ5
f3me07dCk/xOAm/Xjjtmo9j9X17fNS9Oxgxm938Jqh7N/nOqD7v/S9B99ze9
193Z/V+CXnt7hvX4TfMJBSmiTxi96PaN3EMKl1v9tT68IStJkcYrid/3hNxf
ip/FDb3X3iYrS2GyfK13YhVZRYqTyd2HVZ4hq0pxetkCjYgjZDUpHvbY7/Bu
F1lDCtMY93u+fLKmFLKUr5rPE8jaUhSOvmpwOYysI0XHYcf1Xr5kfSkedPty
9oMreZYUmjNH9+li8zcDKdwiHurMX0M2kmLsW895SmZkSDF6fq5ktDHZVIqi
bCcf91lkMykWLRIqdk4mW0rBDZ5y5K862UqKZsHwcYkqZGspvAuzq8az+ait
FG9s0ssv/aX5qoMUtkvi7u78ROZIEXp1gff6ZrKrFAZ/bPZW1ZM9pYhc/Wni
YTY/9pYi7FVZR8lFsp8U7YbBzZtOkIPk9f3qi8rAveRQKc5cetKaL2Tzfynm
dFvk2SuNzf+l6D7iXY16LJv/SxH+eEhf81A2/5fHM7jIU3Erm/9LoTC016P9
rmz+L8WCc50mLRvY/F+K8Q1uTaEr2PxfiiExJzd6GrP5v7x/XdUf7qrH5v9S
GD93rXfRYPN/KY6sMHJVHMzm//Lj38qjocDm/1Is91Ofs/ADrW+K5f2tb7DH
wMfkEnl/uqY1vFcNuUxe3sCWmZfPkMul0MO9R5YHyDIp9HV+mR0RkauksG+o
jeoTR66W4t271Hx1H3KtFAIMH2S/nlwnhdKx+z/0FpLrpfg8wHvKXy1yoxSq
/doyViuTH0uxI6No8l62nmySYoblnJmcN+RWKV4r6M6xuU9uk2LiyX637K6Q
30nhNf7cuKYScrsU4gU76v/sI3dI8W1VQuAHPrlTimMD+qWEs/Vxl7w9lLd7
iHzICnkQbL400daB3CMPoRKLWzGWZKU8FBhffeW+kNw/D5M6pzpXsfW6ch7+
m1q0030KWSUPCjmbrvuqk1XzcFZn/qLZg9n6Pw9Lih3dZymy9X8eri8ZEBr8
jfYLNPPQ7HtcMP0tWTsPew3mR957RtbJw5Gzq4PO3CXr5yHuXPiAa9XkWXmw
LLlqMP4C2SAPNVfOD0s6RTbKQ5HwyebUw2Tk4ZxTVtzuPWTTPJx8qqIVk0c2
y8O9A8neW4Rkyzz0OmY4oiWTbJWHeVy/Q4eTyNZ52NyeaZXPJdvmYaVDkqQx
guyQB6Vfb37EbCNz8jBtS/ieLT5k1zwYT2hfd8iN7Ck/btMh6elE9s5Dzh+p
6ql1ZL88NL4c6eW5ghyUh+whbtHXlpBD8xB7fljxEWNyZB4e6z7duW0OmZuH
px/W986bRk7Ig73a7/xOLXKKvD4q11vNVCdn5KF8V/jtq8PIvDx0l16+1jWA
LMxDfYBg3ColsiQPp127r5f2IO/IQ4q/g8eZ/+vp3sNq2P4/gIci5J57SMcl
SagkCW+EkCS5JyGVWzqFktDphE6SJGTPPRFJknSiXEtC7iG5RUWRFMkt/Ob5
nc/6/vl69t6zZ9asz8zzrJn1XlpkWQNDZU/F+AYa30rQ4J/idSaP68lHNLgf
4uASVENO1mC6iYP+pQpyqgbOwy8lfn1GTtfA9q3N8vh75EwN7pjWLgu5Ts7W
YH7h8/e2bPztogZHb0/ZNeIcG//T4O0EfftBp9n4nwa5qydPnZbCxv80mBim
WVZ7mI3/adAiJ89aEdj4n/r7pJq97rFs/E+DF6k5z75EsvE/DVorW7XmbWXj
fxpUJy/4NmcjG/9T663517SG1Wz8T+2v8WmWZxaw8T8NLGzf7GzPxiNr1Pr5
efuEnzm5Tj2fJ0e55fckf9XgfFmbkn165Aa1PdpHZSR/o/FPLQ5PAjuNDSsn
a3O4XjXg/ui7ZF0OqzJOHKnMIutxWGjhmFx6iNyWQ8KjvrWh0WR9Dn5vj4x+
uZHchcP82fYGfbzIBhzmxGf0sHQiG3IItpOTpeHkPhzuOf45sXFPsjGHkMsV
Nx21yaYcwuecGqxXTePLQziY2gQLNsVkSw6v+p/xGZFHtuaw6HrLtltPkm05
lLroZRkJZKj/f+C7o/0/bPyfw/cnPcx017Hxfw76xj27vFvMxv85/J7tFNDP
iY3/q/vj3a2jH9j4P4d9BzfFlpuz8X+1PS7rO8b2Y+P/HIryn49d2p2N/3PY
8DioUwv2vMFDbc9dduYTmrLxf7X9xuflPPtFzytWcfA9/mq5xf/yTThUmw/X
u8nyXdZy0P44am9MFcs74NBi47gj7iyvJJhDfa+DbrfY85EQDp7vz97cx/Ib
wjhsjg3bG8nyG8I5bL1haLCG5TdEcjid9LLh7v/ycThkPivOHcvydGI5WFgM
nmUazfISOBRG6No0Z3kNPAc8VAoqWD6DrLbXH8LBgfPICRz07tR6ZU9meQpq
+7818atneULJHJq0OHa0ZCDLV+AQrz2iYTrLI0rn4NLki/nqdixvgYNx36/L
/JuQszlY35V/9v5f/gKHMRP2rtxUSM7l0G711STjLJbHwOGZ5kKJvkgu4HAJ
PvMs/mb5DOr+Ojca+X0le/7HoWf+0UO1c9jzP7U/Ll8bYczymp6q51fv7MZV
w9jzPw5Cl1dtio3Y8z8OtskOR0e0Ys//OMzzOe0e+o2eN1Zx2NYhbIxlJct3
4DD4rzzjXU/JdRyc9/Z9EXaD5T1wKNFkjUg5RW5Q26dkin/UAZb/wCOy9Ran
7pvI2qrX3Nee6sbyIHjc8rv58awtWY/HRc58SHlXlg/Bw3nYxF3fv9HzVX0e
7b/tMtj1hNyFx8k0t9m9sskGPKw2xKZzLH/LkIePzpMmQf7kPjy8DTpEKk4s
T4LHllWNLnUcSjbl8dxW7/y51ixfgsez0zYbIyvpebElj+PDHHJ181jeGA+X
8mu9rBPItjz4D1+K4kJZ/pi6P/MNHPq6k+14TNrcP8bRhuWR8YjbtaFYbk92
4BG6UxgWWk3Pu514XBvn7+V2m+zCY/Sh9WbPTpPn8rj8pXHzVJb35spDL3d0
nFpXVP88yjLHpN37k+yh/v5IWvlu9vzdm8ea3bmZF0BexSMjNrXufT+yL4/h
W7JGvGpHXqse/w+HJokN7Pk/j9e2921nlLPn/7x6fwqd23CdHMLj2wl+oGkK
OYyHHJtfEx5FDudRUblES2slOZLHkR2Cz+JJ5GgeBiWDSq4bkWPV9r1sc+fH
T3p/IU79/uYLOaefkHkeSz1u9tp+hizz6KGpzf1TQ07gcT241+3xIeQjPIRl
dmNXeZGTeXhtj2vPT2P5imp/3f8y5eggcjqPdeZuQWebs7xFHgdObm+08i29
r5HNo2firdln7pIv8si9cU+jnUXO5aEZWtk+LJGcz6Nlj2Ph9fvJBTxC1pg1
mb2dfIfH0F0nDw1YTy7kMW1RcduxnuQiHloze48cMZP8lMedpJwZqSx/soRH
2NuFzj26k8t4RKQVTJ35m95XqeBx+MV4310vyVU8JlqNDvTLIdfwqK6+8kZH
JtfxaP02sG9eAPkrj6xL5x/aOJIbeFjHvhkfyvI0tASEbu1zTfhJ799oC9Av
KJ9WUUTWFbA94I8xwWlkPQGX+m4+5riD5YMKOOJZGvV0GXv/R8Crp8NXGI5j
7/8I8FSa7vVg7wcZCMg408jzayP2/o+AhB75WVte0PtEfQT8OlNa1yibbCwg
90zZ4SKebCrgc/CVGwV/kYcISK/pP2vYcrKlgHktTxg1TCdbC+jdrcvLQnOy
rYBHKTVdZ3UkQ0BSxPOXup/pfSg7AauuLVqw8g7ZXoB14NH3m5LIDgJGLtje
OXAb2UmAz9Jpg22WkV0EtODW7HSfSJ4rYFG9v7mRKdlVwOVWt0O6dSK7C6hO
2b/pbROyh4DVrTbr6dTS+13eAs4uvtdz4jPyKgErl/RL7sryY33V9jQY5N07
g7xWQKE/v9ToIDlQwL0hC48Fs/zZYAFhRY1GLdzA8mcFpM34fnucJzlMwJ4U
Padmc8jh6vH9/anxOpbfEaluz8unvYcdOVrAV/0d5s9AjhVQ46T/4pUtOU6A
Vejt6bOsyLyAU/1b/e5vQZYF3Gjtd8t3GDlB7X8thp6tYL8/ov6f6eCZ4nhy
soAT+yr3NbYnpwo4t2Wm6DGDnC4g5mxwmJU7OVNAdkBup9b+5GwB7/Z55qZE
kC8KmNbGIcjxEDlXwLDMPdMtL5LzBdgeuO+w/jG5QEB+Y6+YGzXkOwKmpHz0
e65D569QwCGvKSM3dSUXCShpXrloqwn5qQAP4Udnn2HkEgEFI+duu2hLLhPg
evSNruVYlueibr/Y667MXCXAcfQdB/MxLN9FQLj24bTdI9j7fwLOHKsKDxrK
3v8T4PD7Z2r3Aez9PwERC1wcgozY+38ickv/tbEzJGuL2Hp5ekU9s66IvvOH
H7rdm6wn4ovoO8vxD5YPI8LiwM2kxexzfRFZMavL+xmQu4i4lmF2uHsXsoEI
rX59GtoyG4rYNfNqj+PdyH1EtLf5/n1ED7KxiFCdaJcnbPumIr7vT8xfZkwe
IiJcv2XWlCFkSxHDy860FFl7WotoZ35K74cj2VZEauOYpCBPMkR4Pmz2NmMj
q391f2NM9vvsZPUvouxqadpykdW/iEsHdypX2PuUTiKulu71mnKZ1b/6f9mO
M9/dZ/UvIqR3pWVMOat/EWuea8+W2PXGXcSkSduKfujQ9chDBGe1orZ7Z7K3
iFM5CyZZDyCvEnHDse6ltw3ZV8Tj2zUv2k0irxXhbqVzKMeJHCgire5Ak7D5
5GARPlf3Xlu2jBwiotuMa0PM15DDRHgVbL5zYSM5XMSG0nSLydvJkSKiBqf7
Lo4kR4swflVwOn4nOVbE2dSOTi2Y49T/a9Zh0A72fV5E17kR57YzyyIi/IMa
7WLbTxDxa8Z4V8sNLE9J3X6P34HxS8nJIiYsLnFrmMbylUT037F40CZbcrqI
N59MEpuy632miG+dtlxIGEjOVvcnr3bx6t4sf0lEwthXFf1Ye+eK8HMx68O3
YXlMImxOTy553IxcIKJm4LwZtT9Y3rYItwd/7uv9gdW/CLPfb9/rVrL6F5E+
feuDN6Ws/tX+9/fGrh+fsPoXsd7lt3XnB6z+RVg/Cmxtf5vVv3o8WZ9Pfshn
9S8iKThgxenzrP5F5HsuXx+Twupf/XxVXFZnjtW/CL2PC9fNDmf1r36eY17S
LZDVv4Ti+k3vkpez+pcQnBuRvG0hq38JljWtTlrPYvUvoWLhimYfnVj9S7Dz
GlCfPI3Vv4SSRx4durP88i4SxD3fV96yZ/Uv4VTDaT1XZkMJ3ZJeZWWx+2Uf
CRbF+tm7x7H6lzDROXbUPRtW/xK8ex03tTRj9S+h6e+dp26w642lhE73n7wa
xfLUrSX0rLJ2vv6Jrte2EqL//HL2rycsf0o9nnufk6bnkO3U7Xtv+mdPEsuj
knDvimHOZ3b/dJBgcqjTPbD7iZME05WjTvVwJbtIeNslOaVsEnmuhFn/jIge
O5Tsqv7/9vpFSheWD6+29+nzGXcbkT0k6JZXNXpTzfKMJPS7aFq0+yl5lYRt
P0dPKr7K8o0kFJadiAhneUtrJWSKrRoWiCzvSEJ6z6ntl+8gB0uo2+J15e+N
LP9IwhGX+AlffchhEnyX1K8xWcrykCTkd3N+12cOOVI9XxXHFlSwPP1oCT/r
D5kFTiTHStjd9Na8q2NYXpKEKuM89zyWn8Sr52eYrvF6K5afJGG2p/elGDNy
goTn0rCd7v1ZnpKEZo2uOstG5GQJWovch3G9WL6Wen43X5T79SSnS9CLzjOM
Zt/PlGB8/t7CQwPJ2RIOr1jmFML+/6IEpwuuHa+MJudK+NXd0NZzPMvjkmB7
pl3Tj3bs/X+1vd6caPkZ7P1/CVGTr5TbsuMrlLAiR9f/Blt/oEhtv92GJzsP
Ye//q+07dE3AC+YSCQ0r/D6sY/tTJsGhzflvpaz9KiSkTHNONHUgV0nICP32
z/R5LN9Lgr3Zp0M/WH5VnYQyO/2pb31Z3pe6/QtGx9qx890g4eG63Svr/mH5
XzKiWrWcHsqRG8sYY3Uv6m0SWVvG4TzbEQP/JTeVcV265dLkAssLk+F4fNzU
bSwfrIWM6j/Xz7Bk/VNPRszGtQarc8itZThfHn7zJMsPayujKPi+9ju2/fYy
nhdYtGiWTtaXkT/8oJ/pCXInGa1PLHBNP8ryyGQYm/41f14iuZuMbs+95zxg
nxvI+Dr2yemGZHJPGZsdB11rcZzll8lorGt15T373EjGzPjcgN7s//rIMJQy
fcankvvJsOA+Ly49yfLO1O8/e9n3wimyiYyma/+o/IPVo6mM9X5bsqvZ981k
2E141NP8f/loMl6bpWiPYr83l+Gd9fDGh9NkSxnTjk2eDjafxEpGhE3phkj2
ubWMXtgqf2G/t5FhUP1p0Ty2v7bq+bC6f+5sCnm0jLhhJ+0/seOHDN/Rea8O
svYaJ2O2walWGpbPZicj2z2vuS/LY5soY41QsdtTw/La1P21SBrjuZs8RW3P
/M5zprD+5SDjlXd86SO2voajen64w32sgli+m4y9EYEmbb3IzjIWprve8ZhJ
dpHhdrZz1sNx5Nky5CQr5zWsfubKePbH++evu5Pnq/0l0ztkrA7ZVUa/R+4Z
yz7QfB43GdyvNl7Wz9n6JOr5ckqzu3aHvESGKL8f9jqH7KFuLzlxwIJ/yZ7q
900SbrVPJnvLSM6p47Nk8goZXX6vnme1l7xKRsqXv40jtpF91O35XPQy9Gfr
ocjwqUzUe7GQ7CejLujorh/25LVqPSgJz+aMIK9X3bVpt4eDyIEyXEK1HSYZ
kYNkJJ3ZwR/uSA6WMbyq3Xo7lg+3WW1PhzODI+rY+jMyfttMbmRaRg6Vsba4
466UInKYWl/ay6/Y3yJvk/F90vn1q86Tw2W4Hhtws9txcoQM7S0BgZ9EcqTa
f2rGb0iMJUfJ+LiodYJFNFvvRkZ4f9eQA1HkGBmrwgcPWLqDHKteb3z3aL8P
I++TET/H/9jvEHKcjCU6p3t320zWyChMPTitdgOZl/E4cM9RkVmUUfAtJd8o
iK2vo/b3D18fDQwmx8to0eFjn86byAkyLDOlMZfZ9w/L2Prmy+UAlod3RD1+
j22JFv7kJBm/IssjL/mx+Woy9nkeH7FgHTlFRuSnTQk1G9n8NRm5LXb21GHH
lyZjy6XCqd/Z8afLmGPt7NyFreeTISMsbkH74Tyb3yajU3yPR1sl8ln1+jq/
+8+2Cjlb/T/Luf2MmM/LWBSwZE+5wNYPUq/PNo9fW8aRL8tAYVDIp13kXBn9
yx+WD95KzpPxoEm0TRI7/nwZuru/2XT0Jl9X+4vV6x9tZ5ELZNSPS/vWMJZ8
S8aKfdKEYxZsvSL1eK82+diqL/me2r72yV8T9MmFMkyGTw6I0yE/lPG+39hF
Pd7T/MAiGdeGFnSIuU4uVvtLmxrbRgfJT9Xr9956/9ZbyM9lGGl87t/2IJeo
x7/nt8XiKeRXMlp9LnqzzIRcJmP7hndLu+qSX8tIzV0W17qU5i9WyOg5xcqx
6CL5rbr/HcJm9VXIVTL8dge5dA4lV6v7EzdrtPFyth6V6ic6w7fOJH+U4fXv
Ba2lVuQ6GUHC0czcDuR6GSVGJQ9Malmenwz/yo2jjO6Sv6vXJ439m7w0coNa
H5JDOzOWP/hLvd5HfJoxdQVZS0Fuxt+PoyaQGysIfHLzTeeuZG0FVjG6ZWIV
zedsqmDeZ68Xk1geoK6CCL0fv3XWk1so8Bgu3ZtkRdZTYGASBfdvNF+0tYLD
W6uO3mZ5eG0VfLdZPbLtOnJ7BW2dqsdcNCHrK1jnZGbbt4zmn3ZS8MXhXasd
LJ+ui4L476GFrm7kbgp0Pp7MFAzIBgourrPtveIZzWftqWBuc+d3n+PIhgqm
3kjztppPNlLQx3Z/3Q4jch8FI4c2P3ingubL9lOwte5R8PFUsrG6/2tOuk5d
RzZRcGJHI7tOVmRTBX8v6R084xPNxzVT22N/etP+iWw9OQVRj7Kqc+aSzdX/
/3DVaGArsqUC7b8mPjx5jub7Wil4aXr/pOsKsrWCN80y6/U7kG0U5BXeHjnl
LM0ftlVgYru7bbkbebSCpBVmx3tqs/w1tb2nVbbijtP843EKUjacX3doDtlO
wXQ5vvNfzcgTFZgF1F5+nUHzme0VtFn4enziUvIUBefc3F5cYXlpDgo82zSa
EXWZ5ks7Khgg7r29YimbP63g1adr/tObkp0VpA3dPflnGs2/dlFw4VD++gR3
8mz1+LYWNyxoRZ6rnu+VvvPtLtN87vkKwu4bbBgXQHZV+++yOu/lxmQ3Bb+z
HLiAbJof7q7+X8as6mfDyUsUaPUa8bjjVZpf7qFgRL7d3cxFZE8F2xocDxfW
0nx0bwXWznejCoPJKxS8m3Dq+Xtt8ioF0bUHdO6F0Hx2HwVbjo2fG/WL5r/7
qu1bn9p48Xayn9p/Gi+KqG1DXqug9bUtV27H0Pz59QquXyg5cEWfHKjgVt7t
taMO03z7IAWWJV73348jBytY3sEqb89dmp+/WUHG5/TEg3bkELVeh7q9+3WY
5vOHqudDyBjj2pwcprbH28DaNj6UB7BN7Y9LTmt0iikvIFxBy6rNZVHzyBEK
bNy2+FeUUr5ApII/apfsTV9AjlLgY77YvGsG5RFEKyg8dq1pUhNyjIKno7OO
3R9P+QWxCp7tLsmL3kT5BvvU/jPEP/xGAeUfxCmQa0t9DYzJGrUeQ37cHNuC
8hJ49fw8Cl2tU0t5CqKC+vHJ0+y/U/6YrCBmp9QhTpccr17PnvlnaTWjPIYE
BYMD/yxIrKK8hsMKXEuHGVdWUJ7DEfV4/DwLXzchJ6muD6pHZ8orS1ZQjF3D
Wg2kPIgU9frj1bjuig3ll6UquDw54t8EO8qPSFPQOyd2i+tsypdIV9CqcLqt
jS/lT2Qo8H08uubUKVoPNlPtj3ubbJ7TgXxWQd/aqZa+XpRfka0g8tLObTOD
FtH9XwEPw1UB4yjv4qJ6PTbrWr7MiPLQLitY0P7FA/1EWp82V0GC86ubWudo
/do8BRObtS63rqb1bfPV+tFM/brUjvI1rivonLz7VthxWh+3QK1Xbwvf0FmU
n3ZLgX1qxLoFfSmf444Cl+rouh9VlKd2T0HmiOvB5dHT6f6v9tcBXS78Cqd8
j4cKOv5oWB8RT3lrRQrMu02pnHuB1vstVo+37kOadSWtB/xUgW3AckccofWC
nytY8kG7o/RgHN3/FXh/NUdjQ9D9Xz3+qnU/r7yl9YnLFOgNfDCoRwTltb1W
64Er2+e+j9Y3rlAQsifgSU0jc7r/K6g5sS9o6PiBdP9XkF+he6nf2t50/1e/
7yd7blzXku7/qq/8fOD+b93o//dHBamGextejek45v9dp/bvK0OCPlnS+s31
Cha5zI9bv8PsP39V4J66pV6reNh//q4gyyI+4esx2//coPavopD975LG/udf
ant31p3d02DCf9aKR7sZ2Wsrn9qP+T/v7uQu
        
        "]]}}, {}}}, {}, {}, {{}, {}}, {{}, {}}},
  AspectRatio->NCache[GoldenRatio^(-1), 0.6180339887498948],
  Axes->{True, True},
  AxesLabel->{None, None},
  AxesOrigin->{0., 0},
  DisplayFunction->Identity,
  Frame->{{False, False}, {False, False}},
  FrameLabel->{{None, None}, {None, None}},
  FrameTicks->{{Automatic, Automatic}, {Automatic, Automatic}},
  GridLines->{None, None},
  GridLinesStyle->Directive[
    GrayLevel[0.5, 0.4]],
  ImagePadding->All,
  Method->{"CoordinatesToolOptions" -> {"DisplayFunction" -> ({
        (Identity[#]& )[
         Part[#, 1]], 
        (Identity[#]& )[
         Part[#, 2]]}& ), "CopiedValueFunction" -> ({
        (Identity[#]& )[
         Part[#, 1]], 
        (Identity[#]& )[
         Part[#, 2]]}& )}},
  PlotRange->{{0., 2304.}, {-0.05375932843369795, 0.010956695835476699`}},
  PlotRangeClipping->True,
  PlotRangePadding->{{
     Scaled[0.02], 
     Scaled[0.02]}, {
     Scaled[0.05], 
     Scaled[0.05]}},
  Ticks->{Automatic, Automatic}]], "Output",
 CellChangeTimes->{
  3.701604873706584*^9},ExpressionUUID->"4f615353-5952-46c0-ac2e-\
c9bfe1a729d2"]
}, Open  ]]
}, Open  ]],

Cell[CellGroupData[{

Cell["The ogive function mapping to the [0,1]-range", "Subsection",
 CellChangeTimes->{{3.7010741498784*^9, 3.701074153154076*^9}, {
  3.701074215735639*^9, 
  3.701074239902787*^9}},ExpressionUUID->"82cb5078-81f3-41ef-acf5-\
af7389cb96dd"],

Cell["We use a simple and fast method:", "Text",
 CellChangeTimes->{{3.701074245801091*^9, 
  3.7010742641340446`*^9}},ExpressionUUID->"a0419046-7691-4eca-873b-\
8ff20f68cf7b"],

Cell[CellGroupData[{

Cell[BoxData[{
 RowBox[{
  RowBox[{"ogive", "[", "x_", "]"}], ":=", 
  RowBox[{
   RowBox[{"Exp", "[", "x", "]"}], "/", 
   RowBox[{"(", 
    RowBox[{
     RowBox[{"Exp", "[", "x", "]"}], "+", 
     RowBox[{"Exp", "[", 
      RowBox[{"-", "x"}], "]"}]}], ")"}]}]}], "\n", 
 RowBox[{"Plot", "[", 
  RowBox[{
   RowBox[{"ogive", "[", "x", "]"}], ",", 
   RowBox[{"{", 
    RowBox[{"x", ",", 
     RowBox[{"-", "5"}], ",", "5"}], "}"}], ",", 
   RowBox[{"PlotStyle", "\[Rule]", 
    RowBox[{"{", 
     RowBox[{"Black", ",", "Blue"}], "}"}]}], ",", 
   RowBox[{"Filling", "\[Rule]", "Axis"}]}], "]"}]}], "Input",
 CellChangeTimes->{{3.6932844449658957`*^9, 3.693284459522537*^9}, 
   3.7010742699749527`*^9, {3.701520438805232*^9, 
   3.7015204568835583`*^9}},ExpressionUUID->"e23e4f1a-6d26-4b4e-8f7a-\
6306db0139d6"],

Cell[BoxData[
 GraphicsBox[{GraphicsComplexBox[CompressedData["
1:eJxFmXk0lO8f9+3rWGYmW1qEiLJEpaI+lxYSSRKSnSTkK3sSkiTJkqWIFIVQ
JBWF+ypL1hKhIlT2ZcZOljz375znOc/8MXNe/8xfr/t1v69zbbL/z/gsGwsL
iwL59b/fK4PHplZX6bhFU+KGehM35LF6PWbRoOMz9yPTD6ZTgfOsrpqEFQ1/
XH/Gct/CWqB/q3bLiKPiPhkPU11hWTCuTHFQqBfGyqHGbLEPlOAyc59b7B8h
bOtTtj7t3i4o8UtxKTguiJsuHLMR+oDA8M4pqX/JFPym8WCZZqEe6KaVGx4Z
48OvFvcfvxlxErI+Xmr3OsOLG4fWu4n0WoJ1WILI5xxu/E2HVVVCwAmCbNmf
89O5cJBuZmyYlQewKG0kDl7nwOECExfui/rDj1vJN/La2PBhNPl367FQWMfn
/HTmACs+x/r7wHeWW+C6U5Gzc90qUSP7qnw8IgEcNLpzKiuXiAkL5Or3+wEo
+u9ddX+8QNzVviFQcCULHv08WXVJe5boyKSUJtYWwuBVES1d8Smi430G3ya5
EnibuOXwkOk4QbFzuGeQ+R5Uh7/PqKQNECr6L1OqKHVw6G0n74ppL6H1T+jL
galm8HhasECltxJFFTfHdMrawdRJ5lFLYCkhEnPk65rWLvjY+D1S/WQJ5IQN
efCE/YK9Su+LjO62gmDuuqg1uA/YfEW6HCV64WbQy6Qm90HgphhdtWcMwJsX
lzdqtA/Dtd72g56Z49BQoa6z7+koFN4PNwqamoSmB00Bexhj8F+Go3Cf6SwE
6u/MkBsbB2uXlPU3ri6ANe2nktYdBtw84btHPXUJTNcL2yEOJnCsSRwIXvwH
N+N+PVw1Z0JHw/WJMCFWFG13Yjg4mgmnLtvvSqlkQ89Sg4mQV0xw4x+V/mTB
gebslr41NDFhY15NEtcIJ6qYtB1j/mTC5ZKDJ4XucyNmUnRT1jATPLLcXu9S
4UX8eXtFxieYQGHTsFfu50P+r4MtFOeYcPiCSaJiPAXZJKnORPxlgnjp+v8O
ywoiesQzoUdLTLjjGRGn2iGEMrtypGVXmGAcflwp7bUwSnVNz6L/Y4LimbBT
j69QEaKlqheR3D7AmxF/ioZq9ldQNq8y4ZN9vzZtIx25SIvpupH8f58HdP/P
9oaHJCd42+qH3KfjzlOdc3fnKGCubjVKqafhhsUR66lGEYh6EP7Zap6K487x
T7d5SkHRMdWhfiUqfhp4Zv0r2y0Q8bOrccFKGC/nnZIW11eDFHW30XQJIazc
W/ts7XVNYOf0r273FsD8W1e80ohDUH/3poZMJT8ec2INZn1+HHyL7tO6Zfjw
GK/0VxZsBmxy3L6bQnlwZtanwH8dduA+1WA3/pML8xOvtyz+dAFCJ+61vAEn
3k7zXNHr9IILlpaZfs/Y8b7LEyeJoiuwVB8ibkRhw40iewN3a4XD+Tv/RF44
s2BB7zytHTmxcG4Xh9lxjxXinrHZPUe1ZKgxo5hI7FgkGk6OnxfPyoABxY92
M1NzhPLfxS+soXlQVbAjpDd/mpBMUVGUVygG+wGTgp92E0SYYUPpTu1y8AHW
9ZTFYULDgzXVTaQa3n6xCBYN+EM8P7M+IlarCZaj1bnCe78TnRprnRVLWyGd
4rtToP87dIW9G7aTHQCO90XP/1z7Az/PD5ceLx6Cw77x9iNHRmDr+/r6Hc0j
8JdzT6mk/QRIpcY6TZmNgXC6j+qLx9PAdQWxB/iPg1P4atLOsTm4Ucy+K0SH
ATNWEVt/Ci7CPqXqSfNmBtQUccae1l8BDaUXOd/UmDCmOHTRXocF9Z4QzND1
ZUKSjHd8zDArato9P8v5mAm2lVnbdsSwo21rDnxp+8AEnc5vli7SnIj5NPju
43YmNG3nnI38wIWy93RrOvcxwVflG4fMWR5UsS5y3ZNxJuz/eiJKjY8PefLJ
TLZMMyHnTfXlbWX8SCzh4DOuBSYo0/ewlZwRQB+XXsgULDKhTeQky7sVQdRz
sErAb5n0tYf33doTwoiya1NJNul7xcT591Jrqchayi3FhfSbZdPHpfvDVLTy
kS9nkuSWx/OTxm9pqITvt7wB6bPcE4m1N2PoyC/e1vkmyTzKHRtwEx23m5qf
vqrNB6Frhz6Gs9Axj4PO5PNkOtSyDoZoKtLwmS7NSMO69fCbdlmxyoaKl69I
hDxaLwcXmjXFqQnCuO5jvV2ujypEUtu23gsSwkcFdMbamLvBej+v+MHfApjD
VCEz5ckBoCQy82KVKbhpktK7Gm4A3dn5qvQIPhzk3nh7+uYp+OqLsuoZPHjr
xuDMVYotOGkWalof5MYCok0zO82c4cHJo0XJBZzYnrXKZZjLE15X7XthJcGB
ayxLvtsQAeCyVaB5xYMNn7+Jj3ltC4MDhi97WtpY8FnbLI/f/27D8E4x5USd
f4T23dDyTiIJEnR9ghhLiwRNNyhtaeEhRHwJKXzRME/UGdgZqv3KgSKdQ9JK
fjPEu3Xv9FOcikB2xysf2r5Jgi5wL3v57lu4N7Jme0DOKAFLGnGqBpXgY7V2
byZ/P6FjM9QYLtIAH67OUpDuT8JfQjc741gLjKVKzihXtEPwNtmq3T79cE3S
8fDjT7/gT16vx6TIEMi9n7yYdX8IjoSKlXmYjcBeX9nOr+pMyDDzH29gHwPb
9UH4bsMULN37FW2zaxxc1hS1Rm2aA5WenCB9SQYoOMbJqh35Cx1+O6/nFzFg
C1uFY43XMrA4SZUWr2MCo1jtbEblKrR37i8xcWbC6/ll7chAVvT3b3fjl2Qm
WKSHbT+nwI4ybN48DipjwunpX5BawYEM5SUI9xbSZ0Z/9RFTLiRpggPNfjFh
YVpgmwQLD/rE85KbGGWC2T6bR8WpvIg5pP/Ba4oJPyz/uT8z4kdnT+5elJ1n
wl5co39xnoKSIu5oypB++54r0WCJE0RjHVvfUkm/oyiDV09vEEbckavK50m/
I95ZzlsPCaPaqGda2qTPIhVPtjx8SUWeLsHJrSR/rWY5On2DhhIzDWP3kD4v
Xlt9dsyMjj6taj++TLLUu2E/dJ6On6vIaW6eFgJlgxbB+HgaZu/aL/gfiIOR
ptyGkCoq5npxbfieojSERvQ/4V4WxulHn0uy9ChC5siVq73ywniplNLRZLID
np5iz8suFsSTN4sy2633Q07DgKcLtwBuN/Q8tVtUFyJSZCpfmfHj9iXdSf67
J0CwPHImh+DFJ4sMnWmqFqDa1nTYX4QHl13aKSvT7gC+TwdvBPpz4YgbI5ce
ZV+A3j3f3r4a4sDmrl9zp7p9QHYmIDFOmx1vrU2QdwgMgSiXGduMbFYcZX2U
Q+dqBGx4Fn9vw/wqoRSf8UQ8+A7075oM5k1ZJtZMPmj0GrgPC+cyFQ65/SWy
Bc84tV1+DIfCBOgaa+eIU+ntN7zPPod28c3d8b+nCEXTJr4G2muA7cNfTggw
ibPHtEau0zAYJ4zzPNAfIqLr8ri4WD5CuBOruMyefjDIuS2O9YbBcevOk8pz
ozD1+WDfGzQKX5t7OI4pTsKnwwa3l5+MAZa68LD+ygzEf/uwwiweB/sFA4vu
1/PQVB7pLOjOgAqzYLWItkXYfVJ/2H+UAWcdjr0bk/4HAzrOxr90mGC/tOvF
dC4LajQ+vm8+lPTl+Ghfgikb2r2aPqHxjAlOg7XyrLPsqMYz/k5iLRPUKj9f
2h3OiTpn5Az9fjBB1kdWtkmZG1X+PvxecZAJ0y4ZP7fV86AzN5zeWDGZsNn1
kF+hHx+aOvU7VXCW/H/a7Yg8eQrKL2Ib/0L2WMYpr+QfIYCeR/5iUyb3xo6q
8VofFyE0IuKo3EL6Kvxy20znNWEUe1PjTC/p68xmv1u/9amoZHOrTCzp5+i1
oU93N9JQekF9MYX0sfkaI7lojIbOTd1mtSLZuEY9vOojHYH8cnkiyR8i7/D0
DtAxX7tc7ZNVHhCNVnpdKUnHjpvqX5Yn0sBJ/e7p3IM0fMF+S3SL2ToI8Hmo
/9KfigV4hrtjhDdDr97ovvUFwjhKJMiwcY8KhIbwGqx5IYRjauxvfSvTAP7O
E9p/xQWxdMaRN3bPtOFZvLSTriMFX2PYxayl6cMd6VeE0ls+rGZewrUUagL7
Nlrt37iZF8v0PRqW8rSG3zYZOaK+3HjQ85HfhOI5EPwhV2j8ixMbHyq0EFe6
CJ3+yiVGxzlwT8YxZRn7S5BxpjXPJJMN12otGfNoXAOV/NtVDhRWfM0x/+6U
TxTkvnooUfLiHyHtdERNPy0RAomn9O82S4Q6Z4FAhupD+P74p5nw7gXCtea/
OImcbFCkGXid7JohBjqG9qvEvwCuM/3f8nMnCdGK3WLm5qWggDdovggeI6Ly
ds9Xe30AY5mAu+e/9hMfbwxqWgnUw+bLpsJpi92Ee+6Jhp60L0A/695KKLbB
vQyt75aS/fChtiyWY6YX3Pwpgd6Vg5A08PASR/UgqHd+Qv1iI2CddyUm05UB
lJmh7aYdoxBhGcrDbzMFm6aGfdfQx8HtDL/n7rJZOFvyvFmTgwGHBkUedfUt
QH5z1MXmDAZ8U1j7eZl7GaI6+MRrhZlwqe/PZqrNKjjr2QZ8s2VCjZ12MrcO
K3KxFXIyTGCC+e3plyFzbOjpu2tRIqXk8xDstP1VFAcafTiauLWZCfUGps/l
pbjQ5RbVTQU9ZF/bcyChiRttjEwJKh1hQt9kf97sWV50cSY8/dUkE7wKUobG
1/Ij57dbpnLJfY2Tbk8cq6ag+u+hix3kvtYVdm3NsBBEm+8c/POD9H0k41T/
Aocwmh7Iu6ZL+j0uZUoL+iyMpuqNVxVJvx9SRCDjHhUthSqZVZJ8ypTTt9Kd
hsxSRGJUSJ8dvabmVTTp6M3ZrK3eJP8Qe2JnG0rHF2X1dge5CkIlIbby+TkN
M6rKo7tWRIHh1j7H+EnF5tfech/Q2wRrR/k+zq2h4mLZFzai9xRA1FEpe+yA
MBbynooT1lOHjCqNBplBQfwkKDh9eUgLTJ1VUqX2C2Cdal115u/DoJBsesXt
Nj8m7kulK7wwgg8a8dcqJ3nxAM/oiwsT5pB8ZeRnoz4PpufxDpk028NU0/eZ
HXlcODRTNI57rxsY4eIS97WcuOXIS6+xdm84kuOaGubHjv/GCk33HQ2GqpS3
Wn+/s2IxDoFt1WY3IHCH7HYpNRY8DDpTd2/HQdbrANdtnCuEfndqbse1FOjp
6ahQbv5LjAaaeOffyoREM5e3ieFzhH9RtIPgaD4c69um8lZ3mthpXEyMib8C
tmC9e+FDTOLo/MK5lLwK6Ds/T2uTHiZcp4rjgrlqoJpu4XDNug8mvu1kk2cZ
hq9GfRZRG0fhqMFsbADvKDi5Umx21EyAbmn0ptfBYzBkc3FoH5XscaScssPd
cXCErIWbJ+Yhkj8m540FA77/YC9Q81wEUf1leY1uBojeerpZ5s0KyF5f3L9+
HxPk42Ooef4s6EO5EGdNIBPCS1W0aFJsqPOjZUp5DhMc2jRy135gR0IB/iUf
q5mgddzE9YQJJwoLsH+f/I0J/q0JlPwFLnQkYraqpZ/s6bF9k9l3eZD3pcmW
cAYTijY2XJ1EfEhwtnnJe4YJQmcV2MYm+ZGHceCcO9njHC1Pq87bAqj6ip7U
BLkfOC48dBTfIYQKSuxbn5A9/k/vvtllF2HUfEO9vIr09fQtjyxWdSo6qFrf
eoX007fFrD+Zg4a4EjNvrpJ8Ys10dWgrDUWz4DoT0s+yV3LNWXl0tLH1WkUM
yUPtSOv3HzrS/+7iev9/e2KPx8p/03Q8WRF27ZYjD/TqGinZK9BxRtZ2uZ/i
NNhlwKy2M6Jhh7yJfd+fSEKNnHqX4nUqtugptOyKloVkrkqjzDJhvHmtjZnf
eWX490bG0rheCFMFo2QYWzTAXmHulMkOQfzPY0223C5t+EfTqpQOpmDhqZub
f1gfhTGbPdyarXxYIryEXZPDBDy9XCP1EC+uFTSje2VZgZSnZI9nDDfu1v+r
dyDFCXTWi6ioLHJifcI0XrDKAxgtWZpHXThw5F4teY23/lDh9VoipIwNt5+s
4niBQ0Guc3FXvjwr7vNtX1osuQWRPmdj9Ab/EfJmLX221ETwWDpo/SluiTjX
hdY8S0+HUMGoPHBfILItx2PFqdkwMP/5/oDgLHG/hXmgadsL8HW/whfwa5KQ
vQC3EstLYCpXBhuMjhF9+HTibb4PoM2lWNO4e4AIc52R3BhVB+3zXHf0v/YQ
cg8vC97S/QJydWIHeey+wteFBPb+8T6w33j+dXF4L7z/I1J8NnkQDC/5X3l5
ehBq9ZprjeeHYeJw7nAkNwNMblUUBOFRWBcYll+1ZQrWvwqt/s4yDox/GtrR
N2ehfbLimvHCOHzZYt6z/eUCnH0u05iWwoDCfUc4xFuWQGz9NO0eH3leC9QK
r922CpLW/n3zluT5K+nPoRpFVlTMavHRI44JphxbfQR+kn2eO11h9IYJ56q3
5L734kDvIj/ZrH4i98DlaGkxTi5klbvGp6Wb3Ne6vnUnirlR7YPzbdvJPisa
KGxPOsqLzBd3FRqTfcbfnDcLsvCjbbGNV1zJPrOxTR7QyqeglasLU4Vknwsd
D23yBkF08kPKmQqyz+pdEspxE0KoibaPfxfp+8PWlnSBSmEkmaztt5H0u/+l
wVGZW1Tk8EP/91uSkx5wR221p6HMUS9rRdJnidHRdZuU6EjxhZauB8kaNaGm
E9F0nH8n7OH75wIQfWmvt3sZDX9IY7lq6yAK5deVHbJGqLiueUr7TZcUOKWm
mblvouLzRpbFIYtb4LMU51tPI2HssXJJ/1ytGmxYPtFpxyKEC0fli3/s0IL8
162Fl08L4EfJ78dMjh+GAHGPH7o5/DgSG5VnHzCCdT5iDc18fPh3QgfF0tQc
Pn1ZUJh34sFVFnv/Xje2B9Ve461xVVz47osiRtdNV4hgz9TQV+fE2hu2S90z
8wYLtr6NQXfYsbNQ2oltgUHQW5SWKzvNimPCW0uO1oaDp0NcpvMxFmz/+AqX
m0QchPvCr/K9K0Qpn1Md5/dkaJH05JVlWyS+UWork8QyYf97ccHqsjmiPu6r
tPOOfOCpLzQ7FjBN/Kz9uqYxvRimWsquCG+dIP4aDb2JmimHfJPlux7Rw8Sd
p03aw1HV4OjCdVN98g90rhTwXfsxBFF/3llrFo/ATeFybYnxESgskaZsSZgA
d/6tURxuYxAY7BU1/2Ma0s0YjLUR49D/u+Vjz4Z5uMqtd6fEiAFO63TGb6BF
cL7fym7ZwQDGgw6L/VdX4BzbFSf+3Uzg63n3PtyGBf0uHn4Re4kJ0Ywvg80c
bOh6wM7H57PI/WDwn2t2DjvyehZmf7KKCdqJon1Wmpyo0Gi/WkYHec5kawq5
/5MLefy992sj2edTFXyXzwbxII2xEAsxss8LlwS572zmQ6K2v/g2k322jJ7f
T+ngR5Z1L0I0yT6PZrcV1HkLINnBZ9zNZJ/d3l8qGhYXQhGq80Q02ecHCca8
DVbCiGaW6/ya9JWyf1w9To6Kdm5ZNvEm/Xx3KWZi7TwVXd6FChdIvmM52zlS
Q0MOy07hRqSfF5WkZu+m0RFVI+FBFMlphnvtWtvoyEnm2YN7JKvZ6IpNTtLR
rwRC9gHJhsI982/+0vHTuOZiZ3EeqHn8y3m7Kh2XOzT053RS4YG5ZGC5KQ3n
GX46fdVQEtyCAx873aLirRlsSOW4LMz1KVs4VQrj5j47bXN2ZShrVXWcbBfC
a1e3dJ/s3QW3jY70sh4QxIfetfW8WUKQ1VJ7MTaKgsM3G6QvcB2FlKCl3Pc9
fFjaxS+GteYkRKV5FnYf48UzgRt8Ug9YASyZLUqlcmPRXbEB+086we/9Ue5p
XFx4pHPT7YBYD5hftV+p8ePAXHopnL/O+UPjanazSB0bPtFSoZsYHgqPPLd7
GO1kxaEbvExOWN6CgDbdozS2VeKMMZMobUwAF4k49rrcJSLBrj3uBkoH04MO
p8xuLhBMfqN1UzVZUDVCVVXdMkvIP41pclssBGV/vcze5UkiyNTWxvNiCZhK
ZYWu3TROGH2Wv/y8/T2UzF+1+ucyQFzolfTZaVAH4vf/Ox8n1Uv4faKoV6/7
AqqXxwK2LbfC140WL7k7+qDoKNRRjHohatuPd4phg5B7wHGVT3YQCg1LN7UP
DMPeeJwU1DYOV0/r6o0Wj8LAretBjwSmwFXD5ELS/Bg8N/q0ZY/HLBilri4c
mhqHe3qXgixTFiDtsOSoZxIDUnV7Hmx+swRh08f3X+RmwqZa512P6avALTOH
/1mQ56sXxSmb17OioT1ctYsxTGgnatpONrOhiVgjBZfXTHAZujmge44DHTmj
c9OJ7HVkfG5X9DwnEmTHDDuy1yOrltGF2dwoYG9mxdgwE479rfca0OJFWQ9P
7JEie+00/vnggyk+JDxSIq1P9vrxG2m3l+kU5CPyk5ZG9rpPcHtt13ZBpL0l
5FMB2Wt7+S89vX+E0CkV2c1KpP9/t8U5tZUJI9OBDfckSN8jbgx9dgijooGt
Ondek/z6A8/dnjM0ZJpRWypP+jyT5VwgIUdHI2nPjrqT7JQ2abQ7kY6HMtbs
XmcsAF7tDQX7KmlYOSzV5amYKMjesZBgm6Ri+knfS57ZUkCZHdiYK0/FoV3N
G2SebYFtqx6VO82E8Us93a5TN9WgS8zmD4uAED668HqbR5cmfPu5WVPhnAAm
35NX/nEdBulvyxGvXvHjo2rnaAEUI6iL/+5uJsaH/dgz6aV85jC0tHo8ypsH
x1k+z/+xxh6On4/RgS9ceF8maDqqu4Ls5rV+pcCJnZ+lulMlvMFR5eGvxXR2
nGryK/yTaBAw9sfYvV1lxc4dnj/aroYDY/FjF+UMC2a1F63z7I0F3/ZNqeGn
VgiD2MZ81evJ0LiHeL5BcpF4ZEG9cb07A2hzzDddHXNEy54PNs9/5MFA2dRo
Uvw0YShINCk6FkNuV4Son84EsV/u9zbXlHIQrg+y2F81TLQ8ejAxaFQNxYld
92+9/QM96W+PXP44BEP52b13gkbgHaF8+U33CJj0PPu96fIE2P7jTOe2HwOd
GG/rr8Q0xGVK55wKGYesHecLIjnngQU/f5CpzwClfeeiiuQXYTiz6npPKwN+
5LjP6jutQKh2larvTiYscbQkzxizoI30thyGHxNovJn7VOdZ0btLYfV7njDh
Fzd/4/h9dlSm0luVWMmEQyV+Un3KnMjaO3OLLNnr3WuH99KbudABH86nVX1M
GPCdhKqLPAiXGCR2jzNBUr5Q77cYH/Lv4z60PE3uiUxrq9Q6fjTUo31wE9nr
KCvu78hZAP0scC0gyF4/dHU6bcwvhLzUFhdDyV7v2qv829NMGL09wbeugPT1
7N28RXMpKvLJPxj8H+mn9bGtvmcmqMg8mq42S3JRyNzAA0xDim8TLAxJPw2G
U2/EJtGR4WsDrlsk+/O9mW74REcc3ztV75IsIFn1dHiEjuw6LtWnkmyeWR+2
sEBH5dUGAekkD1wWne1cpuNbXmfvFU5xw+6TuVzJ6nRMfDgTY1lOhRbr7Waj
p2n42ebZNftkJAFvfRQRFk3Fft8UGzJUZEH2a1/3xxqy3+/3x9Q1K0GqncYQ
+imEM4OF91qW7QJpx4tPvh0RxDwwxdLQjSBATUhPN56Ca1wD23069WDidtcy
xwC5tyfd3JWyT0Kymu/Bpya8+OvtmEMqVCv4BHPc/hnc2OCuhqqwqhMUftaN
/krhwsHiraOjvh4QKKptfT2IA4f5BNuuA39orZbKt/3MhmV9ir3rz4eCdUVj
lLQWK+7ZGWD6n/It8OQszfYVWiXyDa6HleQmgFOOhqnOmyXi2Dk3NitqOuCf
hop/khaIMo/Q4zsyskCtT23x645ZwmL2u6LHr0Lgu1LAjOebIiYcuxMK9EuA
58ygA6vWOHHLRGx8vOw9eE8oKYiFDRCKsUcmLmyrg+e5T/Z81OwlqFdDbl/m
/gI7v7YnVdS1goKwR1tsQx9Y2Oa2lOzohUMbkFvIpUEwl7fAu3gHoSfpx1hk
9zB0l+pf8C8bB60uvzSxglFooIcPCrFMAbPtvuLo1Bi5H5NTox1mQa44aliD
OQ5L33k/Td5egMjf/bynExhwp1HRLf/pEuigB7QfnKT/jCBBGvcqHOWIn1w9
zYSE/WmHT4myIokj8bP7yH4npa3hmq9jQ2kyUZ9nX5F749JbDn47DlTu/dJN
guy3SXpJaf0EJ/o6Ybtegey3mmXzhM0jbpRufftXHdnv7s+SiYK7eNENJWo5
F9nvUj/2kwOjfIjrh1njXrLf3nfesfyXTEGKO87yx5P9/ueQLUndKogeOZn7
5JD9XmzML4n4KYQqvf2zt5DPQ9bpCb3SUmGkYPL8kSjp/+mLr2kcV6nodWWt
YzHJNSY3U0vNaYh90chRjvT5F0f2QqL0//yv0rtA8gqPgqHlPTo2Mt+zdZes
AAyEJRx7UkPDaU+aJJSnRMD8nseMygwVB2eeOS50WwpsHvFz1CpS8ZtEGYtP
4VvAgiF35K6FML7eeuDVOhc1ePfk7DkjuhDmPfKYLbNQE9wnDVlY3AXwiqZ0
iMqfQzCncdDWrYwfx6UrcBv+OQ5SmW9xyno+/H34cD30m8FsLPsf08s8OLoh
u8t4zg66nymZJHVwYTv04s5tHleYetWWNHGYEz+dMZ0SWfSCocNBB0qz2PFR
7krrtL4rMMPBs4+Tiw3/vlHpMGYdDvk6Dn+77Vgwj9X3E1pVseDOFf93xH6F
6DI0f/n0TDLU1Z5lTZVfJMJNy2L2fsiAwNjOKOf+OYJRbPNg1/M8OPWa/lrz
4TRBEzpsmahTDOG/GPaKJhNEuXw178sL5fCBA2tu7iH7Pfv1toR6NVjm6T7R
SP8DVqf2LQ6XD0FSXNqjCocRePlA4UBAxwhkeU43PXCfgN3TWYIsVmOwVczn
44GiaXg19OSxS+A4hFvtkOldmAPGdY13dD0GxDbNd+pKLsKEv1LI+hYGNCu9
/dBivgLdIin+W3aQ72Oxn9fzDFjQJVdajSTZb5OkW0M2E6xIbsHZ9uFjsqf9
5suxiewopfeg6C6y39V6Ofuzt3CizIRjcX3tZI/l5sWO13Ehx7pDyUlkv5Vb
HTO8XHmQoGMI8z3Z7/wVFlc+Kh/KfbUjf5Ds9ymlO259H/jRBfo59jVkv612
P7ywbCeAtnRwe7wh+/0Wd+WHcwih2j/uvFfIfrMJpH7SMRFG7NfZL+SRvtKq
+Lq11lPR+dIKwQuknyoaf0uWxqhoSOW2+zTJH2h+Y/7lNDRSL37gGOnnHt3O
Zko8HU36UnZHknzWeVbrSAMdfR4W9E/6332LP9v02UE6mrkdJfm/fh9m5f3k
PUtHjJ3rmv+3v10OR2kGLtNR0YmTMg////06Zvm/n/933/7/+P8AlskIag==

    "], {{{}, {
       {RGBColor[0, 0, 1], Opacity[0.2], EdgeForm[None], 
        GraphicsGroupBox[{PolygonBox[CompressedData["
1:eJwl01W0llUUBdDLFURKQLoEFCSU7pI0SUmR7pQGaZEOAUlpCQmlle7u7hKU
Vkq6wXnkYY5vr8V+uIN9/rT1W1dsFRkRERGFTJGvvhkjX805zRl8dynf823l
u5P05gS+X7ODdPJKu2+ZW7Kdd3V1dcO4QnHdJB6RQ15BfHMLtvGO/Tq6oVym
mG4iD8kuLyeeuTlbSWu/tu57LlFUN4EHZJOXEdfcjC2ksV9LN4SLfKgbz32y
ykt509yUzaS2X1M3mAsU0Y3jHlnkJcQxN2ETb9uvoRvEeQrrfuQuH8i/E9vc
mI2ksv+VbiB/UUg3lju8L/9GLHMjNpDSfnXdAP6koG4Mt8ksLyamuSHrSWH/
S11/zlFAN5p/ySQvIoa5AetIbr+arh9nya8bxS0yygt5w1yftSSzX1XXlz/I
pxvJTTLIC4hurscaktqvouvDGfLqRnAjvC15Pq+b67KaJPYr63pzmjy6H7ge
3p88j2jmOqwisf1Kuu84RW7dcK6F9ynPJaq5NitJZL+irhcnyaUbxj/h7cq/
8pq5FitIaP8L3becIKduKH+Htyv/QqS5JstJYL+CrifHyaH7nqvh7cpzwm/O
XINlvGW/vK4Hx8iuG8KV8Hbl2RGvfqRfsZT49supunOUbLrBXA5vV57FS6rL
S4hnv6zcjSNk1Q3iUni78kxe8KX8O3Htl5G7cpgsuoFcDG9X/pnnVJN/4037
peUuHOID3QAuhLcrf05nDvK+rj/nwzuVk5OMpHzGNxwgs3/vx1/hPcif0on9
ZNL15c9we3kGz6gqLyaOv+cTuSP7yKjrw7lwe3k6T6kiLyK2/Y/lDuwlg643
Z8Pt5Wk8obK8kFj2P5Lbs4f3dN/xR7i9PJXHVJIXENN+Kbkdu0mv68WZcHv5
Jx5RUZ5PDPsl5bbsIp3uW06H28tTeMgX8jzesF9CbsNO3tX15FS4vTyZB1SQ
5xLdfnG5NTt4R9eDk+H28iTuU17+ldftF5NbsZ20uu6cCLeXJ3KPcvIvRLNf
VP6abaTRdeN4uI08gbuUlecQ1f6Hcku2klrXlWPhNvJ47lBGns1r9ovILdjC
27ouHA23kcdxm9LyLCLtF5abs5lUus4cCbeRf+Tf8E7lmUSxX0huxiZS6r7h
cLiNPJZb4b3KPxNhv6BPUzaSQteJQ+E28hhuhjcsz+AlBeQmbAi/AbkjB8Nt
5NHc4BN5Oi/ILzdmffi9yB04EG4jj+I6H8vTeE4+uRHrwm9Lbs/+cBt5JNf4
SJ7KM/LKDVlLErkd+8Jt5BH8Qyn5J56SR27AGhLLbdkbbiP/wN+UlKfwhNxy
fVaTSG7Dnij//9dFDOcqJeTJPCaXXI9VJJRbs5v/AAQFBaE=
           
           "]]}]}}, {}, {}}, {{}, {}, 
      TagBox[{
        {RGBColor[0, 0, 1], AbsoluteThickness[1.6], Opacity[1.], 
         LineBox[CompressedData["
1:eJwl1mWQFlQUgOFdQFKQkJBuUEK6Q0BaQpRSBKRTurtR6UYlVZBuQVAJpTtF
AenubvC58uPhu+/h7M4O9w6z6Rq1q/FFZERERJYoERHhc6c/2vEma/Xn5OWx
nkZpLunR+JKIXbo9iVmnG5GPJ3o6ZbisxxCV3boDSfhVNyY/T/UM3ueKHks0
9uiOJOU33YQCPNMzKctVPY7X2Ks7kYzfdVMK8lzPohzX9Hiis0935i3W62YU
4oWeTXmu6wnEYL/uQnI26OYU5qX+ngrc0BOJyQHdlRRs1C0oEvHqH+8Hs4rc
lJOIxUHdjZRs0i0pSqT9H80qcUtPJjaHdHdS8YduRbHw7e3PMavMbT2FOBzW
PUjNn7o1xcPd2J9r9gF39FRe54juSRo26zaUCHdj/yezKtzV3xCXv3Qv0rJF
t6VkuBv788yqck9/SzyO6t6kY6v+gvfC3difb1aN+/o73uBv3Yf0bNPtKBXu
xv4Cs+o80NOIzz+6LxnYrttTOtyN/YVmH/JQTycBx3Q/MrJDd6BMuBv7i8xq
8EjPICHHdX8ysVN35P1wN/YXm33EYz2TRJzQA8jMLt2JsuFu7C8x+5gnehZv
8q8eSBZ2686UC3djf6lZTZ7q2STmpB5EVvboLpQPd2N/mVktnunvScIpPZi3
2au7UoGknDYbwjvs092oSDLeIjkpOOPvh5KN/bo7lUjJWbNhZOeA7kHlcPd+
nuVmtXmufyAV5/RwcnBQ9+SDcPf2V5jV4YX+kdSc11+Sk0O6F1XC3dtfaVaX
l3oOabigv+JdDuveVA13b3+V2SeREf//RzjXR1ouOn9NLo7oPlQLd2//Z7NP
ieQns3Rcch5Bbv7Sfake7t7+arN6RGGeWXouO48kD0d1Pz4Md29/jdlnRGW+
WQauOI8iL3/r/tQId2//F7P6RGOBWUauOo8mH//oAXwU7t7+WrMGvMZCs0xc
cx5Dfo7pgXwc3oP9dWYNic4is8xcdx5LAY7rQdQMb8T+r2afE4PFZlm44TyO
gpzQg6kV3pP938waEZMlZlm56TyeQvyrh1A7vD37v5s1JhZLzd7mlvMECnNS
D6VOeKf215s1ITbLzN7htvNEinBKD6NueLv2N5g1JQ7LzbJxx3kSRTmth/NJ
eLv2N5o143VWmGXnrvNkinFGf8mn4e3a32TWnLisNMvBPecpFOes/op64e3a
/8OsBfFYZZaT+85TKcE5/TWfhbdr/0+zlrzBz2bv8sD5G0pyXo+gfni79jeb
tSI+q81y8dD5W97jgh5Jg/B27W8xa00C1pjl5pHzd5Tioh5Fw/B27W81a0NC
fgnv02ybc1sSkUlv9xl+IcnsvCPy1e8leez+B8LFBUg=
          "]]}},
       Annotation[#, "Charting`Private`Tag$4224#1"]& ]}}], {}, {}},
  AspectRatio->NCache[GoldenRatio^(-1), 0.6180339887498948],
  Axes->{True, True},
  AxesLabel->{None, None},
  AxesOrigin->{0, 0},
  DisplayFunction->Identity,
  Frame->{{False, False}, {False, False}},
  FrameLabel->{{None, None}, {None, None}},
  FrameTicks->{{Automatic, 
     Charting`ScaledFrameTicks[{Identity, Identity}]}, {Automatic, 
     Charting`ScaledFrameTicks[{Identity, Identity}]}},
  GridLines->{None, None},
  GridLinesStyle->Directive[
    GrayLevel[0.5, 0.4]],
  ImagePadding->All,
  Method->{
   "DefaultBoundaryStyle" -> Automatic, "DefaultMeshStyle" -> 
    AbsolutePointSize[6], "ScalingFunctions" -> None, 
    "CoordinatesToolOptions" -> {"DisplayFunction" -> ({
        (Identity[#]& )[
         Part[#, 1]], 
        (Identity[#]& )[
         Part[#, 2]]}& ), "CopiedValueFunction" -> ({
        (Identity[#]& )[
         Part[#, 1]], 
        (Identity[#]& )[
         Part[#, 2]]}& )}, "AxesInFront" -> True},
  PlotRange->{{-5, 5}, {0., 0.9999546021127687}},
  PlotRangeClipping->True,
  PlotRangePadding->{{
     Scaled[0.02], 
     Scaled[0.02]}, {
     Scaled[0.05], 
     Scaled[0.05]}},
  Ticks->{Automatic, Automatic}]], "Output",
 CellChangeTimes->{
  3.7016048737684507`*^9},ExpressionUUID->"9a3801a5-83c7-465f-8e74-\
1ce70a920133"]
}, Open  ]],

Cell["\<\
Remember: essentially all such functions are born equal.
You can substitute your favorite here, it will make no difference.\
\>", "Text",
 CellChangeTimes->{{3.70152066601504*^9, 
  3.701520730178392*^9}},ExpressionUUID->"12e4433b-6915-41ef-9420-\
03416d578c2a"]
}, Open  ]],

Cell[CellGroupData[{

Cell["Sample spectra", "Subsection",
 CellChangeTimes->{{3.7010742765678473`*^9, 
  3.701074288453327*^9}},ExpressionUUID->"a4b68bf5-0284-4821-be75-\
583dfaff7862"],

Cell["\<\
In order to use the ogive transfer we need to set some location and range:\
\>", "Text",
 CellChangeTimes->{{3.701074292330587*^9, 
  3.701074325276387*^9}},ExpressionUUID->"63358b2f-31cf-4ee4-99a9-\
d4bc09da9ed9"],

Cell[BoxData[{
 RowBox[{
  RowBox[{"amplitude", "=", "40.0"}], ";"}], "\[IndentingNewLine]", 
 RowBox[{
  RowBox[{"offset", "=", 
   RowBox[{"-", "1.0"}]}], ";"}]}], "Input",
 CellChangeTimes->{{3.693284514949491*^9, 3.69328452047042*^9}, 
   3.693284566749008*^9, {3.6932846885590773`*^9, 3.6932847059890003`*^9}, {
   3.693286610461228*^9, 3.693286622908514*^9}, {3.69336620815624*^9, 
   3.693366208595766*^9}, {3.69336723279751*^9, 3.69336724271837*^9}, {
   3.6933674654722643`*^9, 3.6933674813038673`*^9}, {3.693367706310335*^9, 
   3.6933677541642847`*^9}, {3.693367994012125*^9, 
   3.693367997099571*^9}},ExpressionUUID->"20fb5ff8-10ee-4f02-9cf5-\
a7bfc8cb3b49"],

Cell["\<\
Here is a function that yields an instance of a randiant power spectrum:\
\>", "Text",
 CellChangeTimes->{{3.701074329338162*^9, 
  3.701074357123363*^9}},ExpressionUUID->"03ac5a31-fca4-401b-8517-\
eab88c1ca210"],

Cell[BoxData[
 RowBox[{
  RowBox[{
   RowBox[{"sample", "[", "]"}], ":=", "\[IndentingNewLine]", 
   RowBox[{"ogive", "[", "\[IndentingNewLine]", 
    RowBox[{"offset", "+", 
     RowBox[{"amplitude", "*", "\[IndentingNewLine]", 
      RowBox[{"Chop", "[", "\[IndentingNewLine]", 
       RowBox[{
        RowBox[{"InverseFourier", "[", "\[IndentingNewLine]", 
         RowBox[{
          RowBox[{"Fourier", "[", 
           RowBox[{"Table", "[", 
            RowBox[{
             RowBox[{"Random", "[", 
              RowBox[{"NormalDistribution", "[", 
               RowBox[{"0", ",", "1"}], "]"}], "]"}], ",", 
             RowBox[{"{", 
              RowBox[{
              "\[Lambda]", ",", "0", ",", "extendedRange", ",", "binWidth"}], 
              "}"}]}], "]"}], "]"}], " ", "kernelSpectrum"}], 
         "\[IndentingNewLine]", "]"}], 
        RowBox[{"Sqrt", "[", "n", "]"}]}], "\[IndentingNewLine]", "]"}]}]}], 
    "\[IndentingNewLine]", "]"}]}], ";"}]], "Input",
 CellChangeTimes->{{3.693283351979539*^9, 3.693283372080711*^9}, {
   3.693283404842252*^9, 3.693283432454851*^9}, {3.693284478529497*^9, 
   3.693284483983639*^9}, {3.6932846316431437`*^9, 3.6932846342027817`*^9}, {
   3.69328581218285*^9, 3.693285823436791*^9}, 3.693365508683556*^9, {
   3.693367359852776*^9, 3.6933673681153708`*^9}, {3.693367416890378*^9, 
   3.6933674277773952`*^9}, {3.701520483109268*^9, 
   3.701520486839575*^9}},ExpressionUUID->"6ec4c338-4696-496e-be42-\
ceab423d4561"],

Cell["Here are ten samples:", "Text",
 CellChangeTimes->{{3.701074364070393*^9, 
  3.701074377234757*^9}},ExpressionUUID->"f7f5ed58-4aee-4993-a4b4-\
672a2109a3d2"],

Cell[CellGroupData[{

Cell[BoxData[
 RowBox[{"ListPlot", "[", 
  RowBox[{
   RowBox[{"Table", "[", 
    RowBox[{
     RowBox[{"sample", "[", "]"}], ",", 
     RowBox[{"{", "10", "}"}]}], "]"}], ",", 
   RowBox[{"PlotRange", "\[Rule]", "All"}], ",", 
   RowBox[{"Joined", "\[Rule]", "True"}], ",", 
   RowBox[{"ImageSize", "\[Rule]", "500"}]}], "]"}]], "Input",
 CellChangeTimes->{{3.693283095098631*^9, 3.6932831037029943`*^9}, {
  3.6932832476250153`*^9, 3.6932832486565647`*^9}, {3.6932832845434303`*^9, 
  3.693283286183155*^9}, {3.693283330341937*^9, 3.693283331941268*^9}, {
  3.693283437567338*^9, 3.693283472965292*^9}, {3.693284546454061*^9, 
  3.693284552613699*^9}, {3.693284642418819*^9, 3.6932846429542627`*^9}, {
  3.6932858753582067`*^9, 3.693285888859743*^9}, {3.6933655170114527`*^9, 
  3.693365525923089*^9}, {3.6933657536218576`*^9, 3.693365754253401*^9}, {
  3.701520500596328*^9, 
  3.701520507417327*^9}},ExpressionUUID->"3b108925-54e2-4998-980c-\
4d8691406682"],

Cell[BoxData[
 GraphicsBox[{{}, {{{}, {}, {
      {RGBColor[0.368417, 0.506779, 0.709798], PointSize[
       0.002777777777777778], AbsoluteThickness[1.6], LineBox[CompressedData["

1:eJw83HlcTP37P/AQspY9Ct2ErIUk2V6IUkkqSgtRkbRR0t607zVNUzMtUogk
Ckn27CEkJESRJYQQsv/m931c18c/9+N5n97nfa7zOtecMzPnzH/rPc2dO8vJ
/vWQk/u///7fv7b5XZ8axJa4Vc+n/wFnl4dFd16yFfD7ueTDkzU3yUr42dz4
L66BPRCJtyKLOtvdIivj3MLLb6Y+Yaui0nZr3B/b22Q17K3WVNrewB6Fxf0+
3b48rYasDgUjB1eHAPZY2D7S1jKqZGug3/OGTjVd75An4PP3kedKTNiTYJRR
8r02gz0Fmi+DJ1i9Zmsh2vSjW51eLXkqeovbT7Unsqehb+sBnX2N7OmIkBYc
bZlxl6yN+jqNqGWJ7BmIEq3tu7aRrQNJeekqtWn3yDOR9+9V9sQYti6aBh4+
deARexYG5UwPbZt4n6yHQ9EGX1tC2LMh92h628UH7Dm4UBxaKdWuI8/FbufT
X89J2PPQNdnn/rxOD8jzsb186R+fzWxA0XBjbGsdWQBMj02T67uknpYvgLpA
WJF/jCxYgCiDjObCsQ9p+UIYHPA85pNFFixE8cuD30YqPaLli3An+cjg6gSy
YBE2pe3o7N7zMS3Xh4uy9ydxNFmgj7kHl/os7NxAyxdjc+/7SdphZMFiWEgW
T7Hs9ISWL4GS1+sebWFkwRJUJz0d8qHLU1puAJvbNxfURZMFBrBYrLo5vGcj
LTdE6d2OM/LJZIEhrBViDHoqNNHypWj+m6twdylZsBSjagzKVeJ5uREmjd3+
aeZVXm6E7N1FoyfLP6Plxrg8wH22B8gCYzR0LkhdGcTLTTCoNkU5tZyXmyDh
2p8eh1p5+TLMddnSt+G/57R8GfqMiMkytiHLmSJTU1EpLp2Xm6JWpX5LVA0v
X46T75LWrOnZTMuX4/3VMQlzF5HlzDDjcav+OX8yzBDtZDEq4CD/vRm2xqr0
b35KrjTDONe3fssVX9D4FfjvzZjvY+eSsQJdwhwa6lzIghUIrt+YsyudXLkC
7vMNd3w8z+PN0U17cMq6Vh5vDu3sRVVzBr6k8eZQnbV+V7dZ5EpzLFG7+NPH
jixngdrI+1kOoWRYYHxb0BPk83gLzFGW23X3Ao+3wOnQObumvODxljAeP1ly
rusrGm+JUaUVHyLHkQWWOFu9+dGZJeRKS/h1+1b3x5EstxKjDQrmCgQ8fiUM
4st/FGTz+JV49WjZBmEZj1+JtM1tFVXXefwq/Fdlv3FQI49fhVHlraXNn3n8
KhwbdWvlve6vafwqKPbXvHBchSxnBd2XkuQnk8mwQvjI18m6IAus0LerytY7
5jzeCnttes3a68zjrZGfrfng5HYebw3jBxWPDWN5vDVaFrnfas3g8dY4eqf0
4sI9PH41GjUXdgo+zONXY+XD9RME53j8asTPNvlkVMPjV8Oh9m2kVzOPt8Fu
VUe75A4eb4MOpwV/+/ZtofE2GLHD60atGrnSBnPUA6SB08hytuhjIvU5s4gM
W6z5Nah22Uoeb4uhGe5r4jfweFsof7rrZLyNx9vhibZwtzicx9vhkbLHTUEK
j7dDc+nW75dyeLwdqjduaNy9n8fbY3tEo2lBGY+3R0x3u2/tp3m8PY4tts+O
vMjj7ZE9o6rq7DUevwZ+ni83atXw+DU4tGBOetV9Hr8Gmr2cxcJHPH4NQpMu
2RY18vi1KLcd9lXSzOPXYu+iUXatL3n8WhzxsOk+v4XHr0XkthkdWe94vAPM
rtW5tn0kqzlArr3cKvcbr88BjwLn1Ob9JTs44FTK9L7irm9o/Q5osX08dGRv
cp4D7lRZHhkygFzpgNHal00bVMhNDnA9sPa91liy3Dpcm91t84ppZLV16Frp
qdM6n4x1qA55edLXhOywDt0XJwcesOL51+HyuS4ix/U8/zq0Frk/7uLO86/D
DXGM/EQ/nn8dvt3YtnNyFM+/HtbKJXOCRDz/ekhNdl4dncvzr4eevGFF3n6e
fz2W/HDbdvcYz78ed3Pr0m6e5/nX48+vZ53OVfP863ExZ9PrO3U8/3rEyE27
adXE8zvCLdBTfe4bnt8RzqUVDT0+8fyOyFx1NdS/g+d3hH7w8luacm9pfke4
mEuUSxXIeY74kz0krPsAcqUj5Ccmfb03nNzkiAkZ7cLO48hyTtCZdXlg1WSy
mhNE68+fMJhGhsz+H61m6JAdnHDz8MEPNbN4fids0W+s+TKH53fCxS5xp5fO
5/mdoPvO85Mbu8kJzp9Pe+rO4/mdkdTr7YGwuTy/MyY9KZjQzIYz/nouW78f
PL8zLh3tab57Mc/vjPx664N2y3h+Z+wrilq63Jrnd0a3HRfOhjny/M6YtxgH
rnvw/BuQEzFpgkoAz78BLedcb9+O4vk3YNfmru+KU3n+Dbh06qCoLYfn34DC
+LJXKYU8/wYEHV3SP7eM598A8YVy1xXnef4NeOyfJPh5k+ffCAOlp4V6j3j+
jUhcMDO28hXPvxGKbzoKoj/z/Bthfllx6uLfPP9GbDX77/AP+Xc0/0YE5bQU
5vYhV26EtVFiv4rB5KaNiEsZH3h7BFnOBTgXOW7baLKaCxQHu7+eMpYMF5xV
zXbJHU92cIHk2rTGI5PJAhcs9Rrfdn0qz++Crq/Sg4QzeH4XLF8z5scRXZ7f
BZEjRX7/9Hj+TagNGB32fDbPvwmxXtfMm9jYhG7LVfz3z+H5N8H6iUrnPvN4
/k1wG7bV49d8nn8Tbj59dnnjIp5/E54PLdjespjn34RDNUuGPl7C87vihbq8
1262mivkLu8fbMOGK8ad7a90j+3gCsHN3CtCA57fFSHTNyo/Z+e5Ym3XS5nh
7EpXJJR/OT7dkOeXuba6fcVSnn8zFFoezVZkq23GjFFqD8N4PDajeFfnNxn6
PP9m5Ov/LcjiegWbEafTpUsh79+8zbhx5EfFPs6jcjPmeGw7XTeR598M+TCL
kRVjeH43pEaJZjmO5PndECNa/fW/YTy/GyTD3mWOGMTzu6Hr5PbcN4o8vxtu
6mVrjevF87vhwjR18YDuPL8bDi0eESbpwvO7YaN0t+7XTjy/O072evzVqzPP
7w7poTmzdrDhDlub5mPX2Q7usGoMPWjM6xO4Y+rvaylj2HnuWJvl1EORXekO
1dbvgSncH03uOPQmzUqhG8/vgW7+Q/ec5e1V88Crlz+XLOJ64IH7u4WD13G9
Dh7wuOmc3GUAz++BHeP8yuN4/+R5YG6XF3tnDeH5PbBU7k7NsKE8vwdKZ3rk
L1bh+T1hPDvOs2I4z+8J+R0lji7/8fyeOGJ30WEp5+XgiZ17FtbHa/D8nsgd
Vzw7bRLP74mtK4O9ov+XvydOve9Y8l6H5/dE2P07N0q4n+S8cOWn5qwrC8lK
Xpj+fXm1+v+ORy/ceiK3dOJyspYXLJa7Sw5b8vZ54bbBJltFG7KZF9JqFS92
c+Dt9UKGk83S/A1kLy+cfmuhr+/O2+8FtU6v1v30Jgu94HOr09CaAK7HC8+i
/nQZGU4u9cJSsd2Cw3Fcnxea19/8sFZIrvHC3MBqj+h0rtcLY8zvLHyTSW7z
Qj/78vGvdnD9WzDmU4T1wzyufwvi/x1I8dnN9W/BxrVv7k3by/VvQdD6a0Wi
/Vz/Fnh2b5/cXMz1b8H85NX+1w9x/VugOkPlSXgp178FD+VTu5Yf5vq3wGhe
e+8nR7j+Lbh/2t0+oYzr3wLttO1Nr49x/VuwYWDOcY9yrn8LXrQoZ/zl5TVb
IPfkWs9T7KYtEJZWXW9lt23BksWTM9ey5bZignvVMQeeT2krnuse/hpylOvf
itTAXhu68PZpbcWju2MGtJRw/Vvxp6vBcK+DXP9WdDTnr/tRxPVvxYLLg9cv
LeT6t8JBOtZoZAHXvxWSVYrinflc/1a8buz5Rmkn178VH3Y++5DHeZVuhZ1+
59gfOVz/Vux7YWY6ll2zFXnFyzPks7n+rbhT/ydc+r/8t2Lw7W5dNki4fm+M
PxIRfVXM9XtjyOBdmatTuX5vnLXZ825sEtfvDQW/2oFuMVy/N1zOzV42RcD1
e2PY4/RPb/24fm8Etg2Pbd/C9Xuje/egUQWuXL83rk+de6BwPdfvDaXDxy//
Xc31e2P+h70JrWZcvzdce3y+voTPJ5XeOHXgZnUznw9rvFEfGRkVps31e+Ne
Tsnsk3z+bvOG7kO1hbn/O//7QNPq7bDN/Hqm5IOnOo8vpPzv9dAHKvPte5n9
ousNLR9c2WUTduQ9X5/4ICSxvbNGI9nMB+9mvtu/q4avV3xg8b29V/oFspcP
bntM/6JXztcvPriTOOK6+ABZKFt/zy/uV/L4esoHRj1tzhmlk0t98Oqffvq9
eL6+8oGu9f5I13ByjQ8aR363+hjI11uyeqZ9f/fel9zmg7uBD4vPevP11zbo
75F3KfQiK23DRr2yJe/c+HpsG3qfNBnWy5Xr3wYj0xgjZReufxve/ZyQPt+Z
69+GrhePvvm0nuvfhvqQlOrTfP3ptQ3n1iSrKvPfC7bh58SullOduP5tWLug
ufblOq5/GwL/GD1wcuD6tyF7UniGxVqufxv0xtiLv6zh+rdhjNrYFSbspm0I
yN5UO92O69+Gm83d/UpXc/2+cG2Ua9uziuv3Rfka8YUDFly/L8ZM9bd7toLr
98XHZQI/eXOu3xff/n06HGrJ9fuip03DaV8rrt8XF1uXXx7P83n5Iun4tU3Z
Nly/L/77+9PjiT3X74uUir4vYnn/5flCfuGRo082cv2+sNLws7fl6/dKX0zp
vH/r1G1cvy9s1lz8KvXn+n3R7YFGrXcQ1++LAmnQx4MCrn87hk6oWm4fyfVv
x506lSGHY7j+7dDXOzPGPIHr3w6r8WbzXyRx/dvx9JpR6jYh178d+fmrVTtE
XP92NM6yvxiUxvVvx5Fj4wamsQXbMVFbZbyRmOvfjhSD3L3JfLznbYfmvpQr
ByRc/3bZ9ZKXjW0m178d4xRKbqdncf3bIZKrTBizg+vfDu9LpedW5nP92/Fx
3+iP0Xu5fj80znlnacP9p+SHuq/X+r8u4fr9IDKafujpUa7fD+4NQW/+HuP6
/eB6Iy/I/zjX74fJ4a7FWRVcvx/q32bbD2Z7+aGy35qQTjxe4IeAjItHtA5z
/X5Q/JPSOoLnz/PDf0kbLtYc4vpl2zPm2kcndqUffnYeozuFXeOHLUlxMTd5
fJMfvtb2nRTM29/mB8mgWGcpb4+cP3btOm617CzX749ZexueaVzm+v3hWrLU
Kozfr2n544u5T1H/eq7fHzOF7S8EL7h+f7w9feLzgTau3x/Bw0Z5NvL7NS9/
NG8JnhaiwK///vDI19tzoj+//vvjaOnLp/mq/PrvD+N3ux9Lx/Hrvz+ubVAY
M3w6v/77I0lpz4Rp/3v990dCwtqzt/n6rckfaxo3nZi8kl///aHbs8ih61p+
/Q/A05Z6bWUXfv0PQN61jQ4hXvz6HwD5y7mCe758/gvAbskFkwWBfP4LQLZe
sKNJCJ//AtDt3Ob2ZXw+dAjAPMO6Odv5+s0rAMdn12SPi+L6AyAY7uboF8v1
B2DFtq2/P8Rz/QG49/btSM9Erj8ADVUnvER8Pq4MgO3l9oWP2TUBgGRC0H12
UwAmP9C0Ps5uC4BNVPUBb7ZcIGz1Ps9/z+tXCsTDt4mbTBK4/kDkbF/3ri9f
b2oForKb+bFN/zv/B2KCzusBL6K5/kBYrJm5QJuXOwRishsipbzcKxDvT0nz
bkVy/YFomTRhUhjvH2EgdPr3S1Hk/ZcXCP3V6450D+X6A6FS8nHWMF5eGYhz
Y8fMteLxNYE4aPE2sy/P1yT7+6OLP8/ketoCsV/u7N8ZfL0sF4QHJaM/9OXr
ZaUg/Ly4rOQ3Xy+pBWHj+f/eXcnl+oMw8eLokL98fYwgfDfaYXSFr/fMgtA1
zbDDia8fHYKwuotLU9Iprj8IpilfHked5/qD0P9hg8KEq1x/EEJvxY5rvcn1
B0Hf06Vh2z2uPwh7p/V8rfiY6w9CrsMlyYrnXH8Quj3zmqb9lusPwitJ9nHH
z1x/EHQCSrpY/uT6g/F2kV2SfudWqj8Y++y9w+p6ktWCkTj5gPG4AWStYDyY
EKvopkJGMEYoV9+8qE42C8b1eattyyaTHYLRw+B7Lwcdslcwat+0/02aTxYE
o/nTlIINhmRhMLx9r1xTMSPnBeN4r2+hVavIpcHw93v8ZKI9uTIYOj6DOn9b
T64JxuUbL0f92khuCkaTVEt4yo3cFoy7cQb9rm0hy4Wge+uDgi++XH8Iuk61
aDkVxPWHoFh4RzU0gusPwf7FHktPxnH9IVDRXPd8QQrXH4LkCPXDu8RcfwiM
192ZZp7F9Yfg30vh+sY8rj8Eq20SRk0p5PpDYHSix/bXJVx/CBaoaip9Luf6
QzB+hZ/eqjNcv2z8sbv7nl/k+kPQ/Lx1ltV1rj8EwSM+hm2s4fpDoDjuP9+6
+1x/KHpObekx5DHXH4obb2paXZu4/lCYd+8kvf2S6w/FmfUdcRHvuP5QXB/r
nN3RxvWHokC8QlLwlesPRVvtYrWIH1x/KFbZh/34/JvrD8Wha09mR8u9p/pD
Ib284dbLLuS8UMywm7aooxu5NBSCr8mDHvYgV4bi4etvMcN7k2tCoSc5n9On
L7kpFFF2nwunK5HbQrG2WUvtWz+ynAC1/420EA0gKwiwrUi338xBZCUB+r0z
UUoZTFYW4M3jhzcfDSGrCTCrv/qFGmWyhgA7S9acqRtK1hJAsHWzlrUKWVcA
oy8Oko3DyRBAeKnXmfcjyYYC1P3LfLdlFNlMNl51ZactY8jWAjydGpZ+TYPs
IEDfaTmXCiaSXQTwLNSM+DeZ7CXAYUeF6y80yX4CDJnW9FtuGlkgwJGPt5bE
aZNjBTigNGRtz5mchwA/6y0eZs0iSwUY4XXFRG0O5yPAsC1HkqbPJxcK8O5R
/0/RCzkvAWJX2q/SX0yuECDzg7pfngHnJ8C0mXudvZaSqwTo1Bi0rZ8x5ymA
vvaNQKkJuV6ASw/Nltcs43wFmG2898xJU3KLAC3XvoU+X855C3BKYPIwegW5
Q4DFv3fv1LLg/MOQ/iRX+7kl5x+GN3c/1KSt4vzDIP6lM6qPNecfBr0Kv+C/
qzn/MBTtGzimwo7zD8NgTYs/1ms5/zDYVZ4UTl7P+YfhrObZCyHOnH8YFj16
saHnJs4/DEf3yCuvceP8ZX//Rm6L0JPzD8Oq6bvPlG3l/MPw95OzeNc2zj8M
BgbOiy75cf5h+FUbZnYikPMPw7+guogZIZx/GL5v/5MRIuD8w6C6eoJm1wjO
PwyxBwI9h0Zz/mEY762juy6O8w/DlGL/W7GJnH8Y9m34tvpYCucfhst2wzQH
pnH+sv0jVmxZncH5h+H4a6GXNJPzD0OE3uctnXdw/mF4NORUy/E8zj8MG/ye
ZAr3cP5hcLj35tDuQs5ftv3+q3KGH+T8w1ByQPmIzWHOPwzuOVsux5Vx/uHQ
mzsgaU855x+O3lphV/dXcP7hMFZ3/Zh3kvMPR3Fe9OGC05x/OFxev3BUOsf5
h2P2rp7uHuc5/3Cc6TEq4fdFzj8ce91mzw69wvmH49mx4LnJVZx/OLLvBhYd
v875h8uOV83X36s5/3AcOPf4jN1tzj8cIz99ndRwh/MPh4eGoPO/u5x/OP4c
aupx7j7nHw73A3WTvB5w/uGwm+Tn0ush5x+OXKvrigcfcf7h+Lh9oUVcA+cf
jlFR6gtSn3L+4VBqrJvs18T5h8Nszu3r759x/uG41l+/qVsz5y9b3i3eveAF
5x8O844ld9++4vzD8W2B5citbzj/cJQ76A053cr5hyP/zeN6vzbOPxxTdhiV
mrdz/uGIdvIzWNPB+Yfj3fzbacP+cP6y9UXqfX7R6QPlH4HUiIDBjt3IChFY
cTk++VxPslIEChqjHUWKZOUIHOnxyT1vEFktAhdHuOX0VyVrREC97mCp7Siy
VgSmTnykPkGDrBuB2a9/mX2fTEYErrl1/bFYm2wYgQeOX1e76ZHNIuCp+GtS
+3yydQSs7E7eu6FPdoiAsUNQyoGlZJcIaCdmVtWakr0isEhTbcwyC7JfBI6P
OW0UZUUWRCC9zznj4Xbk2Aj8djlm1OJAFkagk8oUxSJnslS2PQuWl3RzJedF
IP7rDu9hHuRC2f60L809s4VcGoE7dcuvtPiQKyIgP2TJ22/byZURMJyssvJQ
ALlKtr9VxStVgsk1EVhZ31r6K4RcHwH/FQaVKQJyUwSmhO/N3xhObolA7z0m
y1QiyW0ROLBSMf5kFLkjAjlGY0cNieH8IyH4bPhaPpbzj8SxPsfCDrCVIjHx
yYaZg+I4/0jc6vn5QzFbLRKzc6MM3OI5/0is+2JaEpTA+UciSHvf1teJnH8k
tExflM9K5vwj8f1UbrBeCucfCePGdX4FbLNIhGosV/nBto5EZkhjr0a2QyTy
L3dWHMV2iYSVZsJTF16/VyQ+mx4NPJnE+UfiQ0X9eHO2IBIOKlem/OTti43E
rK+rW3XZwkjMPWsJBa5HGomMOwvvJnD9ebLt/fDJMZn3Z2EkhmasF2jw/i6N
ROOZ3y/ecz4VkUjP6633nPOrjMS+FLnC65xvVSTuCaYedQ/i/CMR4PJIVO7P
+cvWf/dFRl8+fppk+eTurtnKx1dLJJRVkuf13cr5R6JT7Ki8ek/OPxJJYuPu
O905/yh8cz6Usmwz5x+FJRJVl3QXzj8KWc6qh+r4+FeOgnNUycupjpx/FDSG
q1RZcb9oRGH8NN0h6vacfxTWH1GcUbya84/CiA+VT7VXcf5RyN2nazme+9Mw
Cjsqjsc5m3H+UTjzSvPSo2WcfxRGvyrYVWPM+UehemuPC85GnH8UMp/o/DHj
1wOvKGySy7RSM+T8oyD+cH5vdwPOPwr2KWeUfy7m/KNgcmb16h5sYRRa5nqb
9+XXG2kU5pw4vm/oQs4/CjO7Jgb/7/WpMArdA27UBc/j/KPQ3En17cs5nH8U
HBO7Wwv49a0yCh8L3D5encn5R+GHp2+o6QzOPwqXEHfCexrnH4VOw5YO2qjJ
+Uehoue5J8qTOP8o5N04dGQev962RaHrXP0nC9U5/yi4rj4fPUGN84+GQWWs
8iB+/VaIxtiF7k2+ypx/NFYHSbVM+PVeORrz9099ntyf84/GmLTucU5KnH80
FvaYVzakL+cfjSA/h6/BvTj/aPx2PZqm1YPzj0bghz3Tlbpz/tH4WLxy+9Cu
nH80mqYu8FXvwvnLtjehLH8cn78corFOpOWz9R+f/6Phl9a1lwuf77yiYbdH
eFfrF5//ozFzpf7x4h98/o+G//KOIyv5fBkbjcVTCl41fePzfzR2fjj0YclX
Pv9HwzK09+Nbn/n8H422f0Vp9R/5/B8Nw3z1mHnv+fwfjTkBghMq7/j8Hw2f
LpU1LS18/o+Ge8tn61f/O/9H42tLaMgTvj6oiYbLrT7H5j7n8380Tn46YPi+
kc//0ZigfGSCEV+PtERDeDr95Xa+XmmLxvnInz+M+HqmIxqdL7n2kvD1j1wM
Lo6zjb7M10sKMfj4J+vSHr6+UoqBTacNBvdu8PVfDEb3Ux01la/X1GJwfffp
xU6X+PovBir7FXfsqeTrvxi4Dk07bs3Xi7ox6DS3q0kDX28iBpKhX/0d+frU
MAazttY9m1HM138xWOKSYLp0H1//xaDva/sV+bv4+i8Gr7ftC3HL5fxj8CJS
/digbM4/Bnm267VspZx/DHoOH7B/UTrnH4NW9QlnHqdy/jHwm+xzUZmv34Ux
yPQuV33J1/fSGOQo5O9Zk8D5x2DGm/Vulfx+oFD29w8D5xvFcP4xOGNqsX9X
JOcfg7Ouyy7uD+P8Y9Dxrtv+OH4/UhUDg23PE0v5/UpNDF7ueqs705/zj4HO
mbCa676cfwyKZyeJbnlz/jEoqtTQq/Di/GOwWnvT9DQPzj8GGrGx50e7c/6x
eGbdI/PcZs4/FuaqoWte8fsxpVhclr/wx9iF84/Ft1sfUow3cv6x0PGdoDBo
A+cfi047anNjnDj/WHQfczfSwZHzj8Wsdeur5NmIRb/gn93nsQ1jYfkm6fEK
tlks2oc8WhvM7x+tY7Gy17O3s9Zx/rGYqpMqF8fvN11iUXXuyl8/e84/FoeO
vnntYMv5x+JglPBvGr9/FcTCKrVfcQe/342NxZmkkejB74+FsXAb8mvdR35/
LY1FeMfM9jwjzj8Wdwc9MxXy+/vCWDTvK5nkxp8HlMbCyHFGVYou5x8LPDvZ
f9dUzj8WO3vq3DafwPnHYqOeIGnZaM4/FmE6XvJC/rykPhZzGxX/c+HPW5pi
kfH3+mv5gZx/LMa61+v+VeT8Y2Gx+WePjz05/1jM+X2435CunH8cVjl8Of3u
L30epRCHtOSwvW86+POwOGg2LTUu/EJWjsM+e4XLmz/y52Nx0JmTu/Y1fx6m
EYdtyxB69zV/XhYHPanTxkvPybpx6NwUbL/1CX9+Fof752YstagnG8ahOe7t
set3+fO0ONT21rwhvE22jsOK8/qD4m/w52txuBs2OTL/KtlFtr4uHzSi+PNA
rzj0T57W6e05sl+c7P2YlvFM/vxQEIfvwzsiLE6SY+PQN7li9tLj/HlkHEYr
7/czLCNL4xD52PRRTCl/PhmHdVhn71pMLozDqYTFGw3588zSOMwvX2Rxcw+5
Ig5TVwxaMWQXf34Zh4J98zYM4c9Dq+Kw0/O2379c/jwzDp59HY6NY9fHYfiX
04M77eDPN+Pg1Guk25hsckscgs6d3ySW8uedcUh6mfNqZzq5Q7b9/no7xSL+
/DMeZ6e8jF3Ln98qxON16Tjb6QmcfzzuemuWlkZz/vFw33Vh8ZVwzj8eKwae
2KkZwvnHY8qg5X9u+nH+8Xj/9r8J8t6cfzwscfJD+2bOPx7ZXhXZak6cfzyC
0xfXetlx/vGonaT9a+xKzj8endS/PPc15fzjIfmqXzmfPz93kY3fH+5xcSHn
H49RCgbKnnM5/3hcU3E9tGEm5x+PpOwA85FTOf949OrpeTNpIucfj8x34X/G
anD+8Zisez9WaRznL5vPR8704VjOPx5t1RFBmezSeOwqeTxIiV0Rj/RhrwpF
Yzj/eESX95lYyK6Kx75I07k57Jp4mKrM9TvBro/HpVtdZtnw/E3xaN477b7d
eM4/Hj9epgyumsD5x6M1+l7r4kmcfzxUgh9kxk/h/BNw5cd5zSFcv0IC8tQu
Leo1nfNPwI3Nt7yitDn/BKTX5e4z5O8z1BJwTsmmYLEu55+At5/bN5jocf4J
kN/dz006h/NPwKFDMTVW8zj/BFjqLhEc5O9DDBPQ6+uzwCELOP8E1HhJhkzk
PK0ToHkldGYd2yEBwxpWXtVexPknoDjfNr+N7ZWAfd8uDbqrz/knYNHQ5XuH
L+b8E1A67uLiobw8NgGOFZt2vOf5hQnwaRxins7bJ03AkNsLKnZwPXkJaOn5
Zbv9LM4/AXMvzopYz/unNAEX3vxSPMP7syIBmVZDGwby/q5MwImaRS8v8vdF
VQkomaR1bwrnV5MA7y2OnWr4+KlPQPnoNfeiRnH+CQh4md/QezjnnwD1DY7z
Zwzh/BMwpc8PQWA/zj8Bv07HflrWm/NPxFqNu+Yd3Tj/RORedB5h87/vwxIh
Phxyf+A/+r5MORFjL3wwP/ybvx9MhL4wLrXsF1kjEUkTPGbUsrUScbAupmQU
/71uIg6HjzTZykYiRo8f9N9z/nvDRIRvC9tV84O/T0xE+++TBhe+k60TMfjv
uX4Lv/H3i4kY8zRhtvJXsksi+pSt2jChnb9vlM2/0K25+RPZLxFzBG9s/n7g
7x8TMc9r58t578mxiTgeajz2wzv+PjIRs9wn9t/J3ydKE3F/4oHY2S38/WQi
/vyc4v7oBbkwEb6uSidnP+PvKxOhs22xOOIJuSIR22bpDDz8kL+/TERkoenJ
R/z9ZlUitDZu76F2m7/PTITU9lCDbxW5PhGLUmxTs/j706ZELDu26Pr/vl9t
ScTU0EOj/P53v18ibuW1j+rP9+t1yLa3n5tRPN+PJ5eE6E5qC2L5/keFJFyc
MWb4P74/TikJm/139ljA3xcrJ6Ep7fe0zfx9vZrMrzeuNOHvozWSkF338pwx
3/+mlYT+y627reP7CXSTUJLTOtp0I+efhC5/5OasW8P5J+GueN57rOL8k7Bu
pcOH98s4f9n65zW+W/u/+7GTkD7i3ZZTfD+0SxJQ0D5wCt9f7pWECM/zBdv4
fji/JAQUx85y+d/960l4YGv16wvfXxub9P/fHyQ84ftxhUmY+lAYqMP3z0uT
MGl8VR9nvh84Lwl6i1wD/uP7OQqTYDRz4HeLf3y/ShJsl258+q+dXJGEb0n3
r099x/evJKEjK6isWzO5KgmBnbo6+T/m+1mSEFKy1H3EfXJ9Eg7tGfLs+G2+
vyUJOvEeWWrXyS1JuDH7x9Toi3y/SxKsegvX6p0kdyTh115Tw5F8f4xcMlQU
S9Xn7yIrJCPL48Lb3Xx/klIyDorPGpjy/VHKyQjvPTcmm++fU0tGmNbvwY58
v5ZGMsqb9m7JNeP7ZZKxqB7/veTnQ3ST0dbZ3ezHWL5/JhlbtSJzWhTJhslI
mfil+DI/72KWjJLJP8fseka2TsZsxxL/P9f4eZhk7Cv+O67vEbJLMtZqvvAt
ySJ7JaN3mLxRZTjZLxkH7o8eYreJn99JxoeljUHOy8mxyWh9nfzGbAZZmIxz
Ws2re/DzS1LZ9ne6v+2sHD/vk4yomzv2PuTnrQqTIfT53evAdXKpzJUfFq08
TK5Ixp+Z+yaWZfLzWMloSDEZqBBGrkpGgHwXpyv8vFpNMkb4BE3qMCLXJ2Pm
nCbli5PJTcnodtVjSpYSuSUZTisTK3q00/N0bcmQuo7wLK8jdyTjeEGD6HwF
P3+XgtMXN/fyyiIrpKDmYq9siwCyUgp0zj7zi15NVk5B28Z+D8S6ZLUU1L76
U7RPmayRgombLB6q/KTnF7VScDmq7mv2Y7KubLnHxjKT0/y8YwosVwmOLMgh
G6YgMbxpZHIw2SwFR5P1Rik5kK1TEK24YXjrArJDCtp1rp+1GEV2SUGsvKN4
VGeyVwqqrykcaHlGz3v6peC9Yt6kRef5+dAU5L8fkW66kxybgmm1eh01gWRh
CuZ3emMYtZosTYG64Qv3Jl1yXgpS2jRWWA0hF6bA/NLHN1Ff6XnW0hTsdheO
zr9LrkiBqb7CQJWj/DxsCjpO+Jr14+djq1IQELS5vJ8fuSYFOd9+R/rakOtl
++930ZGi2eSmFEgPL9MZo0puScGsuu/hvX7S87ptKchs0Jw6o47ckYLWr3fS
Vhzh53+FKOny0ah3KlleiHf6ZSEJW8kKQvSdu6mqxILcWwg39YI/KTPISkLk
T1QJ/TKEPFAIs7m32vR+0vPHykJYTNTe2uUxWVWIhA1PT3acIKsJkddN8cgk
CVldCIPi0R6jt5I1hJD+ER4Zb0qeJMTSd7UDvkwiawkh/K52Y0IvsrYQ97xG
iH+/pOendYXof7uxT/pZ8hwhGr1V54yUkiHEdry21N5K1hfCqMvzupdGZEMh
7JoS1TqPIpvI6pMoh9z4Rs97mwkRlqaZW3KNbCmEf9Rle+tssrUQ8WoWnnlu
ZDshFu7SevVqHtlBiD9bdg390Z/sJMSZnt3TI2vpeXQXIc4uP9l3SRjZTQjF
roPnJ0wge8nc3NzeUE3Pt/sIoXJxoGWrG9lPiO+eWa8W9CEHyfJePWeV2yF+
Xl4I004rd5lbkiOFyMoc3y76Sc/bxwpRfOHHWfMscqIQ0JrXy38WWSjElPDN
QSqP6Pl9sWx/SFLP7vUnS4VY1tNHVXMYOUcItYbY2t8n6fcA8oR47b3CU2xL
3iNEwPrRA6910O8JFMry0MydXpNILhbCUCfsecMIcqkQRX/sBNpl9PsEZULc
HKWzpmg5uUKI+alPWrQ+0+8bnBZikvcT7S4Z5ErZ8VPUVcVhDvmSECFDP5WN
ek2/n1AlRPdVQ5+VC8nVQvzQqm9S1iPXCJH29PWY+pf0ewz3hNjSqcv7fmnk
etnx89PNVbSQ3CDrB7v9y9Pa6PcemmTHd8UpjydZ5BdCzJ45t2WWAblFiIjt
4VWC7/R7Eq1C+H7uODL0ALlNiNWfpHsMHcjtsr8v+HF82QByhxCaDdPzNS/S
71f8FiKjd8O6tVv49yxSEXG+9cDxkWT5VMg35dkvqaXfx1BIxfzuhfFfE8m9
U7HlZmSW7TKyUirWb9q0ZUo/8sBU3HKe1eXkPfp9DuVUtBfcdTwtIaumYuWm
jbmb7MlqqRClnDjuPIasnoqlejYKhk/o90A0UrHu18qcXG/ypFRoevcJEyiR
tVKBTSOHBJXR74topyJUIdv0mjVZNxUdIyLvl329Sf2fCp3rtr8ThGSkwvzK
TVUdTbJ+Kr6/zr/c/U419X8qlD1ydjm5k01SsTa/++BF8mSzVOzV/26cmX+D
+j8VlUZfEu3nk61T8WbW57WWD69T/6ciXr3R1cyP7JCKked+ZH9TITulQlWh
Imji+WvU/7L1R1099Xoj2S0VNUVzO9v1JHul4uDc+k4ORVXU/7I8i13H3DQm
+8nmM5u2rOXDVer/VKR9PLzmZBpZkAqVrldrdHTJkamoOPOfcNfjK9T/snzG
JvQSC8iJqfi29kho1HiyMBXXlrT+Nbh3mfo/FV65qdd6CMjSVKzIt7k2biw5
JxXPk3Nd31y+RP2fimetFlNrXMh7ZNuX77EvTpFcmIrjH8fVNpZfpP5PRQ/F
gk8j7cmlqTjUbUB5XjdyWSoKn4kLbpZdoP5PRbb5o7yzDuTTqXj1NGCARS9y
ZSr8Jw3oEX78PPW/7Pg7J+i0bB25SpanY6FS3x7k6lQ4Lkra2rekkvo/FQbG
tY+mWZLvpSJ8gKKj0bdz1P+pePlpeky0IbkhFUfNbk+KzTtL/Z+KCQ3r9mR+
O0P9nwpjX83eM4zILalwshrY/i/3NPV/Kgxn2VoV/TpF/S/b3ukGTQM3kNtT
MWpeeXjGo5PU/6mY1zSq5JEV+Xcq4rpbzvr08AT1vwg1aVoW7fZkeRHOvb27
9MXrCup/EU7m9f4Z7EvuLUKxafY6+b5kJRE23xCPnVNynPpfhNZNB0yaV5CV
RVAZdfQ/re/l1P8iiD90fhS9i6wmguf34MXu5mR1EQ7827nhQBeyhgiNw94e
nlxxjPpfhPMfDre2epK1RPD9GfDg3Xiytmx+h1UuWW/LqP9FEOmMnil/lDxH
BK9jt0smBJEhwp7Uuj+uC8n6svVFxTjP70Y2FMG4t3ngh6tHqf9FGNZLdUd+
PNlMBAVjh8HVy8iWItwReUbV9CNbi6B14nTCrwdHqP9FOCKwvXUih+wgmz9g
uJ+LLdlJhFdVXav2qZBdROgf0WvcqeeHqf9FWGVVv62xmOwlwmSH7q98A8g+
Iiw0Uyk4bUr2E+Hoac+MT+PIQSKELpnp/1yOLBDh4LLcBfselVL/i3B9olK7
/1FyrAiBmdObV8aSE0Uw2Xzj6UJbslAE9U8Zb5InksUifFSe8af5Swn1v2z/
V/f4b00aOUeEMxeH7GyeTs4T4bfdxqKqu4eo/0VoqR75+q0vuVCEMSvuljsr
k4tFOBbSd7DnsYPU/yLM2qvmcXg1uUyEFQL1PwoK5AoRZh452mR4tpj6X4Q1
/v2X24SQK0VIMnk45uti8iURHGu7XJVTIlfJ+mFc6H7L+weo/0XQ33Amd5qU
XCOC9059j3nryPdk85ucd9CYQq4Xodtunxsav4uo/0UIUO17ofNNcpMIT3RC
FyzbQX4h68eBz6rmeJBbRHi6Zcf5TkvIrSK42A+cU6FKbhPBw/vB+HOt+6n/
RVg7tOF8r3PkDhEWOS7tVCQk/xbhionih1B7slwaGjbV9/w6mSyfBqF9rl7n
LmSFNMSHas/r86SQ+j8NdqE5Zy+fJSulQb3etOL5PvLANNR37/VhkpisnAYl
ybVn0lCyahqSDr0xb9pMVkuDRLQ/v9WOrJ6G1rDShzfNyRppkAudOnqGMXlS
Gho7no04Y0DWSsPssOPLT+qTtdMw2TlZbsUcsm4aiq9++1CqTZ6TBq201ONN
08lIwzuVJz5hU8n6aRDJZej9N4VsmIa7p9sW9+XxJmlwuv+4sW4u2SwNM2d8
6PF0MdkyDd+som4P4u23TsOSfa+0mxzIdrL9sz//pD7X75CG6DKVouVeZKc0
LOzUb0k/b7JLGkxwfY+HH9ktDQHTNd8ODyB7paHMcIvgmz/ZJw1xSp23yAnI
fmnwsqju8iuCHJSGr11HFtVGkwVp2BfWrCFKJkemYXnH6Ve66eTYNFiOkgtw
lpIT0/DEzrnqWBZZmIamZM01fdjiNLx1Nt7rnEeWpmHG8Wll88rIObL9Ux2n
/7CanCfbv8Uh+743k/fI1nfWa0jtT3JhGgZPG793RH86HovTcP343FlyY8ml
aXB8Mb/3LT1ymWz9WTfkHi0jV6Qhs/f2FSm25NNp8PScpXPahVwp2/872wck
bSFfSsO5ohUh3X3JVWlwNT7/Js2fXC3b3y872nUDyDVpuPjf7Elvt5PvyY73
m6eD5nmT69OwdtrfmJ6u5IY0nK+etgo25KY0iJfXZg80JL9IQ96vE+XLppJb
ZMdbl4XS8yPJrWm44d9y+J8quS0N3mfmKbiP4P5Pw9yrJfeTeHmHrF+nzju3
YTj3vyzP918ahaO5/8Vwxfmwq//rfzGmu5sH3tfh/hdDI7apc9occm8xBi87
mDhrIVlJjOBVC4LD9ckDxSjOXfH+M1tZjIEqox7eZKuK0W1Cly6NRmQ1Mb6M
aTHdZ0lWFyOj88+PRfz6pCHGsWGi4jGbyZPEaPYOFJlsI2uJceFgiVsv3t/a
Ypx7UdnUaRNZV4yRxrMfPXEgzxHj9tPyT71XkyFG/p4fOb9NyfpiLB+6zNhp
KdlQjDXL5oniOB8TMW7u6xDkLSKbiRHw58zPpllkSzH0fXuEXJ5Othbj9/RI
NQNNsp0Y1RsvF22eQnYQY5xSxYNgzttJDM9fygYmM8kuYsyrulIEns9NjC3l
3Q8lmZO9xNhs+eSH2InsI8Zda7uyej4e/cTobrz+R1E8OUiMqn7FS09lkQVi
7PTeZR+ykxwpRsPY54jIJcfK9t+zPupLeHmibP+WqZlOZgvFWPLuzlPRXrJY
jJdfLhc7V5ClsvVPMA+Xu07OEePI5pumu+6R88SQzOoUf7OZvEe2v3pc9b7V
QS4UI/vLKZcX8nS+K5Ydj3eONg7oSS6VHY8pjkcju5PLxLi//YTr+V/c/7Lt
X7fp2qeX3P+y5bu2Rg88z/0vxi+nffqpOdz/YuzIvOL5OIT7X4ztFg2JV525
/8V4fn9mWYIZ979s//4o3vBhBve/GB4Fjx59VOb+lx3PrnN9Fn+n17MGMcT6
ksfv75CbZP0Tv7M+7wD5hRhvNFbMPBdHbhGjfW6kwMCV3CrGxLdtDXV8vmkT
42TN2D+V6uR2MVQPLEgf34vcIcaAv84PD3zdR/0vRh9bj4M3n5Dl0vFj3NCz
G66S5dNhffvk2ullZIV05Ey2wv0Ccu90jN7uUKO9g6yUDqGR99EkMXlgOgxM
3e54RpOV02H1qefvT15k1XQM3LbuaLYdWS0dWt1sD2aYktXTcT/CQdliNlkj
Ha+zIie3jCRPSseiSwXbdsiRtdKhce+s75eGvdT/6ZizODd3ehlZNx26Xq2d
b8eT56QjoM+6Q/HryUiHhdcwjdm6ZP102A3S91jZjWyYji4fBr+8fK2A+l+2
PdVrzJ4nkM3SsXD2IaO7pmTLdOyetcli+ACydTpiotbe7Nywh/o/HX1cqi1d
C8kO6VjReii90zayk2x52N2L/xaTXdLxSP/wHWs1spts+XsLdb2/u6n/09Ee
8cv+Yz3ZJx1+mU55VSVkv3Rs+P1n/ncBOSgdZ6dHD7Y1JQvScf3FGb1YFXJk
OtIj7vxMfbuL+j8d3k1BN7dXkhPT0XE5/eImKVmYjvx9fue3e5LF6Sj5HZQ1
eilZmo4en5I9YsaQc9KhamHUPq0rOS8dEbrGn7+9zKf+T8dqZXsFsyvkQtn+
D13jPW4vuTgdF95dtwyOJZemo+z5ryvd3MhlsvUXRl6XMyVXpENly9m7qtrk
0+lInrxOL3gkuTIdXzXUljf3Il9Kh8M67Ry7H3nU/7J6EkxeDX9Hrk7H0AMG
7jZPyTXp8FzyzPDwHfK9dLR29F6gdYVcLzseXnmeuHqc3CDLz3x6j8Y95CZZ
XjFN1a1J5BfpmH2pdtteH3JLOnTm2R1+tJbcmo4vs5+dH2BObkvH3qqiHbcW
k9tl9ag/7aWsS+5Ix8X535csnUD+nY64cBftNSPJchlYcg0P3g8iy2eg/46j
Xt0UyAoZ6LV6lUT9/U7q/wwsb1xTFn6VrJSB3rs3jVq5hzwwA3IF4wU54WRl
2frmjf2cYUlWzcC4Co0Pt0aR1TIQuz1Za8u3XOr/DEwt6WSfeYWskYGUJxbe
KonkSRm4/GDWQEUDslYGfp3tdUn4Ywf1fwb8J4w7f3ofWTcDLiFlER1W5DkZ
cBw8pdNNRTIy0Dfytfz5mhzq/ww8qtUtvi4hG2ZgdofO8LINZJMMyBeY+1nO
JptlwFN5ovytAWTLDDQmPxgy9nU29X8GDDS6P7Y/TrbLwBNjtQCNJLKDbP37
eqp3dyI7ZWC3jfCE21yySwYcDj0+HDKE7JYBk8N6p+zeZVH/Z2CAc1BQ0mmy
TwYe6vb0GpxK9suAUWFEQOsmcpAsr4MIkCwgC2Q+n5P7bQg5MgOGNgUzlrdm
Uv9n4LHl0pc15eTEDJysCKkcGUIWZmDMnmsSawOyOAP/vGw6KyiSpbI8Vg73
3HVPSv0v29/V7flHM8h5GchbsWhwV1vyngy8mdzzcOUocmEGOq1ynTu0RUL9
n4H3BbfnzD9ILs2Ab6L3z28+5LIMfAp9N8BpHrkiA1Hduyiv6EU+nQGPT2a/
3R5lUP9n4EFbZ6thReRLGfhouLM81IdcJTt+dmdLluuQq2Xrf3FQ9P5bOvV/
BtIevPhXdpJ8T7Y9RT0ulwWT6zNwK+fe+A8LyQ0ZyFDxbDToS27KQM3PsjP/
1Yup/zNQfm/i2m37yC0ZCMj9VTchmNyagfBI39gfK8ltGbjWMkk0XYvcnoGg
zaPkNfqQO2THh4363T1tadT/GegnelAXU0+Wk6BOvTHO+xRZXoIeoyIv9JGQ
FSTQMXLr7eFN7i0BDobsuGpBVpLAr7rlU/sM8kAJJnfcUfLtT1aWYKTSmXdy
rSLqfwnKnCctP1hNVpPgddHe7taHyeoSmJsfdVZLI2tI0FH0flu2J3mSBD7T
97xKMCZrSXC13/3bNyaQtSWIsRpsq9ydrCtBbbnzgwFvUqn/JTB2GPvt0V0y
JBgwP9U9+gJZX4KB9hKdXsfJhhK0rT2Q4XiAbCJBp/sjNzhmkc0keFxxcUf3
cLKlBNub01LeOpGtJQg/9m/pyoVkOwm+Tmx9EDqU7CBB/6U25V/fC6n/JRiz
sn/4svNkFwmKk3r3eC4lu0mw6krvZYu8yV4SDG9cUWu8jOwjQVGR8NuHCWQ/
CQoR++FaT3KQBN8T6tTc61Ko/yXYO633zRW55EgJGouS3IQbybESJC+e5HRk
MjlRAtNXYQFTvyVT/0tQvibioE4lWSzB0hVl7zRjyVLZ/hyUGzHAnJwjwZnb
Xb70HknOk2Bens8K+VdJ1P8SdC/4dCNvF7lQAvuj1t+OrSYXS9D047Dl0n7k
UgkqDacp1txMpP6XQC5yVo8iIblCAsuOiNFdbcinJZC8+j1hhjq5UgKFRnHO
zA8J1P8S2HyJmD3sOLlKAt3ithuNgeRqCZSq2kTNBuQaCb69ip5yWIV8T4Iq
19Bdvp/jqf8lcD6cZzu3mtwgQebis1G9C8hNEjjcVHjVO5j8QtaP/z4bK64m
t8jmcxF+CdUht0rQL3PS9umDyG0S3H0Sc977Vxz1vwRay9fU+TeRO2T9YtPu
43yR/FtW/4Tlp7RKyHJSOG13Te2cT5aXIvDeq5fiVLKCFOM0l/ZYLiD3lqJq
uWZtwhaykhQR15L6WW0kD5SiwWmfv8iGrCyF1yH7z5+WkFWl2JVql5WhSVaT
4tPmaxPXDSWrS3FtysDi1F5kDSn6Fgh73pInT5IicXJBxK/PsdT/UpQbDC+5
f5esLYW06GRr3BGyrhRNy24GGqeQ50gRJr09MNOVDCne3NO7uWgpWV+K0kGw
XqtBNpTV12mY7u1uZBMp9s+17DLqfQz1vxQac5bmxNSRLaVY1W3zQ++TZGup
7Hrh9pKcnWQ7KfYtPLqqOZLsIIVmZ+d+NzaRnaRQMdtn2M+U7CLFRS/vkM5T
yW5SrJ8oL39qENlLtly7afncjmjqfylG75wp+vOE7CfFgm/zPi++Rg6SYt7+
OxNrj5AFUgQUva/TzyVHSjHW9OHl4GRyrBRn3+kNPx5MTpTiQsiMwko3slCK
Ovt+e9vXkcVS9NlT9e+8A1kqhd6i8qCN7BwpVujlLdxiR86TYnZl97nCVeQ9
UhjPLx3TakwulMK1fYTFgznkYimu3lnebKVBLpXixdpJwcH9yGVSrJS/X9v4
L4r6X5bfNPOoNe3k01K87XzXqeA1uVJWf7rjCfFd8iVZ/ptHH9U7T66SQll1
11S/Q+RqKcarJ5YulpBrZMdbv7j7KkHke7LjdajTk6X25HopVpcPuKkKcoMs
r5l9rIrHkJukiFyxx7O1J/mFFN4uJaVx7yKp/6U4XWp7rLKa3CqFw4tDF5sO
kttkeQdvjfuZSm6Xra+5epVVALlDitoQz+H6G8i/Zcfbx48XPlmQ5TIxQ31h
5OH5ZPlMWNV59L4xmayQiR/Nz//dViH3zsSUxU7l57qSlTLRMtJo1rp3EdT/
mTBfXZZrcpusnInwHnkVRsfIqrLxxjqqL/LIapnYV5e3WZBEVs9E8YL4W4m+
ZI1MdHzZE+OzhjwpEz2jkkoLl5C1MvHcIjzWR4usLZtv1b17gmFk3Uw8m6k/
8VRX8pxMqA35s27x13Dq/0xYrpkm7HhF1s/Ecv0XbTaPyIaZ6N9+22xlLdkk
ExMe5Vv+uEo2y0T21PO7/SvIlpkov3OqxWw/2ToTEyccuWi8g2yXCdWDBy57
SskOmVhj19sqP53slAmLwUrZD9PILpl4oloUNz2D7JaJRYNPFlTyeK9MBMa8
7yrg9ftkQvjgt2JUIdkvE4WhIybnl5ODMpFj09dpA2+/IBPzHw8O3PmAHJmJ
W6d/6r5tJMdmonpHzhV93j+JmciTf3hF+oUszIRIy91sV2/av+JMXHIa/p/v
RLI0E1dXTR61dCk5R+aAbce7bCDnZUJn/8ihm4PIezLxyvre9X1CcmEmbGas
vKuxi1ycCRX59P67i8mlmUDRv41BR8llmRg81SW5uJRckYm6XitSVUrIp2V5
rnWcV11OrsyE9oxuwgVnyZcyIdfr4fxHl8lVmVjl8fnZqBpydSZsPVbvu95A
rpGtf0jwYdsW8j3Z8unqLfIfyPWZ6Lrbz+I3uyETkpibLh/ZTZmINz6odfQ9
+YWs/klpT0u4n1oysTbnc9TTt+TWTIQWaYquvSS3ZeLpnINmh5+Q2zNREFDb
WeMxuSMTSdPH3Lj1lPxbdvzg554UHi+XhdnvemeF8/rls1BRf3pQYRtZIQs/
rlbUHftG7p2FS70e9zX9TlaSjd9xu+/tDu7/LPQZdcaolZcrZ6HfgK6tJlyv
ahZs8+PC1Zq4/7OQ0Z73vPwu938Wnu9wuPzsBvd/FhqkpfUlnM+kLLyL0Ogx
YA/3fxbuvr0tOhnK/Z+F8B3Dvb2tuf+zYHBwqV5ffn2Yk4WnE1T/DlYgIwsO
k/5MWvec+z8LRuciXrw8y/2fhT16RRbYyf2fBdNPX3I3hnP/Z+HYjtC/e9dy
/2fh5aawlqJZ3P9ZOJqmpbRpMPd/FlLWdDYPag+j/s+Cxqmhj2/fITtlYfGQ
WpP8UrKLrF7rZctdU8luWTA+syPijBvZKwvnxjYus9Un+8jy+vtkp3g42S8L
o/vlybv9ElD/Z2FN7IqCDQ1kQRZsthb+elhJjsyCVUTerqL95NgsDL44TPtI
BjkxC+P2PfmWF04WZkGgOGO952ayWLb9DZMqptuSpVmy652k2kILck4WTrhe
WHjHjJyXhUPTkwM+mpP3ZGGajfnR06vIhVkIvee2Yqw1uTgLC5ZHTqiyIZdm
IbWr4zLn9eSyLFROCI+12kSuyEL01YK15bx9p7OwcfeCPzc2kiuzUDe1e989
a8mXsqDncczG3p5clYUvmpPP1ziQq7NwRr5o8BKeryYLo3b7vRnGvpeFg8Nf
KXjz39dn4eLjeXUmvP6GLIz4uUZnDy9vkq1vuku/gevIL7LQv3lqt0L++5Ys
DEncZ79kNbk1C0pTmwqqTMltWRjW73De0EXk9iwE2tvma88kd2Rhy/Nw5fzx
5N+y40NS8eCGMlkuGy+0OkrQjSyfjW6O3fJUmkOp/7Ohc+GVw78z5N7ZcJ79
aubTArJSNtICPylnZJIHZqPgecSwuB1k5WyUNkrvGxwgq2YjsGbsy+oKslo2
+k0s/LTwOlk9Gwc/Px+98hVZIxvXbW79fNCDtm9SNjSuJ4UFjCFrZePuNXfF
vQvJ2tmIGXNe+m8NWTcbM4pcLJz9yHOy0X7qS8vIVDKyoTV3833zvWT9bISL
7RKiysmG2QjwN0m6cpVsko3bR7+OvsP9Y5aNWr+MN5/byJbZWLNu5eU9ctR/
1tlolR73P9Dn/9Vw53E9dF8cwEPZpayVLYQQsofogyQh9XtkqaQnISKhKJKQ
rdJClL6z3KlsSYWkiKieeGQJRbaEniSVNoTkN3+c+fP9etV8Z+7cc8/M93vu
ITuq0LXKaYy7nhL/KkzZFRbbaagS//L96P/YI328Ev8qnPTdMfr3TCX+VfC+
UTLjp6US/yqc2eXS96CFEv8qfHXt7PLHTIl/FSZPDux6ZAbZTwWLX6o2Bcrx
AlSwDTgxzEZZPwJVEG9dcIibQz6kQsEd/4iLyvFDVHCeOqD3mnnkcBWWHs9K
e2FLjlTh1ujFA+xWkKNVSBt35Z6wnsypoD/qc+hEHzJT4bEbW3byIDlehbCc
SP8SFfmsCr2HJ4XFJJITVRi8d7x3cxo5RYVPxuK7p5nkVBXevHeYNTqLnC5f
3+eWuJ+3yZkqWH7evmT1XfIteX4Zrdj++wE5Vz4/jY//K3lCvqtCw+jS+f4l
5PsqaM4XR15sIBeo8Dv5yiLfzrS+F6qw9lGle7MBuViFrdnbn3Y3Jb9WYUTD
tuu/bMil8v0ozOj4wYlcJt/fTsvHjHIjV6igdWqN7cFt5CoVbkSt6t4hkFyr
QrcknzFG4eRGFYTSAKd2ErlJhVExbVy7XiQ3q7DiR9agbhlkNQ7xJnpFGxWr
c2g0ftF6ivK82J7Dr9W9XtxIIXfmcLU4nledJ2txCCz5cyv7NLkHh6Ivh8cW
niTrcEDYl4rIg+S+HH60UW990ousz6Fjlz4V3s5kAw4RBr4N863JhhwMnz1a
Em1GNpKPH+LmlTKObMwhJY9z1x1KnsAhrLdd0KJ+ZBMOPnUlD3rrkE05lD0o
XFGtpTz/c3hrIFyZ3E7J//L1nXJgw3/R/bXkcPpf44r7X8gLONj+7tnk9h/Z
hkOrhxlhg16QF3PwvnvAJ/+hEv8cHoYWr1qeo8Q/B4uqIrdh6Ur8c8jR65k/
5ZIS/xyC10w9G6DMdzcOzUZlp0pPKfHPYXC7m9MKTirxz2HX7ppWZvuV+OfA
r9ANs3NX4p/DJwfuS+ViJf7l8bm1wXPgbCX+OXQfGxd22FiJf/l+2h/M1DZQ
4p9D3L7FrirleSKEw8Zvo2an9lLin4N7zzZvipT1LZLD9RTzWR7K+hfN4dgn
o7sT65X8z2E2H7z+SLmS/zlkLTkw/vArJf9zsE/QCi1/qOR/DnN3Tvw96aaS
/+X5anrRXfe8kv85FNi8HXzmpJL/5etNDzyeH6Lkf3k+77PwiA9Q8j+H2LPr
ajS9lPzPYYp6IiYpzwe5HPrlnf/nrauS/zmMy9rf6rajkv85aOY6J61WnlcK
OHzcnv9Yd4GS/zlMc+29KXyukv85FB40HB8MJf9zyMtysrVT8nMph8vXJrt0
H6Hkfw4r581tG9BPyf8cTi7zfrhbU8n/HPblcRllXyk/1nL48N0icW8BuVE+
38yUl7WJ5CYOFYtq90cdJjfL17tp35t8B7IaD3/z/B5O+mR1Hs2bL1l4lvhT
/PNIOrd3aeZJcmceWYfaeycvJGvx2L7pSYje910U/zysbnRpO+UUWYfHor5/
KrWWkfvyKByc2U2tI1mfR1h1j9+bs/wo/nnofLXzq9tONuRxYlG16b5RZCMe
ATEf7oulOyn+eVxeuX7njwjyBB5TvVc/uw6yCY9pC79WR9bsoPjncS8497NT
DBk8jHJO7hk0j2zO42rgjFjtFl+Kfx5bjR2tn6WRF/C4Yfs7Ot+LbCOPx1jH
5P8mkBfziHq/cdGJWh+Kfx41q+afnZ1AduTx/n3IbnMXsjOPxudzVxjrkl15
jLXoMqTL0+0U//L4tvY/WBVM3sBDc0DpprFWZE8eLoWRKU1dyV48Qnu23eha
tI3in8f3VupmW6LJfvL1nps799cKcoA8/k8Kir8PIwfySEl8mDSuxpvin0f9
h7ov1y+RQ+T/7982r8GXHM6jz/PNvVJmkyPl8fpoOmt5N3I0D2/NLg/rPnhR
/MvX2/5K/IeLZMbj2rr84Rf8yfE8TMaYWfhYk8/yeLYveZTlAHIiDzf+YdT7
qq0U/zzmDN1k23KVnMojeMJ5lX8gOZ2HZ5xe6NUl5Ewed0q712WPJt/icely
F4f37ci5PGwKfePXlWyh+OehdyffrnUy+b58/Lex8Xv9yAXy8QTt3Q7zyYU8
piRZulQPIBfzOJe+4oj7r80U/zyO5fVZuuMluZRHy9DRHw6kk8t4ZBY51aYd
JVfwWDX6fXHnjeQqHj9Pf9zUZwG5lscE7nn3xyPJjTzG1Pg9ytIkN/HQupM8
OKXRk+Kfx3+d/3rd/SVZTUBVkrB6XjZZXcDlj65Dh58ntxfw+9cyA/sIcmcB
C56xJbHbyFoCtJcGXx/pQO4hYN91+w/1ZmQdAVPP2V1bO5LcV4CX06KVO/qQ
9QVsyXQ+tLsz2UDA8JO1gv/vTRT/AhYtjx7KlZGNBPg8aGP1PY9sLJ/PtaDY
OYw8QcCqqQvTHLaSTQQ8HxK9Sc2cbCqg6+Gry0/rkCFghMu2mW9/eFD8C8iT
cpqbK8iWAjJaJVRLL8kLBJRfHpS9uIBsI6DAyuN1h0LyYgHHsllKwDvyMgHX
Xy51n19LdhTgXJokXG1Nn+8sQExZb/OtH9lVwPij1U0mM8huAg5dDjRJcyBv
EHDQoexwyC6ypwDPuQn5zqfIXgJab+ejmu6RfQT4avjMzKwh+wn428BSf2tH
Gu8AAfP+tbQaqU8OFNAlWefV98nkQwI0uJv/dv8fOUSA+h3/jLbryeHy/ULC
xbU7yJHy5xXHqO8/QI4WsKxxYKBhGJkTkJMz+sqcY2QmQFd6ZtDhODlegJ36
+v6VkeSzAhLuzntjEk1OFOD0V9e63rHkFAETmF2NpMzXVAEnI7ipi5LJ6QLc
P4yxTkghZwowcbYym3OBfEvA9+KYIZanyLny+Vh90F8pkO8K2P/ItltLDPm+
gIpjugYXlPMpEFDTNMhrnXI9hQKWHDY13RZMLhYQu8drpvVu8msB08perDHa
Qi4VMKzkxh61NeQyAYwzWqxrT64Q4HbU2GKHNblKgO3OV9P8ZpNrBZw99nD1
vAnkRgGlSfYVdw3ITQKasmLb/9FT4l9A+6yBUmIPJf5FrG68ckfQUuJfxNtr
qc9Xd1HiX0S27+N6765K/IuYWfi+7p/eSvyLuGPj2erkICX+RXxbrb3vqBLv
OiL2be1VPko5v74iUqxiHaYp64O+iIe/v/ZavFCJfxH/qHusa3YkG4rYMTFg
0FU3spGIhJQMFuVDNhbRYtDrbGYoeYKIhVGV2pEi2USE6tBX62FJZFMRtifH
rd1xmwwRh7UTN98sJpuLiHMs63TlO9lSxPk5d6wSdWk9XSBCPLHu3MXJZBt5
vLrE9XBZQl4sYnKj25VhPuRlIj6udRg/gCM7iihqyKj6dpPsLGLIzsiilSVk
VxGtDJrjzH6S3UQ4XLrEh/aifLJBhN0ffa7dDLKniHt95+slryZ7iXC+9TUx
bB/ZR4THgl1u5ozsJ6Jz/cK3izLJASLUIgqmuRaSA0Uk33iUe7qSfEjEy9vG
Dj3aUn4MEdF7ULspPqPI4fL5pm5tY7GSHClfr+boqA1R5GgRuueCflx7QOZE
mHb2sGz+QWby/JmV8CCln5L/RfSMLBL1pyj5X4SO/xWnXDsl/4s40+nEpdLt
5BQRefP1ys1U5FQR9/vXO1ukk9Pl49nr18+8T84UsTLt1bxO5eRbIrxTJ/M/
2tLzSq6I4c9CPJYbkO+KkHaeS/czJd8XMXWFTXmtNblAxHWfIN2ty8mFIv5m
W65+diIXi3i3VmhJXkt+LeJi3tJlsTvJpfL4fNer9D9JLhPBmRx6Wp1BrpDv
1551Hk6l5CoR5v5Zdkc60fNarYjHA9Pr+kwmN4oY87JHT4+V5CYRDRHlnsYB
5GYRxQW+b8p5shrDNru562ZdI7dm6BWW2vlqCVmdYVLKirA5WvR82ZbBd5lz
5WNzcnuGFLP3N9O8yB0ZjnU2avCWyJ0ZaroJv9cWkDUZqp4fe7+hIz3vajHs
KndeaWtL7sYwc02/ygie3INhhJbfPp/P5F4Md7/mFvhOpudtHYYj/TWERl+y
HkPrrr4dSq+Q+zLczOhfPr2J3J/BOjri098z6XlfX77+YR4RdUfIgxhs70rB
vi/JBgw/pyUZ2hvS+8RQhr5bw+q67iQbMhjaHfaveUIewRBs+nVCqrHyvsLQ
NvivQ4/DyKMZnk8PtUn6RDZmOBMaY7B3Br0PjWNQP1cf+E80eQLD38+zLcf/
JE9i+CfQ6737Mnr/MmHY3m3Uoy0Z5KkMV3TuBNxR3udMGfRO2Ot+O0CewRA5
R7uw02cyGD56Br1LVd4/ZzHYffv5tO0q5ftQhrlVmm2nq8gW8vwwSN21sEj5
fpQhMFnjuLEmve9bMVwOrt6SNkv5voRh6dTSt7e2ka0ZElZr2zcr32/YMJTE
7Vv3q5T8P4aWM5NZq+7K7ykMXw8/aR8xi7xEHg/u4MqnW5TfVxg2jN9a8C2J
bM/wZ1Lc+cbvyu8tDDFDBkSHz6Xfe5wYso1bhlVEkZ0ZsvyFK5ofyS4M8XP/
8k8xod+3XRk0ftj6nThAXsPgYdCyYeMjshtDv1W+lbN16Pf79Qzmo9y7WziR
NzD8Vx/fMEwkezAEmKf6BJWQPRmKdc19XhtQ/cIWhpW94v7j3ZV6DgaDOKFi
SQJ5GwN/b/zrTmVKfQfDNPMnBkm6VA+yQ77f0/36trUl+zGk12tETwsi+zN0
7JTotf0mOYDhzth+toU15L0MyO6S+bkf1bsEMtS9Muw10op8gOFX0C+NT5vI
hxheufT1i48kBzH4DVwfWJVBDpHH58/R1E9vyaEMsSVzbB07Uj1PuLyezOg9
4N+p5KMMmi+X54SsI0cyTG7lwXc9QT7BoK1nF7U+mxzNMOTbsalh1eQYeT71
Vf/2ug/VR3EMHUo6Jl1cRBYY1gxus636AJkxTHgTN255FjmWYfzj4jTzRnI8
g0rv/vBPA6i+6zRDc4T/cIP55LMM9r1jauJ3kxMYbu3qXPs7k5zI8CNI37/0
JzlJno/H1t3wnkL1ZylMzr9rf971I19iGBi2mcu+rdSzMbQas6s8SI3q3dIY
2kd560VNJqcznE977ShuIF+T75erzqMtPDmTIfd41xmm/5BvMrjtck0dWEm+
xZB3Y7B7vTbV42XLrqh6nTOJnMsw9kPe4X//IucxVKfWHYjcQL7LENr51/DB
QeR7DFN/rfbPTyDfZzg7N0fX7BH5obx+WPcWb1SRCxiarFpshrSm+sIncj7Z
8kg3XYdcyOBivzAmxIj8TF5f32mIB2eRi+X1VMutvf3f5JcMG10/v04PJ79m
yGg2OlL0L7lE/rzggQPD1agespShzYAZNg265PdyPK20X33NmFwm//3J/6Uv
mU8ul+OzRa0hfz25gmGLoW/mp0PkSoYbOUdOvz1NrpLjvXzv9TnZ5Bp5Pd1o
eaTqGbmWYdkD9bfSZ3I9Q9dTR7X7taP60EaGbik11T2Gk78xRLmPPVa/iNzE
8NLJu2HeDvJPhieLp18qPk1uZigaxMKPPiG3yPO3sb95QDNZTUJ+RI73NkOq
l20tYerPvQmvHMjqEr5faV96MJLcVkKeU7mFYQG5vQTOZ3/YTi2q9+0oYUvo
xcoeNkq9sIRwv8icbUfImhLOrHMsPP5QqR+WcF5rWWFed6pX7ibB187WYaI9
uYeEoxeGPukQS+4loY3mnoUWlWQdCf4viw/1GEf11Hry3/fcsc9zN7mvhNqM
j4PUn5D7S/jF6f0VM5DqufUlXIr4E/V7M3mQhGOi2fWWLLKBhBjPB83fNah+
fKgE+yWbPZ9bkw0lGNqrN96JJY+QYBF/KvC7GtWvG0lw/qw1cvrf5NESoldF
2q25STaWx3P52V7D9alefpyEGcVvHbWOkCdI6POyNt1Sg+rzJ0lop96mLvUA
2USCVneLN8YdaX/AVAk/rQ3npYSTTSVsmvJv/8O9aX/CDAkPqqf0nH+CDAl/
iVN4b23aDzFLQt/yb54/I8nm8v2bd33jwt6038JCwoh/KvJORJEtJXi1d5pa
r+znsJLQtrhDcvhF8gIJPdUHb7zdn/aTWEtoPxNPuPVkGwm7R/ik9rxN/p+E
H3Eaquk6tB9nsQThSxvPqi3kJRJCQrvF3ntKXiZh5SN7h5ETaT+RvYRVx887
vI4hO8r/33bK2CB12t/kJEEj/53mGneys4RrIXeDtxaSXSR4DFC79MRM2Y8l
z6czL4J+J5DXSChJOVhd1Z/2d7nJ8WM5N6MgkrxePl7Jwp4XOtH+sQ0Smtdv
XFt4hOwhz7/K/wbO7EP71zzl+XAja3lJEnmLhMwBr1pbWij7uSWEWazrt1jZ
f79NwoTx1/uZKfuTfeT5s+tpENOl/Y87JIy+6PbW7x7ZT0JNhdigv5f6EfhL
2Bli4a03jfobBEjoYJngMrOBvFfCHo+8u4PPUP+EQAkPDax8L7hQ/4UDEmaO
dVvqPJr6NxySkJI0JrBZjfo/BEk4HrzHNsFd6RchYX1mTY5JETlUnh+BmlNG
Tqf+E+ESTMZfuXP5NPmohN/BxSPX9qL+F5ESdASdxbkh5BMSDh20GuXSjvpr
REt4v2P//pJAcoyEUafFKEcN6t/BSTBoPNwhJ4QsyPO/MCdnti71C2Hy+fYp
ONF0hhwrwd1sduD9SdR/JF6CY0TGytPZ5NPy+TaOs7xvTf1NzsrnW3ai+7x3
5AQJ947fWD7Sl/qjJEp4Z7DAdWhP6q+SJM9Hr1MtwcnkFAnmdZPW3jGn/iyX
JLz4tmBGzHtyqoS5E7K8pHDq75ImYa9Y21JnSf1g0iWY6sV1uKVB/WKuSWDa
97c15ZIzJejdv7DBdQ/1m7kpQUwumlw1jvrR3JLgWj3jlXYpOVvCo8o3Vlvn
Uj+bXEnOTxOv7o4h50ko0ldttvlIvishWay6dmwM9ce5J8HhqH+bhTuUfjkS
XGrL3on3yA8lDAm1r3XqR/13CiQszbFxWOtNfiLh4p2Dtd4PyYUSTjnVJtoN
o/4+z+TPP/yttmE3uVhCy9+lSUIx+aW8Hr5orb95PPUPei1hcl3wBdsIcomE
620qokLryKWyCzbvOGdL/YneS9g4wHC4dhq5TMLtL+OilvejfkflEr4u0vQo
3EeukOMn/9FO8ypypbweDO95YJkd9VOqkpAb7lQ/5xq5Rr5fT39d9upD/Zlq
JSw8V7nkTAC5Xl5fnSfmVXwiN0qImGmVpGZL/Z6+SViXFmWw7RK5SUL68TXf
p/Sk/lE/JYzPGZXWvJvcLGHeofM9zBvILRLGZv3YOnoz9adSi8XVSwPinn7J
N/s/hPcfGQ==
        "]]}}, {
      {RGBColor[0.880722, 0.611041, 0.142051], PointSize[
       0.002777777777777778], AbsoluteThickness[1.6], LineBox[CompressedData["

1:eJw83HlcjN//P/4iRCEKIS3WSgihZHmkUAlFUSRJG4X2fZn2aZ+1pmwhhCIh
UREqIRRRCPEKIYQQwm9+38/zvF//uN1fpzNnnte5njPXdc7zGi2XXWvc+shI
/xsoI/P//v1//3UtfuQxUGhfWr6Y/gecFt9/eWwfszx61vy67BrNrIQL7veC
O52YVdD345U7wxczq+KN61/vVHVmNUjmpFzI771I1oTivLLlZg+Zx+Nc9GSl
gyeZJ2LdQtNjoVzmybifFNfvvCezNhym39oiZ8esi1kHPHoVLJj1oJgwTfxg
CfN0dE2YMzIezPp4nXPkZrMh80xU/zfd8+5k5lnYPnbX3nkjmGfjR8Wb3lf9
mQ0wR77U4crnC+Q5ULNZXWj5mHkuJLf/NjdVM8/Dw9pb2hdOMRuiK2n+Fb1s
ZiPwNQ6ZFsQwz0fWcwXFngBmY0wbcyB60C7mBVAzSfG9t4N5Iba3v/Rz/1/7
Iiwz6Viv4sO8GA9nyanp7GQGzB2KnQw9yRyg9sQcFV971m6C3CEXb1xYytpN
0OJ4o/X6HNa+BBlnlBfpaLP2JWi5cPzzTw3WbgrXVxZD/ZVZuylUihUmf/hX
Ru1myNXJeXOki8wxw5CfCv+yXrD2pUgwORmx7h5rX4oNUxecNbnB2pdh9/ih
t3bUsPZl6P/0upZbLWtfjo83jvUJuMnal2PPim9B3x+wdnNoWI9LWv2atZsj
Mj9yXs0X1m6B2pNa51V/s3YLCMuV+LZ9WXyWsHiu5DZEkcVniZOuX7qusnhl
ViByzfmSEWqsfQUGWUX5/pnA2q1QsWLVIJEOa7dCv8ZzqxxmsPaVuG08PLPI
iLWvxHTxtbsb2HzIrMI3lWCb2FWsfRV0s9bZvLdj7asRe7hkzNMNrH01stYk
drU7sXZrBLw01fm0lQxr+PL0Xj7fxv7eGmtPGJj89CZXSdvDZpj+/d/5aANZ
s37aM+NYfxvkzcy3fpLM+ttA34s/YyOf9bdBbV2MUHc/678Gt/JbTo4tYv3X
4MfEIJFHBeu/Bi0nQnKH1LP+a3B3tfzkwQ9Z/7UICC5OHvSA9V+Lv5NmiC7c
Y/3X4kuqpdfNRtZ/LSotT/2VvcH628JSfFOnvJT1t8Xg7dXmH1k+cmzBbfYY
GebH+tviluXvObYrWX87TFo76LHhdNbfDpGPVzSXj2L97TDt3grhAHa+VNlh
hYzs/jH/O7/W4VbY2Ks97PzDOtSOkrFJeMjOt3WItFrzzu0yuWodtNa+680/
yvqvx3lP35VT0lj/9fCcm9M7fgfrvx5RRR8O/VjF+q/HmBOVlnxd1t8e2g1y
2sd/n6f+9miO+52VfZfMsUdMxif5r8fJVfYILn/250IiWcYB4f4xu5VcWH8H
XFi/MXTjItbfASdyzvR6jWL9HdCcbzVmTXcp9d+AskbR79QHZGzA0OHV3GWl
ZM4G/M7TavqRQ67agOGJzZljY1j/jVhivPz1KC/WfyNMo9c7BVqz/hvRcr5p
xHp91n8jNhbUx9gqsP6OOKzWP/3im3PU3xF/GoeaGt8kcxyxUlenqfMUucoR
L89vKZqVQ5bZhIvJsZqL0lj/TTi3x41jm8H6b0LeUc17E7NY/03oDb84eUku
6++E5rVFDmrMcILk4P7Um2LW3wnO+7+NPpvO+jvh/IMIGcdI1n8zJkZPauh2
Y/03w4lr95W3kvXfjKE/9p55qc/6b8aF70vlrJRYf2c4KjcH3v1y9v+s6YxJ
wYN/3n5EhjP6Kl2fuKiG7OyMf6NWlM8pJXOcMejUP9vuQnKeM+LWePV3OUau
csYn44I5l46T25wx1aB3j9NpsswWLEirb1tVzsbfgtAi7irUsfG34PWHObt3
NbPxtyDm/MnWBe/Y+FugMnWYyro/bPwtGFx4OHOlIot3C663O60cqkZu24LW
ownpNnosfhf4NoTcdDUia7rgpOXp2O3m7Hi64FOyxdD368nOLjjq4iS/xoUd
Xxe8qv7hHuJOznOBY7KLzYHtbHwXoPv3ok9BbHwXqOmZjbRMYuNvhYZER24Z
O580t6Kk2/CESSEbfyuOb5i06WgFG38r/mtRyXxxi42/FQcj81odWtj4W7H9
53iDcS/Y+FvRb6bCnnNtbPytyPz23+Sk+2x8V7RHz1b+W8XGd4X/6QXNK06y
8V3h4z5lmc5eNr4rkp1G2l7jsvFdUT1kjVt1ABvfFZ4hk6bs2cLGd4X+WfUE
zmo2visabTxtzJey8d1w9P2/qSWL2Phu+D3z63BHAza+Gyw8lnkcm8zGl7af
+7XecRQb3w3VWnMSbfqz8d0wTq1yy8gf7PxzwybD//LWf2Dnnxtqm7Qfid6z
888dob8W/9nLzidNd7zcYPfpzht2/rkjPlayfhizszucVtjmr29n5587Hp48
ueLFc3b+uUMos56f8ZiN7w7bOhmlB41sfHccmbBXW+U6G98DEWvbbnpWsPE9
oDFjzWvBeTa+B05/fKI+juWbsweedOVvKWH5w/GAiG+zQ3CEje+BrsaoxotZ
bHwPvPvqc2NlChvfA40pM0z1Ytj4njh/qvnpskA2vifOrvf/OM+Nje+Jhgg9
q8s2bHxP3P4uv+bmHDa+J467VtsMGsHG94T8CgPvtm9naHxPzNxp17XlAbnN
E1+iD3i9ukiW2YaVV+IPLz5M1tyGoicjdTakkrENvL1v+vntIjtvQ1l2Z7Lr
ajJnG9y6HO89nkrO24awYhfdkQPZ+NtwuXHZ6INvSmj8bXh3aMi+xBqyzHaI
9yX3PV5A1tyOLb+mzG8Rk7EdKnInooKTyM7bcVst6NT9ADJnO+KXzLols5Gc
tx2npveZfmAhuWo72nUEJaMnsPG3w6mgPX22PBvfC+MDFnldeneaxvdCQv3O
TS/vkOEFtx3rsnxOk529sOpAzTsLEZnjhd+Pp535FkbO88Jb/5tqy7eQq7zw
fPOUiWJTcpsXJGcOuwRpkWW88dKu37MhvcU0vjdiwvWGhT4kwxu/HBSLN5eQ
nb2RdEvGKIdH5njDadre8HFe5DxvJH6a9k4G5Cpv5AuUntUMI7d5Q3neFL35
dado/B0Y5MMvCg8ka+6Ab6vOr186ZOxAj1ZluH3HSRp/Bz6qnXY6cZ7M2YGo
lC2a47PJeTtwbqPc8xvh5Kod+E/5ueTLZnLbDrztN6ffvIVkmZ3g9/YOLlYm
a+6EQ6rava0dRTT+TthPnlfnVUV23okvqxZf+ZpN5uzE7G38s8bu5LydkB3x
u9R7JrlqJzSceLtf9Se37YTdOZP88/8V0vi7sCVUt25aBVlzFxJV9tj2CsjY
hfwEmS8zvcnOuxD6c32JwTIyZxfkjS/aXJlEztuFpMkq/yn1JVftwplvj9Sy
Gk7Q+Lvwx2+U0hYRWcYH298YtyetISv5gDMhQOHdULKmD2TaLK/33jv+f9b3
wefo6Rt37SbDB4Wlp1VK3cjWPjD+t01DMIPs7IPNzbHlbT3H/s8+PvC72Pnm
dAWZ44N/g+8v/hJB5vmgx6iTd9WQnOeDoNtJU7K/FPyfi30Qt9zpmNlJcpUP
bJrWT1noR27wwZIZt+u/Lya3+cDxuFPXBQVylw+cZ07Wm/DwKMXvC2/Oe4+m
fWQlX0zYobXHxIOs6QvXz3apI/XJ+r74cca4JfT3EYpf2n5CzjvwBtnaF+OO
OJQ65ZKdfdHRclxe34/s44tG9byiPSvIHF9Y1q5LC9Qi83zRoxTW5923wxS/
L6qGTTdeeItcLG2PkZF83E2u8sWgz6crue7kBl/g4i7NAbPIbb7gOvyrnyBL
7vLFHKMpDlGN+RS/H/bbJTh37iEr+WGN6iH1p85kTT/8tzG0PWQyWd8P40d4
P7zXdYji94OvTcAHbiXZ2g/Ho7KShqeRnf1QU/58U4sD2ccPSf2mHAiZROb4
IausXGDy4SDF74fw+dqTFc6R8/zwwKHo39hYcrEfeluM7nvZkKv8sPlziH3n
ZHKDH6a+dQn60pfc5odZ+cvW/nl+gOL3w4/NOeXCCrKMP0o5wSENu8lK/jjZ
NF8vOoKs6Y/KzMELjm0m6/tjet3R3jOmZPjjpfeLsA86ZGt/nNEK0F02jOzs
D90FSrO2fMmj+P2xYoToltI9Mkf6+ueqZh0pI/P88bOhMNnxEDlP+vpa1tzM
DHKxP4y/imyNwshV/kg+lrS/xIPc4I+/vZtyZezJbf4IPa7v7GlG7vJHzNc5
o4p0yTIB8JvRL8BLiawUgF9Na08M+7Sf4g8A5+GhkEFXyPoBmOthNeuokIwA
8AYe/OfnTLYOwKWeFtmPU8nOAWhcWFV+rXcfxS99vaPeH5Y3kDkBGDs7zWpd
PpkXgJ689/XcUHJeANTeXygxsSEXB0D/QqCMsja5KgBT1nbJzfy2l+IPQI7B
rzFnzpPbApBhUB3+MpjcFYBXu4euTZlNlgnE9Jfzr3W/3kPxB8Ldq+ehbA5Z
MxBj9XhDoizJ+oGwOiwrtv6+m+IPxINFQr+2XLJ1IGYd2vFj1SKycyBu+Boa
fnmdS/EH4v3DE1oWAjInEHfElkvum5B5gbCoMSgRfM+h+AMhL7KrMzpBLg5E
4GXldXVbyVWBGOHz49I6dXJDIDYeVVowuFFC8QfiV+aMje9DyV2B6PNdQWH4
OLJMELoKTFu3VmZT/EGQjWxWmOJC1gzC0wPOrlZDyPpBmO3+q1b9QhbFH4QI
3sX+H93I1kGwjCh37jeW7ByEQZaHPRoeiCn+IChNvn1NwCNzgvBPbO23dBWZ
F4Tv/nO8KxXJeUEwNd+w+nydiOIPwnyzgq79MeSqILQonuLWzCE3BOHtn+xF
Mz8KKf4gNN0Ls5ecIncF4dNrM8tXAWSZYJQYJtTHG5GVgjFAtq/ymb8Cij8Y
82d6vzWvJesH45d2zbeaTDKCcUk3fdfZDWTrYByuCvqzQofsHAxvo8rFq3/x
Kf5gqHAPb/twl8yR9m9YIWg5SuYFo/7BcPuCcHJeMIo976/JXkcuDkZLz93+
r4zIVcE46jC7dcoEckMw/BfMuBo1jNwWjNsX1PZM+cej+IPhPLZB1+UDWSYE
D74N+nujlawUgpap3T5Db5I1Q3Cv7sfJO2fJ+iHo0VfWe3iAjBAc1J2oYCQg
W4cgU+NqWEgC2TkEpoe+jSoPIfuEILls7j05TzInBBeedXzst57MC0Gnbcgr
veXkPGl//2OHVxqSi0PAFY42iJtKrgpBUI23S7s6uSEEfR6t11ZUIreF4Hu2
l/ByTybFHwL3e22GTa1kmVBk+WvGLnpIVgrFFftZb27cI2uGYtADe6MdN8n6
oTjZph8hOEdGKJ4UmrUYHiBbh8Ku8OMLOR7ZORQjJnhNkg8k+4Tixsor0x7a
kTmh6JPoWM43IfNCkaQbsmf5QnJeKOYtlNs0dAm5OBSl3pHftc3JVaH4M/Gn
wXAzckMoHug0qSoak9tC0fTX6cYqfRZ/KDYYiVVKJ7H4w3D/y5X8UeNZ/GHw
Kr3w4egUFn8YSvXFkftns/jDMNp58bgZpix+afu5oECblSz+MFTpzpkzZzmL
Pwxu1/kHHFg8PtK/nzxqw/y5LP4weIyWrX48i8Ufhuvlu9XHs3jzwvDPx+bX
EFcWv7S/af21nlgWfxj+0+i/oCCLxR8G4ai5yg3HWPxheKyivu/WJRZ/GORE
A0PsbrD4w3Ej2fLDvVoWfzge+k+ryGJ/rxmORRvaVzZVsPjDceHx9XXylSz+
cKT7fD1YdobFH47Pa/Gh4iSLPxy8Ix+fVp9l8Yej1dRr4pcqFn84pqWaLt1w
n8UfDnPztOCADhZ/OJzHTyq6+JPFHw7l63m/v/Rh5384dFbaTzjVn53/4ZC/
HGRxQZ6d/+EwnjNjW5YCy/9wrAtYYNE9hOV/BC5lfg59MozlfwSKwg+vEY9g
+R+BrYsGL4oezfI/AvKZHSPjtFj+R8D1VGF6Px2W/xGQ0y8fHKzP8j8C5l8z
B2cuZPkfgT1eZl9CVrP8j8C8NUseizxY/kegVn1l46t4lv8RUP978+y1gyz/
I/CgcvJSxyss/gj07mv/pPOKxR+B5r/vH60fxD7/IlCZ+Hp1zDRyVwQe/8g7
67KGLBMJ+8NXb4RHkpUiEfFx4fzIArJmJHR+5kaNaCTrR0L9ZpDZUln2+R+J
kKWjP+02YJ//kUhWuKrz14V9/kficB+7QSszyD6RuLelSCvtIpkTidZ9FieX
fiLzIiG5WDa/dRp9H+VFImW6ULfIh1wciSn7e4s3nyFXRaJwxkX3tG5yQyQ+
xA9+cXkmfR+2RSIgWj5Fx5vcFYk1vZ91Y4+TZaJwUNGnanMnWSkK26sr/76d
Tt+/mlFYWvveSM2frB8Fm9JHR99cJCMKfbv15Gvk2Pd/FOR2NxRcMmff/1FQ
rVoVnJBC9onC9HvFi+bVkzlRmG94bpeuIl1f8KLgG3IQE1eS86LwK6a0YR6P
XBwF9dEeH9/fJ1dFQT7ZsCtfma5nGqLw5N6/weHr2PVPFNYJA3e45bLrnyj0
4IdWezO7/onGpTD+hwtKdP2kFI1rwn3Hvy8la0YjzD+bVx5G1o9GoWB0RtIZ
MqKhfjqlrPMd2ToaYyvGbf2oQddzztHgNf2ePGcTu/6LRobxWI3CQ+z6LxrF
Tosqln5k13/R+HPh2IOns+n6MS8ajS/kJ7sGkouj8WbIgun/SslV0aj8aHXM
8Qe5IRoFi7Z8TptP16tt0ZjruPLZzRhyVzROKn8Q1twky3Bg57hi4zFluh6W
58Dz3sNJUzaTlTiQyTNXCTxNVuWA/8TviLU8XX9rciDvUzy2yZGszcEPfZ7F
9NNkfQ4sHweFjB9A9wOGHLxY3DG90oXdP3Cw3E7b/89NsjkH+VpXfo8dQ/cj
1hx83yqf02JJtuega9pwI6NwsjMHia+MZsUdI3tyEHNzlrsZu7/y4eCN3UHZ
Y7/IIdJ4HE0+H55I92ccDpaYb/qXbUPmcjBAyUwxII7M40CvzStq6gWyhIOH
+2r6PPpEzuNg09eUAB1Nut8s4IA7+Uz+tBXsfpWDjyvvH9weSC7j4OQ/3d/m
+9j9Kwenv5scV6ol13Ew/vvp1rS37H6Wg2nWk7fOGUT3yy0clL/NCFs5jdwm
7T/Pad65NeQODv5+32XBCSZ3cRD3/U3l5t3kHunrv/duDSkny8TAavQHr30t
ZPkYjLpTlXj4G1kpBovuTJvjoEz3/6oxyP67zejmDLY+EAOBZNUWJXOydgxy
/3ldn76RrRfE4MedProvvMiG0vHODRdMiSEjBm2TO+aq5JDNY7Dl2KWDLafJ
1jHQ17k2XOE22T4GZa7tlQqdZOcYrC+dnfJZntY3PGPwW75V3WUy2ScGFeft
L1isIIfEYLFp9Cr/ADInBnc/b+53fQ+ZG4Nd1elL22vIvBhwrr8dEtVNlsQg
/svs1IWatF6TF4Nn3vFrei3JBdL20c+WrwwmF8fALvZNsel+clkMulJ/ux9l
60VVMeisLNi8+jO5LgbG0fP3T1ek9aaGGHin7e+Qn0Rukb4f80S1Q8vIbTFo
cdfZzdlJ7ojB9jGFiYPF5K4YxFjsHDH3IrknBkuuz+AHtrH1r1iIPnOWOg2g
9TH5WBxtCCj6q0NWioXvpe1301aSVWNRMb7wUkkYWTMWoybMM/lXTNaORbxN
UXHzZ7J+LJyGbujzyYDW8wxjodfduMDJl4xY3AkK63I7SjaPRZNgQPyXx2Tr
WGyRTW0SKtJ6on0spgRslhUvYeuLsXgsyJ/zK5TsGYvGvP7GCefJPrHosXsu
6y1D65khsXif/t4hwYzMicVTJ4U/unFkbiyswNt/t5rMi4Vh0LmNUUNoPVUS
i7Wen876uLD11lhE+66fUHKRXBCLgZsfBsgNp/Xe4lgcytyqNWo7uSwWFzT6
HRx8la0PxyI5hHeuSJXWn+tioXbDxb3Ah9wQi3OqjtHHbpNbYuHw60tCyTRa
H2+LRafRC7kzGeQO6XyETV81v5vcFYvNa979mzaN1t97YnHZTTXurxNZJg7z
Qh02x2eS5eOQtuT99GEXyEpx0PIpT/r4kqwaB5u8+GThcLZfEYct33XmT19C
1o7Di2H/bZPZSdaPg1Hk9ck7s8mGcRjec3uuSTXb34iD+ZID6Okmm8fBwi/S
0n8y7Y9Yx2Fg7c317vZk+ziMXpJ8JjeV7cdIx4+8pSSqInvGwX115CHdHrJP
HLxeXN8SNZ32g0LiUPhpW36KB9s/isOtDZmR8w6SuXGYGWRdvvU5mReHEXLX
Vr3Qov0tSRw2FcmOi3dl+11xWJ5dnW9wmFwQB5eM4Q+vsf3A4jgc7s8f+lWV
9ifL4qDetl72B9sPrYrDrtO1X16Ek+vikMld4HX5MLkhDmGrb53czvZrW+Jw
sDCBe+8f20+NQ2iBc0v6JKpn6IiD7sXQL05LyV1xyAlsMP3pQe6JQ7GOIGtX
Jqt/iEfMrP021efJ8vH47Ow3s+9/ZKV4fN02uPTJcKrfUI1H3/hefvQysmY8
ULBC/XIUWVv6enW1kXPOkPXjoTVVQy6+nWwYD9dPg4dwR7J6lXjYvp151HEZ
2Tweyt19YwcHkK3jceCNrnX4HrJ9PAZ3KnLOsXov53jkOZllC7vJnvG4uORT
UN14qrfxice5UbOiY63IIfEotfQqmuDP6nPiMXDedwv+HjI3Hh0/5v0ex+qD
ePHIaVl2ue4LWRIP3qG2DR/UqP4vLx63H/PPTjUnF8TDYrevloc/uTgeQ2UW
vMnaQy6Lh8ndxH9rKshV8Wj7Gd23uoVcFw9n1Xnh77+SG+JRdO22utsQqp9s
icfsVR+m9kwmt8VDwWb+tzNG5A6pPZYlGtmQu6TzJ7z8wT2A3COdX32upDSX
1WMmINg2J3zxFbJ8ArrHfrmy/y1ZKQGi5fabU4dX0PwnYKl15aWj88maCfii
suekngtZOwGRzqY3SlPJ+gngRvTc7y4kGyZgwsj/7u27SkYCDijVLghoIpsn
oLZPTGR5O9k6AVbnow6395DtE2B+epzCSKVKmv8EZNxQb+JpkT0TMGDa0Nle
+mSfBNRcXfrnJcghCTiI3+cX25I5CfApyP71fAuZK43XYJ2xrjuZJ339O8Pt
tTeRJQl4lLv/3kUTcl4CVqZUX32jTi5IwHzL/eP//aL3W5wAtVKv9wtayGUJ
+Ju44obheXJVAja2Phq8fTe5LgFNg4M+cOPJDQkYtzSpbokXuSUB1clGM6Ms
yG0J+HAFF9dokjsSUMBryC3+wOY/AYu8RsxwK2Hzn4B1I2wyn/iz+U+EyfnS
G+I5bP4TUedlEyP4ReefUiL0bjSHvmTnq2oiBlSX/HQPJGsmYoWThUWNNlk7
EZddnF/2/Y/yRT8RN19+8NMrIBsm4vwPz/PzWP0gEsFvtKjaYk42T8ShhvNt
2aye1DoR23vL8wYMJdsnIvjgrlYxq8d0TkSs8vhTv96z/E+EKvJ8UpvIPonw
fznlgXcZOSQRucPmd13OZfVxiUhLPzZufhCZm4jHDbPm8daSeYkY1xEef20e
WZKIC7MWXEkfQ85LRO9lZ2+zn/T5VpCIzCknAj48JBcn4rtvvH1MKbksER1D
al4Zi1k9XCLUDu/efHsXuS4Rc5UV5u5hn68Nieg78bvRHDVySyLG73jA/9FD
n89tibgS7q+v8Zx9/idihFVZVMol9vmfCNd9OZpr+ezzPxHzD5R8bNzAPv+T
8Kp9ryXGsc//JFgGKk4IYPVCSkmIdzWoHc7qgVSToFrt8uFDLKvXSYLhnMXK
LhvJ2kkYlpeaZDOHrJ8EhalLTuayeixDaf/rrlty/ldfk4TlP0Ow+grZPAmK
v+b+HZRLtk5C5cwdQk4A2T4JeU3yxof/V4+ShHvbdg+YO5vsmYTUD0s22KuQ
fZLwdHT3pm+sHiUkCZcD8/bZ3WPf/0nos2/N9W9H2Pd/EqZryTklBLPv/yTE
BbQcfrKMLEmC+4UD7y+PYvUmSZi6ZNLLbe/oeqMgCVYrtrvYlpOLk3BryCnD
aC65LAnTNi4etWEDqw9JgsVmlVcJU8l1SRCVtO/62EPXQw1JOPVthdGKenJL
Eu4cO7vWI5/VcyThWMWocQsjyR1J8FZZN/eBLbkrCd+fLdU7o0vuSYJ80Ef3
/bKs/oML1cixIduesOs/Lkq1zCetvciu/7gw6Vey02Qvu/7joilgbPr9aFYv
wsUv360fB7iQtbkYqtA4S82MrM9F9roi22cTyYZcLLq7N6+9P6sv4aLFSc9i
1FO6XjXnIszcbfqQM2RrLnKWPxlxK5Fsz8WNZW+N3m0gO3PxxHTM9h4DsicX
fS+mz3s4iOzDRUPlTS3Fh3T9HMLFAtljf+dnsfoRLuzelKVoriRzpe9v2TXn
QlkyjwubwtAq1RN0vS7hQqjhfve8Jav34ML+pOuwQ53s+p+LbZ0L529n9RvF
0uMZvnfoBJDLuPDycI0+9pXuL6q4mKCmd6P3CLmOi4TzrYc+OJIbuDikOF7/
vBK5hYuvmn29Jl+j+5s2LlKCh3k8CSF3cLHLz/d+1ixyFxfJoxZMmtFF91M9
XCTtkGuadJIsk4xwJ61v+dvJ8smYt3eWecMkslIyAg0fdu9+xe7/ktHn1gXr
JafY/V8yThhEb37I7ge1k1H6o+jfcRN2/5eMyjspm5r7kw2TcSdwtPmam3T/
iWSMTeTUiVLJ5slwFiXO11tJtk6GV2jU45nDyfbJQNvncuEDVl+RjNrOfZl3
ssieyRAnhkYO38DqLZJhrDS5JHsCOSQZZdUXN07vYvf/ybB7PWzvr4vs/j8Z
h55cThqYxO7/k3FX9rzjmbXs/j8ZE/weT7RVZ/UZycgLcD828R2tRxQkozn8
3uRTFeTiZKwWmfRTFZDLpPHeehN/0JNclYz4nadHqiwi10nfj2zLgI1K5IZk
3PtkNul2O1v/SUaLpYeC3yW2/pOMgU9O7+3ez9Z/pMfjYmmwehJb/0mG4hPu
pnPebP0nGVVHhze1rmTrPylQygnKHsTWk+RT8EC5OLFJga3/pMDyiH6PaQet
R6mmYH2U5pe0a2TNFGxx+qlRtZesnYKYzdvXuwST9VNg3KzDP7iKbJgCi47S
qZYaZKRA7RnPa9sHWk8zT8HiQBWX+kpWT5ECxSHJnx7xyfYpuLs7d+L87ay+
IgUtpwKG+5qRPVPwz/e7bok62ScFz95YOEzsYet/KVAVDWg//L/6ixR8GW2s
++EEmZuC3VdKbkhiWD1GCmxXT1qcuZYsSUGk9+DR87RYfYb0/a3Zq/v2Ea1f
FqTgaXlSb+tOcrF0/J7vo8Xy5LIU8CeOlXt2hNUvpGBNpXkf34XkuhQ0dIUt
P1fH6hlSYPT6x2K7FeSWFGzQGOioUsfWd1OQnBAZaryA3JGC+XlyBjaHaD24
KwXtDzQelfQj96RAXo/7xXw7rTfLpOLnR48zHXdp/Vo+FUZX+z5Sns3Ww1Mx
xn727UIxrZerpkKz/c758j+sPiAVebLZp7/tJGunYtvt74ZVr2h9Xz8V5f+N
nrJpM9kwFfW9AwQxbWz/IBX5/Y8rpG0jm6fi9TT7fpa/aD/COhVH1qlHBPDJ
9ql4Fh6yVk2b7JyKkbOO9h65RvsfnqkYPezrvbNuZJ9UHGwNLFo1gBySCuf2
s2fvHmP7L6k4/i+i8YQVmZuK32Vut6N+sP14aXxbcj0GnCJLUlHk/uCP+za2
P58KlbU2645okgtSsckoy+nNA7ZflYpTXytMZqWSy1Ix8+bIf+mmbP8qFWaH
Gld+liHXpUJdYeSS8iS2n5mK7oC1771VyC2pcOTEDF2yO4PmXzp/o3Ydu6ZJ
7kjFw6u5I5acTqf5T4UMJ8Yi0YTck4qnw34k7q5Po/lPw+VZd1x568nyaThk
daft2/tUmv808AMeLrqbTFZNg9VcPZtPE8iaafhY2s9W73IKzX8aoh2PqMdt
IuunIeyspMWmD9kwDYsPbU1XK0qm+U9DjHHc9x5bsnkaYoOiTEJ/cmn+0yDr
7/58/W6yfRoWyAxoOrKY7JyGduGSv2veJtH8p+HZpmJPPz7ZJw3us4rGYR45
JA2SiAP/zX2WSPOfhp67ykU7uGRuGr4PffUhYDaZl4bCJEufwkcJNP9pyPeZ
daZ/IDkvDZO36vjl9ycXpCGxtvRlhDie5l86/oSvEV5a5LI0wK5fS+GZOJp/
6fstmHAtcC25Lg03053m9PsTS/OfBnvZPu23jpNb0iCT7ZmY70Bu+//np/Wn
kSK5Iw1rI3+s1aqKoflPw6ohj+85hpB7pMd7ucMGj3lkmXQ8jVs8zuw3h+Y/
HT0fFH3MrpCV0qF/0C62gUtWTUfZvMWHJq4ja6Zj85BZqz0mk7XT0ZtuldHx
IprmPx3/dYvyozzJhunIPfMqaufHKJr/dCSNVjTfEk42T8dsXqe+7hiydTqC
Fir0vVETSfOfDpkPDrm/fMjO6Rj+fPzpvhpkz3QkK+j4/L0RQfOfjiaM4d7e
RQ5Jx7yct7b9RpM56bj6elLp2XvhNP/pqJbVN3y5h8xLh2bloUtfdpIl6Tjp
kRLovZSclw6nReOLj44jF0hf/9N87bYfYTT/6dDrV3xG/JBclg7FvM5qbim5
Snp8Lk36+JdHrktH49fRFjNdyQ3pOP7dq1nfiNySDu9zIZE7R5PbpH/fWTlB
8D2U5j8d0xaXL112g9wlna8Cp2//csk96fApfPnqtxdZJgOPZK9fvDSXLJ+B
GetXf0r+FULzn4HEoTPHWpSTVTNwad8Es7dhZM0MbJg8/Yi+MVk7A4bC6C/r
fgbT/GfAzDfcb9FpsmEGDs7Qf5zpSUYGHo8ZM85bg2yeAeVVW4wKHwXR/Gfg
zzbdu6v2kO0zsGlneHHANrJzBsb9sFwRuZjsmYFRYaXl28aSfTJgrmpT//lv
IM2/9P3ERSxc8pbMyYDug5hD9i1kbgYsDmm9fXKXzMvAesW0zUMbyZIMpH5S
5rjdIedl4GK/w8fFdeSCDKRU8eZX15KLMzD/5sR/s2rIZRno/7TR3/8KuSoD
LsXJYxUvkOsy0BaSwVldQm6QtpfkNW4sJrdkYOHyF+GJheS2DHw/9GjywwPk
jgyUq3m+Oysid2UgydDq0po0ck8G+Ad/iduSyTKZ0Lx/ZNuCJLJ8Jt48ix6q
FkVWysT0uPoUjj9ZNRNrY88d/+VJ1szEGotiZfNNZO1MVFZ9N0taQ9bPhOPj
1ufTVpINMzEo7tJIoxVkZCLDzf+stwXZPBPpwQPnL7QkW2dilMXN3fuWke0z
wT/eeUdkSHbOxImeWOHcCWTPTIguj04LGEj2yUSW885RGl8DaP4z4e02PHbl
KzInE4kThrgqPCNzM7Hsgn9J40MyLxNzeU9KJtSTJZkYbn8j4HUlOS8THxb3
+/PiBLkgEx0F5bVrJOTiTJjEuQ36FEMuy8SmKaM2/vQkV2Ui8FOqY8cqcl0m
FAZ58Y9PIzdkwq/52N6W/uSWTMjla/4tb/On+c9EhFcbN/UCuSMT372dw8YI
yF2ZWBjfFvnNj9yTibfPazqfrSfL8DC81uqlmiFZjocuceu1taPJ8jz89t8i
ft7j939W5OGwptJay0dkJR4MJ64ePeUiWYWHFdUjmo7sJqvykM818fKLJ6vx
YOObvWqiH1mTB/fSRx7dzuSJPKyb6L7rhxVZm4fAma2xTXPJejw8qNk655oa
WZ8HY88lv6f1IRvw4PLDfkRVpy+dbzx4KxQbb31GXsCDma7phKgmMngoVjW5
oVpPNuMh+0Pu0oPXyeY8LLOWO/WpimzFwwmbwW2R58nWPHwY/OH6sCKyLQ/y
cTnjjfPI9jyoOoqLDwvIjjwMCHhbOyiB7MxDnZK46FoY2ZWHrQ5Djw4NIHvy
sPLTl5C+3mRvHq6dEO+/70n24eGYwrklj3eQA3j4HrFfEf7kEB5qdv+7vTSc
HCE93ukFo18nkjk8+GYZtFsLyfHS86H+ukLyfjJX+vor3wzZW0hO4+G89uxv
p0vJPB5Mvti8f8yOh4iHiLvvZBcwS3gYPee595Nz5D3S47Fl68VJ7HjlSd8P
36SpcS85nwcLf90Qu1RyAQ9Tvh7p2yeKXMiD+va88ZVB5GLp+1ccuX4Bi/8s
D2X3mv3muZLLeNglsJ2e5USu4GHW90nH/DeRq3jYf2Nxypst5GoeYs/GDDji
Qa7joXTyjz8FvuR6Ho7eNoq9H01u4OG9lnXCyQxyEw/jUuXsSveQW3j4aaNh
2XiU3MrDk/FRuo9LyG08PIvi/+xbTm7nQfTs3eA3zB08HC9aOufnBXKndP4H
CQ4FVZK7eIgKWtN8jp2v3dLj+3t44bUGcg8PNzUr88ruk3t5uKveZ0nhXbIM
H5+1XmmcvEmW42OYx9fkkFqyPB8DZacVHGLnvyIfs4eca77Cxlfiw/lA8PRu
ZhU++j++GXbuClmVj7Fnxh4dVUNW48P8aYKpC7MmH1Ze++3+ME/k4+6nUsOv
V8nafGiV7h/kyI6HHh/NK62vnmbHT5+PltrnGi7HyQZ8nHhTahlwkOU/H70a
mXe2svNrAR+dtbXR73ez/OfjkKp4jHwuy38+Av4I4jRELP/5KFr8+HYsl+U/
H/befz6bsny15qOndNSTS9tZ/vNx7a1h70EHlv98PNPwNwm1YPnPh9mm0d/e
GrP85+ORC3eRynSW/9Ljq6NiKxrP8p+PCE7BBw11lv98uGUfl1wex/Kfj7h1
mLtHg+U/H4W1w1+XT2b5zwe3MG+LNXv9CD7mlc25dWIWy38+6hIazfSNWP7z
Yde05crZRSz/+dh6fl6gAVj+8+Gy5NogfROW/9L5ftGw+j8Wj0g6X9zOloPT
WP7zkf91+e1Q9v728LF6+dkVpUNZ/vOR8EZ96YNfPpT/fMz6NmuTyWtyAR81
njdPlNwhF/IRc35vxtTT5GI+KmJHfjkpJJ/lQ9uw1OqIH7mMjxFNYScnWJEr
+GgMOXYyV4dcxYf1016NE4PI1Xyc3Wv99UnzLsp/Ptbufbf84X5yPR9GfR8N
NPMhN0jz51J6bV8zchMfV581h61SJrfwEWt8t7hf607Kfz487hz+sjqX3MaH
7Lnv7gOdyO18WIbobF6kR+7g486R1nsx/3ZQ/ktfT2O8ybXn5C4+dJRmcuKr
yd18jFlR8z7hALlHenz79VnNiyX38lFQO7z1wi6yjADNf+0jZNzIcgJ8Uzh4
Pt6LLC/A9ORWiwtRZEUBZhg0nu8Qk5UEUHm3Y8/qQrKKAOe67IcXVZJVBSja
bWl55RZZTYDhD5/bDn5K1hTgj3+f2tA/5IkCeN3cyQmeSfFrC+Cfcvjl/h1k
PQGeKsbe+naQrC+Ag+ybTbsekA0EWH4/uWjNMDr+hgIIO+/ovLcjLxBAoVj2
08RcMgSo4r54eegZ2UyA+46LFdcPo/PBXIDZG5JGBc8kWwmw1HXLx25bsrUA
P0qOZ88NJ9sK8P7jiNGq+8j2Ang8333gWgXZUQDT7j6HTz0hOwtg1WVg/6uX
7CrAhA2aK0xZfnsKkDps0J7Dhiz/BbhdrXHy3kqW/wJETPEMMd7K8l+A6663
Pf1DWf4LMHLZ2KoRPJb/AlgfKdn2jX2fcwQ4M4Lf/Jh9X8QLsLU9t7RPL8t/
AYxSFVwkU+n6Kk0ATmdVlOs6Mk+Az4ssqudEk0UCTLOWL71cQJYIMMJubq1e
I3mPAPa86pKRP8l5AowT++a8G0vXm/kCJCVurbWdQy4QIOrs1LfXrMiFAjx/
6XOqZju5WIAmwaKNj7nkswJoPHUykBwglwmwaFRJowK7Pq4QwJCTOHLHHXKV
AMOsrl7a0UquFmB1zyafynZynQBzvt3/cP09uV6ADB9x1Mav5AYBupa7v03r
ITcJoJ/axOv5SW6Rvp5sf/dY5lbp+7u5d/m63+z6XYDzc2fLRf8htwvw0lVv
3yFZut7vEKDQVKKTOpDcKcCYUW+CViuTuwS4LEoreapF7hYg/eXCdOV55B7p
+XS8p/LCCnKvAHY3noRc2UiWEUJbS//0Yi+ynBA1W1XfbA4mywthsuft/mNR
ZEUhurvz+6ilkpWE+G/a+8nh+8gqQggi/6qdPE1WFcIj9vegG1fJakKkN+X5
RN4hawrRMXn8uxPN5IlCNJoc4Y98SdYW4nfQyvSkj2Q9IUwXzsgr/kPWF8Kh
/+dlJYPofs9AiNiG2+8WjWb3m0KsHPHvtNFU8gIh3k8rnGE0l91/CjGe2+g5
ZQnZTIhR43Vvjrdj96NCPLP2WHFqB9lKCMtnM1avS2H3p0IEq/ed3HKQbCvE
r+q/Jz6VsftVIfI3zjuudJvsKIT3lzlCrQfs/lWINOXygOYmsqsQqcIGbRm2
HuEpRMQh+5hF7WRvITY0aL0Z+Jvd3wrBfVT3n8lgWu8IEEKlaeNwh1HkECH8
1p+KjplAjhDi475zd05NI3Okf3/g5rOdRuR4ISYan19QaUXmCiG3bcXRR67k
NCEW9lmvdDmGzJMer0XdmkVsfUYkPb71ygZHi8kSIQbk3LTrqSXvEaJ+19qX
VzrIeUJozV02ZeVIWv/JF8LuzK1IW0tygRDhhmW3DCLJhULoqXnyThWSi4W4
ffply/Tn5LNC2Le+aZ4yjtajyoSoXJfpEOJBrhDiSndjRvQ5cpUQeTNSP++Q
o/WvaiHevZ77ftM6cp0Qhjc5k68cJtcL8WPz2PBPneQGIaKXZOx6PIPW45qE
6P+8x8LAl63XCXFh/Zuj8wvJrUKU/OjjnP2Krd9Jz4dzl+9Mmkrrh+3SeD/u
OfU3iNwhRPb8BXXJF8mdQox+nCIb20PuEuL1nEzn7lm0ntktxGzYf3mxk9wj
hPBf49P+x8i9QoRaes5QfE6WEcFMvhfHRtH6qZwIvd23x/s7kOVFOLBRLWHP
cbKiCOWegomJf8hKIoz7u33YRDNar1URQSbDUXVbDFlVBIPadM67ErKaCPaf
f2efeELWFMFw+vX79TK0PjxRhArZ/K5JGmRtEZTP7Kx/O4usJ8KeKac2Zxqz
9WUR+nXNzb9uSjYQQe1MwY6LNmy9WQR1x2mHoreSF4hwy2bU9pRIMkTI3fDf
gBf5ZDMRJDV5Hp+ayOYiTFpZ3Hy8H61vW4lwTXllUqMG2VqEoS7ybiuNyLYi
KAg2uz9bS7YXwWZjSNFZH7KjCB/6j/5jk0F2FmHCwIOr9Y6RXUUoih/yxqyG
7CmCA69j4vHXZG8RDkbdzXguT+v3PiJ4Tro+wmISOUCEu54LDSKWkENE8H9Y
O+CfCzlChMtTb+xcmEDmiJC4vt+vp0XkeBHOrFlaVfaczBUhOGZH0c4RtL+Q
JsLvEOMBCivIPBG+yTS/No0hi0Q4Uv338fVSskSEqVvuP/vaSd4jwtI3i6ea
TqD9jjwRvqZH9dF1JOeLcPvqM6XJYnKBCPNcT7iPrycXitDauShS0J/tr4jA
4a5V9ltCPivCMFnuoLHhbL9FhE7vdVf6FZMrRNgQ8pdb9x+5SoQr/PqZ6sq0
f1MtQh23UZ83j1wnPf7Hb+VesSPXi5BhsPXUcH9yg/R8W2D8HXxykwinPnbf
qisit0jP7w3NBwuvkltF+Gg8d929B+Q26fnrZu3p+ZbcLsLfCv3G5X1p/6lD
BLm5/2J9ppA7RdAyvyM2sCJ3ifB25DzuHj9ytwjvp1657r+b3COd72XL+SE1
5F4RrnOsjOq/kWXEaB9uL79Oj/bH5MRouml77asHWV4MzQG5GwadICuKccFY
dq9FF1lJDPkB/2bKT6X9OBUx6iVWVYOcyapiWG9+X2oiIauJ8dXKVGloI1lT
jKfZDh6WirT/N1GMRKenggPLydpiHFCr27yCQ9YTY3eK6d2yMrK+GA2fpyxQ
/EE2EMO5UPbYscVsv1Eaj+Uj92WJ5AViRE+t0a68SYYY5QomvpsUaT/TTIyU
mcOmdCwhm4tR8vyhiUsg2UqMKtWFuu8LyNZiiO73HfTzMdlWDJMVR4VByrSf
ai89Xn8EjbIryY5ivFlvFvgknOwshtHmePVvx8muYlzaM2ufSjvZU4yaCtVe
Fx3av/UWw+X64A2jfMk+Ynzpq1rnXE4OEENGPcRz1wDaDw4RY3/9gvhPtuQI
MQLWHTXwLCJzxFg/7bZM3+G0vxwvhp2OVlkQe16ZK0bSjf9Wpz0ip4lhe9Yh
RTKePa8pRsX96GnL1pFFYsQ4RY2ZyyVLxJDd6Da0pJy8R4zPcgeUjT6z5zvF
sIq77TBoCu2f54sR2XlUQXkz208X4+PZvhphu8mF0vlo3eo06QG5WAy3n4eF
DwfS/v1ZMRqrPBacW0AuE4Pbe3mX405yhRg/XiWPnp5HrpLO38VNRvfuk6vF
GHlqWs6VvlQvUCfGCRtVh+tTyfVi7Ctee3qaLXveUoyFgkXvNSPITWIM+Gut
eXEfuUWaP4tOzXC4TG4VI8Na4fTGVvb7BGIMqtmRV8+e32wX4/KtAodv8lTf
0CGdvy3HP48dQ+6UxttxqSt/KnueU4zMjqGSnyB3ixEW4yT550DuEeNsj39c
ciC5V4xUu968cZns+c8sDNFZ8m3IEbJcFhZPsd8+r5wsn4XaH8ET0hrJill4
kueW/O0Ve140C2fzzPes+kFWycILReWRd+WpnkM1C05DA+7JKpPVshBq9nnT
CVX2fGkWsl4/UQubRJ6YhWnu7buaFpG1sxAXHh1Wvp6slwXrP/J/W3ay51Gz
4PpgVN6oFLJBFq4UKfnpF5ANs5AUYlyzoYa8IAvH640zv75k9SdZOGVVGoqB
VJ9iloW/4W6VugvJ5lm4M/b70nHhZKssSL58HYVK9rxrFgLcv57xlqH6F9ss
rGmw0zI3Idtn4ULz8ZfFkWTHLJzhH3EZcIHsnAW9L72GX3vIrll4Lsp83GlI
9TaeUj9+bH8jmOydhc8ez8dtPk/2yUL1i48mp7+TA6TxnbKyE86l+p2QLGSb
Hu0wCiRHZEEjxjzjeCGZI30/z43c3B6T47NQ5z9vxcp/ZG4WLg0zjc1Uo3qh
tCycjCqMmDefPa+aBcUTigevbiSLsvAuoevtfA5ZkgVDmX4Plp4g78nC0sjp
gR2t5LwsuIy1HPd1ONUn5Wch/cdSM8WV5IIs9HlvsH1eOrkwC8cKnFZcv8ee
h81CZXNB6yQ1qn86m4Wn+wdbLfUkl0mPb2L1xXdnyRVZGDM81X1FH6qnqspC
TWnyosmbyNVZ2KAzPu35TXJdFh6oH3gyxYjqs+qz8LPtR2i/PHJDFtRfPWj5
zJ5vbZKOP/3Ntv1h5JYsdPEffi35Rm7Nwrasw9sr5rHf58nC2OgJP18Ekduz
wN9i0/TyLLlDen6/2fjHvYvcmYXh20pqh0xjv2ckPR5rDO7u9CB3Z+HDvfDq
VfvIPdL8jD/+payB3CvN50TtzmF/2e8fZcO4oXrPFD2qx5PLxlGXA2tnuZDl
s7Fg73er1P1kxWycj1zyPqCNrJSN52ENd+vHUr2gSjZONRQkp7HnUVWzwQsL
XXOK/R6UWjaW3amvMawla2bjg0BNpPGHPDEb3KS7YV/nsudJs6E1dPv0N75k
vWwoNzS+O1LIni/NxqhAT5ePn8gG2Tjut3H9trlUn2mYDYFfiff3YPKCbCQN
TPo5tpyMbMxvelckkaH6ULNsdJ1dUDFlKdk8G1nv3o4NSSBbZcP97Lm/iy+x
3/vKRljDvnle38i22fi8fPyV8BmsXjUbr2vPX9f3Jjtm48sIV3ntQrJzNk7W
Wa8q6CS7Svu/u361XJ/qZT2zMa5/244HwWTvbBx69Hp/eTnZJxsW1euu5f4k
B0iPd163Svh8qt8NkR5Piz8Xv4eQI7LRueNxVtBp9vtr0tfLv1qQ+4kcn42L
w/RLc3SofpibjX3HJs/vx37fLS0bbh5DKqYWkXnZ6JZJdVj9lyzKxtTqsC85
NlSvLMlGT5DfMs3D5D3Z+F2jfy7lGzkvG01hi883m1F9dH42Iq1KPukeYPXU
2dgd9WerugLVWxdmI1DhWnRcIHu+MhsZCsq5kofks9m4YaWxs3Ya1W+XSY/H
ncmXU+PIFdnwmjBwc+x/7PcBsxF/v+3RjuVUL16djTtXEveePkWuk8av9dXB
dwjVq9dnY6FTzYzFy8kN2bgs/ediIrkpG9aWGtUxNeQW6fH+kKc17h+5NRu9
t/TtgwxY/X42Ng2o0ljkQW7Phu7M1xW1OayePxuPQ9cYH7pF7pT+/Yqsy529
rL4/G2lLp/QI2PMD3dL5S6685uJA7snGp8ENv0ey5w96syFeadIx7Dz7/UkJ
bn3r463Mfh9TToIWXu2nEWPp+QZ5CXaqy4yWtSYrSmD2QvrxE0dWkiDM+tqt
2FKyigRvvlupH3hHVpUg8b3MOE9Neh5DTdp+I2dYwAb2e6MSzF05cYgR+73S
iRJUvH8ye9MdsrYEzwLNx0Wz33fVk0DHwEU0wZQ9XyLBMjfv9e/jyAYSnPp7
LUmH/Z6toQQXLpu6LP5GXiDBUPPYy7l67PeiJXD+tVzloCfZTILscXJyUw6Q
zSV4buXS4vSQbCXB4j5FKU8U6XkcawmOpHaOiTUh20pQs2Vd1+9Qsr0Em072
Gy+4SHaUjm958G0Ie17IWYLq098Mwg3peSJXCV5U+hz8zZ5H8pQef9vdfaZU
kr0lSElpmt8xnD3fKD0+P9QSd7HfJw+Q4J+8/vOhr9jzjhJM9cxbZ+FGz2dF
SOerOmKWXBuZI413hEzrQDt6/itegkBN7087bpG50vcf0Kdh3XJ6vixNGt+N
c2lyd8g8CU56pnSnsefpRBJU3d/h+vIhe15OAs0ffhui3C5R/kvQ0P4ryOMv
OU+C6fKmzs6Zlyn/JVhnq9mtoVhF+S/Bx7q2x8tsyIUSHDhUtlU2h1wsQZ3J
YOUNr8hnJah3FDnPnXWF8l+ChxHGnhcjyBUSrCqwyLS+Ra6S4LvTnp5g9auU
/xJc1Kw/1byTXCfB6w9Wl2oryPUSLHAuWPNH4RrlvwRb3a9wajeRm6TtTsZv
PxSSWyS4kXhbt/k7uVUC3r2jfTebVFP+S1CAIfM80sjtEgzMaZ1l1kzukOC4
6QXnAxo1lP8SZKwfktrHjdwlwZBH7aY3CsjdEjSXCg4Nf0fukSBq7SLPBN1a
yn/peAF1tw56kmVyoLZ3TJPvMbJcDo7xV7wXd5Llc3DaXnnx+xnXKf9zELEk
vPZcIFkpB+q3ImQ0L5FVcnBlmVPzaYU6yv8ceGhxsXsTWS0HH89Ea204TdbM
wYl1Rx7IDrhB+Z+DwY666zdvIGvnoOduttXQ42S9HOReua596QdZPwdBFRWF
VSY3Kf9zIHugoPpoEtkwB0+7G7YV3iQvyIHBCV29+fK3KP9z0FZ7qyRsIdks
B302Nw4XBJDNc5AUFqrz+DTZKgcH7m/m3OkiW+cgu1kSdEq3nvI/Byi0Sdm7
mWyfgxu5xu33M8mOORjwcppO4QWycw6GrNZY//kp2TUHC2f4C1/8JHvmQHN8
z4t/Q29T/ufgheGBkTYaZJ8c3F2gcs5zAjkgB9FdN0+MYw7JgfOOi4WpOuSI
HAReLy/UMSRzcpAumsFtXEGOl75eemS9+0YyNwcFWS5TN3qR03IQPHnNuHVR
ZF4OUg/81XHhkUU5eBZ9SuHSXrIkB/pKP954HCfvyYGxbnfy93JyXg6u/YgY
Me82OT8HKdOsh75/Ti7Igen54Q7nusiFOQjrSVCf1ksuzoFGv8Z3sbJ3KP+l
fy/bMWxAH3JZDgpfXfe16U+uyMHUEdVXhw0lV+XgzYEC3cLh5Ooc/I45c9hB
iVyXg9c61t/6DSPXS8+H32nHUpgbcnBeeM2jeCC5KQcWXx5+lPtF768lB1NO
jj/S9zW5NQdP/FQbHt0ht+WAd1suRP00uV0azzaDy79SyR05cNQbmW/jSe7M
wf2xS4t6LMhdOdhqODe1cRq5Owd/t4Y5j1Ah9+Qg7nh4if03Op96pa+/d88z
7m2yTC7O1FyYvyGPLJeLHPVRZ018yfK5UFAZfihsGVkxF8eHHS4N0CIr5cLo
aHzJTRmySi4MW7adXdtG+aGaiyvCySvnnyer5eL9I67Tl1iyZi4+FXHPzLIi
T5S+HufZ28djyNq52DvN24TbRfmrlwufEwP637lL1pe+/sd83f4XWP7nQn/v
5T63jrH8z4Wed8V+vxyW/7l41JJf8jyOjFzczV52KXkH2SwXhzKqv0y1I5vn
Yt3ue0pZxmSrXERVhPnXaJCtc5F1pGjAkL/0eWSbi7jDKZGxrWT7XLwNOTZm
cRXZMRfGahm/Ew+TnaXHv+S5XXcc2TUXmUG+TifcyJ65mGgz80HNCrJ3LlKf
56fEzCb75OKpaaWsnzo5IBcDMnYfyRlIDsmFzN3Tlav/0OdthPT9fsyb8+g3
mZOL8uc2D27J0t/H5yJInF6iw/pzc3GuUDx9wBByWi7e5b99rD6CzMvFlK2R
m8XjyKJc+H7Z2XJKkyzJRbOy7j89NfIeafuLmZsqlMl5udizwuOQvAI5PxcO
48/sVfpH768gF4LlG1N/fSYX5uK63qCS/6+nOw+raXvjAG4IIUQhZYhChYTK
UPStK5KhwVCSlLFLMnWrq4SIkIRMZw9nb0NIlJSbhFCIJGSqkEqirhuFIvz2
H+/6/fl5zj5n7732etf7rrX285ybVeQUFUque8TmPSOnqbDN6u/M7tfJGSq8
8VCdX3iCnKXC7iurHJyjydkqaE3eM3hLIDlHOT4B6w7NId9RIdrS3DJqAjlf
henf07ufNSUXqrB9dkGfn3rkIhUcqv8s1dMiP1chzrF2gV0LcqlyPx2t+7z5
QvmyTIWTxaumP/tArlTh3dmTgZkvydUqnLl/tO2UQnKtCt2mPl945ha5ToUQ
o5IN82+SG1RoCt2wPjSH3KjCW9Ow10fukJtVMM03OJxyl9yCg1O31L5azBoc
Zo91/TOPnU+Tw4h1A3ZkvWH5n8OSOeV7a+pY/ucwfMfpgvSfLP9zuCLPuzSU
3b8eB5u0+mDRgOV/DvYdZiUfG8ryP4f/9l0qMBpNNubw7c6QwBXjySYcil7Y
FY6dRB7KIaGTYHTYjWzBIUmvvtNJb7Ilh4/fe52r8iOP4WDhvffRRX+yLYfS
Wyu8zrPnDQ4/mycnVa4kT+Qws2W/nDEryE4cBgjH1NJS8jQOXx1mRzxg53Pl
EF54JPvANPIsDos1vBwMbcieHO7dNHuqM4zszcH4v9JW4YZkXw5G4/uXddEl
L+ZQMrd90RlWP/lzmDHE7fZ/GuQADoHtbLdvZ+29moP5z7tZRg3kIA66r8Zu
i31PDuUwccnJh3Zl5HAOpqntZ+qUkjdx8I9ul5/JvJVDtfSnsKyYHM0hxu59
ryDWH2M43AhsvD24hhzHwT1ulLPfd3I8h66Za4o6atL1HuawXju3848eZJ5D
rYn9+np2/xKHNHeV+ytj8nEO+x+F53UwY/HP4X6HPZ+/WbD4V/pXx43eP8aw
+Oegk24038GRxT+H2M29g/Rnsfjn0LMiqWmkD4t/pX/P+6GnWsjin0PxpPbD
7yxm8c/BTbV5yoYlLP6V4yNXO21kzz9fab8ND0N55kIOX1x7Dyll3y/ikOt1
J3sb60/POejPtmk+HsHiX/l9t5xxB2LIZRyujx3Q9RhPruTg8qhv7qpz5GoO
K1x63Na4Rq7lsOZFp8V6+eQ6Dt2tk87UPiI3cAh7Ul3lX0RuVO7v6MOf3szN
HHq13zTywxNyCx4fUvrbbGXW4NFl4DDtFux4TR7JzVmBvx+StXg0mw92s7pP
1uYRYBAm1eSRdXkceVvQ1JpZj8f+Xn+Hfchl8c/DKXxCQ9urLP55TL5q0Mo6
lcU/D5dgSXsJG69NeGyY+Y/NW9Y+Q3m8fjRDe94RFv88Wuo49vnKbMlDI8t8
wfWDLP55bB08bLHxHhb/PEYFVuVm7WDxr9z/VO8/azez+OdhEbUjbtQmFv88
Ple3C9DdwuKfR7DzodQ921j8K9c/ZB1ft4vFPw+vnZ8z5+xj8c/ja+e0DG2J
xT+P1H5/OOQms/jnMe5kxoOKTBb/PBo04/SHs/zlr1xflvkZI9Z+ATxq3pl9
LmXtu5qHc1Lixb8KyEE89Kp8LF48JofyCLIee3VUCcv/PPaeNb/08DXL/zx8
7juFDqkgb+Wxo2pZdOsP5GgeWRuMbDax/Buj9AfHSp1VzeQ4HocL851ctFj+
V/rP5fSQTv/P/zwKKu5OeG7J8j+PNgfnBFo7s/zP47zjriqHBSz/8+hZk2Zy
Zg35FI9BOm23NWwjJ/GQz69sYSeTU3gYZUe56GeQ03h4dD/eyuAWOYNHxxHz
jIc8JmfxyN1zo5f7W3I2j1/DGy0+NpFzeDjoGxtv7kz13R0eFy1mrdUbQM7n
MS/m3/WDxpILled5C6P9ZpGLeBS6VOYeXEt+zmNJ699ne8STS3kUJ4/c2TuZ
XMYjylU1a9F1cqXy/R7FLv/dJ1cr13fhd/y8Z+RapT+qe7wd+o5cx2NR9usg
qyZyAw/9rmuXvNWg+rmRx+WyvFlLO5KbeZzFMU2/7uQWAtLHp7cbb0LWENA0
QsvU0pasKeBU2i83bipZS0D9vlVJlrPJ2gIqi7okxHqRdQWs2pM8xdmD1f8C
vHbd6BLP6vveAtpf6uKg4cDqfwHDHJpvPRvN6n8B5Tl/vTe3YPW/8v0Q4zch
puShAs7lz+nr3JdsIWDyS369Y2eypYCc3/nhGc2s/hdgZbpi7v0aVv8LCL7d
/X6716z+F5B8cLpo85TV/wLSsuvi6x+x+l9A5H+nn3uUsPpfAH951bqKN6z+
F2C0s+vhB2XkWQL+bqlZ/KWc7Klcf9xL0wcVZG/l+p1izjmx430FOEWvN3F9
SV4s4OcPx8ddi8j+AmqiPGa3zSUHCFg2sSpCM4O8WoBB+08r+DPkIAE3m32e
6KvJoQKG2o3qrb2fHC5g6bm8vdrR5E0CCoMqw/zDyVsFhPgW7spZQY5W+sOl
8nu32HwoRsATY6vlThPIcQJmz6hJmmZCjhdQt7q+rKQb+bDSPmOtfi1tZvEv
oOMkf9+gShb/Ao7OPfKnxx0W/wKM471GFCew+BewoGnsRd0IFv8CfJ7ez+vo
zuJfQP/Hwf8OM2LxLyB7bosnLetZ/hfgqff80tybLP8LuGyh6n4+luV/5Xpi
v2sEe7H8L6Clne7JgQNY/hew2Wan5/W3VN/kC7ifn1fsdYpcKGBSZM+PX/zJ
RQIqxrZ8+syE/FzAIyky7sV7Wk8rFfDvkuGedcnkMgFuE455ntxArlT6x46P
LrVu5GoBHX4cOOVoSq5V+ufwXmF1rch1AtRXp1/1L2HrfwLeLI+4vewCW/9T
ju/sMGFGLLlZQFHRKNvDK8gtRMz/d1dwlCNZQ0RGadj1Mb3JmiJsPAMHOn2n
9UgtEZEBfpNOV5C1Rbzht/FND8i6yufp004Ov0LWE9H5rdrq8llybxF7H/8q
DhLJhiIeOr84OZ+tfxqLaPoYYfMwmGwion9Krzi7ReShIrgmQU72IFuIeOoW
1rjKjWwpYr9o+nSPK3mMiF4phfrX3cm2ItLM4L50JhkiVCcGf/9rGnmiiIRv
86R3IDspv29vfzR0NHmaiLlVmX+OGkZ2FeGRvswqfBB5lvL7n3NbfRlI9hSx
ddvh4v9/7i3i9F/9//UbTPYVUXPDcO1aM/JiESsWioMjLMj+IuY0RY1ePZYc
IGLpy+NXz08hrxbxrtRe65kfOUhpzz2HD6z8mxyqXP+KsG93d5PDRQRYXWjp
xtp/kwht7RHnNieSt4o4lV47dsQ/5GgR2TaRBi1vkmNEvB3fddaB2+Q4EXcG
L6m/lkeOF7H7xaJD1YXkwyL62bd74/ySzIsImyvoplaRJRHNcV8NHrwnHxcx
OWVmyDDmU8rx9/pYtmHHJ4nool20JfcNOUX5fgXc/3hBTlOur1Mrm4wCcoaI
wZ30HtTlkLNE9Ii+/Cr6KjlbxO0rlcf7M+eIKN7htG3kNfIdEf6GMVNWsv6c
r/TfcbM3lmWQC5Xn79597txUcpGIQIP+O56eID8Xca//+nbd4smlIj5HPOvz
Rzhb/xeBI+PC4xew9X8RRzYfT/ZzZOv/Sn8u2G1+nPW3WhE+zq0b9HTJdSJG
fdJbMpHtLzSI+CZ+Cuv1nNwowqzLoMuxqeRmEdWDXU633EZuoUbM63ObLT3I
Gmo0BY6a88GYrKmGmF60+GQ97X9oqTH6/rXeHW6QtdVwsq2eMusQWVeN3sG+
wpx1ZD3l9+fnvh/oSu6txtforbzzELKhGhURbVK82pCN1XDJjJnwpIL2Z0zU
SHg26EvJLfJQNeSFz52nnCZbqJH0YGX3rF1kSzW4Gt1P9WvIY9RIezdZ44g3
2VaNrrft1idNI0ONvBvpw47akCeqMcPL+16CKdlJuZ8U+8lm+uRpaly9dPGE
UReyqxoB62Jv3GxPnqWc/+i/L/9oS/ZUAxcudx7WguytxiOLUHlFI+1X+arx
15I1LyrryYvVqO9r9F95HdlfjXmTNX/8VUsOUCO1pckZz/fk1Wr0WZg5748q
cpAa/ZYP/tCljByqxr986ImqEnK4Gu/u5PaIKCZvUqPHkBfGzU/IW9Uw9W7Y
GpJPjlZjtcuwnZezyTHK8/c99mh9BjlOjaGVM6MSLpDj1dBI/jF1YhL5sPI8
+306tE8k82pUeZfE/dxNltT4XXTtS304+bgaiY7mB88tZ/t/ahxIn+2V5MX2
/5T23Vq999QMtv+nxhmTPo83TmL7f8rzCJ5QvteenKGGR2xBwNLx5Cw1jqy6
4pQ7hpythuY5g8A2o8k5yvmmFfddaUm+o7RfQYs97UaS89WIPSXkeViTC9XY
u+Bbz8EgF6nRbdfbD+udyc+VeLKrO+jpTi5VwzFyyMIn88llakwsXB5XvZJc
qUbwbvfpQzeQq9XoUp6dOj+WXKvGios6urUnyHVq9BrjkJB4mdyghk6i14j0
QnKjGn7cFcPlNeRmNSyzVKfNWP9sIcHUKsz+Y19yKwm5RsvnVVmTNSTYPbY7
38zipa2ExlFVfW39yJoSeP7Z1OYQcgcJh+5uibTeT9aS0PuMrrVvErmzhNrQ
0lfyNbK2hC4bRi5Y/YDcTcKelwOnp5WRdSUk/RLzlteTe0jYZ1j+Ir8dG18k
PP22wHueAVlfgl/mk4xyMzbeSNAvTK0PHUfuKyFY59uomdPY+CNhjsHZGdxC
8gAJnobJOrVs/DKWEDj7qGO/SPIgCRPqXv/VPZ5sonhfSsnARLKZhFlLdXYc
ZePjUAkad8duDCghm0vI0zBMcPlOtpDQ7wLfZGFI4+1ICUbvHl7fPZVsKaFp
intUq/VkawkfDX3iXU6Rx0iY6L481v0FeZyE/q7eSaZarN6RcLjDz+4WluQJ
EnT69J4/hNVDkODQrvyPr6vIDhIst3/pXL+T1UMSjsmd1qayemGShGve71cE
nmf1kYSt9usnXbpDdpaQv/N02bYSVi9JaDN8eDJqyDMkDPoY/m7dT1Y/SVgs
XNxj1IXqTXelPVNCLxX0J8+SUO5tsOC1FXmOcr9DOtgdcSZ7Snj4LbpzmA/Z
S0LktrDEojVkb6X/qgccOrWF7CNhg+WtoZ3iyL4SDt66vTBJRV6otP8ox167
j5EXS4hrlzC6C9tfX6q0l6t1m4Iksr+E2AGRnm1SycsllKQNtF7zDzlAQnji
1P1GN8iBEq6LMSHbC8mrJRQGZLY5XE5eK+Hz5Y91FV/JQRJezdP2NulI9X6w
hEsPRm02NiCHSjC7NjNw+iDyegkRv6KXHRpBDlee/4JeX1TjyRFKf7S/uGEt
m19skpD49vO3cex9gEgJV5ITHtmGkLdK6FrcdPJ1FHmbhAtTrDwex5OjJVR0
LZxXKZB3ShhiYnEv/jg5RoK/jmXj1bPkWAlDG9Y8ibhEjlPaa9/hveNukvdJ
qGo6tX1gLjlewo1F+ReHXCcfVNpv+KbZ466SD0voE7kUeuz7KglRA0tXpBWS
eQkf5vb7LL8kixJ+HjxdspfNxyQJM7Ti7fGFfFQZn3ZMtX7WkuZvxyVUjl+d
skaHnCDhec2tLi3NyKckrLo0q2i0IzlRQqZvtGvCYnKShMmfTuzfF0U+p8TH
k2lT4k6SU5TxZ8n6eGu2P5OqjB+TOk9o+YqcpowXx8ddnsTW8y9KWPTLQ11a
T86Q0D2ke+LjX+RMpf9yL/KS2rP5roQ7q8xyrdn6+1UJxVrZa1cZsfmvhL/s
PLdnmZNvSEiPGhITa8nmwxL0NoSM1gf5ltIfApafmzaTzY8lBKxMutLE1r/v
KuNV65reJ4PYerkyfu5rmciz9e8CJR7lAU/L2HpqoYSsKWUn3baTH0l4/c8E
5w7MRRK2bLld8iaS/FTpr50H6D8OYevrEhJ+/dryg52/WOkPP3vV9Hdl6+0S
Xgw+NGOGLfmVBK+AgrMHB7P1d+X8klVBkQ65XEL9uaX6fGu2Hi8htfGZiyNr
7yoJk3qcnurL9lOqJajdXH9m55M/SEh2/nmo+DLbr5Ngv3i6R95p8kcJJn0E
hzMH2P6dhLK3hhU5G8mfJbjc7bVo9XK2nyfB43jG97VzyV8ltApTtdvlzPb3
JJTKhk+/jiN/V8bvR+G/ygey/T5lPDC8Z+TajvxLyY8PXr9pfsPe/5Gxxdmg
9XQWT61kLOuZ9878KHsfSIYArmfNLnJbGSmbjln9YuODpoxTrZz+yf6T3EHG
nRx3uy3eZC0Z3xe2+GI2mdxZhteq1stum5O1ZTz1Ndia3oPcTcZz7UFNk1uQ
dWX0HxB7JOw9jYc9ZHyafLxH5gOyngyjiWZ54y+S9WUE607NNOHIvWWs8X19
s2kDua+M1IXpNwpZvjBUvF0/y96OPEDGxkb1dzVb/zCWYTNzp1tiI+WrQTLq
b8SGtGfvZ5nIwAvHwalsPmgmo2JUSeqZY2y9QkaXoRN81+0nm8sISdtv1TaS
rV/I2OGX/X7LGvJIGdqqbrnfl7D1DBmP/KsjZ/uQrWWcW7L5XfUctr4ho+NL
mxaxbP1jnIw+33zsr7L1DFsZhzZtL+o0keV/GW/NVbslG5b/lfY+WL16AasP
HGS0qul6bR1bn5goI+uynmNyT5b/lfN1/W0ypiPL/zL2SZEhf/+m+sNZhpbu
ytaDGsjTFJ/a2B/vyTNkiJoLbHOLya7K85tpEmmYQ3aXsV7n9a78BPIspT/l
Wh3/J4o8R8bsaFuj8kVkTxmW8SMjLUH2Uq5nzLVm/V5kb+X+++10Pf+F6i0f
GW/CYp+5PyT7ynhX5TDu8hnyQhnWLk9qsIO8WOkf6urJbfzJS2WY6Wme1Z5C
9lfio7BVPw1z8nIZ8S7/dazqTg6QIcVLZw/9ovo1UMbaKR7GY9+RV8swfb/W
ef5D8loZOd2iXZuyyUEy9Kd72wYmk4NlOIRrPp7EkUNleNrzk6bvJK9Xrjeh
YHePjeRwpb0CT7TTCyZHyJi5aIJH/nLyJhlLbM8kl/uQI2VsKprdEOhC3ipj
qU6DX5wdeZuM+9Mj5vS3IEcr7bXu9vy3vck7ZSSmOe7opEWOkaGnker4TzPN
P2JlNH5JOfnpA5s/ytg67YC5I5uP7pORpm9W3vcem0/K8LM7Oz3/Kvmg0n75
B3cEpbD5pYwXQ3948mqySmn/5xemntjD5psyPlhWJZpEkEUZpda80U1/Nv+U
EeTUI2Mhm08eVfrn6bN1GqPYfFRGRu7klT49yQky+j7BQN0v9L7qKRkt+Ikz
pl4hJyrjzYW1z8btJCcp4+sfK68UeZLPyZixoMOxPFNyioyLdu9HL/9N78Om
Ku3XzaN6SCk5TYaVQe5/12+TLyrPp8IHb66QM2S4mVX1i0ojZ8pYqZUbuewM
OUvp/4abWmWI5KsyVpj/uH07ipwt48qysgmrlpFvyNi+Mu+V4ErOUdpv/N/9
2o8n35IRpa/j429EvqOMfzPrD4Z0Jt9V4mv0dYN3Hcj5SvyHJaV1bUcuUK7H
P9GgtIneDy5Uxr9OTg8XVZAfyWgepVnqdpdcJGNDsIbw6Tz5qTIeJV/w/XWY
/FxGtf1A21bbycUydL4d8B72N7lURvGeI377V5NfyWhKt4yeE0AukzFg9sLp
OUvI5TLu9uxSaetFrlT6t+l4Q5vJ5Crl+fm9DK1n/y9SLWPy3YgVo3uRPyjH
S6YxEU30fnStjJ+N/YbvZP9v8lHGx6NZp7efJ9fJGHTGue2ng+TPyvg+32ZP
60hygxJ/iX8/S2P///FVRsn2htPH3MiNMnw3DGl9wYr8XYbxecFvRk9ys4zM
G519ipvofe5fSrwsN+2z/Q37/4+jsLv4++Lme5ft/gciHXDR
        "]]}}, {
      {RGBColor[0.560181, 0.691569, 0.194885], PointSize[
       0.002777777777777778], AbsoluteThickness[1.6], LineBox[CompressedData["

1:eJw83HtcTN37P/6oKEKRRCEpQgghCq+IQihEklQqlc7nc9N5Ok/TzDSTuEOS
CiHkEFEIIefIIQk5h6gQv/l9P9d6++d+PO81a6597WuvZu+99trjnH3XuvaV
kf5TlJH5f//9f/86Fl1aMMX63oxPi+h/wEhbrfmgEbMCLg/2nLMCzMr4OUdb
1sWCWRUtAesHZlsxq8Ptla7xOVtmTZxofVwV68SsBW3VHUV7PJm1YZRyY/Gz
QGYd3Pn1RKQdwzwBR5+cOymfyqyH24Pzu5fkMk/G2O+vb3sWMOsjzj89OWg/
8zS8/zP5xIvDzAYQZ5qFPjjFPANvpgTvm1jDPBPLxM+fNFxlngW31D3rem4x
G6J25sS1ag+ZZ8No/L/7758yz8GRYJuA+lfMc+G0M7Qz7D2zEeYM6n93xFfm
efiQfLvpcxfzfIwxHaV86y+zMcbMM7idL/+ZbAK7n9naA5SYF2CEq9Hl3SrM
C3H1q2dCghrzIvSdlbx9iwYz8GzFvlV5Y8kcQHPP786H2qzdFJoOxmUjJ7B2
Uyzue+Jc6STWvhhjnIo2j5/K2hdD5dPlmVcNWPsSKN/bXP/GkLUvgdGCm6Jp
81i7GUbZOd9KXcDazeA6MlpOdjFrXwr/cr0F05ex9qWQ+TVg2+nlrH0ZRvMM
JamWrH0Z9pWOt+1czdrNoVfzZP5ja9ZujrWvjwQ52rB2C0R/TpjWZsvaLZD1
0683xp61L0dt2tAtSxxZ+3IscAv89Xsba1+BEwP6BKzYztpX4Nx0jVODPVn7
SgRXbQ0u9mLtKxGS+tnlhw9rt8SkTy6DNP1ZuyWKn/T7MSaQta9CnahVURTE
2lch8kL59KZg1r4axQsGPHcJZe2rUdSiNOV8GGtfg0eeL8pTw1n7GvS/PPLx
L2YZK8x1fLFbJ4IMKygO4X/6+7/PWyFhjVNTNXONFQ4GR+sM+l9/azjt5dW1
sviwRuNZX/WsENbfGn226cuBbW+NNUb43nVfwvKRWYtWpdXTvVi+WItQj5vX
agNY/7WQnfnusAZzzVr0d39tvoDtL5l1eDUi5coEP9Z/HS60JBtGsv3LWYda
tVXCB2z/16xD/0Z7r+7/1Wc99oZe44xxZ/3XY7BcT/N5F9Z/PabL+6aZOLH+
63Habcae3i2svw1+O3+svmTH+tugvVOlIX0j62+DPjplhhvXs/42uByrXP/B
ivXfACOlcwesV7H+GxD69axkDTu+ORuQNe7K8udmrP8G+H3IFT9ZxPpvhE9O
tVrafNZ/I2INWqwnzGb9N2Igp/RA5TTWfyMKlAeWVE9k/W1R5Tv1arAW62+L
BVozkzXVWX9bGM8d+GvyENbfFusClXnt//v7swmTpp3RefmH/j5hE376hvgt
6iRzNuF+3E7dsA/kmk3IfzjO4nAr+3tmh7+vy/cef8z62+FKqeypH42svx0G
plwdGlHP+tvh6rfMFwUXWP/NiDm7t3X1SdZ/My5tMVaLLGf9N+PtDXVl7l7W
fzPmi1clfROz/vYon31Wtj6b9bfHh4Onj2Yks/72mHwr0kc9mvW3x7Kwzepu
//t92oJrs6s2bPZg/begz/jI2TZbWf8tOMi/eSrThvXfAkO1mMs6lqy/A+Z4
NFZFL2H9HTC7uFxtvjHr74A153tGds1k/R3wyctqqGQy678V8mcG1v7TZv23
wscu76SyBuu/FZFdg2UWDWX9t2LjjRMnMhVZf0fExL9TWiBD1nLEGoOT+lt+
fqTvc4SPoOw/3Y9kR0dcWWe4reklmeOIQsvHXkOayIWOmK5nWpx1m1zjiPuq
GbZa9eQWRwxpWTRjwEWyjBNqHZLH9D1D1nLCf88bPisdZ/GdcMH5+IRLZSy+
E0TT1MwD97H4TiiaG7E7Np/Fd8KZ1CMNiTksvhNch7WWHE9h8Z1gabTZ0yaK
xXfGgRRnL08/Ft8ZO+9Hv3R2ZfGdseOOj6mlHYvvjNvP+9XOXc3iO2NY59K7
301ZfGe8Vpz0zm82i+8MreV3zPX0WHxnTOmtu9F3FIu/DVXhPlUxA1j8bVD9
kxr4qucDxd+GPJ0zx9XekR23wUNjns6uJjJnG7Z9Knwed41cuA3+F5xump4h
12yDW9STical5JZtKJvW+G1EPlnGBbtqfr5ckUbWcsHbs78mH49g8V3gudH3
aoMHi++CSR6KQ29tYPFdsE6+7cTqxSy+C8IXHpW7M43Fd8GqYht5d00W3wVW
Te1jlRVZfFdUHnSuwY/3FN8VpaeOZ9W0kOGKhIipmp+ukx1dsaDmgOzMSjLH
Ffvr9o0ZuItc6IpHf7r8xySRa1xhvnxMabIXucUV3/vzbJvXkWXccOXAnOjS
+Sy+G6Krpor3jmPx3bA0rf96y/4svhsGdfekGH58R/HdcDv3SkrzXXKhGzyU
xmn5nCHXuMFuqvmd7r3kFjdkvvgvsjiTLLMd9ooXrUaEk7W2w0jVJ9vAlYzt
uD3JwqppLdlxO7S3yZqOMWXxtyPqe6TenOks/nbs9zr+0nI0i78dWpOLkqYO
ZPG3w6u/lq1BVzvFd4fhgxfKdq1kLXeEdVqGP7hFhjtUJxR+Gn2O7OgOl3qt
vldLyBx3PFL0HD1CRC50x8a4gSq5yeQadzhnDPb4FEpucUd31lDl6u0svgeU
P3zakLOBxffAo6i9GfOXsfge8KzYYxMwl8X3wP5oydy6ySy+B76oNv/2GMvi
e8DpoPre5KEsvgfuzs+5LJZj8T3wPiX1+/Cfbym+J/48E42qf0vW8kTosFSX
H4/J8ITWtmGOpjfJjp44v+NFaNIlMscTzdWJI3inyYWe2HPv0slpR8k1nrj4
ev0m2RJyiycWls9JHbmbxd+BAdev97uUy+LvgNrEzGU6qSz+Dnh/lUtNimbx
d+CZ3wUbuwAWfwc2rhz1IMWTxd+B0Wqd96pcWPwd2JLodtjJgcWX9u99pxC+
kcX3wn6P6q1+1iy+F1yUX1q7WLL4XvibWqjXs4zF90KTWnTAAlMW3wsNa95N
aZnH4nuhLf7wBoUZLL4XLjraPhBOZPG9IN+wYuzm0Sy+NwY+nlcjq8rie6Pu
mezRyQNZfG8M77C+qiLL4nsj9NPxtfl/3lB8b9yb/KP9Uye50BtmGqbBJh/J
Nd44+DDkP/9Wcos3tHbqiZMfkWV8sDF4pnvxdbKWDzK2/MLFM2T4QG75oPB+
pWRHHyzK5a3RkbD4PqiRXHvLS2HxfXDxzosVf4NZfB8s55kaFLqy+D7QXzzk
ncYGFt8XSUqddq+Xsfi+uDUrNKtqNovvC40mkc1bbRbfF/U946dUqbD4vlAr
+JTQ2IfF98Xr26sHd317TfF9UXik42VlG7nFF+Jtu967PiDL+MHn3dMPay6T
lf2wIWPH1nPHyFp+qJ3SZhWxi2zgh8M/Pa5GppDhhy8LVvwyCyRb+WGod9Cw
n45kRz8kBRwdkraG7OcHpcSzRr0LyRw/aI/KyJ40lczzQ/pEq0GJo8iFfri4
aIiDTn9yhR9MPo+Jf/m1jfLzg83tpAzDZnKjH9z0FzxMrSW3+MF1iMmLTQfJ
HX44N3uWuDidLOOPV2cfPFXzJSv7Y1/LOkmCDVnLH6l5QfEzjMkG/ij4NGq8
0lgy/KH3++KfwX3IVv6IWRnz0qL1FeXvj5e6hwcdrSX7+WPzwKsj/haROf6Y
NXjWqaQkMs8f+x82eqe6kQul8Q58dvhpQa7wx5pLb4/M0CfX+GPn8RFTSlTI
jf7Y/r5jOqe7lfL3x4snawLKXpA7/DH5bkzltCtkmQAElGWFhh4iKwcgfJV3
/VshWSsAah90/E7Hkg0CEDNjUUa0FxkB8Jjsw59uR7YKQOaI2dHF5mTHACzV
3ds4zJDsF4BPc1adnDKWzAlAo9KnFxhA5gXgeatbq1/nS8o/ABr5mtGiF+SK
AFh+29X2vYFcE4ANWvwdz0+TGwOww6X6W9R+cksALnTXDO3gkTsCYDhwwowl
sWSZQHh6eF4e5EdWDsQhE9NrvY5krUCoNbTN815HNghE7e6YSSuXkxGIZp+z
RwoXka0CcfSEzx6d2WTHQMw7MefIY32yXyD2DU49/lqHzAlEWWdY8bTRZF4g
qrTX7lVXY/kHoui3v917JZZ/IBYPtdneJsvyD8TfdTadQ3pbKP9A6JouT/zd
RW4JhIpRVKnnd3JHIIaXaqirfCLLBOE+5+ry6laychCG3B2TtvohWSsIxn5R
NrI3yAZB0B1VN/ffRTKCoHbjaeKbKrJVEF45hSdYHSE7BiHs2rk/a4vJfkEQ
dh61k8snc4JQvW7HYFE6mRcEoz5frZViyYVBCO9fUKwfTK6Qfv+eG+N0vMk1
QfhXw1fc4cryD0Jtek+OymaWfxBmT+TZj1/D8g/CpIFdYVfMWP7BkJn2ocfL
hOUfjMy3O8+Pms3yD4Zb4sjRgVNZ/sGIbjukG6XL8g/G7aC+42aOYfkHw+R9
tfXSESz/YJTUOEZ3DWH5B+NkyePNbxRZ/sFw2jC/NFmW5R+MjZNCTHp7XlD+
wXj2LG9OVQe5Ihif+o88WtJOrgnGMOfSK25PyY3BeDg6KEr7FrklGKVL7y16
e5HcEYw1y2r/Opwiy4Tg6zTfD/cPkpVDcOd0/6KNYrJWCI74Jw43TyEbhEA+
QuXQMX8yQtAb3njFxZZsFYKOiMe+WxeTHUNgtLS/9f1pZL8QrL1t5yWrQeaE
4LnwitW6fmReiPR6+c2RnI7nlH8Ihjk9WzzsObkiBEVbZmzceJNcE4IXo3Ls
7M+TG0Mw97rc15ZKcksINvieN5p2mNwRghijntidpWSZUGx/N/WbSxFZORS7
pjlGbZWQtUIx4kCV/pxsskEonhRbi/mJZITC8pRw9O5IslUo/vgPG2gbTHYM
xeHzG51rPMl+oUgwc0fLJjInFPe+DJrxfRmZFwov7Z1ihzks/1C42w6790eb
5R+K+W5zBzxQYvmHonRReca/jmeUv/T7f5U9Ur1NbgnF6K5df6dVkDtC0Xw4
weZyLlkmDAtm7jSzDCErh2Fo41z5hRvIWmHITdssVJhNNgjDQUuDZ+YqZIRh
1jPPYQ1vn1L+YfB9fVn3zmmyYxi0dXsNfiaS/cLg2dDZe9CCzAlD92Fhgpc8
mReGvd/OdW8410z5h0Fr4Jj81lByRRgevQwu3mNMrgmD/OK8vuWy5MYw2E7v
M1Zy7QnlH4ZxN8r6O6WTO8Lwd8YVq9IVZJlwFLc0Fk9SICuHI85/esr5useU
fzgWP/u5qYNDNgiH4+S4sr3zyAhHzSava42fmij/cNTbPK5eW0h2DMff8kfu
u9eR/cJhp2g/YFw/MiccaWOWvv1a9YjyD4fpgY7Ktb7kwnB0asy6LZhIrgiH
+1Sbfo9bHlL+4fhaO5z7VkRuDIf3gCYZC0tySziWvHzwSlWW3BGOLe3m8ifO
PaD8I+BY+2nPowiycgQW8bLexxmTtSIQvnTnYOc/9yn/CIySG9hx+zwZEbht
GbR7NpdsFQGnuWsG/7ImO0ag6p35l8BRZL8IWE+vro5+dY/yj4C8UsemuWVk
XgTO3FnZ3hNMLozAQ7lWT/Ol5IoI+MR7hg9TJddEYKXnwg26rXcp/wi0dTft
+nmM3BKBy69Thg3jkjsisM80S2alA1kmEqbNbp3imWTlSKSqaq0bIEfWikRF
kGjB83t3KP9I7I1POr98HxmRmLHGKzMpiGwVifJRr12CV5IdI2GzzbIvdzzZ
LxIHjy4TVP5qpPwjUfjtQuDGe2ReJF6LzPa7lJILI6Gw6pBbRwy5IhKBo98d
CF9HronEh5FTfizWIzdGYpzZvacvem5T/pFYsTDErLeA3BGJsNE357iZkGWi
UOxjcznsxS3KPwrH97grv4sla0WhJDH0+zRtskEU/MstXMtv3aT8oxD3a8no
txFkqyjMzXjS+2U82TEKgtoXj6fdbqD8o7B2cbT33xAyJwp1A+/Z7hhN5kVh
5ocBS03rblD+URg8Sit5gDe5IgpOXUGJm8aSa6Lwe4G29vd71yn/KHC7o7Ny
MsgtUdih+VdjkxW5Iwq2o5sWrVUny0Tjnto4jY8t1yj/aJz0fnJLroSsFQ2/
JT2Gru5kg2hMeOPZ/6gWGdFYyF2dXNhUT/lHw+R33wv5PLJjNMIv2pxwW0T2
i0Z7+pV0pfdXKf9oPBk387pEQOZFY2XzzR19TciF0u1Z9Xf5gFdXKP9oDL8y
Ya9HCrkmGnKKXTPLp5AboyHymf/lceNlyj8ajhbK2dqh5I5oaGY9SvEdRZaJ
QWDxyLqDJ+so/xg8U7FTeGNN1opBkMK55vqPtZR/DPLjNCsjuGTE4Mnr/V+u
TyBbxeBP2axpDy5fovxjsOf9zZC3TmS/GOAJz+uaDJkTg1hDA86B0ouUfwxu
d40ycN1CLozBvC/pQT1DyRUxaB/cFO95o4byj0H9nP3fGrjkxhgYh8ufi1pO
bomB8N3lXx8Hkzti8Pde55SE0xco/1jstlC6EmtLVo7FQPW02y++nKf8Y7Gu
6eOv5gSyQSx85R9dMFQjIxZ1ZfLOYWXVlH8sjlr1ZsuuIDvGonzlmjujOs5R
/rHQHJ3hVSMgc2IxRMVHt2kGmRcLn/3pr2yun6X8Y2GtuiH4phu5IhYObktL
FPuRa2Kh+FzttHLxGco/FoeOvJBzsyS3xKK5/xO90q7TlH8srvwdZyoqIstw
MDlDxuasFVmBg8GDjtz0/FtF+4MDzQOz80acIKtzUBWeGfkokKzFwYqo10Hb
55D1OPBQEX6f++sU7S8OLvY+995QTTbi4MuZ3bNWx5PBQY6kpl+LBdmCgzcp
z84rKJGtOBidJ057f+vk/9lWur3DU6My+GRHDvQjUjl3bMjuHIyZOOBRy0iy
HwfpMo9mDn924v8cxsHfRdsvrtpD5nDQXdWv5Ks7mcuBqoVrX+E0Mk+af40y
z/R75f9ZzMHQ3nVFhtXkQg5G/vw78mgauYSD4Lk3+w+0JVdwkDCiQuO/seQq
DvTUrxxPaDtO9eOgtrbQY/YRcj0H6wIKZUvDyI0cvA7bUdZkTG7iQJwhn9a3
D7lFur9twgz7NBz7P7dzMGBWw2Xd/8gdHBzw7arqDiF3c1A63GXOKkuyTByu
27+sj9chK8TBKz58uuffo1T/OMhXHHNIfUBWj8POkQkKAw6TteKwaurTSSNS
yHpx2P3k7cwVTmSDOIw1z9/suIhsFIeiZXPjcjXJkH7/hKzzKzsqqP5x+E/3
/IOJF8lWcbCJCst8m022jUPooJBWGXuyYxzSrP6LbZxCdo/De/XwgbNlyH5x
OGjv15Fy7AjVPw78H1NMQ7eSOXHY8rNsTdcgMjcOAYmKqteuH6b6x4FTltFn
F5csjoOLXrzL7uXkwjgsNpzWvmowuSQOk8I0lCtuHaL6x0HzyYzPZWnkqjgs
eV4299sSck0cbp07pe4oQ66Pg/Pe8y93XSyn+sfh5ST3IWbx5CZpfg/q60aA
3CL9vkUftOVlye1xaM+54nXoahnVPw5qW7PFJ9PJ3XEQPKjZ6G5NlonHjNHe
70s1yQrxaK+9MmJweynVPx7TF7S9UT1CVo+H5rS1lndDyVrxsBmhrq+7hKwX
D75x3O6EQWSDeIyNVC+peXiQ6h+PmFGL/+veS0Y8In2Ghot2kC3isePB/OY4
fbJVPMYd/dI/7nMJ1T8epj3vPy86R3aMhyT38B+zdLJ7PKqOFUtkNpL94qHA
bT5So08Oi8fjvvFZbopkTjwE0b/c+G0HqP7xkJ9t0r3xPJkXj8qK2IE/8sji
eAQfN44ThpIL4xEo1DgTZE8uiUfZ59pvpSBXxOO2y8KXVTrkqnik3Zct9e9H
rolHU/TZhuy2Yqp/PGrrJ3ca1ZMb42FUbvJw4glyUzzc3P1j8/eTW6TbM+Bd
yVoJuT0evOKsUZvTyB3S+rlubWsOI3fHI+pD34IHPmSZBHwo8Pu2bTtZIQE5
pyIn1diTlRPgtOegptZasnoCkg9tHixYTtZKgP9Gj0WdK8h6CTjtlffAzZps
kIBiw+GPj1mRjRKgNr767yv2eSSA02mkvcucbJGAZXzzshEWZKsE6e9955ix
LJ5tAg5pzzcezfo7JqDHZOcAMLsnYOSbVP+1LJ5fAnbEjE68toEclgDzyWmb
eevJnAQELXVJ9WPt3ASoDsH7UgcyLwEnHZSH+nqQxQkouXZXThJILpTmv3/x
bI0gckkC4lW61xxi+7ciAUXTf9z77UmuSsCB2Bkv1ziTaxIgz6nsumnD6p+A
IdY+px4xNyZA2L9CZ+w2Vv8ErNy8uaGVxWtJQGdLRUVUAqt/AhamnGmxTmf1
T4CcW5jO2FxW/wQ0po5T0Mhj9U/EbqcnHxOZFRKxfEXj18W7WP0T0Vs9cGFF
Aat/Isbd6z1iyz6vlYixE4W8BTtZ/RNhrX3Z7fJuVv9EGLSczwnOZ/VPRBov
4+BQEat/Ikq3Wb+4ms3qnwi3modtgcms/okYWXbn0DUOq38iBl5ImV4cy+qf
iK0lJ1dGs3b3RPCXvChviGb1T8Q396AThSGs/olIHr5nWRurDycRm3jmp0NZ
fbiJKFwbueqxC6t/Ij5MUb4wZgurfyKMbIIu3GL1KUyE8POln9VrWP0TcVLY
ZMZdzeqfCIvA2+1TWXtVIhae6W7YxdprEhHQJ/J3CRtf9Ym4PoL3dPJGVv9E
cFsUe+dtYvVPhPnfdfFb2fHZkgjTy5U/5dj2tifijfsIfy7LpyMRHRphfbl+
rP6JkIlYqK8UyuqfhM02I5IWsf2lkISk5Ndtz9jxpJyE8EXV4uVcVv8kJBY/
7BPPji+tJCwtLxzryuqrl4RlJ+s+Xa9k9U9Cen4l/+AdVv8kzLjtaPy6ndU/
CfLDnI/+6GX1T0K924T2xyPp76NVEkLGBv99MI9sm4SpXlP/KtiSHZMwXPFC
qnY42V2aT8GNZ8f3kP2S4HDCyMP1LjksCbGdr4qn9WF//5NQtTVN7bkemZuE
mDMLZ8mtI/Ok/f/ZTHdNJIuToP9Pp7n4ArkwCV1XYwPie8klSdD1Gte9by79
flUk4b3NmVOzfMlVSfh481tUeAG5JgmnrXt4sy6T65PgZ762JqKL3JiE/5J3
Om7Tp9/TpiQUOzzOlHchtyTh+qKHn2cUkduTMOxZ4heLV+SOJLw2/DtrHft9
706CWVlDQ5cd+/1PxtR5L1es28d+/5NR9rduWPdXsnIydjkLdi8yo/ML9WSs
PS05cTufrJWMJ+qnLg7tIeslw54TsZRrR+czBsl47n3rkvMZslEysmr6lT5X
o/MlJEPWWKnC3I9skYzgp/suNV4kWyVjuIFNYetAOj+zTYa7jV3jKxuyYzJ2
Czz/ftlHdk+G79GPGiN7yH7JMCy32xzKzg/DkhHk5D7uyCYyJxn9NI8dvphI
5ibj9MFNneoVZF4y5nWk63s9IYuTMUb4dXvcH3JhMnYOzM+KUKfz2ZJkXJj3
ObbDkFyRDJHMrqGvrMlVyXipt8FrmQ+5Jhn5Y4Jk5iaR65PRc6Qu8pOI3JgM
/881dxsOkpuSUZql/7OzmtySjANj279V3ia3JyNmwZr1ia3kjmR0LS6JHPeD
3C2tl8nUacn92fl/CnrvPFsdqMHO/1Nw/vhaSbMBWTkFQu71KUGryeopkAkN
HZoXSNZKQcuM32/nFZD1UlC7sXLb8atkgxTEnf65d2oH2SgFuwxdDfsMp+sX
pIDXdtNmviHZIgW+zxLtLFaSrVKwcqlyZ9tWsm0KJonHd0cHkR1TUG61fm1v
Ctk9BXL3A2dHS8h+KRiae/WxeTk5LAXzp3Mv/asmc1KgkhEsp91A5qbgJbdm
usVTMi8FaqtOyaR8JotTYD31gO7Kvuz6LwXyNha7tqqx678UJIlDU2X12fVf
Cv7s6d6sY8qu/1KQqJc3cZgNuUa6P1pmdf3yINen4LQkapdbPLlRun3TM+Qf
/0duSkHeocebW9n1Z4vU19b9DXtCbk9BuEz3VMcf5I4UhBk9ivs4mK5nu1MQ
0KSrvUifLMPFqAlRviEryApc2Of8mPjNmazMxeINZxqUwsnqXORf+JC6OIes
xcXMrvNJgWVkPS6ivGbk95wnG3AR97xrwuOrZCMuuP2PhHjfIoOLApcPq7mP
yBZc7A5dIqf8nGzFBf9x7ZCUl2RbLsSffx17+5rsyIXn3i+Dit6T3bmo/6+8
aMknsh8XSxde59R8Ztf/XEgs3j4Uf2HX/1zkZFo77fvIrv+5aHb+ctz9Dbv+
58Jjf8XRmGaymItB6j8Ci9n2F3JhkrokZG8duYSL3+4f6qafJldwcaj1nozh
YXKVdP+otO9TLCLXcDEwZ83sAxJyPRdbVUrklATkRi7qpm/StueTm7gwPljo
NDab3MLFUQWH66oZ5HYuzqpxdLMSyR1cLPtdtPdXGKs/F/dt2tKX+rL6p2Kt
Y5hspgurfyq6csaev2DH6p+KZc6aF4etY/VPhetLkbftSlb/VNwpU28YxKyX
irt6RsmXrVn9UyE/t3XJRFtW/1Rov637fJUdX0jFEhSd+OLN6p8K89TThV1s
e61SIRMva5eRyuqfiuLvCoe/F7L6p2Lo/ajC1ex4c09F4MMwZZnHrP6p8B+r
dmt5B6t/KkwHn/rTMpDuD3FSoS+bufXOFDI3FX2uH+uXYUHmpWLzlFascCSL
U7FP36iqTyi5ULr9Kn71lzPIJakwtllewtlLrkjFsdN/dkafJVelQvLy+ap7
D8k1qei3Zkql+VdyfSr8Pk/cpjOY7n81pkJ9OnfiQANyUyocG03zLq4jt6Ri
jqZa8gt/cnsqFuhuvzwwldwh9S68Gi8hd6dCoHNjZGspWSYNLtoO38ovkhXS
MHKORltDI1k5Dbc/6Stfaiarp+HHSN+z5u/IWmmYc5en0LebrJeGhy1fzVz7
0f1AA+nnZ263MBpONkrDz0shZ99OJiMN+04aZ3aZky3SoDg+ztTEg2yVhkSt
sgRNHtk2DZ/cVkb2HCM7pmFiCfY9ukt2T8OKzxeLazrJfmk4O/BZUKA63d8M
S4P+KtV9bWZkThpu8ScoVoeQuWl4p6yyaUQJmZeGQ0efnRz0jCxOg61vwPZR
anR/tTANDsE7vP6uIpekIbnp/uefHHLF///5/HclR8lVadCYvHXCnufkmjQc
FK8xnDCA7ufWp2H9saOzu+eQG9NwP3O+jrozuUm6vb8lK3uyyS1pmPH27jjP
M+T2NGg1vJGoPCF3pEHOauE/m25ydxr6XtAOcdCk+80y6Tg10XnJ4CVkhXT0
9NvzytSTrJyOA42PVOdKyOrp0utx7SzVO2StdCyY5XVvsiLd79ZLh9/yqzdP
mZIN0qEu/JGhH0s2SselPAXFgGoy0rF6RlJj+F+yRTruTutZP2Uh3V+3Ssei
2jd/MoPJtumoPv75mEs52TEdQeXBn2+/Irunw2negIcnxtD9fL90KPhuuaTn
QA6T+soQ7YdiMicd/H5L7nCukLnpSO2TF5/+hcxLx82FjTWjlGn+QJyOfo/7
L+o7lVyYDt6tT6Z7V5JL0nGx+FjKFy9yRTrMGo4F16aTq9LxQ33qugNFbP4i
Hb9e9jF6f5Zcn44LJuqnVO6z+Yx0lB8OmG33gdyUjhcfr01S6GXzG+nYttV3
faQizY+0p2NwqtZQO1VyRzoUt7tOTdMid6fjfd/885MnkWUyMOVsmh6mkhUy
YNFyssFrBlk5A9r51Vd9Z5PVM3B6dGuWznyyVgZCgqZ5jFxE1suAIldl3KHF
ZIMMKClurYhYQjbKkO7/gb1XQUYGavRP/DrJvs8iA+m1p+ZaGpKtMlC++PvL
E9PIthnonb9z056JZMcMDJbb4ztoHNk9AxXzjt+9OYrsl4H/Wp7I+gwnh2Vg
oZ9lsSabT+JkwFhzw+9nymRuBuaeT++Zw8zLQFC8YZvnELJYmk/hBf7+QWx+
KgNH7nxfVqhELslA3zsjH50czOarMqDfT3tgtgq5KgPuyz+vVmL1qcnAtQGW
T3YMI9dnoE7W88531t6YgUuWDkXcMeSmDHRzD/a10iO3ZGBZ6pemJaxe7Rmo
GmMdOHshq38G9q6e53xhBat/BvrYHNGcu5HVPxNuzzglv9xY/TNhrmM++3Mw
q38mhlzdceptIqt/JkpfyAYa5bH6Z2L5575B2w6z+mciu3+MzrorrP6ZkCzV
S3ryiNU/EyYaLX5nXrH6Z8LlQaZu+hdW/0wkz961v7wPzQ9aZaLf9au7NTXJ
tpkYFLM8bvtcNr+YiUlrnVb0rCa7Z0JX5uPXEhc235iJxsCuTw6R5LBMuL41
6XHOY/OPmXgT3nB1/3EyNxNeOl/G5d4i8zIxe+e5jVlvyOJMrH75Xm1TN7kw
E/8UU/ucU6L5z5JM9Be9vZquR67IRK3LqmQFc3JVJi6rFG1OciPXZMJU5YRG
SiK5PhOJnb9UtuwmN2ZiZOGcwNtV5KZMDLvgui7oEbklE8HaGekW3eT2TNyL
EFzuHE7ztx2Z8N9wZvZiA3J3JlYW1LZzlpNlsuDSfDT9nTtZIQuqXl2/5TPY
fHAWiv7xjnw7SlbPwvs7Oh8+t7L54Sw87HBcu0SD5pP1suB5dOHShxvIBlkY
eq+fwg8B2SgLWwzCx8Q9ICMLh202yLur0fy1hdQtnz7GbSRbZaH1ivEhdzHZ
NgtpvzwTjjwlO2bB+eIMGZkJNF/unoVP14qTrQPIflko6OqJm1FLDsvCgKKx
9h+H0nw8JwvtE/RXvt1C5mYh8EZRzYsDZF4WNj1IcFjfQRZn4dkPr3bHWTT/
X5gF3WevFrcFkEuysDvveNDQY+SKLBh7XYz07yBXZWGqh1XBHH16/qAmC1lX
fiS5uJPrs+B1LWeo8QH2PEMWjpprTr33mtyUBbXsErN9E+j5h5YsTBzrWlq/
ndyehbc40JpbTO7IQsil7yazn5O7pfvTM3jR1kH0vIVMNmZvc3BLNSYrZEPd
q9Bxnz9ZORuLG0qStY6S1bPx6NvD3Y3fyFrZSPN5OO7WPHreQy8bVfpOSxK4
ZANp/9vy9rnPyUbZaDqRETxgJj1PgmzM9DVc2o9DtsjG4U+FMVMayVbZqF16
46T3eHpexTYb01NeVUVHkB2z8df8i4agieyejQ+nhMPHjqbnYfyycWmK3+t3
luQw6fZeHSl2iGLP32Rjis7rAysOk7nZWGXikbKrlT2Pk43QoqW8K8Pp+R1x
NkwmmvQeNycXZsNwgU1BdTi5JBvNMjqcA+XkimzMmLXOYUUruSobn/b6rt01
nJ4vqsnGgQS9h9dArs+Gy7Pdotcu7HmmbGRdro6cnkhuysasLbtqCvaw55uy
sT9imMDhPLk9GxlP07qfPmbPO0nz/8GdbdxJ7s6G0rIFEfuU6PkpGR6yAxca
DBxHluOhdl5Cf7nZZAUeZm6wmDRjJVmJhx+ji+TObiMr85A+5GP88liyKg+G
8np7nxeQ1XmwyRh+VO88WZOHi9p/HQpekLV4CEx0nnfvH1mHhzL90QMGjaXn
xfR4mF6jkeZiTNbnoXnYF/UZm9jzaDyYJN9auD6EbMhD6JkXLxalko14uFTR
PX++iGzCw4Iyu/sG+9nzazw8Su1Ksa0km/GwJ2y/5qYrZAseXEeENdU8JVvy
YP60LGbid/a8Gw8RCenOMQr0vNx6HrouXY+bNZpsy8M+y4OHfhmQ7Xnw8FrW
9tGM7MiD8JLZ9iW2ZBce7o9PvKK0g+zOw/csl+QHcWQvHvr2HIPqTrIfD3l6
v99cOE4OkuZnZ7Z7wi1yGA/1n7w3nf1AjuLhzQt9Ba3B9Dwgh4ekypnKI2eR
E3lYu9K47MMmMpeH51NumuyJJWdI6/2kyXZVMZnHw5nv1fOfN5IFPAyfL37i
0U0W83BuhkrYBE16frGAh+iX02ICFrDnG3mY+1sxXXkTuUh6fP2aomjmRy7h
ofzVwO/jU8jlPCSeCip/9B97HpKHj02GjkdPkit5mNrks1j3OrmKh8sN1Xsr
n5LP8cAL3fxa0EGu4SHAReZktgI9j1knja+YcGKtDrmeB6/bz2vPLSI38DBp
5kPDVbbkRh7uXPn94ZUv+T4P7jdvDL6fQm7i4d/a5NP+u8lPedgxNXNcdQW5
RXo8qIXtDqkmt/HwdJNs/YV6cru0/hu938bfI3/kYf9Opcs1j8kdPFzru+ru
2xZyJw9fZN6NzflM7uZhWPj1WQ9l6HnVP9LjodjvvxfDyTI5CFd2dpeZSpbL
gcpt26tYTFbIwYIJEp8CG7JSDg7nXtya4UxWzoFsgnrvPE+yag4epn6xHhlE
Vs/Bvp0dse3xZM0cnJ1Zo+EsYs/X5mBjrst6n4NknRy8WPYzxec0WS8Hj5UO
x329StbPQY5OvfmMh+x53BxceGLtv7+FbJiDoj+1kfLtZKMcLHua9WX1Z7JJ
DuouW71Y9J09vyvN/6v/krk9ZLMc3BPsWNGvLz0PbCHdPtPe2DpFsqU039Gd
zttVyFY5uP6kq6/aKPL6HERaCM5FjCfb5uAYz2nP6Wlk+xz416lHPZ9PdszB
/eytMdnLyS45aNxacH24Hdk9Bzf97I8P2k72ykGAf03nbD+yXw6+Cx10VaLJ
QTmIvuyusiiLHJaD+aOvzZy/lxyVA/2nFtnPKsmcHNyd3LkjuI6cmIOM/FLO
nQdkrvT7dc5PbP1EzshB16HF/OUD6HlrXg7Gmlz8VzmeLJDWZ5PSjIfs+Wxx
DuQHi16dsCYX5KBn9sqpJ13Z8905UL22qd4jhlyUg49cl/Oa+eSSHNjzdUM9
jpPLc/BKKfd3XT17HjwHcSd6y78+IVfm4EeNzJa6T+QqafyGRRmJfen58nM5
aFa08PZUJ9fk4LKq/a6A6eS6HAz6uuGkxkJyfQ5OOHepyi0jN+SgI4trwbch
N0rr5filLzzJ96XbN2vqMucEclMOPBxGv/y2l/w0B1l+ird9rpBbcmDTYbtf
7z25LQfO3ntk8hXp+fr2HAwO272/exL5Yw5STr0KUFjDnufPQemIzb3iIHJn
DhRn2+55lE/uzoHAQaN2dQ35Tw7Sx6Qfk3vJnv/n45L5o7MfeslyfJx57pHh
o0HrCxT4EMb8U8wAWYkP/Ue7J+S7s/USfGic8zj+M4usysctY4Fd1AmyOh9r
/FRW7Gsia/Lx8Mmqrjm/2PoKPgRhP12bNGn9hw4fQ53qDKctJOvxYakWe6x+
C1mfD/6RU7uDwth6FD6+rVEvSkgjG/LRoLP/woV8shEfV49c/BJylGzCx0Rh
Yf33BrZ+hY9mZeXHD9rIZnwsLYrb8+472YKPnLjQH5V/yJZ8yKhMi/zVl633
4cO88sIbAwXyej6cfXbtVR1EtpXmG20yKUuFbM+HRalWgeJwtj5Iuv2+USPG
sfVCLnzp37vApzPVye581C+4HtRHg+zFR/XcRWtGj2PrifioVe6265hMDuKj
dI61ylojchgfF/yDhu+0IEfxEe/+x9pkE1t/xMdidXu5lR7kRD4OLRrI6RdB
5vLxN+xRXmsaOYOPhPmVftN2sfVKfEzi3bSfXkEW8KH47XTa2UtkMR9P6sw3
nnxALuDjxOwVqxe/Y+u7+PDsWH1jIVu/VsTHzN/9ZHuVaX1bCR/bZDQbddl6
uXI+TnW1maqz9XUVfKhzj5Y/X0qu5EPVdK/3wE3kKj7eF5/45+FFPifdfrvY
/Xdi2Po5Ps5OibRPYusD6/h42rPr1ttCcj0fc6dbXnatIDfwYRop/938PFtv
yMeU4y0xl+rJ9/kY8CSmfs1tchMfRTldv5vvk5/yMSTa97ZMM1ufyEfYh8IN
VWx9YxsflZ4rm1zayO183B1wRr3+PfkjH5HJW8JvfGXrGfnwnfO453APuZOP
8glWPn9kaT1lt/T4vfbPZKgy+Q8fo2quykdosvWfuVAOEMffmEiWy8W+s3cG
KswgK+TizPj9u5bPISvlomNt/4N35rL1ork4VHvtThZrV83F26oHsr0zyeq5
EBi8KvI1IGvmomBD8zRH9v1auUh1jKxMYOtDdXLx43lH2lIjsl4unlr1HDu+
gKyfC7Pat0amS9h61FxgxKvnGmy9qWEuIp3ftLgvJxvlYmbreGO7lWSTXLgU
H524YzVbv5oLR5dUFd11ZLNclNql/FhjS7bIRXvcuLGwJ1tK8+OmKezZyta7
5uLY1Rfi787k9blYIZk1odGVbJuLqrOFWaLtZPtc2Betk69mdszFg5Cx378x
u+QieobRjTJ3snsuXvcJfPWV2UvaP/LAf54ebD2tNL/I+M5dzEG5OHjsSNVn
5rBc3OjvrPqSfX9ULsKOTH3X5MTW3+bikSRR3pWt303MxZEXpR82rSVzc9H/
i8boIrZ/M3KR43R993ITtl43F9+PaG/+zuotyMVnrmeqcApZnAuPrxP4errk
glwYtV602DaaXJiLzUlbIpxVyUW5cHBzjati64FLcvFx4MHvATLk8lxYplZK
an6y8Z+Lmsilb95/YuM/Fy02290+vWXjPxeGT3z1N7PxdC4XmyxXX7/CxltN
Lv4NT5z68Akb/7kobp5tYvmQjf9cLO+/d/ijO2z858LOdVLA4kY2/nOxcfAD
hwms/X4u8k4dWtjC2puk+X++knj8Fhv/ubA4dGzmzuts/Oeib79lv1Qus/Gf
iz0fZCadYn9f2nNxss+lppAqNv5zkXB+T2DRMTb+c+G7rf3vyHI2/nMhN3Tn
lnd7yN250DYLv6QgJP+RHj+vSz/NTmPrnwWwuemxKzGBLCfAtig/8/+tj1YQ
wKjqatuWKLKSAM/Nw6ytotl6aQFm9dlT6R1PVhWAc2+UyiMuWV2Aob+GFLRn
kTUF6H6y4qNKLltfLYCBmyvHUEDWEUDhzJbXDnyyngAfdE3Xv8gm6wtQJlyq
482+z0CAWp0Jth6ZZEMBkh+WRmilk40EUN1yeKwwhWwiQL/Owcozk9j6bQHa
y5yj57HtN5Nuz6Ob140jyRYCBN9z1XvlT7YUoCasJK1zO1vvLcDG66fG/3Eg
rxfAtDakR9mWbCvAl7oP7QvWku0FGKPWb4P8CrY+XIAdSo+C7puSXaT764Gv
bL0x2V0AkzmjcyPY752XAIFJNo7Z09l6cgGaM8/smjOFHCRAr9pklZOTyGHS
7x/XMjeXOUqAK3lmPRPZ5zkCzCtKdTCdSk6Utus9//6DmSuAjpdpdvk0coYA
t4wGbdBh8XkCfO1punSbfV4gQFTaze/jJpPFAqjM3KMpZr/fBQI8+cmdt3ws
uVAar3TMLwtNcpEAkWN0J99iLhFgcmGNjA77fLkAE/v827FGi41/AeSKTu2O
Y64UYIrZ34CB7PNVAjRtdFjOG8XGvwD/br9dYjycjX8BsgoDxqsNYeNfgG+n
jbNdFdj4F8BDPmalYR82/gWQfR9d8l8PW28uQMy8Bes9f5DvS/PRPH3KopPc
JMDRlhOndrD1908FKHow7lE/5hYB+Jqr4w59I7cJoO10VuLG3C4dj/1jZeW/
kj8KkP5l+eveD2w9uwAur6pl9V+TO6X9kx985T0ndwuw93FWmsIj8h8BDhlO
e5nbwNa/C/F65m6xBTtfkxPCJiwvbMgZsoIQvX1e9U4+RlYSws44qmpKGVsv
L4R2XH9P1f1kVSEaN8RO3LibrC7E5H6Xp0/LI2sKUWq04rVmNltfL4RtxaoV
dclkHSHGBP300GPr//WEuKhkme4XTtYXIrnDe6g8ex+AgRBTHe9UrvQlGwpR
IRxr8sqTbCREnblCyvntZBMhdg84PDHCia3fF0I+/feCLjuymRBLVhoNDbUh
Wwjhn+q9dsJqsqU0P/kGtZXL2Pm/EGdWLp8/ZyE7/5d+/nCXh4S9P8BWiNWt
i8/c1mfn/0LY+5VXu49n5/9CzOXb95Ubyc7/hVg05ZnCVmV2/i/EOaXRA/oP
ZOf/0s9zTF/f6s/O/4V4Vh/bR8DeHxAkxAfXmxrFXXS9EiaEbMdho2Ps+iZK
COW5vK+72PsBOEKk93hYDjxEThTieTZ3WyaHzBXC/Nxkk8K15Awh6tfm3w3Q
Yev1hYgo/33w0k+6nhMIYZne46XO1ueLpft7v+heyh5ygRCKlpplSwLZ+nZp
//3njf2XkouEEHSMUclTJZcIMbPj+9DKNro+LZfWc8jwC92nyBVCHPs2f09g
NrlSiGUdWfGJXuQqIf51KHr3riSfE+LTruNh2lPJNdL6VGSW1A0m1wlxHjNm
fvnKrv+FuDViTHP1A3b9L0RZmfOvi2x9e6MQ8+L+jrTdxa7/heix76c5LpZd
/wsRcv7UZg0ndv0vhJIoeq0E7PpfiGKbi1V9x7LrfyFazrRfrPhH9y/ahdC8
bTCT95L8UYiM99Org66SO4RIEg4w6ldF7hRiW263n04FuVuIo5n6GbYHyX+E
cJkmV1lWRJYRYdOUfnXnCslyIry/tPDQBHb/RUGE54ItEzQkZCURnlXfT2tm
7coiOFUHeCcIyaoi3BS+P3uDR1YX4W6ZRiEvh6wpwqBn3UrtWWQtEX5MDFDJ
SSDriCActyJGzNb764mgUHZZ77oPWV8E6/BJB+a6kQ2k8f59LBZvJRuKUPxt
3lB5W7KRCC81r6h1LiebiDCzV87wmyEZIvQbuebzZTWymQjVihOV0jvZ/T8R
YjZqGvV9yO7/iTDrjcZw77Ps/p8Il7ySDpWx+2vrRTgduiD+axq7/yeCTVv2
5J2B7P6fCE9v2n2Otmf3/0QwutV/mMNSdv9Pur9lv1y7xu4XuoswdEHyxzB1
dv9PBMUfHydckmX3/0So3LNJ8cxXun8ZJMJB+9Shu1+Qw0QIOjQyyfY6OUqE
lrN6mQuPkTkiyJ8ZOeZ9ATlRhOwOhWGuqWSuCEu/VFoeCSFnSOuhy++3043M
E6Fk5T7RETuyQIQBEy3rnNj9YrEInUWH71dZkwtEmFxpq7ppJblQhHUvRSHj
2f3mIhGMJ/316jOXXCLC71HNtY/1yOUi/B3bPmSAGrlChLOza8Rv+pIrpfsn
d5b9lg66/10lwonl9emPmsnnpPt7TnfyxqvkGhFmSFJ/VFay+/8imF5a8beV
vb+hXoRFH53v9cli9/9FmPTQQflKFLv/L8IW1fF5il7s/r8Iqj/uFlttYff/
pftnVuiWU+z9D09FuJ76wH/bGnb/X4Qu2V0rPi1n9/9FKLz8btj4Zez+vwir
tnyPijZj9/9FiHOee81pCbv/L8ITpRLrWOZOERo2znpozj7fLcKpPPs9g9n3
/RFh2ZLl5z5bkGXyYJX2yHKbJVkuD97nfeffYNurkIfebrFotSNZKQ8HJk3o
2sbyVc5D39irR/aFkFXzkLLvifhRNFk9Dz/fLeZviyVr5uFwYOS19EiyVh7G
DSqYVxxM1slD27nD6q/9yXp5uDz5rNYKH7J+HiYs64kPcCcb5GFLd0C7jRPZ
MA/bvTuyhtmRjfJg2pIxfCnLxyQPrv5+EpcVZOSh48Wa8VNMyWZ56LM/NvTE
PLJFHsR94s6KZpMt87C+t3ZKy3T2vo88zJG3Fq3QJa/Pg91Uh4M7Ncm2eVBx
tDrTT41sL90fy3MG31Ri7wfJw+DP5a5X/tJ8lIs0v9cnFCd/Jbvn4UzZKIPG
N2SvPLw+mbD16jOyXx70jpldLn5ADsoDEn7lq94kh+Xh+L19091qyVHS/SEe
dj33FJmTB/7fjan2xeTEPGhNz+1zW0Dm5uHcuj9GpcnkjDxsPOR8Qjacva8k
D/GbRv7c700W5KHBX0Y/0IkszsO2Ix0dKevY/F8enuwvVzZezub/8hAi3+vY
ZMrm/6T7t2pixnljNv+Xh4/Vg+p9jdj8Xx4eqobaRM1l8395uCjje6FnHpv/
y8OU1/HB+xay+b88xBgkemmbsfk/6f7bvvZy5Eo2/5eHo7Nz1e+uJdflYVD3
xNYuO3J9HlYEdB/0ciM35OHfuX0T5YPIjdLjXZNjGBVNvp+H5uiU7U4J5KY8
RMy0NnFIJz+V1r+3nTuF7d8W6f7OS3j8eSe5LQ+qGcYxR/aT2/Nw1mO3j/Jx
8kdpvY2ND/Y5T+7Ig8EhYzfuFXJnHk4bOj9NbSR3S6112kz3MflPHloNUgSt
zWQZMVpifd/cayLLiXHMv+29ObOCtL3nhZwV+7ySGAvuuqWNe0lWFiMtuOuC
djtZVQxn14kzXN+T1cWIGDktTPUDWVOMjPUfZp17S9YSo/JUdPHH52QdMU5M
mGQhZvH1xDi0Xtd+6x2yvhjyzsnpE66SDcQYlWGTGH+ObCiGXp9dG4IqyEZi
eMjkHJi0j2wiRlb/rwvM88gQ467Kga6GVLKZGOVxfP7pMLKFGOcPHTBx9yRb
ijG95Uf7EnuylRjujYdDy9jxtF66/1S/VxXOJ9tKt7eDF/CHvb/HXoyQ17I3
UkaRHcXgjJvZNm44G/9irNl/YlDVUDb+xQg7F3jxtwob/2LcX9q1Yyhr9xNj
bEz00LPMQWLU2jUqaDCHifG75c6/iUPY+BdDs1cp6Z0iG/9i9Gk8GrGsHxv/
Yvzy1/tPW46NfzHSTQVFe5gzxDgwKvDBoQFs/Eu93sXjtDIb/2KUfj7J9x3G
xr8Y3SFLjPozF4hxcm7A+grmQjEWjbJ9dY/tjyJpvBcCnUtsf5WIsVX1l+JQ
Nt7LxRh8MXVvryUb/2KUed70n+bKxr8Y52x0S++x8VglxrvCV/PzC9j4F+Og
jm5/zzNs/IvxqU3yTJUdb3XS489ns0tPFxv/YqilF6S3sr/fDWJ4v+TUPjVi
v/9izEmu/L7Cgf3+i3HnYMHX9Dj2+y+GYtXo7dOK2e+/GJ3z3j0xuMN+/8VY
2OOoO0CWzl/axPDHV/dLs8nt0uO/4VXQX1fyRzGq3gecGs3mzzvE0KlVS69g
76vqFOPoEhXZNZ/I3dLjz0xxZ9lQOl/8I8aE4Pc3rrP5ZxkJTvnP3dy6lSwn
QVi/lxPXc8gKEgxLmKJ4pZCsJIHf6KFjoi+x92VJYHRj/iTVV2RVCV7799p4
92Hn/xIcfGw4Nl+Lnf9LMKOgj08fsPN/CXie//apOLDzfwl2JbYXFYWx838J
lJvGXc/PZOf/Egx21bl0YQ87/5fg3PzA3e6V7PxfAivd8jP3r7Dzfwne/Fo9
KOo5O/+XQKav3eHhPez8X4KJiVpdKsPp+stMgjtBdkNsDMgW0u3pXWO424xs
KcFvpB6cbM3edybB3a4sY5/N5PUS/Lw59vhJZ7KtBEMKCo6HupHtpfvjrNVK
H2/2fjQJDG5OaOUFk10k2J7d+RERZHfp5yducK+MIXtJcFFlYfLj/71PTYJ3
G0yzZVPJQRK0aUwuTMgih0nw7MUEbwshOUqC1ZVb6n5J2PvXJJha7tqyag85
UXo8ZERdqT5I5koQnjPZXfcYOUMCB0FqlE41e1+bBL9mFgx9eo0skGCBXujv
e01ksQQ3u7QSZT+QCyT4NFh5QUEvuVACk/8sN70dRNffRRJsuem5+qAGuUQC
u9Y5i7112PW/BKHN/YaFTWHX/xKUrs5tEs5l1/8S5M8J2HxmGbv+l8C4Pqf5
/Tp2/S/BlU3okHVi1/8S5NjlLrztw67/pd+Xt+SeYTi5XoJte1+esIslN0jr
s37rumgOe9+eBN26NTfDWft9CQ4Uvv93IYrcJEG89c2xJmHkpxJsPXJipQFz
i/R4chu+ck4EuU2CrkNb5BQj2fy/dLzoXjQZxb7vowROEaVPz7J4HRK8vHK2
qSmRzf9L4BphtmZhOpv/l6B+WfOcxTls/l96PCryWpT/9/6/fKQ7/IcpIjb/
n4/Cf76553eSFfKlx783t6eIrJQP+RXZi78dZu8LzEdrt8v9Cex+jGo+Si7I
bk++QFbPx8PTlW2oJ2vmY6Vuz78Nd9j7BfNxu+JM2Jhmsk4+ynPeVce3k/Xy
0Sbvazqim6yfjw7/qMiN/dj7GPNxflRUatFQsmE+ImcpqbmNJhvlY9K9xWp3
9cgm+ZAEjH3rPIu9vzEfFypeRfycRzbLx495PPlxC8gW+RA5yOcuNyVb5uOZ
7unFL9j7Gq2k+y8vcff6leT1+WjaulrluTXZNh/fToWON2Xve7TPh6Fj/8t3
HNn7IfMR8HmxxmwPsks+3tS9FaoHkN2l32+7409zBNkrH6eD/xN7JbP3Sebj
+IVJmUsF5KB8LLTus/W/veSwfAyc5Vn1iL0PMyofX3Zysuqus/dP5mPkzOtV
H9j7NRPz4fvhp8fLT2RuPraNqHew7yZn5OPJxc967n3Y/b983H/e3HJ6AFmQ
jzrDXYMVhpLF+fj5/MN/p4aRC/Ix3v3A54sq7P2m+XjElwnwGEwuykeL0HpE
owK5JB9hGu+/VPQll+dDtuHQn/c97H2Y+Yj30yrw/kKuzEdXxCKZr2/IVfnQ
f6AYnPqCfC4fgY8vaEQ8ZO/PzMcep4VPBt8g1+VD5/F97qZqcn0+FG0kyV3l
5AZp/nI9b/aw94M25uPwgCzzLQnk+9L9qW7y7jKrZ1M+tofO6ntzBflpPgQK
2qWl7H2eLflovjrgd/RPNv7z8Wlp0JBtN9n4z0fxe7f/r6c7j+spe+MAHomY
spWlkKghSbJVZPmMGkIog7JkSWJIaCFktCHKUpahu3zvJcqe3USWioSxpLGG
iEQkFFHyu388z+/P9ytf93vvueee555znu/jaXuA+38y/rU7IL/k+c6KZPh1
zXliyc+PymSsG+Z22nMe93/tfCYsCz44jft/Mpo5uLje9ub+L+CS66EXKfx8
bCBg1x19/09juP8L+LV59SMrnj81EuBkP/LmGHfu/wLivDKKOgzn/i/gpG/F
mWkjuP8LyD/xo2wGf769gPX6G4/sGcn9X8DF8kX1jTy4/wuoTL6zYLkX938B
WzK6Rzn6cP8X0GFm/fgxfD4OAp7cCAm1YfcVYJLkecyLz89ZQOOru0v9eL/U
QAHBEy/7XOfvCwHXXx2aEz6I7CYg7NvO9X3syO4CcrZ3XDHUlOwhIGlRKyev
Kh7/BdgPmepcyPPD4wXUrz4xp/s5Hv8FDBrQ00DezeO/gE9dzT8FxvH4L2DR
9NG7rHn/mL+AI/VWumEEj/8CWnpsqQy04fFfgItSczWlCY//Ah6EOX2IKad4
JlQ738ZFzhfvksMFNJxkYJrC88MR2vW+cGjWXyI5UsBb79k9HkWSYwW0Th88
s6E/OU7Aj0Nzqy7w/GmCgBrjvyb26MP7/wS8ubfUr01H3v8nwN3PMa5hU97/
JyDzj59TzGspPhS1473OGRDyiqwI0IbUZ8X8e60pApIvbfK2PEhOE9A3z3S1
7SbyQQG7D+YFlYaT0wUMfjel6hfeH3lCgOM/I9Yf9yafETAlZYNvlAf5nIAz
2bPKnoF8UcDN4W5rT/Uh5wiYqUwNWtaFfFWAXkZ+1jCef70h4PG8P0csaUS+
LUD3NuShVQXF2wUCjo7ccPLqffIDAT3GJdxbeoVcqP3/fb510Z0mFwmoUFal
TzjA8b+Aq+3/zZy0i+N/Aavq6aL+2cnxv4DhXyJvRe3g+F/Aulu7bIp2c/wv
oP2UfJNGPL9bLWD6pNN78s7z/l8BZXFN7Vx4PlhPRF9x9uiTBbz/V8TPWf2v
Rb/g/b8ivnY4kPyV55eNRMzINgmdXI/jfxHH700wvsnvF6Yinm/aYRbdldxW
xEOnu63jXcntRfjP9Egz9Cdbipj32cbXkfevWosouD3X1YDb20Zz/ekrPFLI
diISAooNg86THUQMWJ06qpL3q/YV0W/q+zDDMrKzCPfeb27a8/vIQBGNvnZ2
uG7G8b+ITkLVpQm9ef5fRM8x+ZfTh5LdRfQqfnj5jzFkDxFKa9fig95kTxHt
Sl8q8/j9ZbyIbVfvJDTi9QkfETt/fM0+OY88VYSj5a4XqbyeMUO7XndMKiwX
kf1FbPJsYhz5J3muCFuTXxb3nUkOFLHfeURkI17vWCQiatXOJif8uP+LqPq9
VcbRQO7/Iu4k9v2Zt4z7v4jc6rgPv8Rz/xfxMSLjgNse7v8iHplMa9Ivm/u/
iHXvxxYOf8H9X0R12qg8U95Pu1k7H/uS+3etOP4X8d7WoHnkcI7/tevlErpR
4OebKKKHkcG4fRs4/hfxZoeu1Zsj5BQROa9qko/fIaeJaLj6eIvcT+SD2v1m
mfSkGz+P00UsdhnS9SD/PvUJEVNjLzmU8Hh2RsT5rQ4xD4I5/hdxq+cg75Uc
/14U0aqVyxHrIxz/i5hvW+Qs5XL8L+LQrf0Dcl5w/C8i/fQ/qzJrOf4X8Z8Q
7jzRhMd/EVYZfj+a2fP4LyJrXOwjZ44PC7Xv47BxT7vZPP6L+Ddq2cmF/Pvh
L0W0+dC0b8p6cqkI06RnzqHbyO9EWAbt8L0p8++Zi3jsbXHvQSq5UkT3jTAY
z/tvq0W0nN9e3+8yuVbEqBfehj94P66ehNUL/LsvLic3kOBgunWycR3v/5Xw
+fH3ZkmNKf4yktDy3qlTiRy/NZcQaK9nuJXjO1MJrVYOdXrM8VxbCbfSbqUa
8efbS7if1q9mkgH/vrwEcd2MYKufdDxrCXqG3wKm8/5gGwnljeqv2FxDtpOQ
LZqd8/jB8b/2/2870diFP99Xgv7T+MdJHC86S3h9xL0omY83UMLIaXpb2jXi
/b8SNmQnjHTlv7tJSDCp/+MJn7+7BItjeT0KKzn+175P8GUr49cc/0tIF0sG
3b3D8b92/mcf2H48x/G/dr165Y/5eYDjfwnd2p6MiPqb438Jl2dZTHocyfG/
hMm/J/aMnMPxv4Sxiy/0L+D7J1BCaN+jHz47cPwvYXCTbb+e5fsvVEKHNYO6
llXS/RkuodrqZaHtA3KEhDpH64r6meRI7d9/fr6lG7/fxUrofz7O5f/vi3ES
DNrVS1obTU6Q4BIu/BIcRt4sYcX5L4auvN6+VUIfwTR6SQB5hwRZb8qPqBlk
UUKZi8OZX3zJioRrNz56dOZ4LUVCbA+jI8Ucf6ZJ8NqftGQUx48HteMvmnBu
CMdv6RIy54wc5wfu/xJKNp8t+TiA+7+EoviMvZIj938JIbkLG5rbc/+XIBTa
3bWx5P4vYdY0f6+HRtz/JWxpFlG4vZLX/7Xr73tgp10hr/9LeP5P7vGb2bz+
L+Hw2jjbFqm8/i/B9EVx5JY1vP4vodi4/dNbPD9UpLVvzpOzQf15/V9CXPMu
i5sYk0slBKRNPxf1//V/CSbLWrsv43iuQsLdeUddL2/i9X8J+6Sqa+04v6Ja
wu83Pn2/0J/X/yUsSXzneI7jMz0ZU4vXFwmvef5Pxi2bW2fVKzz/J+N1THRq
XirP/8mo2Onp6hHH47+MZRZudnsDePyX0U/0c9nuzuO/jChxQM9jDjz+y9h4
x8t+fRse/2U4eb2vCNDj8V+GnfmYuy9LOP9HhvfXy1uzrnL+jwz7qizbMRwv
OciwmNPo8Xler+4rY8AHS4N+f3L+j4zMccFrD/B680AZLXJrImO7c/6PDNc9
BgFnG3P+j4xuXsNrLN/w+p+Mt6fehUl5vP4nI/WVfqdTabz+JyP9zlavj3G8
/icjTj/N32o+r//JkHoWe30exet/MlZkHR31syuv/8mInizvW6JH9pcREePw
2JvX9+Zq7TNf2BB2ief/ZdSrcLJ32sfz/zIMzQIOZ23h+X8ZY4O7/7Emiuf/
tfZclur8Opjn/2Xk/bN7c09ez4qUYTNhSbaTD8//a9f/vyeXVv3O8/8y5sQv
+2OqPc//y5hyrGjkDV6v2CwjwafTvWU/OP9PxpDD7hFmpZz/J0PpVDXT7C5Z
1P6/yJg5zufIivb9Ajo8b8L5hCkyDDqtzL61lZwmo/Tw3bJTMeSDMvRkOcpo
ETldRvDAiz97TiafkBH6vmVyuSv5jIyaEald4EA+J+PN14VG1zpy/QQZ+6qK
X902IefIMJ1sutitIfmqjNzOO57e+0b5kzdkDItOOpv1gXxbRvjl469jnpML
ZHRcOdu4dT75gXb/m35d636RXCjDvdjqbdQRcpGMdRcnJibuIr+UkTwsf57D
FnKpjLRW5VOOxJLfaddv+Ye/PbleQ4WMogLPGbVB5EoZIe3zOi7yJ1fL6PXu
e9BKP3KtDOdtLvg0h+s/6LDdoTLm2GJyAx3yf6991SyCbKjDrNyZ19LWkI10
+FIbaJC+netF6FC7S63K3U821cGsXYuQZlnktjrM/qu4/t1H5PY6lLdu7plZ
wfUldBi1f2y9/vXpelvrEHksqaxrc7KNDil5BStbdybb6bBh68GAeCeygw56
Y45Uh4wg99WhVWnEvSPeZGcdmk4uyNs9mzxQh34zMtKVMDJ0sET8dJcEspt2
fCP/oLF8P7rrkPRK7/qNS2QPnfa+8aX0Dtff8NShdbHri4a8PjZeB+cn+vFH
ef3KR7sexz8oxu68/qfD2NHR5SF/8vqfDiXzx5nbruf1Px2OH06qXb6f+78O
01Y+De96k/u/DtObT7At+cz9X4e3bgur1rah50eoDnPamoydw/sXwnXIWnEz
7fV0coQOwfN9G55K4PojOvQa8ceUvafJsToMnxxfduUpOU6HwtNBZ/Ua8f4f
rf0qBv5Syfmim3W41fl0m2a832erDvOkK4/CuV7KDh2+h3s1bXiI9/9o39fl
uJXI78eKDn0e9zq0pI73/+iwcKFN0XjOn0zT2tdC/34zzo88qEP7QO/DFgv4
/V+HKr2Ewgb8vnhChzSY29al8/u/DpcDjK065PP7v3b8Fd3OWnzi93+tPeoC
xme1ovEwR2uPZkN8bAaSr+qwaY7P6DJ+v7qhg0mXqWv/jON6Mzp8NE8Zf5b3
1xXo8OvzyvIwXn96oN1fu37dr/+SXKjDes+P6c76PP7rUM/UbbVvJx7/dSjq
6ue9agiP/zoscBcHx0wjv9OhZkXg87HR5Aoduo/IL9y9l1ypw+OYu99qeD2m
WoeZXzts2PCeXKtDj9k1ziN4v6Oegsd6X30ce5LrK7iXOHPB03E8H6ggdri9
7cCl5IYKIg1nPOwt8fyggmY/18/cxu9LTRQUZt+tsfrM84UKpi553nmmGcWn
TRU8mZ2zuZEL5w8qGPLlRstTU8ktFZyxLTvy72rOJ1Rg/KI2p/IYubWCJuOT
OhXzfHVbBdtzowom/ULxu7mCMcuL1xzvw+8bCu5sVNtZepMttM/7lVfZLef3
DwXP79f92LGL3FnBtNtPH06/w/mICox8jKSH9Wh/bRcF8UHl+nM68P5kBbgy
YFDT/mRbBZ+u/aG3z4v3KyuwHRxq1m4u2V77+7665a1W8v5lBQufBVkV8n7o
3grurwsfk6TwfmYFe94YxiRxPTVHBU4XGnScc473NytIu7ioze088gAFPk6B
14c/5P3OClLDxNnHSsmDFfQ4590u8Qvvf9ba50jNCE+uJzdUQeDRjKXdeD+8
m4L2Bm+jEtuRhykYNqSwUUYXzo9QsLiN58u/OB9gpIISD4/sbc6cL6EgJm/s
6COu5DEK5l+znXd2LOdPKFD1g8ysJ5PHKWhwKGLSE3/Op1AwuvveHgLX55uo
oE7fruczzt/zUfDM7OnH9py/N1nBKUf7S/N2c76Fgtyw770LTpGnKYho0c1g
A+ffzFAQFm09q9Nzsp+CNxtXfL9XzfkY2v386vZpNKP8owDtfjV2jWtpzflZ
CuQzz2d/43y4eQoOz6+409mD87UU9Gt8M2cC54cFKSg3C345YDnnbyn46NV6
y7FEcrCCpW+WxvdN43wurb0y3btaZ5KXKPCcfeaQepvzuxS41K1Km/GSvFxB
ZvLABXFfOd9LQXjoMlvTxlQf8i8FXZWUIB8zrj+pXa/kVDGyKzlawcPHgY/3
9iHHKlg17+JvO0Feo2DDl073E0aT4xS8XxLW8ckk8noF/b2xwJ/rVyYoUGLl
tNUh5I0KqneHfFcjud6ldv96zv2v3wZykoLrvse77thJ3qodL+Zm4y57yNu1
88uO8qyfTt6hYPUgr/HhZ8nJWv/auyenRy5ZVOA+5d1U7ztkWWtPux8WLx5y
fU0F30/OEQO5XucuBVeDTno9KiOnKOjrE/I5sYq8V8H+m63HWdSR0xTsm7Aw
9p4B1f/cr6Dz/qyVTkbkg9rxAjbvM21OPqxgsLmcs7MFOV3B1h5us+P478cU
lGXuNU3kz5/Qni/FrweNa0A+pV3Pjj7Gqd/o+GcUzGq4T9/uAzlDgeUz87+G
lJDPKWjRJqNl/6fk8wqO1mT3PHyP64dq/X9hi8kt88lZWn++vhGdbpNztOdJ
7JARb2+RryjIqjizNYX/flXBPLM3c+/fJV9TsGb08tZ1fH1vaM/XZ5N/vi4i
31TQs+XaPr5vuF6pdn8/e3b6+kdyvjbeGGVP+ZXPr0C730NrA91+ku8pMBw1
ap0LX48HCnZXlpf5NiY/UvCrSazlXb6ehQoc/GInvjMjP1XQ69Y6q1aduT6s
gkHPV9//2I38Qvs+kVkjTjmQX2rjx6I/rZc5kksUXCm+1HbxQHKpdvxXcdfw
G/mtgg65bab3dyO/0/rXnZ5KMLtcgeOHmvK/2RUKdmbXNug9jPxJwcyOKVXV
7EoFR6zmvDdhf9Haw+6k61dXcrU2PnwvbjJkKPm7glEZR598GEKuVdBFP7NL
3QBynYKNHd+vt3Li+rcqfjMJtJP6keurGGqyfU1rdgMVb5dMSezAbqjint7y
lZG9yYYq0l42KBplT26iwvzNtIqfNmQjFXmlG80crchNVbgHZ07rw/Vzm6vY
CoPzbzuQW6rwWPOtYocF2VSF9bZ+DdZwe7VWcVs3NKABt1dbFUJxYP74XmRz
FZvXhXX/we3TXkW3j0NCXEaRLVQsqTvjXDmF6/uqaOVp0aJqAbmzdj0sDHvV
rSJbq4h4utevejO5i4qFF2vkdQrZRsWj0cF7bqaTbVWMMrr+aEYW2U7FrZEz
agwLyPYq8v0eDYop4XrCKgqdx5X0+0burSLb6Yz1syZU77ivimtB/a7vaE92
VDH6w9BtR3uSnVVsPJxqY+ZGHqBivjCiLGwSeaAKh7Dr214sIg9Wcaiz/2Pn
eK7frKLH2T0LmuwlD1WReuh9vMFFspsKywvxGbcfkoep2NHII6Ue15d2V9Em
ZU+za4ZUf3qkiv3lOY08LMgeKtrdaGVc2Yc8RsXMBAxZPIrsqaIy5tz41zPJ
41SsbKFf9S2UPF5FwOpuVWFcX3uiivLYQws/CGQfFRm/Tix7epQ8Wbuf/h1c
7HuVPFVFL/v5N8YVkaepsGjebNW3b1xPW7vfiyPGGrWi+uJ+KjIL/oz04frl
/ir8es/d6TKaHKDiceKaiQfmkueqeL9lXfe30eR52v0Zt31BP5EcqOJN21xl
5ilykIoZPi/rom+TF6kIW36m8X9vyMEqxu7IDw+qR/XqQ7X7ccf6usVtyEtU
vO46vveBHuRwFWe/GiWbuJKXq1hULzR/8GRyhIoFW4J9nULIf6mYXhJg2iuB
HKliuG1K5ME95GgVn4TUYs9McqyK45v3608pIK9R0eWGwcJm78hxWn/76njd
Sv8Njf8qBlwuf5NpRk5QEX3Ta32qA3mjitDQvAS/YeTNKhqjw5mQKeQkFUaX
Lo/LDSZv1e7H7Npx8+LJ21WEdK6/ffou8g4VD238now5TU5WsUYekeFznSyq
sLM2jwl5RpZVLF51otfRz2RF618Tu+yyMHxL47/WXyze1m3rQE5RMcTw4cIP
vcl7VbgVmPr8HE5OUzEn4e+/inzJ+1V03NLq29RQ8kEVa6f86GIQTz6sIvHb
h4cDVXK69vzKq2vU4BT5mNY+F5cqLnnkEyps5j0bbF9IPqU9j0c3Pxv/gXxG
a+/agRsi6pXR+K/iWfbrpDUtyee06+uz53RDK/J5FYNi+j940Yt8UUVTx/Fp
G0HO0q73lu0r7o4l56iQP7obtZxOvqIiOe1KY7sg8lUVCVLcjJYryddUPDf3
CEIC+YaKXfXVzC8i+ab2vKodVmhzmHxbxcc2Ge3rLpDzVRTlNnSPuksu0No3
wPP6gdfkeyrsiyc59KglP1BRO8i7+kDzdzT+qziapN/5ojW5UIW4+WPqGGfy
UxUl+lg4bBS5SMV/Tk0WDfMlv1Cx6Vn44EsLyC9VmCwbFBKxklyi4rP5zQrf
DeRS7Xl07w/j1hL5rfY82dZp94KD5Hfa+f/mffXaWXK5iqWJlt2rrpErVHTY
WH7B7yH5k/b34t9GlpaQK7Xn1/e2udafyV+07xvtHzGgjlyt4t3K4L/TDd/T
+K/i97YXXfVakmtVGL9alOhiTq5TUVr4tv/4zmS9XdjUqOE/S23fD/kfBAam
RQ==
        "]]}}, {
      {RGBColor[0.922526, 0.385626, 0.209179], PointSize[
       0.002777777777777778], AbsoluteThickness[1.6], LineBox[CompressedData["

1:eJw83Hlcjc3/P/Bkq4QQoiRbQki2UHmFEkKIVilCiE77Xqf9tJ/TWTtCZAkh
CSFkicjSnUoIoQghKmX/ncf3956Pf+7H856uM9dcc801c828rxm10Xv1ZmUl
xT9VJaX/++///Wudn1j5ZW95+Ov59D/gcO9e1DAZswrSeHVbPAuYNdD8Pn/C
gXJmTZjeK/xo38CsBdP0r839O5l1MHG5asaCvm/Ietikrjm312jm0cipXK/3
eibzWFzO+rgycgmzPlabXA4PdWI2QIf7pQunvZgnIn+2yjk9LrMhaubPLf0k
YJ6CLgPv+dq5zEaw/dtHb3Uh8zTMKU+W37zGbIzp5X3Ghf7HPB0vVzyrCH/J
PAODXq7zvPWBeSbitD91FbUxz0LcXxXPWb+ZZ+PukGfZ/J6NZBNUr/0Sm6DB
PAezgtOuzdZlnotDyg/yRZOZ58HdyaN2jymzKaw/+hdPX8ZsBsG+C3c+2jOb
Y1xlK3juzPPhlj62fcxWZiB0koWu43YyF7Cb6RUo9mLpFljh5pb643/pFpBo
hB/r58nSF0AlcMDHE8zcBZjQfmLrx/+lL0TZB03Dwv+lL4T2pknBtdtY+iLc
fTPM6sP/fn8RdA99XdT6v3RLqH+0KGrYzNItob3zU8xLN5ZuhaFtc6bHObF0
K+SeKvu2YBVLX4yGDOeQEZYsfTEWP9vj1jSbpVtjSucx+d5JLN0atyJ+r0/X
Y+lLoNYsbggfwtKXYKpx83Pnfix9KXKHbhrs34ulL0Xm302TlP+y+l4Gu/AN
kqx2MncZWoacHb22maXbYJCyzZ9RT1m6DSZvO6lfW87Sl6Ml8E/l8iKWvhzD
DZsmOexn6Suwfvm1SZp8lr4CM591zF4YwdJXosZkV/1XT5a+Ejz9yN2+dizd
FmNXDztcbk6GLQquLzq8SZ/9vS34u1Tm2KmTS20hayw8Y/WFtedVWJqXob3s
ARmrMGyyaOTuPDJ3Faqx42oIl1y6CtmJi8uzHdnxq9H+bNqVs8bs+NW4/4Y3
504fdvxqdPt27Fl+0ys6fjUy2iyrPl4lK63BjnOTw+7IyViDQk+Dg/0CyNw1
sLqS/thhFTt+DTz6X3u/dCo73g5vfFx6l6iz4+3wMLTbt9kfGuh4O/A5S11b
ysilivRXZwoS9pOV1sJnzYhFY0PJWIsN5yyWZyxnx6/FkWzncymj2PFrMb94
ssO4Ly/p+HVwOvyzr7uUjHUosdzdMNKczF0HlesFDp8/vqDj12HmJ+3lY/eT
lezhWFyyc+A6Muxhvf7RqzO9yVx7VFtYPRtX/JyOt8eWm+/3zt5BVnLA78N7
NpTpkeEAeUrHce/aejreAYEHlS72SSeXOqA4Pf3r/sVkJUc0jOusWahMhiOe
1ey2mn3pGR3viN/pOYUOfuRSR+Std/f1n0JWckLLUJUtl748peOd8CT61fnn
58lcJ3y7UtwSGEsudcLp3CjJs6VkJWe033c+ka3OjndGxZrInBlVT+h4Z2Qf
F1qd20cudcY243t/67zJSi5o8Vxl330+GS7wLJwU+6s/O94Fv6Z3jO39ro6O
d0HolILYW1fISusV94dOfRufjPUYazrGMmAjmbsenksWhloYs+PXY3tfXZeX
Sux4Vyx37u1vXvWYjndFeqr2n/T9ZK4rui8+OtvXi1zqCjM3q7P3Z5KVNqDw
ZsCjNUrs+A0YZVxqffphLR2/AbdXOvs82E8u3YDp9YYvLvuRldwQWeE2aqE1
Wc8Ns/N/1lrrkuEGT/Wksye+1fx/u7lhwQOu+69bZK4bhOnhus5yco4bjJ4l
+Np7kUvd8JtvZ+FoRm5ww6XN3TJP9icruUMz4fT+G03VlL87LDZl7p9+iQx3
zP+avoeTRnZzx8/3U2srnclcd7w0M2zJ1SfnuKNtvSgj5NMjyt8dBV9PWJUV
khvcccQv7+zDYLLSRiTEt3p+NCfrbYRy1ocHRb3J2Ajjbecn9a2qovw34rC7
dWhQFpm7Ed4Dzyrf3EjO2YhHbUuGn55OLt2IigsXx61SJTdsxJXmhPQjL/+j
/Ddh/fFj2+afJ+ttQk/tfvAXkLEJ3cSTJut4kd02YeKBFZVxlmTuJpyb9/Re
tA45ZxNOIfhDe1sl5a9IH+DYoVlFbtiEkDEXnxWdJSt5YKp9s++lLLKeBzZP
HmehEUqGB552V1MvdyC7eUC87jFHbQ6Z64EZqY8zFw0m53igbE+3Me4vHlL+
HjifOm6FKIPc4AHV7hZ7JpqRlTZjyu43rYvfP6D8N2P+lXnGX5LJ2IwHt37l
HJ9KdtsMa5NXM0Y03Kf8N2O8usGVGik5ZzO87rp2ldmTSzcjV+i5ebQWuWEz
hq9wNvB+dI/y3wLfa6XT+6aQ9bbAK2j4Tc3FZGxBZW6swfpeZLctuG/cG/1K
Kyj/Leh3yIo3KZScswXgpH1aM4tcugXdXszVf/vpLuW/BdtnJHa/mktW2grL
WX2HRjqT9bYi+ersQQX9yNiKJ21HZ/e/eIfy34pNo5veLXYjc7eiwqPrsGEP
cs5WjHm98dGmY+WU/1Z8NrxhGrCG3LAVgydsnjjp323K3xN9DUMPNRWQ9Twx
pDPM1Gw7GZ7Yn+c0KmIi2c0Tfrnq+rc/3aL8PaGqOrMt6Aw5xxMD/z1o/BVG
LvXES51+F12syA2e4AU5X9mtSVbahn9rX0o+vSuj/LdhsPpnW3kxGdsgCjy3
61wC2W0b5g+Zsrjdkczdhlfb/AVHJpFztuGJbfr+Ae03Kf9t+OZ1/UrcRXLD
NjysN73WPY6stB0lw7e83m1D1tuOcQ/7Z5sNJWM7cu26qVe8uUH5b4dS5cjf
PY+Tudtx63LV3hn+5BxFuu7o1LIF5NLtmNOoNlu9H7lB8fuC1kUnn1yn/Hdg
3OopotdHyHo78CU0N2JYCBk78GRTz1KVFWS3HdBtdHEaMI7M3YHwwe/Ve/+5
RvnvgAXHbZC8kly6AxXG61xtcskNO6CqOT/fKpis5AX9gwd3JS4h63lhypcr
fRoHkOEF3doBJ649KqX8vWBt1a9nnpTM9cKNjpu+z13JOV5YetX1xuix5FIv
7POfZ7rm/lXK3wtr3S8s8LInK+3EK/uw+FeNVyj/nbjxSDCkwI+MnYid9L35
rwrZbSc+Oy2uysi9TPnvRIz5gJQhluScnVAq0Tee8bmE8t+JgmUpjyv3kBt2
IvOtOOufLVlpFyw6jqza1YOstwt3Duhql1+4RPnvwp9mK8c8H7LbLmwK+bl7
5XgydxfWVaw/7fLmIuW/C5N0sxb2ziOX7sJ4m3M/RZvJDbuQsCrn9KfRZCVv
yG5f8+N+uED5e8PJtfPdyyIyvBH19v7gMeFkN29cHPB02sKFZK43hBOae55U
J+d4Y5Tw97xvtcWUvzemRC4cWHmI3OCNY58/ZDWFkZU46DnMcqDElqzBgUh5
j+iPHlmPAzUb8wX1H8//fxtxUHH2wqfy02Rw8EA4qzYgjGzLQW+vF7IqK7Ib
B1P3SIbeHEjmKH6/ynXr84ZzdP4cvPFOjlmYT+ZzsMFufVLjdnIOB5xnl+d/
HUUu4KAbX+u5dcNZKh8HZUkxuk8Pkys5cAg+79vkQ27goCvZ4tpHc3IrB//9
XXfStx9ZyQe9IzL7rHhRROX3gU7hV93wArKeD9rKlp/ySSAb+eDoNbv3NhvJ
8EG5w42DetZkWx9surupt6sJ2U3x+7lnYhYakjk+6NunZP1lbTLXB+Ybo6pV
1Mh8H3hOMPwb+vsMld8HvXQt/EZ2kAt8kHIqNP91C7nUB0rFqp/dmsiVPlhg
n+6+mrnBB4Mu/Lwe8J7c6gOzX96WAz6QlXyxPvSp+cA3ZA1fcO7v5gx8Qdbz
hVq3PN7o52QjXxwds/flWWb4Ys6q3cLR7O9tffHBxqLP9lqymy9CLZf8mXeH
zFGkd/l/+3iBzPXF93vp29WPkPm+eH1rXNp2CSu/L57vUBf95bHy+8LL/Gr0
UC4rvy/2z5NcnxzCyu+LaLdF4/V3sfL7Qrkzp/CXKyu/L6TmpSctbFn5/eA0
/NSHpWDl90ND9u2jmVNZ+f3wzGyGeI4eK78frv/9d9Z9ACu/H8J6702frczK
7wdXzpMba1sKqfx+WNwhnGhdReb44fz3v5MmFpO5fqjwiZ77KYfM94NF7qhF
NsnkHD+cU1239ZAvucAPAfzAwz7O5FI/7GsdMnKfFbnSD4du3+haOovc4Icf
R/sYyPTJrX6IbxlifUiTrOQPlWX1+h+VyBr+4GxwPL3+w2kqvz8WH1+0UXqP
bOSPv+eL4zcdJcMfdqo3oJ9AtvXH1ZkNtZ83k938MVI24EC/ZWSOP5q5M1I6
ppG5/rDSu2WqPJDM98cl4+gHtV8KqPz+mCEcfGrcf+QCf3zjhnGXnSWX+mPu
lZMRI3PIlf541aSauY9PbvCHUqHP1qWJ5FZ/6EWeiX0ZTVYKgKljwLGUQLJG
AHj6fe7pe5D1ApATPePJydVkowBsdit8JltERgAmlKWNGjiXbBuAlf2asiyn
kt0CsHDeE8OcUWROAOxXfvjaOYTMDcDwt/v39epH5gfg7a21hobKrPwB+LOo
2/izX05R+QNQf/aLdudTcmkA3rzQ+2R5i1ypyK9ceWPDWXJDAE6pbb/6LIfc
GgCHb1se9MgkKwXCoLlzlQazRiB+D1kW80VO1guE+9S87L3HyEaBmKhxwXPh
FTICcWTyCKH6c7JtIL4bRf83ujcrfyA0vq8Mdfpf+QMx4vudVWHsenEDcbv5
Qk4vB1b+QEzFdN8PIaz8gcjq9437Zx+r/0BU7ngnL7vN6j8Qbb1m9FN9z+o/
EKoOp/rfU6H7qSEQrg1Kk85PIbcGYkP3rH+1dmSlIIxQG3G8IICsEYSKmuz3
gyXs/g/CkdIhhv+dZ/d/EAImiq2DnrD7Pwj7X88akf6H3f9BsHB/f197NGv/
Qehs+5S6y5K1/yCc6GW9xm4ra/9B4By5sfpyAmv/QTg1NHLcxSOs/QfB6MU/
jfkVrP0H4RdP0nPvN9b+g5BwysreQYc9/4JQNr7/B94i9vwLgs/Xf75mXuz5
FwStnZdDjdnzVSkY7TUGJ0TX2PMvGLMK8k5HfGPPv2Dwns9P+q7P+r9gGCTl
JQ6yZ/1fMAzvx13xSGL9XzBEFw+GBF1l/V8wNMfW7PzvG+v/gtHkodmipkf9
L1dx/JL3Xz9bkvnBuFc1NdB5CzknGEv6a3CME8kFweC7r616dYT1/4rfPzn4
qmoZ6/+DMeW+T1vIc9b/B2NtTdnRa22s/w/GmUPxNuVqNJ5QCsGtsysvW40h
a4RAr+ywbddssl4IGqoHT3mxhGwUgsO2KSE6LmQojq+IeO/GIduGwHfVo3K1
BLJbCBYZtj1fmkXmhOBVkF04/xgb/4RAlrHDLOwcG/8ofj/xicObYjb+CcGH
6f6LworY+CcEfOVSefQZcmkIetdNmGjHjq8Mwe7MpTfTrpEbFL8X/sFq0mNy
awialszrY9rKyh+K03Pa9v3Xi8ZnGqFoiesIejOcrBcK4wMjPPWM2PgvFK+i
3/yYsoCN/0Jxp/7a7bWr2fgvFBH/9r2L28jGf6HoVJ35NNibjf9CoeZ+dF+3
cDI3FAlHDU78SCHzQ8F3/vstQE7OCYVo9Xcr1VxyQSjSXEYPXZBHLg2FksDJ
RzefXBmKlXv+TZjMxqcNoThctDgk/xK5NRTzfednbrhNVgrDDY0hpUf/Y+UP
g+nzihOdj1n5w5C0q/mm83NW/jD8Dd9w2qGZlT8Mqr0aP0a3svKHYV6P2SUD
ulj5wzCLExFp1IPG05wwXC8y+KM9kMwNwz21q0f99cn8MDSNe16oY07OCcOZ
JFnjNztyQRgi5xxJ6LGdje/D0HlsoGufCHJlGLqH6RQbpLDxfhjq+7xVNRaQ
W8NwTKuifLyUjf/DYbTCwrTvXjb+D8eqoDUrZ+ey8X847gzLPOyfTzYKh578
d/+hl8gIxxP73d/e3SHbhmN5rm2H5zOyWzgmpH7Sq+9g5Q+H7hmtxP5a7P0l
HIWq9fFjzcj8cMhey0882MLeZ8IRFfD9e4yEXBCOV6go+nqLXBqO25pv7Z7+
IleG44RtcaOfKXvfCkfqXpXxm2LIreGYJp6rs/wme/+KgG3WmK3Xu9P7nEYE
NIdi17gVZL0IvCs7tMP4ANkoAnOdhBr1X9j7YQQ+ne/DuTKT3h9tI9DXttPF
NZTsFoGb9nuXNJeTORGwurpm2i9d9v4agW21utlXOGR+BB4tPB/6/Sp7n43A
5llGbbf70vtvQQRGHAh+KF1PLo1AQbfL9o3F5MoIzOnc9TpqKHvfjkDH6OZE
+JBbI3CuPLeq/Tp7/45EUmxUwP2e9L6uEYlXLaWy1klkvUikzZs1uM6BbBSJ
gpo1f/ukkBGJqAnDvfyvkW0jESH5dXn3LzZfEIn9GT5albNpPoETidxNx0p9
/cjcSKR+tJzefIzMj0TXpTE5hk/ZfEYkRNO2Dp7eneY7CiLRY8ym1OWTyKWR
aIm+fUVjLbkyEhe1sg36xZAbIlHzwuzo8hPk1ki8S7AtCKlh8y9RyMX2PTrK
ND+jEYVRp33GqE4n60Vh7bBRWdpuZKMoCCo7uBcTyIjCGvnz6LN5ZNso6Gwa
3u9hGZsvisJfy4D5Pdn8EScKD8tGzdnajeaXuFEwev3PNl6bzI+C61OnDO3p
5JwoVKdm3+i7hFygOL9p91tU1rP5rSjYxf1ymudDrozCJYPRpT1j2XxXFO6s
DOkWICS3RqHy4YN9fw6x+S8uDi9v2YJisgoXFz1PrFavIGtw8V/GsU9Pn5G1
uAjYYK664gubL+Pi19GGH3OVaf7NgItH3armjO9HNuLieekbk75DyCZc5C9w
KGsYxub3uHAqskpeOYJszYVhuuEOR12yLRe1WjurInTIDlzoLUxMXzCczQdy
8aerG7/3QLInFzMLRptqqpI5XHAe9XG+y84vmItez+s/rPvBrj8XW4YkfQz6
SOYpXLTgiMMTVh9cyCvlvlHXyTIu4vbYH488zOqHi9cZqx+dSyDncTHmQmH8
Yw9WX4rrla87N3I+uZiLY876b08MZPXHhcmvtyvfvqD7o5yLCz1stn0/Ra7k
wr1t2n6jZHKd4vqsMTxwfzObT+RC463OtiYLcjMXM/YW5HF1ya1cbM7rKx72
m+73Li767K1QHfyc3f/RWOVpv6vfDbJKNMIfJzWNOknWiMbHrvoa+V6yVjRW
7Pu5CmI2XxkN3dEeb8PSyQbR+ON3yj8xnmwUject1m1pbD7TJBo1Xzm56dvY
/GY0Dq6u+r7JgWwdDS/3d2c6rMm20XjNGakywoTsEI1rt+LX/DJg86HRSPSc
PstOl+wZDd/Ilu2rNcmcaOxdOdlutRo5OBoxK+V3K/6y54+ivKf0nVo+knnR
uDj8ziGvKvY8ioaJaobm0LNkWTTezW559ErAnk/RGG99wCRnJzkvGn3f//yY
YkMuiMbMdRs9PI3IxdFYs37OghFD2PxsNL5u//7J9gc9L8ujMbX0+Tvfp+TK
aBSHZHSNuEKui8aSo6797A+RGxTXc7DFDx6f3ByN5H4F68LCyK3R2JC5S7R2
I7lLcT3NfBu3W5OVYuDCz3vcYwpZJQbj56s51Axl/UEMeodoaX/sQdaKwc7x
AmfJW+o/9GKwfFjI2+t3yAYxeGm45rXgPNlI8XuNpVZlh8kmMfjvrEfFcCkZ
MdCKK5IbiMjWiuMHH0m8sJdsG4OHqs5XH58gO8Sg0XHaq/yrZLcYrL09aV1g
A9kzBkojIkdu7U7ny4kB/8frOjtNcnAMVIpW7atl89PcGES9NNsWMpPMi8H+
1oKGmYvJ/BjcuXZ5QZwjWRaD8xKfwD/b2Xy34ngz7x+Lwsl5Mfj2w1W4PJ1c
EIMFJ9q8SvaRi2MQ32v7mK5TbH48BgXVvd+8L2X1H4Oyx0cnyWpY/cfgZMnw
N/WfWP3HoNvI3cvKe7D5/BhcDfizcOxwcnMMpCv1VuUbk1tjcNiYY+C/nNwV
g3NWSwNubmXz/7H4UNlSuzKWrBIL5x6c/JCDZI1YlHRcXPyigqwVi6HFGrNO
d7D1glhUFJfkYSRr/7HoUbWxtdKStf9Y3B85zilzO2v/sciVlHaVZLD2H4uA
v1GlA4pY+4/FzfWTsoPqWPuPxdjm7UMm/GLtPxbKpWlKWVqsf43FLetxd0qM
yZ6xmLJjdtNaW9bfxiKPO9ko1pccHItug67fGy1h6zexEFn9bYu7SObF4mjz
xE2rWX/Nj0WT/YJJRux5LYuF1gPDi0aL2PM/Fu3P7v/4FcKe/7EYMu99nMU5
9vyPxUbtgz2Wsv6mOBbjs1/sXjif+qPSWDikl+8+mkguj0WofFKcYTW5MhZ9
hUeezxtD62V1sVjmlvd6TgBbT4vFmx9btpSUk5sV5/uo+rRAi9brWhXX93DS
Jr8t5K5Y/Ju7Y/DLc2z9Lw6zNyyJe6VC64MqcWhoH/RvnSNZIw6f83YWfT5O
1orDqM4nIXOUaL1RLw4zPuhKylaRDeKwLPas4+09ZKM4dO0Ls7d5RzaJQ9DS
Q2qp09n6ZhxUf2zIOxtNto7DyIgVi1/8R7aNw4YOrWXC8bSe6hCHgWcvq1fE
kN3iMO3Ezh37m8ieivP57bytdiWt13Li4Gbv3m/HBXJwHGTPbBa5jGXrx3FI
ObnyjaeQzIvDxasDbzv3pPVmfhw0l+aIdoeQZXFYEK11O6ednBOHxK6ZZcEc
Ws/Oi0NLYYyuw1tyQRyag+344sm0Pl6sKP+c3UFrt7P1+Tikrhr1nHOUXB6H
ub/Oz3zaTK5UnI/c47eJPq3v1ynqw3jj/Dg3ckMczq9q/fJ0N7k5Dj3P7Z1x
5Cm5NQ7XAjYvjR9G8Qddcdh3yVfXxI6sFI/WBYYLJqWSVeJx90HTwJwbZI14
+DvPeHC9k6wVD63IUR2bJrJ4iXi0p1fr/HQhG8TjeVqC5tIMslE8yp0rhx24
TjaJx6g1zi+Du1h8RTyim6xgPo3iN6zj8aJau1dvT7JtPHaoTU+w2UN2iIco
cdj0RQ9ZPEg8ktM/mzv/I3vGI3PkpKpvUyi+hBOPTkHmaOsN5OB4DL+jY8IV
sPiVePz3YliR4DqZp/j7Na4OJ9vI/HhM3VB31GksxcPIFMcn/3Z0syPnxENq
EmTWLYGcFw8dy3V9+50nF8RDbBG8J72JXByPXsPjHoVrsHieeDhM2DDwz1xy
eTy2ZD823OBJrlRc36unun8WkuviEXwge8zKy+SGeCirpVyb/Y7crDifxsli
7wEUX9Qaj03x57rNMiV3xWPI+t5p5ltZ/FEChtW0hYnTyCoJiPqt7TTyJFkj
AWcaMz553CdrJaDs6aXfkg9kvQQYHEywhzLFSxkkwCbEQ9B/KNkoAZ/Pl4R6
TiSbJODCxIlV1+ayeKsEHDkbWjV3Bdla4fNwPLSVbJsANb7UqyuC7JCA0DfN
fzv5ZLcE/Lqjav9mD9kzAU/0zw6enEvmJKCvW76+2TFycAJ0X5iqFJ9i8V0J
uPbTKs6lkMxLgLv/oLERZ8n8BHTpTy3rLCbLEmA3fHwvXCHnJOBt9r+wUdfJ
eQnYlxSTV1hGLkiA9vaoQ/W3ycUJ2JSSPjX5BotHS8CjXlZykwvkcsX1dls4
o4Gdb2UCxp3rbaifQ65LwM7OAQnZWeSGBLQ7qstmZ5CbE5Dh4TD4FZfcmoAd
du1jTvuRuxKgs6XA2t+Txb8lIubggmMarmSVRPT8NXOjox1ZIxFHQqY0qtmQ
tRLx5a7HCsfFZL1EBKaJmqctYvWfCL0x6qKtFqz+E2HVaL3fn8XXmSQi9tA+
TvD/6j8R819qP0swYvWfCN0+xvFHRrH6T8TLA4PFtzRY/SfC3eS1YWM3Vv+J
ECxTlZd/pvvRMxFJe73z9j0icxIhMrgQHHeWHJyIGTUJehelLD4vEQ0ulX4b
Q8m8RPw4vPZKqiuZn4juPe71Wb6QLFP8fZJjvKcBOScRkUXm2dl9yXmJaPyT
J3r9ldpjQSLqPO9kTHtGLk5EWq8fAz/fZu0/Eat19lSPuMjafyIkX5e8MS9k
7T8RQ03GZ046xtp/IgYFL1oqZPGBDYm4eWhNip+Etf9EmCgv2bU2hdyaiIz6
3GM6MeSuRIQUf604E8riB3mYF7/ncII/WYUHPTVwnVi8oQYPDklrixrcyFo8
fPZ63JK1hqzHQ28brwl5VmQDHp77+vS6NY9sxINLhNFyi2lkEx6mRC599XEc
i1fkYbTmi203dMjWPPDMH3RgKNmWh0CLCUeODCA78DB7Wvawrj5kNx5u+94J
26dC9uRh3NJ+3+Yxc3hoz8zRnatGDubhddUBqzXseC4P02u2uCWzdB4PAbGN
e7ux4/k8OI3p+JfILOPhZMScgfX9yTk8eDoefHdMi5ynyP9p6IK5I1j98zDZ
LsD15ShW/zyMX1UQlD6R1T8PNdKnIYPZ9SnnYaiL/aEHs1j989A4elhUhTmr
fx48AsP7DGPXu4EH0ftLgu6LWf3z8OZb168VC1n98yDvV/D+AVj985AZ2W9g
FrNSEmbPnLpuPbNKEkr4v36YLmD1n4TQQbFv/7H8tJLwaPxIJV9rVv9JOPT0
xNQglr9BEsxmjLIwZTZKQvzNv9Ff2e+ZJGFMjzdNc1h/hySkmNbXdUxm9Z+E
J6PDVT+x+8E2CXm+72a8VGX1n4QNpZduqHRSf+qWBG2pJa/nO7JnElomDlH7
/JjMSULngF6nX90iBydhVlef2B1nWHxsEmrVji25lE3mJWFnbOzQ6lgyPwlb
56ovXu/J+v8k9HC9fvXAYtb/J+Fg1NysmNGs/0/C8pfGkaY/aPxQkATzj4Oe
vb1LLlaYv+1vXRaLj03C3bVzH6vsIJcnIeH2sJFTTMmVSdg2K/i3pB+5Lgm8
B2tf9ntD452GJAz7/PW3SjG5OQkf357rNTiD3JqE/OXrDCu2kbuS8GbkK3ON
pWSlZNxanNlTczJZJRn9Z4/RGzGQrJEM8yGz8lJ+0nhNKxkbNv5cerSRjf+S
If57p9P2ARv/JUPoZPxAeI6N/5Jx42NR25x9bPyXDKeia30Sktn4Lxlf3UY8
2B5Itk7GAZ7Dy21uZNtkfPCepNVnGdkhGVVp83z2mpDdknG81/l3g/TJnsko
CXCf4zyQzEmGda977f/+0vg1OBnPZbOz/3xg8bvJOPg6K/cyi+/lJWPkT5cV
gnNkfjJGWXYkj8smy5LR8HjbNxGPxfsmQ6R/4b+YMHJeMjrq4nLy/MgFyYjX
/2P8Yie5OBmZ02f59tzK4oOT8eLm7c1TXMjlyfjWcnWX8SpyZTLkpcPUXy0h
1yXjo/X9x3JLFk+sqK+WbxM7F5Gbk7HefciRbJbemozN/52xK2TuUvzekfiE
yIVs/J+CBfuejPMHG/+n4NRMbmeiORv/p+DMDLVUSzM2/k9BYVZZWfc5ZL0U
VNXcsO2aRjZIwX9LHRvbJpONUpDVY9LYS5PIJiloHjzu5bzxZKRA/cXOgPpR
ZOsU9Nv+2Gm2Ntk2BR4Dr1XeH0B2SIH5khVa5T1YPHYKHhz9Ms3xO73veKZA
NtKhd7cPZE4Kur6+aTnK4q2DUzDSN3R+XC2Ln07Bp1zH5Jp7ZF4K/nxODLhc
SuanYMzFwUcGFpJlKdht3K334/0s3joFKoXhF/uJyHkp+DxfOnI8j1yQgvO3
p+54E04uTsEBs/1ePznk0hQkXeQmnXEnl6cgZ6JhbtwqcmUKKv5FNuYtYO9/
KbA6tzrkrjF7/0uBk8VYZ5NR7P0vBSea9m/s6sfe/1IwfsWZoXE/6H2yKwWT
ZnSlbX7J4r9TMcd+bujH62SVVFRlf7a5fIiskQrLotiv4+LJWqkY6C9w3buJ
xYunwr1gr+v0BWSDVJjvu7uLP5JslIonjXeH//5N78MmqQj+ofpkdRkZqRjx
1D/ijIRsnYp/y/KvdWwn26bCY8yLuhqQHVJRLWq/6DeU7JaKTu8zsZbf6H3c
MxVFTZErF9wlcxTnO2VBrdMBcnAqBqsr1ddGkrmpGDd2zYNqZzIvFX1Hu82L
m8Pe/1OxrW9umspg9v6v+L1/qlY531i8eSqSHeZmq9eR81LhunLI1JfXyAWp
SFuN1LVHycWpqDvdmLckjcWnpyIoK+hUTAC5PBWehQLpMw9yZSrCw+4XXVxD
rkuFKNe4sHQei2dPhUTpUaVoNLk5FQvH/O62XZXcmopnztpmPd/S/EdXKpRK
Gpa5lbL49zTovf0gFOSQVdLw8OmuNcbxZI003FJ9usNoF1krDX5Ls84N38Di
5dNgNcNhzKu1ZIM0mF42XLjVhmyUhkuD+vzZa0k2SUPWrb77/s5n8fVpMGtp
ybk9i2ydhoaAvJe648m2abhfOKnz4wCyQxp+XCq23/GXzf+kYebMsEjhJzb/
k4b8MzJsrCNz0jBnd9t1HxavH5yGxuq1Gd7HWfy+Ir/+s+qXysi8NGhPz42/
FE/mp0GcFHvEyIcsS0Orz/pPKutYvL+ifFof3lfNJOelwelDkI9kELkgDQOi
Nsfs+ULzWcWK9F2/eRVV5NI0PHby1ws9Ty5Pw8h+jlEzpeTKNNi8Tm7xDCPX
peHNmprrHpvY9wRpeDH4yHQ1a3JzGpR0N1/JHkVuTQP/18ustlaaf+tKw/y+
9e4TS8hK6ajY98mifyxZJR07i/IGlliRNdJRNsrpWqIqWStdMT7LtR93n+YD
9dIxY7DPsaV8skE6Zve7NCJtNdkoHVB+dEV/KNkkHSPnz/6b+4J9X5AO4QuL
bueOkq3T4TE8enJmMNk2HVdaA1TGLyE7pKO2e/q0K6PY9wjpyO+1292vG9kz
HV7ejoEVTTQfylG4ICWo/T9ycDrUzr+Z0Psa+34hHV9r7phVF5J56XC3ylP6
c4zMT8ew4D5Vlw+TZel4aGQnOrOPfe+Qjl6SPbu+Cch56dBb3Xl5AJdckI6F
cZvPfOaQi9OhG9m3KdSDfR+Rjr/FSQvXuZDL0+EkGm75yIlcmY4/D7eurXZg
87/puJHWOqU7c0M62j4ss9q9ns3/piP0+ItxvTaTW9NhUbH9gvU2cpfi97V9
42u82PcXGfhooTbwJzs/lQy07XzgqLSTrJGBTwvap+jvIGtlYM2nP/eU/Ml6
GQi8FmHnHkE2yMAOkaZ5YxTZKAPHenvvE4WSTTJwPOZOfiozMlCm/CV4LTve
OgPm1t3n6YWQbTNwQD8xoN2H7JCBtU71cq4n2U2R3u/MzP82kj0zcGqowcxs
Zk4G8mfu3e/Frm9wBgbleSRGr2P1n4HGN0/GhKxh9Z+Bt0PaFkxZweo/A58/
HWnvWsrqPwOWJSETn7LvWXIyoNN/oMpkM1b/GdAsdBl+fAqr/wy8uJcetF+H
1X8G+GafvCyVWf1noMI3MDq6ic3/K+ojeKl5TQWb/8+A1pbhLqvPkusyMPXN
3nOBOeSGDJiWFGztyiA3Z+BXTNKaVrae0JqBn9o191qiyV2K+pmeEDIsgqzE
x6PCHydNgsk9+AgPGuLRP5CswsfrsU96nvcnq/NhY9VbyYhD1uDjpcaNifU7
yZp8OAX4jApn6Vp8vOmxp/8VH7IOHzfubdl51Zt978PHut1XLPP9yGP58N97
LvkUOx8DPqyG+3WlsPM15GPL1JTI66x8Rny43u3pLxWTZ/AhX70w4jW7PiaK
89+WrIbDZFM+ZmX3OPj4BIs/4MP4TPqZiSXkRXyUXtFXr2bX35qPkX4XlPe/
INvwYWG6V9y3k8Un8JExaBPngSrVpx0fW6t9xv8cwu5XPqaPNdco1Ce78BGz
6Hh1+lx2//Jx9ojSXsdVZA8+bA/M0umxi93PfOh8/hNxKoXsxcfR2YnTvuWy
+5sP/edG6/+7TPbnY8WtaaevPWH3Ox+b1yUsm/aNHM5HsPnjLVm96XnJ5aPV
L63b5mHkOD5qTgc4nZtE5vGR7R1e7L2InMrHIYffS6dtIPP52LZ35ShZAFnE
xxCfafHDE8kyPiY8CikfJCVn85FXNLg1ey85R3G+w+KjDHPJB/m4NWHSRmfW
H+Tx8d67Y3LXCXI+HwfDx39zOEku4GNmP2uTM8fIRYq/f62XvZ8dX8xHzgJf
jUKWXsLHMe2ANQ+Ok0v5sL64gd/G0m/yMTFFnN/OXM7Hjr4PrJqY7/FxeXHD
25Xs+ErF/R04Yc6n0+RqPj65ftwTf4lcx0dLD7X2kGvkej4+fDcZYXyT3KAo
v0ZHVXoZuZEPZemMv4+Zm/l4frlxweYb5BY+vivfb/50ma3v8aHW1vBu7UVy
Ox/lyg8f7WP5dSnax8DNX69Uk3/zITD5p+T4jq3/CfDy0Lv1e1rJPQTYcdvy
0rLPZBUBhpZ/OXb8NVldgNR9HlHSSrKGAFMzO49qXyBrCtDbcb3jNTlZS4AF
FywsF7L7Q0fx9+MPvh68nH1vKEDY5EeyJWPJYwUwfbLz1IefrD8RIGGxabNO
NdlQgD8Hze7onGX9iwAqD8YsXrObPEOA5iUXnyzksf5GgH1rop75sP7FVHE+
y+yTMtn6KQSoTus7WML6x0UCVL1qXRXA+l9rASI93uofX0K2ESDqMc5eMGH9
kwB79VqelU5i7V+AjfrBFYWjWfsXYNT1hH+u2qz9K8qz7XPV7gGs/QvwoDZ7
iaQ3a/8CGPE11eb+Y/FMAgw62Fjq9JPsJUDQRcmqzq8svkkAm5sphfMayf4C
nDhVut31MYt3EiBu0YowzbvkcAFmKrmM9mPfV3IFWLsnVbcXe17GCdCx6WYf
k1gyTwCPuLGWdRvJqQKkDX0pzjcl8wV4uKNbwIFBZJEA91Wnlfz6zNbLBTg+
7ORgzzvkbAF84rUTJu1n6+cCLCmb+c81knxQALeSqsDx7mw9XYDvp18XbFlK
zlfUx4SkrcvmsfV1AW5Znbn+fhq5SIBpGxceXGLI1tsF4P9nktwymVwiwIgR
ZnbnjFn8lQDq6kGH7WaQbwqwqmR3bRf7/XIBMhISEwXs+9B7ArwxPbwx0pXF
2wkQPuRD7RpvcrUAVz5Z2emw70vrBPi323yX7l5yvQAam9v+6bB4uwYB/s7e
1Tz7HrlRgK4JFuuUX5CbBbDVqvYZyeIHWgSI99A41WMk698V19Nso02eNbld
Uf+rh4/q2MX6ewG0zs15Kk8n/xbgQskhJfUjrP/PxIm7Spvbz7P+PxPedalV
yex+UcnEKI78y+vXrP/PxLRLja6iv6z/z8RPw9CX49n9rZmJWx97pCpPZ+PF
TPQcXeUmsSHrZOJYid7Hy2x8qZcJHcnOSV588thMSNcfuj+HjccNMnGgfpHz
rRrW/jNRlmkYcIc9H4wyccPUNW/WCHp+zMiE6y+1l5K5ZJNMZH5zP3Pbnmya
iehZuU4hYez9IxPLL6tfPXiYvCgTjw2Efb0fs/eRTJQGnOl+VY3eX2wyMSJm
xL6wuWTbTNi3/54zZgPZLhMzmn8EageTHTJxWndv8JNUsksm6tSaD/NyyW6Z
EBoPnjDqKtkjE/svONW215M9FeczTNk35SfZS3E9Jh+db6VF72OcTBTzf9nJ
55H9Fdfj02zjwx7k4EwI/hvR9kFADlf8/uS7s3/cYN+PK9Kl5Xu7/yTHZeKX
o92hgyw+g5eJGP+oT4YccmomUsuU5p8/RuZnIuz2+++lz8iiTFz4bhK+U4W9
L2fi1KrCdz/Y9/DZivsj+N2dE+7s/TkTg2XOG17Hkg8q0je2HX+Ty96nM3H0
mjn3TAU5PxMJD5/ktv5g79eZ6PCbetfAgOYHijIh0VDbfciWXJyJHt8vN5zx
J5dkwj2y3sdcRC7NhMWApWlZJ8k3M/EfN8/reiW5PBOXwvab2n8m38tEbZNH
9D4VNj+TCe3sG9ttxpOrM+Hweser03PZfE0mLnp9qApcQq7PxICHiw2PObH5
m0zYhOyfq7ed3KjIL39ex+8gNp+TCbuygbjM5otaMuHm3Xj1z3E2v5MJs+eH
77ypILdnovekH24rW8hdivx9Hl/K60vzV78zob4+UeWFMVlJiB2GQ0vWsfmv
HkJstTvdEJ1IVhFi/sGRvKMXyOpC2E9/lfrvI1lDiHVPF+/x0KH5OE0hcjku
AfuWkLWEaOq5YWg4i4/REcLS533BABlZT4ipnLrhvCvksUIkjdyw4dhLsoEQ
n7XGFXh0o/lEQyGMn6n0f6HF5heFcF2wfkufmeQZQhROHzRjz0qyiRB5H+v/
arN4G1Mhfn9Tn7g6hu1vIUTkl1p1ByF5kRCrnY4X5+4jWwsxwsXztjaLz7ER
4gxffDi2iGwrxOElo+1TS8l2QvSZ6GTtfZ/sIIT+0+MhV1+QXYQI5K+6Ofcz
209DCK96/bKHXWQPIbz7fq/XVmLz2UIsGD1n/DA1spciPWFK8I0hbH5biGO+
MXMdx5D9hXA5tnW0zWQ236243s9/TzWbSQ5XXM+OjerW89n8txDdbz/7Yb2U
HCdE6MOOUylr2Xy4ENb6qWafNpBThehmG9VttSebHxei55vRn7fuJIuE+DOv
KPWpN5svF+JVi0lOHz9ytuJ8r3wY7cecI0Srx9DrqrvIB4XA6DkOPbay+XQh
wifVmb1n8U75QvQVP/lr68Lm14Uo0fHp7OdILhLi2fDvj1bbsfl2IXZefmX/
z5ZcIsTTTidbM+ZSIS4aJI3PZb4phGf7sl4Ba9h8vBB7jh1QfcN+754QQyTz
Dz9grhQiKCA0ri9zteJ+Or8xSr6azdcLkf6xs1KJpdcL8UWYdPG7A5u/F+KO
10inra7kRiGWWnku3beZzecL0XV3ftgUdn1ahJDpx/9qCGTz+0JsDqvxqooi
twuh871n2222/tAlxGvoDhSz/WR+K65Pc7zurSy2/4wI07LUpJfZekYPES5u
fWe89DBZRYRx/fYf/5NHVhdBb43KkD8nyRoibAsYrfX9LFlThLvPW/SvXyRr
ifDA2dfgB1tP0RHBSW/c3RMVbL8bEU7H6jVFPCaPFcFuf+DS66/JBiJELPDt
vbKFbCiCRnOL38qvZCMReNrV5Y+YZyjyD2560Ocz2USE1XtXtS9sJpuKwBEp
mW1ivw8R9h790DnlBXmRCJ9eHOr1g8XPWYvQ1vZxnn4V2UYEJP48fOk22VaE
HdvqQ5ZfJduJcD92QLdadj0cRDjR/eHO0flkFxG6wq9HhbPr7SaCtbuy7L2U
7CFC5+GJNy/yWfsXoW7IuoMdCaz9izB2kbppNqt/jghNw5J8R21i7V+EJz8e
Hdi3nLV/EdKfHxuaMou1fxEMDmRUDRzH2r8ID8s9px8fytq/CNk1psuW9GXt
X4RYX2GfO91Z+xdhvMGfZWWd9Lzii/Cv68Qu6ReySHE9Q2Yd0mfxizIRNv3e
5T2GrTdli/BHu8dr5Wq2X5AIjzYdmOJ1k3xQhGF75rvlF5LzRGgfVPyzij2P
80VwOStQC0wnF4hwu+Wv7nguuUiE+uwXB4/6sHhLxfXX6l3o5kEuEeHyzcq4
LCcWfymC8v67zQXLyTdF8Ph8X8PWjMVjihAYatXxdAr5ngjmTmMcbo5i8ZmK
8xGMu2qoSa4WIerYiK8avch1iva0Pazpy1fqz+pFGKTcuir/NdsPSYTlI9e1
2DwiN4ognXH6tVspuVkE25e+3m5F5BYRHM0eqCTmk1tFivFW8lDro+R2EXZf
D7GwPkzuUpT/5bmLA/eRf4vAN6mNs89k+y+J8dhoXFdwBLmHGLUXtoxp30JW
EePrqGvXH9iR1cUoGF63TZ2tx2mI0dOzXLWPAev/xXCqCdbIG8T6fzGUFwzw
je3G+n8xXmnFKbV+Zvs9iZF6KyDj+BPyWDGCKmI7qkrJBmLMONwa0LWPbCiG
4+1+Z96Gko3EOCOYPrHTjjxDjNDoKa8NjcgmYmw0CAr/NYBsKoaDfWPBpi4a
H0GMqG/dvStekReJcT7bw158l2wtxomByz1SLpFtxFAbcdnP4CzZVoz5x6wG
jDlFthPjy4pfhi3HyA5iXL6Xk1PP1v9cxJCN+rXSkY3f3MS4c3zsyyEnyR5i
3LfZOyGf/b6nGJbJJjb3S8leYsyMvKudWk7miOEc/65nZw3ZX4xD+dX9Pd+T
g8WYNPBF7eUv5HAx+msFdP/7gcU/i1Hhe3v3lbfkODHMz/v829nM4qHFGFvb
5LShlZwqBmel+OH632S+GCrSjm7XVOn6isTovjuu10NNtl4qhu20w1ZfdcnZ
YvzuH37WewKLnxYjV+B8Mmc6+aAY+bUXO0vMyHliKKm+Xt65mJwvRojicPu1
5AIxuFnzXPa7k4sU91u3iwcubiEXK+pLs1n7+HZyiRg5E/cOtfIll4qRcjjy
dGcE+aYif590jaJUcrkYF673lKjuJd8T49KKrnsax8iVYlxp6jpz9BS5Woxr
du8m1xaR68TgbR1q8fwsuV6MDP9E7Y0svUGMtphnE5sLyY1iGCjn3EzJJzeL
sbDfvld3dpNbxNj3cknZKR65VYwhj1QuObH17HYxdF1iijXCyF1ifBKUX+sM
ZON/xf3Uyrnr4cPG/xLoG7fafeGw8b8E2fMd4/zZ8SoSjCj4+XNkBhv/SzBB
rynS7SAb/0uwuyj20KdzZE0Jqn5FW0RdJ2tJkNJ24cTBcrKOBDZmhX3H1bL2
L8H9FZdGp7DnwVjF+YSeko7sxcb/EhgOUZ6wfhjZUAKnwu410klkIwkynhUc
sLYgz5Bg547Htwc4s3gDCUoMLMeIfMimEhxIf7pjSRSLP5DAsfN+u2sCeZEE
1hMvbeHEsHgERXlv1tw0DCLbSHDt/J3y77tYfIIE/dOmnvvJnpd2Esyd4Bbx
wJ3FK0jwfu38ny4byC4SDK5KbzjJ7CaBaKfjPZkr2UOCkV/5PzscyZ4SNM7d
fbQPe/56SbDjeeKpUBsyR4JAD6nZ/oVkfwmq1U/+1ZlHDlZcD35Pq+xZ5HAJ
ls22vIppZK4Ek8SV085PJMdJ8GlN8nHP8WSeBKOSe5z/qkdOlaAwMDP80UAy
X4Jbs1anjFQmiyQYVzx09S/2fYRMgoknf+i6svfFbAm+7dA8ubWBtX8Jtjdo
Lutdzdq/BF/rp95bzJ7/eRIcGuJ25H4ua/8SNNQcylkWy9q/BL+d9I8XebD2
L8HJT/vLcpey9i9BQu1yadc01v4leHR6x1ueFmv/EpxwHTt35F96nt2UwFyu
1yeSPT/LJdC9/VwpiMV33JNgs8chv7yb7P1fUT8vxrjeYM/3agny7mstcUpi
7/+K+633ENkoFs9RL8ED489NeXPY+78EF8+drdbSZO//EhTk3/Xf207zDc2K
9jS64+l+tl9hiwSq64p7GBeRWxXlkezudmQPuV1x/OZkhxFpLN5D0d6MAvNq
w8m/JZitnWK8yJPFf0iRs8T8i9Eqcg8pGnb65RSYsHgQKb7XdlvfXZesLsXF
2DdhwT1YfIgUCU9k8o73NB+jKcWjkNSpPe+TtaRQffh9jnc+WUcKU4/Ds5XT
yHpSrOsb/fWOH3msFIdWGNbtdiUbKMw9sq3XcrKhFK0al0v9TclGUpiXTJys
MpE8Q4r2sKgT3bXIJlLIZ/Z9Or8n2VSKWPn7mbHf2PdHUsSo+pxf/oq8SIq2
j2u0lGvY90hSBNXyjz66Q7aR4veu+WH6F9j3SVLkv87b9+oI2U6Kd7vevt28
m+wgxc0uiwGb+GQXRX6DLt3NjCW7SWHd9qHPVBbf4aG4HuH8JVxvsqcUmeMO
JM9xJXtJsWDFiNq1q8gcKfxcT3tgCdlfityVi0qGmZODpXCJd6z5MJUcLsX5
I+d+1Ywmc6X4ZDZ62NJh5DgpBMLll4wHsfk/KUJel/QcocHm/6RoKr83+MMA
Nv8nxYtH5v0rNNn8nxSDJJ97y9nvyaTof8y/cA7LL1uKDU+3vdMdT86RIrr8
8YzdE8gHpTCZ3XSp+2RynhSTZa6OHw3I+VJ483zezdIlF0hh6Dhg2aXB5CIp
3g7bZvmuL4u3keJ67Lzqf/9ofrNEisp70sdfvpBLpdAOuLf82HPyTSme8/4Z
ll4nl0uR/PvsfF4u+Z4UxgnvrZNYvEylFA9jLn60dCVXS6FvOvnVQ0NynRSf
O2M/l3+m+dt6KR5/q37Xmc/245RC+XRDQfoucqMUU3Y5bE6YTm6WYuGrrMKs
n2z9T4o5b34EabH1wVbF/WI2oLJ/Blv/k8LJhy8+5MLW/6Tgm6++7z+Vrf9J
4d4rJWMYW/9VkmGPwWj38EaaT+8hg3Khncnn2yweRIbXoddjJheQ1WV4c6r+
uYaUxYco3P9mpwqL99CU4V/x2V2pLP5CSwazq3v0NU3Z/L8MJx9ceac0kM3/
y1Bheu3nL7Z+NVaGJ58890pZvIOBDMMfuuxYx+IXDGXw22/g+MCSrf/L4O/Z
XHWoD1v/lyHB2dXpUS2tl5jIFO+P+vxVbL8DUxlCTsRvTQ1m+3vK4Lhu9t3L
K8iLZLidlL1rxASytQwHbpXzRquQbWSQ2263V2lk+z3IwHd1r399mWwnw6Jv
SV61u8kOMkwu6XH3QDjZRYY5Effcr61n36/KoKctC/tqRvaQYdaKKw/uj2Df
s8rgbvC4/tY/+v7VS4b1j88XKzWy79tl4FSZjtlURvaXwS2/7cS7/ex7dxka
1d6Hp4WSw2XYYKb9bKwt2z9Uhpu64/3Ose/p42RYecOnZFcPMk+GQ2mTB+14
Td/7pspw2odvnnmVfR8vw4OKGm/vPWSRDP9tf/ooM5J9Ly9DV8XHt5pu5GwZ
Fnf1UzE0Y9/Py7Dvx/j0tMHkgzLYLurl2OsD+55ahl6GuuNVS8j5MkRrvQ52
F7Dvq2W4deRxp3gbuUiGMoOMG4fM2ffWMvwdt7m79gByiQynOv567LpN34uX
ypB38eGUl9vJNxXnIx88yqAPuVyGtyfHnbp5mvZXuSfDXqll/Q0Xtt+KDErx
V8R+3cjVMqi3eRoP2U/7t9TJYOiszB02l1yvqJ+IsY6+1Ww/Uhk+af09LOeQ
G2Xo8SzP4EM/crMMsnGmjY35tN9MiwwdU+fk/LeE3Kqoz2tf3L6z/UfbZahU
nflzQDi5S3F/fHUa3DqC/FtxPWK8i3dX0H45SlnoMfzjz/xoco8slCVtTDky
n6yShSj5AovfqmT1LFho3Zv0/THbLygL0etHxExk+4tqZsH7XL/ZWoFkrSwc
2GrtYG9D1lGkVy7bMmQC218oC8ePmdetUSePzYLZq6K1L9h+owZZuO2b3zDt
BtkwC3/LVjS0ZLP9mLKw22hC/XK2/+iMLCRO8q865kA2ycLO0XcK1YzJplkY
+CjJqo8q278pCyvura9/xPYjXZSF1gtDcj+z/bSss7Bku2hTQjzZJgs+V+e5
7FjF9vvKgs3LrguVI8l2WRA5mDZHt9J+Yw5ZuH51/biq62SXLGw5X3IkSEx2
y8Kw4nD3/3aSPbKwUsNDrWQ52VPxe0HLdW5PI3tlYUhA8cqVumROFrrzOA6n
+pP9s7Bm6KJhHd3IwVnQDBUg9TvtvxaehcsTXghHfGL7j2ah9tCsVF4jOS4L
vVNHZ599TOYp/v7WrPDyW+TULHTsGbrNo4jtV5oFcc+dM6L2k0VZuOM0PWOV
kCxTXM+MdvXL8eTsLFgWL/cc7k3OycKHnwLpGFvyQcX1Kcn89mgaOS8Ly5RS
1/F1yPlZGMX12ndPlVyQBaf6uLvRX2m/uqIsOI/QLl9dQy7OgvGIdHnJOXKJ
4vqsUfeqErD9Q7Nwwe+pv89m8s0sFBanjLpjQi5X3H9PzjuYqpLvZSEoJSr6
5GO232YWNk14GDuZ7ddXrbg/skMbxnPIdVkIqwjK/8j246zPwtOJ2/on/2P7
Eyqux4gbaKogN2ZBd3vbt+A95OYsSO2ecFQ45JYs1DTw5h1ewPYzzEIsr7X+
x1Byu6I9SExaBrTRfohdivMVjZ1jVUP+nYUxx4vnL7zA9r+Uo//7rysX7iX3
kCM+MIV3MJasIkfs/S0L89h+mOpytHtrfxdasP0y5bDha/Z5oUvWlKPy3cs7
PkpkLTnM83Rn9L5N+0PqyPHRDKt1hGx/SYW1Kx4tdCOPlUMaM5HfMI5sIEdp
81SvoC8nqf0rzi90SOvwUrKRHC/VX1/QziDPkOOape283RvIJnIMXlnYtdyQ
bCrHHj8zwZVvJ6j9K/5+8DeDgMvkRXL81uIFGCaQreX478ek2ntLyTaK9Kr+
z0MHkm3lWBF2OH7Mq3xq/3LU9Fl55fxZsoMc8reOyk0xZBc54j5aP7tnSXZT
/L1j55sRSmQPOdbtbMqKPHec2r/i+k6WlKdtJ3vJ0RQyfsf5EWSOHN0q7Rdb
Vh+j9i+HpV+E5lEBOViOEK332f9Wk8Pl+GkTvqxOjcyVI+DPnrcvbx6l9i/H
2Y4FF3x5ZJ4c2iOzDt1ZQU6Vo6X9Ue6ToWS+HILQHxsWN+VR+5dj0TL7jvMF
ZJkcN5Z8Dd8cTM6WQ1fZ4MabheQcObKz3jWt0CIflGP5qFv8D1+PUPuX45Lf
XYy8T86Xw+m/FV+qj5ILFPdD9KZli2PJRYry5PxG3XpysRycPqturzMllyju
p2tb30dok0vl+Bx9M9D252Fq/3KcLI3k29aRy+WYutFKeelF8j055gbujDHJ
IVcqrm9ktWRGFLlajgEnjjw5sJpcp2g/TV9ixo4l18uR73HsfnvXIWr/cjQ6
T2l6c5/cKIee/6K02wfJzXKoWQzeMT+G3CKH/3C/wl/byK1ymPr+qAl3JrfL
8SO63dtxNblLDnWR5v+r6c7jauj+OIAn4SnxJFGUEklIomxJvlKEopItRSpJ
kihbQiiS6gmlZfaKsidFtmQpSRL6WZKlhCQRIYTf/PG5f75ft3vvNPd85sw5
5zszm2Mc4PY0Oje3i0WPSbASQ1+rytzbLWEVhtYkF0xlh8H/MHRMY8Hdtwqr
M+Sk4f7n4ChYg6Ft9/TiysfCWgzdO9yeRYrP12Fo7IPl5j1mwnoMVfWbn9bs
AvdnaPcmeTSj2F4jhu5UqXSLngObMLRVSqo1mQubMjRtiH3J/PmwOUM7Xx15
984TtmQo4kzg7Q3L4XEMPXrhmNniD1szZH9rmv82xevE0IH53g2BAbAdQzvC
lvg89oUdGIqqZucecoMdGXL96GLVQLAzQ54+W44dNYHdGApov+5q1w1ewJDP
hTjVq18zkX+G7G4lzHF7AXsxxJp5OG+6Cvsy5Gi1YYQaD/szZPLps5XrRjiQ
oW5nNgf+dIWDGSptSZi6yAIOZeip6SBbxz7wRoYu/Ht4ib0KHM5Qo1hhF/s1
A/ln6LPLKCeP93AkQzbGyr+WvYajGSrUGp9r/xKOZWjMvgeJH5/DCQwlx85w
zX8BJzI0cmFU1VzF6ykMDWrpmL6nBmYZOmf1OC9M8brIUPi6LYm9FN+XyZDq
w87NRxXOlr9Px73QTPH9xxna8GvS8AuKz8thaLtWfknzYziPoSW2TZPnVsIF
DE1eptQl6Tp8iaGOxuaTR+TDRQy92LddUysdvsGQmcuHlsM74VKGtD/oZK/2
gMsZYjqHvP04Bq5kiJY8nlynCVcx1NV9Qfq3pnTkn6E5g83SPtyAaxhqqdCZ
cDUFfinvH//pqSkr4HqGQt5V1+8eBzcwdPjLrt8pSnATQ0XrXqU6FknIv7w9
988uMd4Kt8rtven160FWcBtDbXMNG1e2iMg/Qx1WRQ45dwRWYmnldo1rtn6w
CkuvlKOLggbA/7D0+IhF3KsCAflnySbZyMPMBNZgqUfIjkOXDvDIP0u92PWT
g79yyD9LA7x3lFx0hPVY0rt1YsE7jkX+WRp14r+ax+8Z5J8ln8uOwXIPjvyz
dOp6mmu3+DTkn6VL1+friQ2pyL/8+bo2+j9mwZYsTS7mN/65kYL8s7S5aJyW
uSNszVJPlcppXZ4lI/8snbb6nLk+GLZjqXfTxDAVVdiBpaVJfVXUDh9E/lnK
6mV9MtcOdmZJxWlLTeybJOSfJatxxZpZMfAClrYMmTbh7SjYg6WAYwbHgmoT
kX+WXE8YnNq9H/ZlacRti6cHpsD+LLnFBPrP/XoA+Wfp+7IzWQFZcDBL7+qD
N2t7wqEs5Waq/D7UB97IUqKy27lp1fuRf5aWjdr/3omBI1haNWXRlQ/ucKS8
/5hAnzJtOJoljaoHAX5V+5B/luLNMsIHJMIJLG167dNvsRucyNJvjz/X9mrC
KSxt85q8KOV+AvLP0ssAD6vSRFiU24/f2oernOFMlt6Ge1tXq8HZLDnXbSjx
YP5D/llqeKglDDeFc+T2M+ZRB6Mb8cg/SxHJn089WwoXsNRp1pTrlzrCl1jq
n/Tl/OhDccg/S596Vc3ztYVvsBTivLFIvSYW+WdJvzG1TT8ULmepMnbCSwN1
uJKlMLegwJj0vcg/S6p63U+mT4Afs/Sw6idv+SQG+WdJ99y5yLOr4Zcsdeuz
JuOVClwvb/9/Zh8/ZexB/ln64GzQ6aI93MTS8zKfdXveRyP/LK3dMvr59ni4
laUzaycb+pvBbfL2X3g36fz93cg/S+eNKuZUh8FKHCn9ft3gMhRW4ahEGjLs
Zs0u5J+j5W2ddDvFw+ocLek156nJRFiDoyfVY669b45C/uW/73c3qmMWrMNR
Wd6B2yP8YD2OjFqdXu03gftzJAx+uf/du0jknyOn1FO1U4/DJhw1RKiWsKtg
U45qzWaa7BoBm3M0JPmsz9TWncg/R8Y1LZFzr8Dj5P9vg3Xnkwdga44GL11l
OSMYJo7ONq6aPmk2bMdR6ZFFTplDYAeOhm3qqx2iDDtyZOrCxm16tgP550i/
5k/37xdhN44+nRlqezQVXsBRxbAfmedDYQ+OLJf8SFvsAntx9E3Hcn7VSNiX
oxFNp2/10oL9OfLJ7lre88t25J+jp5H6kWWVcDBH0a33M/qegkPl7Xd9UNVj
L7yRI+8IyxyNpXA4R+M674kpM4MjOPJztvw49EcE8s/R61F91QKuwdEcPeud
ub5/HBzL0XWXd9+7e8AJHCXlnwhpHAoncnSuwad6Q8s25J8jitvunRENsxzt
DuZ0pxnCIieP30KNk65uRf45Gln3e4yXH5zNUVVsS6qXOnyco7qAJR/m5W5B
/jkKudzLNssXzpP3/+ScmrPGcAFHaj8f5v1uCEf+ObrMjfU4J8FFHN1q0zsy
2hW+wZGuX5gj3xEu5agpU1XfO38z8s+Rl2AbnuUFV3I0dfQ3gw/d4CqOlGfd
yA26EYb8c6R5v366dzRcI7fX/apBGq7wS45cvbo56OnA9RyZdVqdav96E/LP
Ef/85Phd+XATR4l3NqZ4RcGfOFrR5q7tOR9u5ah7x8wfRsZwm9w+0tgviZ83
Iv9ye7aY0unxZViJp9aJY3V+7YFVeHIaMzu71Q3+h6flT5zW9NCH1Xli/n7T
uP52A/LP05rh2ktm58JaPM3d93Xsus2wDk+WSuW126fAejxJ4+c8aNeA+/PU
VflWDl+3HvmXP89hwyKLfNiEJ/VtHgMLtsOmPG2YEe4+wQ4258lgk9VRSQ22
5OnRnNR+SVXrkH+e0s7bLxmbClvzdLVU/+0CL5h4Uj5+0qJ0MGzHU4294HL2
Qyjyz9NSz8lv8gtgR55GO60zWLQTduZJ6avQYDQHduNpprrLXjKDF/A0MOjr
JL3usAdPtzcJTbtaQpB/nuKXfh838CHsK/99cVvQ8/OwP08Zbx4E9+bgQHn/
Fw5/kRkOB/PUqeudTzfnwaE8zQvZ/jbRHN7Ik15pnUlMNzicp7xjhge3N69F
/nnav3Pwzox7cCRPa1/VvH2SC0fztGr2tVHrkuBYnhKuXVML3Awn8PTqzuJB
T3zgRJ7eTImrapwDp/AU4PW/oVtmwSxPw5wO6J5xhUWeqmZHdMrwhDN5WjD+
edwnfzibp/O1F3aEh8LHeXq3uvBkWiScI+9/dsiVfA7O42l+/Wv3wqtwAU8P
Led16dcAX+LpTmBb911q2B9FPDWlq3itNYNv8OSf5F5votifpTzdbTasOh8G
l/O0cvzKI9ZpcCVPEROHLle5BFfxFBpG0eNfw4952lGpbRiggd+/hicNh4V3
oyzglzyti5rOTp8L1/OUufrRyjmb4QaebrqY2jgfhpt4er21tSSqGv4kt+/u
agcatNB+W3lyfODfXdcZbpPz7V5+6Ecc3M6Tc5qv0ur7sJJA96Sh+6/0RX5U
BPp2usyGWQL/I1Bfh0FxaumwukCbIxP8Zr6ENQRa2Gx2YK62Iv8CFR6+ZfzI
RZF/gaaf9e3vlqjIv0ADshzmBN5T5F+gE1X5dpYdcXwxEij95k/XgpGwiUD6
ww7dXrwYNhVo+HCzB/3+g80Fcjm9N3nbDdhSoH7jJ/WxaofHCfRu0bTvkeNx
PLQW6PXp3Durt8AkkOrgiNZbxbCdQFfrBm3a3g3HYweBkv0OZYfOhR3l7TEK
ZgM42FmgrA4T7th/gN0EKtLcU9hE6A8WCLToy7BA832wh0DKowtst7+BvQTa
VhyWSnbob3wF0pvyqnxINuwv0M38ZzNr1NGfBQqU4PpnxbhVcLBA8e47N1oV
w6ECbcrQ0jrTE/3lRoHas19lHfaEwwXy5qY2fzkBRwhk6hPld0kF/XGkQHda
R2mMWQJHC3To+99FIZfgWIG62E2zy+yu6P8FikktP/7LVtH/y+0lpUHXOhxO
ESh1sOnFPfkwK1BI5Rq5S4dFgQ7rPJp3bSTORzIF+uM5hzddC2cLZPO/aruO
efBx+ffunWCs3ArnCDSoNVNnvuL8KU+giM1+XSkILhDo/MgVT5YdhS8J1KOn
ypSMOrhIoGbr8fl3dXB+d0OgS4ttXM3nwqUCFey8qTMkBS4X5PHQwDz3p3Cl
QI2237oz/XE+WiWQys0QUlKcrz4WqM3sjV/IVbhGoK4bWf8h+jj/fSlQTSub
ejwCrpfbW+T2+T61cINAfW6vdX5jjfPtJjlfXy5U9EyCPwm0zP63+7EWuFV+
/S4lPXLD+XybQGF2H2joWcX5v0CeK7RtDLUwPlASafC3LWcnroOVRYquMD9U
+wxWEWlQlHLpQVuMPzqLdCs6cGE0A/8jUpblfU3Xr7CaSLuzQqYsmo7xjLpI
Rsm6b32S4O4i9XV0ulL3AtYQqYuWytJxAzBe0hQpfOHsjFRPWEuk/Of1K3IT
4d4ibXzIeCbfhnVEGpkyxGxWR4zH+or03W+T4YaxsJ5Id0aN9ey/HNYXaUjM
xcLbB+H+Ig0tdiopvAYPEOlFm9PJe42wkUjbOvUPPaeN8aGxSNOfLDtcZgeb
iPTQ6qZh2mp4qEiX9P8UubOwqUgeE1pcNt+GzUSKophJe1UxHjUXKfZN8a5C
T3iUSKseTBtz/hJsKZK/263lz/Qw3h0j0hFl65IZ6+FxIvXaXXs89A5sJX9+
v31PC3pi/Gwt0rPfWx1v2MA2Ii3Yu7l3x5UwiTS1MCp2GQPbiuSlN3vt57uw
nUgD8yxcxnbCeH6qSDO2qZzKHAs7iLTYIunC5CB4hkgPUv5cNjsBO4qUObgp
Q7sZniVSQO60Ci9zzC84izS+7arHtLWwq0h5p18d9M+D3URSqzauPfcNnifS
vee9B42ywPzGApHe3htcsSgYdhepsLHAOjEX9hDpXYXz6Mxf8GKRTlSmvi+e
qZh/EWnp+fdMBgN7izT5iu3N2neK+RiRRnffrFYwBvM3fiJdeHJK/eI22F8k
b1b13KpiOEDeP6Pjp5X/i/mhQJEeBaqVGy6Fg0RKihmilZsPB4s0c9nmu1vU
Md+0ViTtkclju3rDoSK1fP4+s0MBvF5uXy+alRb3xHzWRpHS38/b5xEMh4kU
F7/6SNRNOFyki1lWT0r6YH5sq0i6Df0mP/OHI+R8Xjvdfu4kvEOk0+9crrd/
gCNFyijfWDZiBObfdom0xjT+WOJqOFqk1FszZ+megGNEqhyvl2D0Fo4VSWfg
K1XGGPN58fL++Nvz+vzVcIJI34IfqMddhveL5Jz8qXVVD8wPJsq/58YatYn+
8EGRHIePv1B0E04RqTFJveuYkZhfTJOPJ7MaHlZwMCuS/ckOdzl1zE/y8v7r
bxAStQsWRbI5EnHksirmM9NF2tDDd3lxIpwp0sqZ13VjtDAfeliksuSdLueX
wNkiWTcu6jnzGHxUpM2zyx8kf4GPy+3TMM3V2xrzsSdFGjP6ZxfLGDhHpMD7
Sh9SH8O5IgX/aAmbZYD53jyR0r65LFu2FD4rt7+0ZiulLLhApCkTdHQtmuEL
8u/x63pSoKVivlvOV+a/XfXC4UL5+Pijs1PtDcX8t0jnPh98OE8d6wPXRPI9
kvu6s2J94YZ8fHySNb0gCS6R3z8j9+zkarhUbn83+MAJuljvKJOtfGL0soVw
uUihJ9tHZLNwhUgpxfHcljq4Um6PwTZxsYOwPnZfpPiVxsN+eivW00RSahr5
ZoIEPxRprfWOgcdrFetr8vGm/uWTr4ZYz6sWycSAadJUrP/ViBRZnz0zaB/8
XG7fzUx4z2L4pUj/bj3UfOQrXCdS0LM4n4FDsR5ZL9If32Xa9/zhNyINPx3Q
YcBpuEGkES+vF335AzfK+XY18FN3w/pok0h2lbm6RmfgZpHM7VR87Ppi/fWT
SB9nTd1ZGAV/FimxOixJ8yvcKpLnM9fEsjVY7/0m0vspF7cc/wO3iWS6SG3v
wESsH/8U6ekLLdVOplifbpePZ3q+z6VS+I9IV5bknxq6BuvhShJd72iw8rQ+
1tuVJRr0NL3/uuuwikQe227qOIzBen5niQKO9lS6vF9RHyDR/sicXLEFVpNo
6BfNz4kuqEdQl6jx6v327/lwd4keDrwyljVQPG9Ufj2Ga/+7B9aUyNswff26
b7CWRC/2fpgQvQL1F70lGpH/N/zeU1hHokU/JPtxjqgH6SvRAO7UomzF8wf1
JFIrWG1nb4l6GH2JikZa3X53DO4v0dGWb5bNiuf/DZCoqcI25UUybCTRfJOf
p73VUS9kLJF7bGJKwG5FfZJECQeXXvFVRf3SUIm4iMPzpybAphIdyXnQzV4P
9VNmElmEF/oFnoLNJdKdUR2lZYf6rFHy9k1ffKbgCWwp0e/+z3s/UDx/eoxE
U28WTCBFfdg4eXsN+urNPApbSZQVrxsi2aLezFqiT/8ZHDWrg20kWmPc+8mZ
CMXztSWasclz3au+qHezlSjv2VnNfMXzW+wk+nzv6baU4aifmypR1K+fv2bv
hB0k8hvHxHR/Ac+Q29Nzm1JvRX2fo0S0aoLWOhaeJdHEL8n3yjoonu8hUfXl
suWlgbCr/HvnbP/ZtwZ2k9+/vl+eshPqIedJFDtlxOXDRYr6Sonqc7I8HMeh
PtNdorTM7VlBp2APiRx2q4/+PQj1oYslOj7ksWdQhuL5UfL2bxid2W0w6lG9
5d+v89Uhp08o7sciUfCzmYUPxqJe1k9uTw0+K+8XKe43J9Gyqj5XuNmo1w2Q
aLvZ5r4ZjYr7NUg0bLb+L3fF/ReCJNL82P6obZKifluiDxOf5LxV1KOvlahb
9kMuLhv16qHy+7/H9GG9UG+/XqJb25rNcwwV13dJNNl/oNXN93CYRH131GTW
FeD6hnD590zstP5VPK7P2Cq3v94uI09b4vrECImKQ7Pe1jLwDonGuywzHKCs
uB5UophFStYaiuu7d0lkbl1uYf1UcX2ovH9yR69XcsT9WGPk9pngOdbuChwr
t1+6RPmWuB9vvES3+xl6aB+FE+TvS/7rkW6A+w3vl/ff+RmDi5PgRInKtj4X
/u2K+x8flEjJxvDky61wikS1FQMKalrgNIlaf87J1V2B+zGzEi1Yre17qhbm
Jdo3vH1XkLvi/t0SqWa03VtcBafL7clXyImagfu5Z8rtff3qpqbL8GGJxEL3
epORivv9S+TfT32w+iH4qETqYUar5mlXo/+X6PRi9aefdsAnJcquPGyh3ADn
SHQmPqrnfw5P0f9LtPKot3XyEThPIh/nuw9Xqtag/5co+sHBWxZecIH897VB
d/blwBckWtr483xjO3xJoirufeF1+2fo/yXarVW2oHEvXCSRW9m60zsr4WsS
sZ1ez+/Z+zn6f/n4/kj4T90TLpFIWDjlF3MILpXbT82vjJBmuEyifwNWSjMs
X6D/l6hXidmB6RvgCokqFiyd2+UsXCnRKl+d0Omf4Pvy8fLPnqzyni/R/0tk
1PC97KYp/FDuXz4Z666xhR9LpL97soP3HLhaIhvN0On23nCNRP/41nUIDYGf
y/tf/7rR7ij4pUTLT9HQbqlwnURTvvy51XYSrpfo5vyFJSXF8BuJOlbxvY4+
hxskuvr3xLbRP+BGiQ4oc82PtGrR/0ukPGv82xEj4WaJ2oP2aw+bDX+S6Lvm
x5wzQfBniX5a3TnhEQu3yv2byTfnJUfgbxLdE49bVpTAbRKlP5p750kd/FMi
k9LqseJfuF0+fmh+PxFuUIf+X6KFq1NfdZgEK6WTBffUt8KzbtL/AeykId8=

        "]]}}, {
      {RGBColor[0.528488, 0.470624, 0.701351], PointSize[
       0.002777777777777778], AbsoluteThickness[1.6], LineBox[CompressedData["

1:eJw83HlcTN//B/BkK4XQhxCSkIQQlfWFUIQQKkUrRVLaN037XjPTVFOhELKH
IoQihCKhQpE9Cdkly28ev8f7/fXP5/H83Dn3zLnnvG/nvM+9M9xh6wpneTnZ
P0U5uf//7///a5v9uH/ihbXW92bT/0Ca29eVwVvYCli/c9G42DC2CnT+TP1w
P42tCnf3SZkvDrPVkL/TWWPrJbY6djtaucyrYWugm/sMG+lrtiYGn5g+4/IX
thYOdzP83VfuPnkUvBQ3TbjZm62NBY2xQ1TV2ToInvbj3qmRbF3srFfedmc8
ezzOCIWTn+uz9VBma/AcRuyJ6Nb6x7p0DnsSJufqhRxdyp6Ms6tW5OjbsPWx
GkGJt7ewp+DaY4mSUQR7KhpzEiv+pbMNoCgf+OHhfrYh6p++W1hVwDbCPZXN
RYmn2NMw3DriQ/8T7OkwXZqS8+sIewYydwXfPHGAPRN5Y4qu5eWxZ6FNQfD+
z272bHzMD5uctosNKI2N9rvPFgDPLz/t9OJ/n58D6bznNYfz+fgc7AstHeZ5
ko/PhVat3LqhF/j4XKy4kOzmVsHH52GF2s8yrft8fB7swiu3CB/zcWPcG9bh
3tzIx42xcGHyrsUv+Ph8zEtbcsb4PR+fjyPY1FWnnY8vwJ+wOaKVnR/Q8QVY
/GTMa+0eZLmFUNOZd76oNx9fiOb0oOxqVT5uAqNJR5YPHMTHTXBv4ssZezT4
uCk2+hd3mTyaj5vC+ODVlYPG8/FFuDorbJJ4Gh9fBPXn8569NeXjixF24e+Z
/hZ8fDGkJv4Dgq35uBlMb4qN/NbzcTMsfW5jr2PHx5dAp/rt40Vr+fgSODfu
1HRdzseXorx7qZGNMR9filbxxu6Fhnx8GTKe3/w7YxwfX4YFx9qHjdXk4+bI
agu7vJrbD3N826O8Z/9A/rw5ekV1RBUPJ5eaI2LxGvew/7V/OQ5Fqr8ZOIvL
L4f3hB83Cpdw+eX4Ou9hvzIbLr8cui691xxy4/IrUNDXojo8iMuvwIAtq9cN
TuTyK2CZOsd76i4uvwJdgkK0i45x+ZUY6fnHqVcpl1+Jfg2pJ1fUcPmViJ/0
oYfrCy6/EvNG+aWe/8blLfBRcevhzoq1VN4Cy2JiWkYNJgssYGw5snDQBHKp
BW68M8l6OpcstwpKXU6dOWvB5Vdh15Bk53hXLr8KF5O/GQ3ZzuVXIeq7SebO
ZC6/GoEfwl8ezOHyqxFWr/H90ykuvxo3lu45/KeCy6/G766Lj5TUcfk1GClX
FpvzjMuvgSBwzBqzVi6/BnlJyslXv3L5NZj6cVjo9V9c3hJfp3u/c+pcR+Ut
0aK+KKJ3b7LAEjldUtMlw8illugaXNjHcgJZzgpN4UsWPTLk8la45n7haONc
Lm+FQ7FOa+OWcHkrePiKTXdbcnlrFI2oGeywgctb4/Iw++5zvbi8NfbN7X87
NITLW8Po/bUTA2K4/FoIJw8ftVXE5dfC0Xm8/l0pl1+Lqhnj9at3cPm1KN/6
sd5uF5e3Qdu+mbX5bNjg2P5yi0G5XN4GdUqRbxX3cHkb6Ba379I5wOVt8Vpn
pe/aY1zeFs6n+vmYnebytth9etGSsWe5vC3iy85oGhRz+XV4HRi4WfE8l1+H
jvraGNtSLr8OnRaJJNeucPl18HH/d/XqNS6/Hr/kD4f/q+Ly63HJMVXboI7L
r8fRT9ePGjVx+fXorRFf+bGZy9vhuGec+5WPZA07vIzVLc35zOezQ7nzu4Q1
n8h2dvgmHztgwDs+vx3k7241UXhNzrVD21G1OnU+f6kdlj322+nE52+yg9i0
84q+P7h+eyx42Tw0tZ3rt8f23VG77diwx9/vjzIafnH99qiI0xlw9DfXb4/7
rd+Uzf9y/fbwHqOyJO0f128Pj7wFZ550qqf67TH8sd45085kOQfY1ja9lufP
azigYWDC4fIOrt8BDzUUZn7g89s5IKRhaqakO5UXOEBpqIuyf39yrgOCVvc9
aq9NLnXAY4/C5dVGXL8Djo/3apywiOt3xJg2P59MK7KGI5L6xg977kyGI67u
FRoLt5HtHLF98KM7p8O4fkdYedVZe6Vx/Y5o/zVlQMtxrt8RyiZGv5VucP2O
0OjtcDqlget3gvI8Sbr6B67fCdmVhSpX5R9S/U5oGhr9fOAQsp0T8gfOTa6Y
ThY4QZx2Vv/oenKuEz68PzcrLJ5c6oR+V0Pbo0+Tm5zgM7/hTdULspwzaj6/
s7Dr/4jqd4bO+0DVIaZkOGNbwZ+A7yFkO2csGp/QVeEUWeAMv685V54/Jec6
I1FJv6F/r8dUvzOmzk0/uMWY3OSMQV3aHhz0J8ttwJovUy44HiBrbEBiz+wC
uzoyNgCnnQpXdm2g+jegpNPgG991yYIN+NxTeflbC3LuBgTkVUw7s51cugGf
ln426thLbtqAIeYC/eNXyHIb8V/qSMWMx2SNjYjdeeXWjvdkbITTuhUGKXKN
VP9GjDC7Mt+tH1mwEeObgg87jyTnbsSsG77T1huQSzeiftafpWEm5KaNWDdh
tLBtFVnOBdp1hUUvHMkaLvCIWxoz2osMF/g+Kh3vEM31u+DfydbAZbu4fhc0
Tv3lrXeB63dByKEkXcXnXL8LrrxV/P1a7gnV74KSI4fODVEny7nC8e7J+imT
yRquME7WGRw1jwxXmM/uccpkOdnOFYX1Y34UrSULXPGlJLnTYgdyriv+7p5f
2GsDudQVpl8l7w1cuH5XjNrWntfhyvVvwobRJjE32Bqb0LDj3jdV/jw2Id3R
cNRFR65/E8TBDrPb/lf/JjQ37LVrN+f6N2HSVv+1R8D1b8LZLl/2z57A9W9C
p201i52Hcf2b8bxw+9LTPbn+zQi1mrjT/wdf/80Y+7be+cpTvv6bUVmrWXrs
Bl//zTid9fCrbSFf/814sa3z86e5fP03Y1LWpW+FYu7/zSjsotTtSwz3vxs+
bVBdvT2I+98NKxY4q1pt4vrd0O2YlXSdBdfvhhMTA6YMnsb1u+Fy15W3dwzh
+t2wQ23QZEV5rt8N+RFPkzJf8vh3wzx7razJl3n8b0Ffu5i9ATt5/G9B5sfR
fedw/GALvDy6HN3pzPG3Bbol3SZvMuf424Le+aXdJk3j+NuC4FvTQ1VGcPxt
QYZq0Pldylz/FhzcN3145neOf3eoigQnPrzk+HfHBSeXyyW1HP/u2GWzrFvt
LbKdO7S7Lg9/dpUscMcTnflBKaXkXHdIl9Qr1p3j+487LmcnbHpxlu8/7pgh
+C9J+xLXvxXl8renT6zg+rfifUm+441qrn8rZt1K7L7/Ade/FbVP30otHnL9
W5GR0KTc9pTr34oYDe1p095z/VvR9Up8S/dfXP9WTHrdI/9UJ77+Htjl/uLD
JwWyigdmaL/8Ud2P+8MD62L7ur3TIOt5IKT/0ePWfP+DB34bvktbN51s7oFu
0xKUdy/m/vLAx8rzo05Ykz080Niz2HGMO/efB3JGff+6PJIs9MC3pJDVU9K5
Pz3wOWSWapc8coEH+t0N1rE7xf3rAamRa2VpObnaA5NVB638Vsv97YEE9XF9
T7WS2zxQYnHB8FRXHv+e6GletXzaQLKKJ4onv+u+ku+nGp7Q1Dyy4u94sp4n
Qu/NGV1uxPHhiVPq3VNGzSObe8J71+ni5oUcL554bf60pWwR2cMTl56Yq/wz
4/jxhOeeYed6LyULPXFmkobqD1OOJ0+MvmdQHwRygSfGTza8bWLI8eWJ7YHN
K3wmkKs9caW3XvKsURzvngjKzIp6Nozc5om8Rfhl8h+3fxuem+RHfunO7d+G
P49/V2d3cP9vw9UT+8Ju8PXT24adQ35fieC/V9iGrxts5cNvcf9vw5gk/aDf
Jdz/24DBtiMvHeb+34ZXzi4G5zO5/7dBbFw6VO9//S+r38f1UGdX7n/Z+UcM
H7dsKff/NpQndr56YBL3/zZMb9344cx/3P/bMMP8Yt6tdh7v2zBiVfM3lSfk
tm34/O7NXrvLHH9e+PVAveVFLlnFC0rPAtxXBHE8emHlvGnYtYqs54Wbi1R3
PBzH8emFg2ezrBo6k829sKPHjk2LHvN8xQvNfUOeLD9J9vBCU0SOe2A0z1+8
8CHgRckNa7LQC+VG9t6143g+44W916zOtHchF3ihw79O5/lTnl95YfPFxBbB
RXK1F/ot3tr4JI/nW15w2v7TqiyZ3OaFa/3qBzT48fzLG5Uj/cxVbckq3vij
0jqh02yyhjfaW/6mGGmQ9byx2sRoxgs5nh96Qyfj/u/4RzR/NPfGsChIdvD8
084bHuPvmbTEkD28oSCfsOOLA89fvXFsxw+x2Syy0BvrDBKUFP43n/bG0G9n
GoS8niiQfb/Lhc6eRTy/98Ztu3qVw6Hkam9oHLWK9TXl9YY3Ps003+v+H7nN
G64RV6Zav+D1rw8Or6wJ1ef1tooPzhaeE4YnkTV8cGaq9lrBFrKeDxaNWL88
ZiGvt32w7/Qcq0lDyOY+WHBglCizjfILdj7wLj/xKozzEx4+2GU1UTQhifMT
Pljhc8BuiSVZ6IMf99csOM75llwfmN6KbLz4lvJdBbL6EHTEiPNvpT641XRu
fG0gudoH/QTz++XPIzf5oOjLmU6LepHbfPAit/v0xY84v+qLP4q6WgX5ZBVf
xP0RzbPwI2v4YtW17dlT55P1fPFtX9Tyuf+R4YsnO58sO/O6htrvC5OgriFH
zpLtfFH7bHDjkxSyhy8Ey1N3FLuSBb5Yaz4hcvkCstAXJw7O9LAeRc71xfs+
z/UvdScX+ML4xMR1Zq/vUvt9obWqIaConFzti9v3LfT09pCbfGXz881jzILI
bb64ejjltL0FWc4Pd345VyZNIqv4YW9emfb7/8gafrARb/6p3l5N7feD1dE+
uxc9IsMPT24tMfUqIZv7Yf6QuvT5u8l2fji64uX8+7FkDz+03v6+aqY3WeAH
9a/K1+3tyUI/WJy70iA0J+f6IWP5LonrHHKBH95Hi+6G6pFL/dARPayX7XBy
tR8Wma0ckfIfuckPU1MeDbiuRG7zw/C7Vi7B3chy/nif0uqj3Jms4g+fidNs
732/Q+33xz7vjV+XvSbr+WNKtx8tA56Q4Y9fpo++LnxENveHOFzQqFpDtvPH
1ZkXPRMukj38sX3ZtkHfc8kCWXkl/YCyKLLQH/Pf+u/W9CHn+iMp1DE0yYVc
4I97iWoX7q4hl8qOj3RZc9SYXO2PilPGN3eMIzf5o9pB7VOPvuQ2f/T8Vp4+
tuM2tT8Ar2qz8+Kek1UCYPv7ZNvHm2SNAFyS3+jf8yRZLwDndaXDQiVkBGD8
tRtec4LI5gE4cVpHQWxLtgtAJ4d5VxSMyB4B+KxjmxuuQhYEwLx9ahUaqqj9
AbA8PK9Tzx3k3AAonPY4082KXBCAxy4P6r8MJJcGwM1sdUrhk0pqfwA++TsJ
V+wlNwVAe85O47yN5LYAqFfnTfunQ5YLxJPcXt+93t+i9gdixOnVZ+OOkzUC
oXy4V/lAL7JeIO6e23rvkj4ZgTAIzvke9vUmtT8QDpcWD7xeRLYLxPOEY5Nb
/MkegfCYuOq63gyyIBAPZl6/3+PXDWp/IHKs5pR7nCLnBkK/06z64E3kgkAY
/sw6em4ouTQQwoKHlRp3Kqj9gdCa81xPGEJuCsSKno9cz48ntwXC0/PP1G6v
rlP7g7BB8ZOreCdZJQjjZhY2PF9D1ghC8XJBVN0Asl4Q7u51HWjz7Bq1PwgN
EudFPU6SzYPw+8CKup8xZLsgVOutjfNwJHsEQXOs/uLQeWRBEIYG5Y8K1yYL
g7A7Hm+m9ybnBsHy94Waq1+vUvuDYL254eXAWnJpENb+XmXz7RS5Ogg/5qRb
7RGTm4IQdzh5Y6wPuS0IprkBhSIrslwwPp4brXTbkKwSjED7ToUq/5E1grG3
+8mhvb6VU/uDMazPUCOvejKCUe70/NXn82TzYLisul43fw/ZLhjzNm07/yWR
7BEM9ytyDgeDyIJg6Jn20e3nThYGw7Df51lyjuTcYCg4F55ZtYZcEIzztjWP
TJaQS4PRqr8reMsCcnUwfFqtAjeC3BSMzx7F/pIZ5LZgLE1xmdQ2jSwXgrT5
wk7GM8kqIfh8ULPx4iyyRgguLOmf9p8Rtz8E9TNzxypM5PaHoMD2XYTeWG5/
CFQfDh99fhS3PwRDFiZa12lw+0NwUPnPjKvq3P4QNM7Ts65T4/aHYFV1/NBn
fbj9Ifj4YYrxAiVufwhSjc5qqPTg9ofA7myA9go+Xh2CX0+yupuxm0Jg4Wla
db4btz8E4x+86r3pzxVq/3aoFVQtjv9JVtmOx4W2i7ewNbbjWLeIfZ/byXrb
UZucqjeXj2M7iu/DqdN3svl2DJ16cs6qb2S77WjraPBI+kT2kJWfV9YhaSEL
tmNu+Y+NOk1k4XaEVmws8a4l527HsNuW7y3ukAu2Y33Jp6+u18mlMu81Pdx4
iVy9HeoRZc6rz5KbtiN4yvOijFPktu04Wb9wfepRbn8oNp6OvftvD7c/FBbv
Hnd8T+H2h6Joic/y0f7c/lB8KRsrrl3P7Q+FQr/pRR2m3P5Q9Fig+WOYEbc/
FLYq2msKdLj9ofjk1Xmy3SBufygcphgE+Clw+0OxTzZ52NF+mdofCrHwzOKx
H8gFoahZvros8BW5NBSvvz2/vekFuToUy2/7nt/TTG4Kxdk/v8ua2shtoYjz
tOi86hdZToDTR3oMmtaJ6lcQYHn0g8r93fh6CDA3rKMmXYmsJsAf5bGPx/bm
6yPA+v1L+sT3I2sLoDVr2HtVtp4ARjZ/dJx6kA1l51MuevqD64MAeX8Hr9kg
RzYRIDzzT14Y21wAZ9GX/i1/6PtaCjA89c+91p9kOwG8Qx5tWPWF7CJrT0WK
0x6+Xh4CvMuIF43g6+EvwMVEh1opXy+BAF0Nlv2a/JocKwAm33yzkK+XUAAv
35lvrP+RpQLcuNAl0JevR64AD+NOZbSokPMFOHBKr+GwKo9XAb5LixtOqZGL
BRharaxjPJjHrwB9Xq+8bK9FrhCgs4Lu5208fqoFSA1vKs9bSa4X4N6ZVzt3
u/H4FuDVhTilpHByswAqkx94z8jk8S6Ap8PN5wGF5J8CuD9wvxh6l8d/GGa8
XWjY7Sv3fxiaZ41PUBnA98MwjLw52mu/AVktDPqTznSsWMv3xzBsK6zv2cT3
c+0wqNx3fzV3J98vw/Cf8ZVNE8rIhmFoGt/+4dAbvn+GYfHSTooVKvT3xiQM
GU3GexOmks3DEJVl4hWxjmwZBrvbY3/8iyXbheFIXePY+mNklzBsyBi1LrSK
7BGGd2cyzg58S/YPQ/0leZe6f2RBGIqzFZrb+tLf29gwqP8tsLP539/jMBy/
Urb6xhyyNAyFVfq6Vvb89zkM7Ve3aQyIJueHYciriKLrx8gFYTBbciFybA25
OAy9oqe33ftELg3DjTuhX4/2pflFRRgu/9bXctInV4dBudpt4hFLcn0Y0np2
rXogIDeFIXbx3exp+eTmMJxviOi/rJLcFoaTOX229P5G/hmGkHEnciw0aT4k
Fw731Wc2hZqTFcJRLDQVwIesEo6V7+rlRonIauHoklo6sOokWSMcp2drd75Z
T9YOhyDsnzjwD1kvHM9eRtiuG0HzNcNwLFjqc89sCRnhKLjROzs8hGwSDp3L
JRvyisjm4bhUdn+dxweyZTiUzH8NUdbi+WU4xt/6dHiPDdklHOe9+n05KOX5
ZjgUb93XvvuA7B8OTb9/Zo/60PxVEA7tX38ub1tAjg3HwJa6ld89ycJw3F9g
1W9ZDlkajpsGWx/0vUfODUfhwNFODV1pPp0fjkr3/e9fjCMXhGPT7T9rnBeT
i8Ohbr1633NHcmk4egbdSnIKJFeEY/vfpWtyxTyfD0fV1ku6ykfI9bLrVX0n
SvEqz+/DEd7DIXp2A7k5HFtTdWd2aeP5fjiSO6857dOZ1gs/wzEmdnDQmAFk
uQjYuB5J3KJDVohAgUDe5ugMskoEbva9eezDMrJaBJKMdh9ztydrRGCH8/ub
gZvJ2hGo3V/lPi6ArBeB/Up7Kr4LyYYRCDnSrvq9gIwIaPfpuiuinmwSgc+t
g04s6MzrqQh4HzTNCdIlW0ZA681dlKzm9VUE5gaI+jeFk10i8E7x0YOc47ze
ikDo0Afj/B6R/SOwb8VdRYOuvP6MwNhNs4/M0SHHyr5/aL6b/AJej0Zg7b25
or+OZGkEziX46PhH8/o0AgZ13w4sySPnR2Czj82/lHO8Xo3Aox/aXXfdIRdH
YECvltXeT3n9GoG+l933bXlFroiAg9eY8pkfeT0bgRbPgRj2m1wfARWvw5f+
yvH6PgK77qY7h8mTmyPQT+PQn4sKvN6PQOrzks43OB/wMwKD382219Lg9X8k
Zked/Txch6wQibWfGlW7GnA+IBId+iMWxswjq0XildunJu+lZI1IFGVNt1tv
SdaORM8towODN3C+JBJPrw67tcKPbBiJ6d9fpK/lfAgiEVB3cM5lCdkkEq06
/x75ZXM+JRK//g2/ZrCHbBkJA/dLi27mc35FVl/nNSNtj5FdImE+pKROfILz
LZEoPfp0gcFpsr/Mzy4+V7zI+ZdIjE04efzUZXJsJO42fvxmcI3zMZGoWxIY
/40tjcSst4PSl5RzfiYS/dedtHl0gZwfCaVdN+I7TnG+JhLGWdW7HY6QiyNx
VdH/i/1+zt9EovBEeq1iDrkiEuN3GsxOyuB8TiQ2TPs3cyRfn/pI2Oa2devE
borE8y5mK9amc/9Hoin9yf2jfP3aIjHF5NyAV3u5/yPhtlz+6qHj3P9RGPJf
trKYr4dCFOy3vNqbVMn9H4WHPT+HDXjI/R+F8+tiu5s0c/9HofmoTd3bX9z/
UdCeVp+a2IvyZ3pRuHjY9sm64WTDKFy+YL3XX5+MKLTZGD5fvpBsEoV7KlYl
nVeTzaOwVeFbQF9nsmUULAJKr1n4k+2isO2eSZ9BiWSXKCzXGKn7PZfsEQVP
vUe3r54n+8vK97s02+AxWSBr3+YFKye3k2OjEFoXlLT5P85HRuFTyoPA0Ilk
aRRi7tX3Nzfn/GQUTk7XWqy6lZwfhZFXBveoSOZ8ZRQMz/YsvVVELo6CvOrD
zOCn5NIoOPWYafKoO+VTK6LQqdXhxqMJ5OooFE7V1pTj53HrozAw6v6y6RHk
pigcux+zv9dBcnMUzD6Vn1t9h9wWhQEXI13GfCX/jMKBLd1KNAbw85PR8DE7
uPqBAVkhGhY5MQGCVWSVaMiV3Ldo9iKrRWOh978dakKyRjQmG8bqGB0ka0fD
pKR+75Aysl40dp73OvSqlmwo86ehMG0mIxpna1u6Xv1MNonGkdunIl7y853m
0djXVlat/o9sGY1hPe1sF8hzfj0aLu9S3v9ju8jKK/a0fcWf94jGos/5GwR8
Pv9oLHg+5t7Wj/w8aTSsNecH5vLzprHReNZtjMKgh2RhNA5Vrro3v4osjcZv
bcd9g7h9udF4pR9bEM3P6+bLrk/Vu9L6PZyvj8aLkQMHN6eQi6OxZcn5Na2c
ry+NxvkrCw9mOJErotGyMtg4cTHn86OxVbnPND09cn00BA8neHr04fx+NB6+
9Tbv18b9H40qv023Mv/X/9HYoRl+Zdxx7v9oeI1bcORcEuf/Y3DA30V0gp/v
VojBzhUtQ4tMeT8gBmeKPs33G05Wi8EKsx3ZX9pp/GrEwG6I9/30WrJ2DPpt
GtNUyvl/vRjMOXPvzaxcsmEM5rmPuXgslowYmO1eH5ToRTaRlZfULVhuw/sJ
MWjfPyDUah7ZMgbFs0wvJuny/kIMWnpvVVndh+wSg8UabWGJnzn+Y3BCa1H5
1TqO/xg0nXO5Or2E4z8G8VvePBNncfzHoI+7X6OnH1kYA72yOVJlS7I0Bk/v
OWsqziDnxuC1dp+kyqHk/BhEiJ7Z7ZUjF8RgvcbConWv+P4fg7F+o2yUbvL9
PwYZv4q/O/L9uCIGvi+m62j+7/4fgwE59YseBfL9PwaHjg4ZkLOW7/8xEHsj
/sd0vv/HYELvdToKA/n+H4OA+Ov3nZpp/vAzBlMvJTh04vy7XCx6Leyjvsaa
rBCLJzWrto1XI6vEwtvIPXDDQ5o/qcUivU1rZ1oO58djMW6xQfoZJ7J2LALK
fA1m8XxNLxajNnffNPU7z/9icenPo6bX53n+F4sxC1/JV0fy/C8W0e96rutj
TjaPRUPFTr3l/cmWsagdppLzuo7mt3ax2GTQY159BtlF9v2OBQVF2pA9ZO1b
lVrZokX2j0Vhj9zGylae/8fidL/ekvEneP4fC+W8CPu2/83/ZeX7e2ubjOP5
fyzU2gfcq3xK64ncWPRYm3m5SETOj0VHesKlncbkglh8ynqR7tZB65fiWEx9
evrBpdOcv5Zdj6ANSSbbyBWxEL1U0/g4nlwdi+q/F76/bKP1VL3seupkzl95
ivPbsShX6+ar4UVujoXi5ZOuylM43x2LI0lVUd3bef0XCxv3m0P1LnP+Ow7K
Io/qu8lkhTjUTxEOV1zH+fA4PHbZ1StiMlktDkP7/no0vjfnx+MgMdwwMLWV
1rPacQjbXjXt01WyXhzsFg/cfDabbBiH/9wnjE7dzPnzOBz64TLnmiHZJA5V
iYcKJvfgfHoccmIeFvd4xOv/OIwaXn8+eT+v/+PQEPhTsasHr//jELN/94EU
fV7/x2F8/KxJjj8p3+Afh1mjKtODL3H+NQ57/oTP/pxAjo1DiEdJz9Z1nI+N
Q8kI+X2pnP+VxqHDRGNkBedrc+OQuHdRsIjzoflxOF7SL03zEed/4jD99c0R
nhc5/xOHc4XWKn/zOP8Th+KngaHZiZz/kV0/1x7Jsb6c/4mDe/jp/ZMcOf8T
h62r3k78uYzzP3F4MGbcWcWZnP+Jw+fhkoL5nG9si4Nm4MjoY5x/+hkHPSeT
jW85HycXj43NZ8cu/1/+Lx45X+7eOcP5R5V4aB1+fyaf82lq8Rg7yWVWBucf
NeLhevTqnmlNZO14JGZ3qF2qI+vFY1Zn462mlWTDeCyyc3LqWUZGPNR2lQ9O
LCSbxMP0a5D1x71k83j0P74geK+I83/xODRdP1MhivN/8fC26qqVGcL5v3i0
npr4JCKI83/xONYyyaQ2lPN/8Xj7qs+EbxGc/4vHtq/Z/9r5fLHxmNbn/vcd
MZz/i0fHX1dvpQTO/8VjkPUF0wYh52fjoTlYs2VTBjk/HkrtBpdGZHO+Nh41
k//ZT9hFLo5HynWV3zP3cf42HrmuLyakHCVXxCNg8ImO8yc4nxsPY4GGm9tJ
cn08bkZ3vqFxivO78RBMHFn/8wy5OR7lt92+nCrlfG88ej1NMPtaRf4Zj7pO
yefan3L+NwEjnWonfPtMVkjAigjjtQGdOf+bgKQZzsojOL+pJjtu5XDZRJ3z
vwm4rq6qN3MM538T0Oo+bN1ZQ87/JmDNjm6ZZ004/5sARb35h9+s4PxvAu5N
mS+os+L8bwLW71Tp/8uJ878JOL57YkGuJ9kyAXc63zzvGcj59QT0vlj09wTn
P11knw+eoj8mlvPtCfC3upH9L47sn4AhG8uqLZI5/56AV3NGzNnNjk2AodZl
rcpQzscn4LeOfsZ0Z7I0Ac++bqpSXMj53wSIirZJxmlz/CcgMvbBO1uOr4IE
lFYVyRm+4/5PQNGkx1OH3+D+T4DpJf9KxQPc/wlYG2N7WjOS+z8BjtU/lE45
cv8nIDxJpDRgAfe/7HyjdeV9x3L/J8BWzablSx/u/wT0ffz8TecfZdT/CdAo
dlB2ryfLJeLi279Vm86QFRJRfejr7zeZZJVEnAjq0tswhKyWiFzB9oRIB7JG
IrrHv3Q7bE7WTkS8xr/TKiZkvUSsjGv/8Gc22TAR6Qk3VpydRkYiVK0+pfye
STZJxEMVXZOzxmTzRIw92Rgym89nmYhRZsPs89l2iXi5/FxByCKySyJiL7nd
TWJ7JOLSk8XCQaZk/0S0ropeN2YxWZCIHnL9DUyXkGMTcS5pcI+hbGEi1gmi
azYtJEsT4eie0GI+i5ybCJ2KoNduhuT8RLwP2ar2fSK5IBGvyi19Q3XJxYmI
O5X08YI2uTQRY9ZLh5lokisSEV4j/5/RAHJ1IkxyG6Zs7kGuT8TsdWFDjnUi
NyVi9JgQ21e/S6n/EzH5S87w1+3ktkTsGvdk8zL2z0QstLxxw5o/L5eEsisi
/PtLVkjCUsd+nRL+kVWSMHbpSo+rnbn/k7D8xsSqNb24/5NwbqP/tqAh3P9J
mLVt9MRSfe7/JPSx/jQxZgX3fxIK3xsqtG3h/k/CSfH5/RUR3P9JMFk7Tjku
g/s/CXtGiz9ePcb9nwTVLyXXJ5Zz/ydBkJY/RP4B938SqjD5ldlr7v8k6AwO
rJnfzv2fhAk9Azr69uL7fxKGjq93fDyK7/9JeCDu/WjlXL7/J8H/t3HuwHV8
/0/CrrfjHUf78/0/CYqxlw3KUvj+n4RJc8+VmeTz/T8Jvdt7WV+8wvGfhJk2
vdMWPuf4T0LjjjeJZvz3tyIJXRR+TYkewn//Ze0XF98J4v2g+iToxqu4dLXm
v/9J6Lat8rwb3w+bk5BupdYr6X/7P0kYuObCOuMS/vufhK72lwa2P+O//8lw
mGM29KIizWcUkrHjnOj8vgm8/yM73j7smtwK3v9JhvnAjr4vfHn/JxlPtj2I
HZHN+z/JuNI3+9m3Et7/SUbVkr7Oxs94/ycZp7p3ORPXheZnSEa0/O1HaTq8
/5OM6SmPtcxX8f5PMryES2+82c7zv2RsPmA26eZhnv8lY5DD0xFJjTz/S4bm
nyNVhar8vEUypjYKjzUuJ/sno250Y82UZH7+IhlJD59eGF7B+z/JKP2S+WRS
V5rfCpMxsSjggtNCsjQZS1cWpN/m+XJuMlLSPF9/qiXnJ2PZ8xkRt4bR/Lsg
Gbbz+uT/3UwuTkZEZnAnM56/lyajTTwutPQLuSIZZzvmrW8w4Pl/Ms4cDO50
dzu5XuZDi5eWXSU3yepTfKejrULrjWaZJ1gvcLMmtyXDYOXgIN1d5J/J8Pb8
nnGkiSyXgsJLDU2DtGh9o5CCzNeWR5Mc+HmgFLytVHZ8vousloLlpd8/l9Xx
80EpUHa60/hUkdZX2inoe/7J+6rpZL0UvPtnaOy0hWyYguymfItXmWSk4FZh
yKuGW2STFFz5fMFkpwKv/1IgP+lre80iXv+lIODwqf3PEsl2KdjmWj0wqYbs
koIpBW9vGKtz/l/Wvt6/2hKcOf+fgiWhbz79O8jPX8m+z8avHgfekmNTkHjL
4MM8Xc7/p+DPtWkXDdw4/5+Cp1aPuzrv4/x/CrKut9jPb+T8fwoGR8gufw/O
/6bAqa1j+VZ+Pq84BZcPn9neMInX/ynwmDzmm7Mxr/9T0N31w0vd1bz+T0HE
gGVVpht5/Z+CiqSLnp05n96UgmGNPz/4hvP6PwV6a2YJZiby+j8Fh83XnJak
cv43BSkFRpd1d3D+V4gYVdU3fw6RuwjR4FsXUHqe88FC7N9cbqhURVYWwnL1
wRsPnnB+WAjDryO3OnwiqwqxK/peYmZnyn+oCfHA1G6xFT9PqS5EvcLwEf9G
8/OVQly71m9MynSylhDDCo2Vc5eRtYWQd++56xjnf3WFOHx9VNbb7ZxfFiL7
qcfzXlKyvhBTokzueRVwvlkI9a2138/dIM8QQqHwZuyrJs4/CyE56Gva1ko2
FkL7W9GreWwTIXY2Hlg+4i3ZTIihD/VaurdwflqIwf2Oa674QLYQ4qau0qXp
3zhfLcSqzhNuJ3SQbYRQ/GDffvAv56+F8NpWEzr2H9lJdv2/zntQ+4vz2ULE
Dx1nU8jncxOi3d1uTen/8ltC6L2esGjFJ7K3EJ5HHU+8buN8lxCru+eYV30k
Bwux0LqsPZ4tEMJ3oWLbfP58pBAuHcajun/lfJjs+hioJg3m75MoxPTN267+
leP8uOz6WOZu81QgS2Tjpe+zyWqcj5MK8XLGt03vB5F3CPHhVMTB61qcPxfC
arP3fCPOr+cJsTVBp/bEbM6nCxG9O/rkoiXkI0I80bWa857zgwVC3NC+sKL/
NnKhEGk9zkweFsP5dln7JKlZY7LIJULY7Wi7oHGC8+9C1Oh8Dvpzk1wuRO25
rl0PPidXCJE+XHvZ6A5ypRB/XP9p6Pfn/LwQe2cvSlzK+fr7Qoy7odC5mwnn
64VwP/34x2R7coMsPtpGFFT6cv5eiMu7T1htTyS/FCI8Z8mq+3s4nytEYoXq
3UGnya1CdOicrau9wfldIXrPCzlu10j+KkTZjlWpVz5wvleIgJBzmyd0onzx
byEi9C/Ine7P+X8RBiuWb/k+jtxFhEU7VfY+Mub9ABHylFa+v8S/d6EswizT
DyPhzfsDIjzpPuCUVhxZVYSmjpb9jpm8XyCCtXt22fVcsroIC3RdFn7fy/sH
Ipy2f562k3+vQkuEesUEgRtbW4SXc+cUtPHvW+iK0Pv+WLc9h3l/QYTsl0sm
Gh8n64vQ6cPhs/s4H28ogrnPMPuuReQZIqxWL4ysLOT9BxGmRa45tIyPG4tg
Oef1WMPTvB8hwnr/oq/nz5DNRKjcU1Zxk3/vwlyE3PDoa+/49y4sRIiseDlC
vYb3K0RYXrZrXqdHZBsRPvQdFO/5jGwnwnBpH9Nrb8hOIkyv+ZZ15APZRYSK
icIXPt/JbiJsiT8YFNaJ3ycQoVhXeMikJ9lbBK3JLR8a/yP7i/D26ZM1s/j3
HYJFkMwyXRYylN8/EOH53MNdtfn3LSJFUBXb9NGcTI4VoVff/84tm0lOFGFy
1dm8bfx7E0IRvs8b2N12GVkigvE9m9aNVmSpCDMVLzTM5t+32CHC0ACl/LyN
/H6DCN6bro3W8iTnifC6cqf32UByvggH89wsW2PJR0QYMEuuvmgnuUDW/zlK
UWcKyYWy8VzXv3TrdXKxCIXq2ysP3iOXiNDnSZOP1lP+PQhZezV+no7+RC4X
ISdW9KubMr3PUSHCj9wIqw+jyJWy/nq3JMdrBrlaNj5nnDEyWky+L4J2s23k
ydXketl4HLxG7agTuUGE497uthc9yE0iyK/60bQjkPxSBP1D64rqBeRmEY46
TcxSDie3iuB0JezE/Ehym+z7WC18cCyB/FWErgU398ZIyD9FELm+yqrfSf4t
grJ1Tve6fH7/RYxPDulmLvz+SxcxtlxZPGNtGVlBjDzPs5MG3CYri7FryA1B
SiO/LyPGzPrmoL+fyapihPauV9unQO/bqInh4T7wjJUmWV0MzZ77V1lN4/ft
xej37Om+mfy+jpYYuWp1hzRWkLXFeJC8qNPctWRdMa7q7zbS59+L0BNj3raD
Ufc9yfpiqJn0mr2e3wcyFKPtkdq+T/z7EDPEOPdql9qY/fx+vxh++zdYrTxD
NhbDU/3UQ+MbZBMxhDvGCzoek81kx/uEbwhsI5uLIdrR48yfrvS+koUYl+bW
Fn0aTLYUA8eb76pMJtuIca/7K01zU34/SoyAjpcNd9aRncR4rjiu8ZgP2UUM
I/ezEUNFZDcxXHICZr87we9TiWFcqd/ct5bsLUaNo352zi+yvxhVXn28J/H7
W8FijNKcsNJgPr+/L8YYBy3nIa7kSNl40HHrVJlEjhVjbUypY/4ZcqIYw307
xpW0kIViSKpG9xysSe+nScRYN6d44whLslSM64pvyi8lkXeIIa/7YczqG/x+
m6x/t25wH6lA78/lycorez98uZCcL0bMxsMpWxLJR2Tne/pmSC9+P7dAjPpD
s8xKh9P7f4ViNEUUaRTy+4PFYvyL0+327Di5RAybDXdLR/3i9wfFKLhqnGW9
mN5/LBfjlUTZWWM3uUKMGw6zNhzm97Erxbhy1OWQ61J6X7taDF+LHae09pHv
i9FyO/Kt6W9yvRhW5v5/e1k+pfgXo5Pjt6WeReQmMRLEg3rdV2ii+BfDXCts
xVYDcrMsnmA7oHUDuVUM5bzIYGUpuU2MqX0f1F+vIH8Vw/Kxa0L/H+SfYsyX
W/DvmtYzin8xNiSkinQtyHKpOF0VmbMkitwlFe/+KN/rc5qskIqm4d1vdX5F
Vk7Fe593JdZ9n1P8p+LhoE1aITPJqqm4NqpRvsKFrJaKyIyEIylpZPVUGGh8
eWpbRtZIxcFucf2cWshaqVjfI63WsvcLiv9UjBmYn2c4iaybikVfnnQatZqs
l4o9u4rjNwaS9VMx6KOWmtcusmEq3LdsVPG7TJ6Rip6SyxcKXpORiu670rf2
VXpJ8Z8Kz/0DVzuPI5uk4kZHi2S+GdksFUoxg3PdXcjmqYhXUtyTHk62SMWm
1Bvd7LLIlqmY8cfhp3wB2SYV4zJzFyleJdulojb+1+Rp9WSnVBwynHJy5luy
SyrG3nELz/xJdkvFkYm+FnoKryj+U1H/Z06s9iCydyoWDLD45DqO7J+Km7WP
p42dQw5OxY8P4cJbq8mCVKx5+sRPwY0cmYohQ6Xy7qHkWNn1dZqotEVMTkyF
3fX6+afzyMJUTErff7OwiCxJhVWe/S6/CrI0FUf9d0d8aiDvkLW3Y4WP7Udy
bioWh602e97pNcV/Knb+jIsd15+cn4oYnUPDzXXJR1IhXzI7Jn8uuSAVj5zm
5nSyIhemQu/OQJXrnuTiVCwd17T5fAK5JBWCgJg7annk0lQ4G8dJV58nl6fi
j22Yw4Z75IpUNN4Wu8S0kitTYS26+7Sk2xuK/1Q06CVe9dEk30/F33WFzXqz
yPWy/gxomvXUitwgG58KZQ/sfMlNqXil8+HHfDH5ZSqGN3u2DzhCbk7FukZD
rZPl5NZU2Ne7DZj4mNyWin9KS9YfaiN/TYXunByvft2bKf5l8fgisV1zKPl3
KiTtmxbU65PlJOi+f/jlgkXkLhJ4uy6qmmNHVpBgn0vky1G+ZGUJdIyOKZcl
kVUkcOpZqXLvAFlVAsfOeiVGV8hqErzrV50c/4SsLjv/6IEeKr/IGhKUWadK
O/33luJfgkkjTt4KGU/WliDgy/qfvgvJuhLUpF4UP1xP1pPAL3z3nQ++ZH0J
lG/enu2aSDaUYNn0IS/67ybPkKCt5/UeH06TIcFR9dVlSlVkYwn0nohC1F6Q
TSTod1H0X0o72UyCP0YbW4/1aqH4l+BGRVRV9nCyhQTlRf+G75pEtpQgceo7
F/95ZBsJLl8w7UizINtJ0FnJy7namewkgX3htU7H/MguEtTlbT2jHkd2k51v
2GARMskeEgy+u7pJ4QDZW4LVW0e1rzlF9pcgb3rdhZhL5GAJXh35eD7+Flkg
+3xSv9O69eRImS/WuvV/RY6VIPhqeG3LJ3KiBBlrWmwe/iELJbiz8G1ctMI7
in8JLn7MOjeuH1kqwazw/XPb1ck7ZP0/KK7j5EhyrgTa868ETxxHzpOgNbTF
cpw+OV/W/vPnTjtNJx+RnT/wRnnXueQCCX5NUOg7wJRcKMGms8cL7JeRiyX4
EXmxRd+CXCI734GA2ZGW5FJZ//k9mxpuQy6XYIe8ysRfduQKCeS9fkR32UCu
lKDCOlti70auliB73JxBE7zJ9yVYFSUMOhtErpedzz2gJDmC3CBB+KYPGgMT
yE0SKMQfHP5VSH4pQbXZ5hNq6eRmWfw4tU0vySK3SjBle8v4abvIbRI4nG96
t2U3+asE7+19PlnsI/+UtXf9qUzvg+TfEly4ctt12lGyXBq+rVocIC4gd0lD
muMSy88nyQpp2P69ekxrIVk5DdMzZi7fdpqskoaK1zFf9c6QVdPgETP1fA1b
LQ05L9Ra+54lq6dhvs+UR7fOkzXScODItZUHL5K10jCmttOo3mVk7TRY917T
5f0Vsm4ajGZXjVxznayXhr1lGx6p3CTrp0Hb0/jqwVtkwzQs2bo2Y0EVeYbs
/IfN/sMdMmTtqzsc21JNNk7DpUcbv1yvIZukQZRYf73wAdksDX3VvMbNeEg2
T4NG+UVJt0ayRRpmvc3o/uIZ2VLWXvVRHbpvyDay8kN1Tmu2ku3SsFG/264t
bWSnNKwZqnn84heyi+x8/g/yl/0gu6UhyfLLdb0Oskcamn6Famr9I3unIaTP
D01xl1aK/zQ8M1mgWNaDHJyGuD4RXV6okAVpGBBinzVnADkyDfvHGI04qE6O
TYMS3lrbDScnpqHn1AKLwJFkYRr2vb/T0qFNlqThy+Oc1VJdsjQNehM/mA/Q
I+9IQ83v0ITOk8m5aZCXzR+vTiHnpcGu11lRvBE5X9afJ3QdM2eRj6RhboeS
cKoxuSANRUpVOVGLyIVp2BkUG563nFychrCJP+6OsySXpOH67sgxb23JpWkw
HO/iM9+RXC67ftXFMz5uJFekoVPRiHXZm8mVabjlvmLaFHdydRp2jdRbHelB
vi/rT7ktZUu8yPVpOGf4zmWPD7lBVt+vIGsFP3KTbPwWXHy/3p/8Mg0Rqjfu
XQogN8uuh/r7yYOCyK1pSFResudcMLlN1l6f2Y/nbCd/TUNg/77fMkLJP9OQ
vbt/obuA/DsNvwcOcRjAlktH/LqBJf/x57ukQ2n/3Le+fD6FdKyoWzexLISs
nA6/YwPXHuT6VdLxcf/CShW2ajr6rbq1Opqtlo5H5osWJnB59XQMOhemVMnW
SIdvj9zPy/jzWunQm6l6r5Tbr52O/OLUa3J8vXTToVpgvWq0N1kvHUKdxdF9
PMn66XBW15upxf1jKDt+4aV8dzfyjHRo5q4ZNGITGemQ73BoU3YhG6djc6vX
NPUNZJN0mJkcTtzpRDZLxwmtY0ekPF7M06Fl8M9dh22RjmuvXeQPsC3TET3/
U/eHXN4mHUuPPVn2H5/fLh2Vq8cWveXx5pSO94HbE6v5+7mk4+b5s6uGcnvc
0lEiyB0Yx+31SEfhmn4HCnl8eafjjbGm/cFAjv906Hcs6X2B+zc4HVNP/Pzd
M5LjPx1uQfZdfGM4/tOxSlAvVkjg+E9H7frlH/1TOP7T0emLX5CfhOM/HQHP
q+pTpBz/6ThgmtBDms3xn451a+tNR+3i+E/HbaVDjk25HP+y8ye1XbPJ4/hP
xyGdwe8+H+D4T8fnL1nRhw5z/MvGS6eSGXbHOf7T8TLOaP2Hkxz/6fgVr2t2
9zTHfzqqzw8eu+wcx386OhwCD1aWcPzL+uPs38xxFzn+Ze3Z0rDwIbsiHUYV
uX3fsSvT8UmtZ7EjuzodD/MbLw9l30/H3hE1JwwvcPyn45SaKLjveY5/Wf23
diTNLub4T8eVvv2PRRVx/KfDptxSqZ3b05yOiqW69TUFHP/p6P5YznYxt79N
Fr8G89bFHeP4T0dTl43NJeyfsvE+bP7emfz53+mY5DzY8ylbLgODfLcph/D5
u2SgebPEvdcJjv8MTDk7OPIIWzkDmb4b16bx91PJwLRAq6Gxpzj+M/A9bori
brZaBiz/7D3xmK2egZUjh8jfKuT4z4DDcdOmALZWBrxPXTQaxp/XzoDq1mTN
7mzdDPweX17wkq2XgX0ZrS2lXF4/A4IhB+1z+XoaZmD44YjUQPaMDKTLpy+v
588jA/Y6xutj2MYZONXZ1vEu2yQDqQ9Obcrk8mYZaPF/H+TI48s8A/+emt83
OsPxn4HJT1R8lnP/WmbgStfd23+c5fjPwOePmYuf8niwk12PPbP2a/J4ccrA
2mZX7Ra2SwaWnP30vp3tlgF/s2EXR7I9MlDd/dLY5TyevTPwrefPF1Z8fv8M
ZDUu39TO9QdnYOHnrpGf+fsJMvDe4oVUgR2ZgSO6vc+u5fbFyq7/xVFbp/H1
SMzAWKNOZct4PAhl/ddbPj/qKMd/BvTLVRx7HOL4l32fYL/fpfs5/jMQ5foX
XfZy/GfgS8vcyb1zOP4zEJyckLCd7x/5GegcdeXriwyO/wzMDlI96iPm+M+A
kj/6b43n+M/Af8scTmny37fiDHT7OUgvif9elGQgfK9vsivfb0szkIe8ebZW
HP+y6733q1nNYo7/DKyrPeqWz/OPygwEbP6YMmwix38GdB9m1TwYwfEvG1+h
X1SkPJ+qz4CF/uDWo0oc/xlo7PJPZTfP15oy8HhM9a+DPN97KRtPSw4YtfN8
sVnWvmSviq+Pef6fAcOH0Wdcef7aloFJeX0x9zLP/zPQUfxsXGARz/9l4/vX
u7Qxh3j+n4HQrTXuljk8/5di+r+RJoGpPP+XYvYI2yVzY3j+L4X2lcwmAa9n
lKX4MXfmVq+tPP+X4v63d9sWOvH8X4oJYz4/OGzF838puqyXrPm4lOf/UhSX
XbXaaczzfylsomtm2fH6TkuKd7M+5lVO4vm/FC4NA23Tx/D8X4pmhTU+Eg2e
/0sRoV/m7D+A5/9SqNekfXbuyfN/KVxTM97ad+b5vxSL9e6U1P2i9SukuOJ2
QvHEZ7KxFF5v51VqtpBNpLBc0K+x8jnZTIqRaXLvMh7z+l+KFuWeA0fU8Ppf
iq6XJ2oVXeP1vxSphsu79D7H639ZeSfBSLejvP6XtUfNb7/Pbl7/SzEq1CzM
P43X/1JMntbvjn08r/+lCFw9IKc2lNf/Urj3iEs868Prf9n16vP275otvP6X
wjqlh+s1zi8ESzEiotevDet4/S9F/JmgA0ZreP0vRYdAKB2znNf/su/zYOPq
SjNe/0vRMLyqKNSE1/9SbLcxsP3PmCyRYtFd7R61s8lSKWov2D/tNp28Q4oL
z2tb3fTJuVLMHXnOunIcOU8Ku+Daua3a5HzZ9w/O0fYYST4iRdLeHhJZB1H8
S/HsqV/9yWHkQimihnuNO6BOLpaN3+SGXVcGkkukmG8/4vv+/uRSKc6XNHRL
60cul+LSvltqD1TIFVI01vWzCOhJrpT117JhNVcVydWy/rRUOjJAgXxfivXJ
xmq7upPrpahYsmtgSTdygxStv1pGWHQlN0mRNf2C5IA8+aUUmw71r1/5l/JN
zVLMGeXsWPeT3CrFyQNd+iV9IbdJ0WTj6uj/gfxVVt/8N5Vvmsk/ZfF3SbF3
23Pybyk0tGdtzWggy2Xi2ufo3Km15C6Z2LbdfuirO2SFTFz5m2JYUEFWzsTJ
7H0D35SSVTKhvGbWqOlnyaqZaFmtufvVCbJaJiIM6oIaDpLVM/HdQr/DNZes
kQmfohjt92mc/8vE6b0P/U3jOf+XiR6T9Q+nbef8XyaS7nSTKG3j/F8mPlnk
ydc7cv4vE+qNM41/WXD+LxNzHwkbPxtz/i8ThwwslF5P5vxfJia6P77noMn5
v0y05hyYGt6L83+ZSDU/a5j/g/KVZpnY7zddubSRbJ6JXtd8h0jLyBaZML6v
XPjfPrJlJvJSUpwWx5FtMtGlZJK1pzvZLhMDipYIR1mQnTKxpccDqYsR2UX2
eZWhS3I4f+uWiZ3ZWT1ndSV7yM5vdeT38lbK/3pnYvtGZf9/NWT/TOS++mex
6iw5OBMTpIY/7HPIgkwk7Mpa8S6CHJmJWycdQ084k2MzER45w/vZAnKirD8n
bXBU1iULM1EfELZE3I8skY0ft9J1FzooXy7NxE9DxV7D35B3ZGLlbLt+c++T
czNhU+X99fNlzv/LrvcOm6tuBZz/z0THgSitq1mc/8/Ezb73PzlFcP4/E7ad
v23+tonz/5mIPJfiqb6C8/+ZGLlYddSrqZz/z0RzmXr5ukGc/89EhlqV/dff
tB9RnonMq4fGjXpCrshE1uWrL95eIlfK6ivLOFqzl1wtG3/TVa4pxJDvy8b/
k7maUldyvex6ihevPbqE3CCLN5fxCaJJ5KZMzCmc1kc4kPwyE09yD7zvKk9u
zsQdM8tso1ba/2nNRN2v8woHeb+oTTZeL03SfMz7SV8zsd7yRp1fIflnJr5e
/7LqWR75dyamN9p/XZVGlsvCw8i55/SiyV2yYPvilJ1iAFkhC6XT7TfKuZOV
s5D2PiuwyJ6skoWPavZjvFaQVbOgYRK/a+ZcsloW3s28qGY9iayehcXvxvY6
rEnWyMLwtk1W1/qQtbLQPvLG7Yh/vP+XBdHKqetrWnn/LwuD13+YYviQ9/+y
sHmS6qXcct7/y8L2uMvX9U/y/l8WDD9f+L1yD+//ZeHis7Rbe9N4/y8LV2+v
rFqaSDbOwoYZHprfIsgmWQjasrHL7yCyWRZ6V2Xca/Imm2fh1nFbg3B3skUW
Xk43GBvhQrbMwtjnS6/1diDbZGFrjPoGT2uyXRZylowO9VtBdsrCuMddR2gs
Irtkofnxu5pRc8lusu+72tPz6jSyRxa07h3b8msi2TsLK6eHrdcYTfbPgtIL
i8wNA8nBWbh255HktRJZkAVXuQaV8E7kSFn7NB47bP5B+7GxWRhz4WKsTys5
MQvdZh+YUvOELJR9vtB4xYU7ZEkW6pc9cnlbSpZmYW7sij53j5N3ZMH5w3nH
CdnkXNn31cruFxZBzsuC4oiq3W95/zg/C29rbg3otIh8JAv3LQ+bDdIhF2Th
xFDDARHK5MIszJn3sUq7jfari7PgV9zZya2OXJKF6F5KB+SvkEuzkB9gFnvr
OLk8C6p/T5S+zyZXZOGL1frvv6PJlVkY1d+0OMuTXJ2F9S/CHPOsyfezUHVg
peOAueR62fg4c8jgwWhyg2w8KkyKW6NEbspCXYFf6f4PvP8vi7fztzIianj/
PwsDu+6Q3j7N+/+y43VO2V8zef9fNr4E7qb523n/PwsfXum1PnXk/f8sCB7+
/FuxkPw7C52n7QqaO44slw15w5GNh1TJXbJx7Y/Yu+YPPZ+gkA2P3U9nVD0i
K2djlmnYoqJLZJVsTExfcnTlXrJqNr63fpzXISCrZWPUTolN+zqyeja8G/+U
PDIga2TD87pqPwUFslY22r78G7+/lp6f0M5G89/tpS4HyLrZmPLoX9mkULJe
Np5kmBx8u4asn42O9WMfJuuSDbMx3q7bybXy5BnZOPVj6d6dj/j3u7NRfsBg
E4rJxtlYVDz+2ccsskk2XP+vpzuP6yn7/wCeJCQzItkyRcmWLVkmLS+VbKES
khCayp6UsmUpFCmyNfO52yFJTEIRLbYQQpEsE0KSsiQ0NMXv/h6P9/n++Xx8
6nPPPfecc7u3c17HtXKWbgTZVYN/arJWiPN43rcGLs0jz/fl+yt4atCp2+g3
m4aQvTTQHK5duZLnbftocHd6hvuUOp6PrUHrZnmR8wvJfhps+/Q90zyZHKhB
wLYrLTw2kZdoUPo+7tDe6TxPW4Pjo3vMDu1NDtEgLzm1z7Ymmh8TrsHYQ0G9
T/K8+HUa7O0cPtYri+fHq/VXW/xrwz5ylAY5VlOzj4SQozX4vlnUauFJjtXg
wm27jyuGkXdpkJSSN0OrI3mverysf3cs/8jn/2iwK+lQjBuf7yOofqC33Owg
n/+jgY7Dg+B+YeQkDXRbD53nNZGcotZvjkn5cDPycQ16R4c8z26i+Ufpavm8
KhbcfULOUK/XlC2zQrPJWWr59AY+9JTJORoEn322efR6np+twcuWuY+rppHz
NbidF1loPIhcoMH12GnPO7UgF2rwxCpsVgTPuy5Szzd6x/Vnp8gl6vFK/7Ts
FE1+pMFcw2btWk0nl2ngv+D+iqYefD8WDRIs4wqC+XyyCrV82i+vbsglV2mQ
tv9TUO9o8jv1/FcLCe5uPM9ag2kptXohBuQvGphZ1I/pf5vP/9PgxenYwfHb
+Pw/De7Er7172pnP/xOQu+KP4AUt+Pw/AcntG7N9b9J8yFYCFvVOihi7j6wv
YGLroRea8/3J2gl4udPyqBafP2oo4Ob+K0rxOz7/V4DfXN8OU/h8XGMBryJm
z68N5/N/BfT9vkXnlh2f/ytAWvuHyXYdPv9XwNSY+1lzbtF8ZktBfV74Mqdd
HM+jFtDm0pQJxZPJ1gKEsEW3nHg+9UgBt0wCk1Y+o/nbtgIGhQxZXXuE508I
OFdf9vumFWRnAbUvZ04rtuF5FALejg5bI+iSXQVMaaie9aaEz/8XsN+rXZZ9
Mp//L6DQa5N//So+/1/AP3rtqju48Pn/Auw8m2J0OvD5/wKa/5oy9y++nsJP
QPHGUymv/5dnJKBLeu0tkyjyEgGjf0auL+B5S0ECstbN8MkYSA4RMHPEA+Nv
PP8pXAC2Vd2bV0DrU9YJ+NeztL3FBp5/JWCpOHTdnRHkKAGpVvo3237m62EE
xEw2yO7A87RiBQQ/7is5LCLvEtAJt6IiLMh7BVyI2h2h95rW4yQKcLUITPh0
kCwIWCK1HrTIl+cbq+1tuZv1vybkJLW9pS/rPP5pIfV/AduSi6IuSuTjAmyi
zYYyP3K6gOkTd8/8YUbOENDHxru68hWtT8oS8HrBi6PXDpJzBJzuWtnm+Vzy
RQEbW4xcur8HOV+A+dVuU9e+pvVRBQJ+rww+63OYXCjgYVbyo1NzyEUCMkP8
Ciu6kEvU+jVqmPjtIV+vpZZvSf2luN3kMgGnTOtr3ozm67cEWFx2fRhRSeu/
KgT8mFwX3biF5zkIMAoovapjQX4ngA0NiSy8xPP9BAzv/stbk5nkLwIunasM
vfKR1rN9EzDfdKVbD55H3Chg8MQRZTGmZC0RjTY71k/NpfVzOiKMFvl1y5hN
biUi8/qmwdbNyfoinFazTbppfH2gCCutKAk8L8FQxP3I1EG/G/L1giIqzH49
bHuH1hsai2jV70HkuR18/bgI5WfnMR5uZHMRhwaVmSTxvII+6ucG1Xl5fL26
pYj3l7ptS0/m+QIiLsU6lRQvJVuL0HaLqbQfzvMGRFz8y/DQ2CZa/2krIive
+77VZb7+VC3/jtbXj0STnUV8M/hsoz+dr0cVEbhl5qd4c7KriN8OBbzUfUfr
Y91EbM6ctjT+JNlThMHjtLPTw8heImzD3+CnDdlHxLDNnd5aNFyg/i9iyZC5
8au3kf3U8pcXtetjQg4U8fCW4bJO2XnU/9X61A5qKXiRg0QEjHqcuuBLLvV/
EW7hYaPu7CGHi3Bu9bqL/zDyOhGFR3S+lT3Oof4vYvIGj8oOW8hRIs4WNhzw
HkGOFtF639auSR+yqf+L2Nhy43KtVPIuEU+7RoxutYi8V8Qsv2VjavuTE0UM
Ssstdv94nvq/iK/d+4+6dIqsiEj3/RpXtYqcpB6/4ka/rNHkFBFtl3Ybn9CZ
fFw9vltDcEbdOer/IuwXxi5cc5WcIeLB7br7xiI5S23fRtPM49aQc0Q4xiVV
R7iTL4roc/7ewJdm5HwRhlce+9TWZ1H/V+vvfKacf5NcKKL/7bC3tsnkIhFM
a920uu3kEhGnelSWuwaRH4kIbmb0PdmTXCbij7n97GeMJJer1yN18qBN3ckV
IuKtTWO665CrRKxdGds18c1Z6v8iLHSbFbW9Qa4VETLrh/PVNPIXEUP+c9de
8Sf5m9q+C3sGJUeRG0W8ezZLTFlG1pLwMWNa3DUfso6EhCEGfW/PJLeSMLZy
xDabP8j6EtBjbMRfK8ntJDRrWTL5wkayoYSdVUcMju0md5aQnz+77fbDZGMJ
k8K/La7MJJtKePrrHN/u18nmEmKM3ocmPCP3kXBnhklHox9kSwk1EX4mhqZU
P4MlnNPbPz7JgWwtoeWB847T5pFHSrA1eB+pF0O2Ve0c4LDwNBkSDvtmTlv8
lOysDmWtB2/x0KP2ME7Cjc5PNBtHkV0lmFst6b14GdlNQq+Hh3ovY2RPCT16
+JRMeED2knApyTHVoQ21Xx8JxmX5C/Kdyb4S8uYXX+wUSfaToNWpeFxMHjlQ
wtsTzGbuJ/ISCfND5hrUGVP/CpKQ4nDDcbwTOURCeuNF59uB5HAJmxM/5O7f
Q16n1m+os8yukjdKEMbuuvG6nqwO5Xc/fUi635P3fwmOm2JL/5lCjpVQMq/M
YtdG8i4J5+NrQqefIO+VsLbHVP8HT8mJavs4f7FqUxsafwQJfa5Y5YYPJysS
uk091/mpDzlJQqJuRMzxreQUCfutfvNIyCMfl7BrVN16l2/kdAmWrVZtXjGY
xsMMtX3l98/1WEjOkvDizQUf6QA5R8Jez90tSvl4elGC0/WFlpEPyfnq9x1/
F272gVyg9o8RBv1ZCxqPCyU8H1fz/oQxuUiC1ZPE1eOtySUSeqYKCwdMID+S
sLr1z4oBXuQyCQVnaiZiFrlcwkzP17rmPuQKCVnJG3pZcldJmD6lffkUb/I7
CduchEdOM8i1EiYstGvr5k7+orav0rLtKZPI3yT4fMxf8NyJ3ChhgatdiBMv
r5aM59JQ5ycWZB0ZovmivhXdyK1kzL7QU9fZgKwv4/fi0rGmbcjtZHgUhSZY
tCMbyqidM67v1e7kzjKWDdB2GjiUbCxDo70x+N1UsqkM59vz/q4JI5vLaFnW
4vWpA+Q+MvwHh0aFniRbquX53eRu0VXyYBlHHYyPOZSRrWUY7vZf9uYdeaSM
1NaeQ8O+k21lHLHe17VVC7ofQ8bknHsn9vxCdpbRdHrGoYhO5HEy7kW4tw8z
JbvKGP820VUcwO//MmJLn8kN9vz+L+OHX8hpDw9+/5dhMml9TJ4/v//L2IxG
nfK1ZF8ZM5oNi3gZT/aT8d+x1/2/HyIHyjgz6aljeA55iYzqeNY6v5QcpJa3
Q6RYUU0OkXH1yk99owZyuIw1zz0OZLalv1/WyTiwfk+vYWY8/0RG84FndpcO
I0fJWLXFM/aJC89DkTHo0L6KU57kWBnde/3h8XIOz0dRr1+79zaD/cl7ZSR1
OVpjwPM9EmX01s7vFRtKFmSM2Zw78Xee96HI2BD/229Ded5Hkoyiy5v3n07l
eSoysu9+Onv6HPm4jJ7brY23XuP5KjIMes+tsSkhZ8iYcDRv8/1ynrciY+al
wuihNeQcGX6zX5sPq+P5KzK0z0VN3fqFnC8jZ/OWV2u/8jwWGe+147/78PyQ
QhnLr3Tb96E5z+eRMcvh5IgynrdTol7vFKHHGBOe16PWx0jf8GJLcpmMpb/v
jfvK/z4tV+uv+Mj0AQ7kChmdt/Yy0h3L83xkvP3XonqVK/mdDPPMCs9Ad57v
o9bv3ydHsankLzJ6bdGsynTjeU9q/z5UvLhqIrlRxutQt8CF43n+k4JDK3/V
pPHPtRU0L+3yUZ9/v46Ch7sSLOZ7knUVpO1O8+s1g+dFKWjvye45zSbrKbh+
32dOL3+yvoJhTgaFxkHkXxQ003nS2GIdzxdT4PXc6tPpGHJ7BWFFLa8FJ5IN
FfyZE9DO7ijZSMEYf7/U9ed5HpmCwtZ/VPUoIHdVkHRs75uCe2RjBdteDvzn
UBn5NwWmSQuWZfK8f1MFOwv75up+JfdU1OfTCb3MdPjziIIImx2tCzuSLRT0
0XvV4T+er9ZHgcX4fsejeP5aPwVXOjxcl82fZywVfJjw1e31IvJABT/s9zf9
5M8/gxV88Y1I0D1JtlKQWenFoh+SrdXyDQxv8ZHv1zFcwYHVhjsC+vA8FQX/
Xb3T1cqLbKNANNS1E7eTbRVYfu2TezGXbK9ge3TKEd3PPH9fAd6euxvXi57v
HBWs1V7Y5ZY72VnBVteuemfWk10UOL4J2fnnCZ7XouDgsZHp0a/JExSYxRtb
DO9Oz5euCtZkOOeEeZInq+ezaXmrD/x51E3BzZ62KzNyyB5q/a3Paz6/geyp
4KtN+TE7e3q+na4gqOBGj3ERZC8FLg4mf+88R/ZWsHxWl8+D6sg+Cmr1TeWn
lvT8PEfBgBEfN7gvJPsq2FP+X4fJh8nzFZStlVOmPCP7Kei53vHcyE70vO6v
YFDJw6DePL8+UMGiU13aHF5NXqTAp8no/fFU8hIFekOMrl18QV6mlvdxlGsR
f18QpOBjbubddDdysIKA8qzFsRvJIQp2TPCeZnaSvEqBd8DRvvZVPM9ebQ9l
fxyrNaX3F2vU6zk56ngXL/I6BY1e1l87xJEjFKy6PEnz5hLPv1QwOfVY4Mk6
8mYF/dtkfvzO36dEKRju+mto2lTyVgUt7c9EBG0kRyvwfODncj+FvF2BVXzo
gqM3yLEKQicO8L5dRY5TEB4w6toiPb7flYIFerb7fYaRE9T+lPQgfeAS8l61
vf1z8lbvFPJ+BcarXziwN/z9koJdFdHdV5nT+6e/1OPrJe8ZOIcsKPi+ebFZ
cSJZUhBp3993x0OyouCifX2jP887Paig47ZrP595kpPU+q0oeWObQE5Wv293
m6zDD3nei4INZ713/mJA79tS1fZr3F1nozX5uIItLo8XXJhKTlMQl2/2V1oQ
z4dRUNzkkFG9k3xK/f07hZ9deR5LhoJ5Xq033LtEPqNgU/PkAfUlPE9GwXnj
neP+4fmy5xVc66o/P6yenKOOP/8aLrZsTe8b8xQkv32/wbwL3z9PQdNB1zas
J/mygtnPfwkPtCDnq+U5WBedyvNarqnldWifa92XXKDgs/bdytOW5JsK7Las
3hE9hFyo1l98oPnt4eQ7Coy29pumb8f361OQemHq1TdjyPcUPHgV26thErlE
gcmodglVHuRSdbyoimQOU8mPFLCjATWOk8lPFNz/E/7H+PvWMgWjdJ58H8Lz
ep+pv3/sZuoQvt9fuXq/etxlxux+5JcK7i5JnPiB10eFAodG6+6BxuRKBfN3
GWfmGZGrFLivSLLw4Xnn1QqONbh8Z9rkd+r1sNi5tdu/dD0+KAg8m9kzpprn
8yiwdRp7PfspuU5Bnkvm2vRi8hcFi7N7hf59lVyvYEaL0IIPPG/+m4L82WuK
HvB8+wYFdSn/jXzA8+YbFZwN1VqRfZj8Q8HlpjGWYTwPXothT6TeT3+eR6/N
0L7FzaO6/P2zDoNp78t60ZlkXYZhL5h53//lAzGYlRouy+f5+XoMST2/xSXy
/Hh9hifzAqNdSsm/MKQ7NLGr5Tw/iOHP1S7CYp4n355h6OvvcVPf8jwhhjPj
lz9vxT83YvjMHG7K/PPODBG5Sdq/vSd3ZdjX79bjWR/Ixgw/Opwu7ss//42h
pbfu+nr++6YMWm6wlHj/6an+/LHtyzxfks0Z5i7c+cLmOdmCIWHuAE9dfj59
GIp9b62/w69PP4aACZHBu3j+vyXDqi+n9f9X/wMZ5nhkN7lJfH8EtfzdoxZv
53nPVgyTVjwfUr2LbM0Qu+rjXl++X8JwhvEeV8YdieD7KTB0Cgs6GR5OtlHL
88uBxb+tJNsybHctTTq+lGzPYH9gYpptIN9/gaFj2NKcBL7/pCPD/Qa7Hie8
yc5q+zBuHevIxy8Xhq8dyp36TeD7NajXK7Muv5LvTzmB4eKCi3/vsSO7MsQZ
Zi3p5kCezBA+Kt3hP0e+vwNDaOTzmDS+v4QHQ+6zDVfH8u/zVH//dNoUY+7p
DGFwHH+C/7wXA/szozZ7DNmbYf7+irZ248g+DHfr3Q48diXPYdg9ZdkxC3e+
fwRD4LHELcmTyPMZgv3nVJa58P/HMKR12uF3mJfXX20fh5P96vj5BDLg6d1m
Trx8ixg+BtcULeTlWcLgutDrlRP3MoZu1eynCf/5IAbB8cwAC15fwQxir5pn
d2z5/3MYTt2rWWHFj7eK4VXBghx7Xp5whvg3XmcbeHnXMAx6HHpL4ue/jsEy
W3/haX78CAb3nj/DivjxNzKsUaqnZ9mTNzOMfXVh8QWQoxjOvRTsDPj3bWUY
El0/INaDHM3wEyN+TplP3s4gad0zLllOjmXwtDKqLOXtM44hx6VGp2YLeRfD
4Y/nTbfx/SwSGGzvfjFq4P1lL4NL6L2AQ3x/1f0Ml+yutw/i979EhsLmQ9Nv
15D/YpjRZBh5k+evC/9fHyssagzJEsOGLquWp/L7m8IwpsJAuz3fj+IgQ+Ps
Ld2f8jyyJIYlrt7ejg7kZIaqloMPb3Diee9q/4v6tH/tBHIqQ+2H+dcvuJOP
MxRoGZ47M4ucxrD36ZycVQt5Prx6fjNbGg5cQz6l1p9f+lp5BzmDwbG+2vAb
z6c/w2C3YfiYPUfJWWp9zBIqc86Sz6vnF9Px+YTr5ByGps93ChxK+f2foYX7
kJmBL/n9Xx1vMrabTeZ5ZpfV65VlvdSO55nlq/2956mWH3m+2DUGixPysIp/
+f1fHV86vHzpzfPLbqrnYxVg+ILv11vIsNVr0JzMDuQ7DP8M1bLO5vlfRQyP
P+zxNh9Ovscw8sb4W/d53n8Jw5cDy/P6TiaXMpzVzBh4aAb5EcOjGqvL+bPJ
TxhGrB/76IYvuUwdL8p1z4wNID9jSAx2nRAYRC5nmDbraZ+GUPJLdTxMbGrX
dhW5gqFkwN3ZXtyVav/0Td/XdS25iqG5ecdMr63kaoY7+/ytrxwgv2PwGFhz
+8kx8gd1fK2Imh2TR65leNfRLu3zXXIdw6wwrwAvnj/2hWHXnU7nvb+Q6xnG
bUwLLNDm+V7q9UnNq27SJzcw1PSMcbcxJDcyZMi35543Jf9Q67+oW8RZa77/
w0G06p9eZjPuvsP/Ad5+8C8=
        "]]}}, {
      {RGBColor[0.772079, 0.431554, 0.102387], PointSize[
       0.002777777777777778], AbsoluteThickness[1.6], LineBox[CompressedData["

1:eJw83XlczFvcB/Aiyh5CCKkkhBAi9KEQuWRJSZIWLVRTKu1N+7TPNEvTQiEJ
IVu6FEmSLSEUoSu0CKEowjOv5/mexz/39b5nzpw5v/NbzvI9vybbe25y6iMn
+zdATu5///u//zqMbv29/+BT8Tsj+h+QVLbOrz7MrITNYf3DziYwK+OzRcmO
6n3MKniw6eGpqTbMqvD0t+1+t4pZDWfWjyj1n8+sDrkRNoN/azNrQLukbv6Z
8cxaGKvZsshcmVkbz19FDl3Yh1kH2TvmLf3y5S15Oj7dGns0r5FZF7ZrepR/
VjPPwmOdDb7Bpcx6eHN39ij/AuY52DHpSaNDBvNciJ8V7X0VyzwPravi4sf4
MuvjQdothZV2zPNR9tFhuvNa5gWoD8t+FDWXeSFEVen9F6kyG6Dsy0b1mt4m
8iIYRL6dF/aaeTFUSqvamsuYDTFtgtatHYeZl+DC7OrAoxHMS6GV+Hxajj3z
MqyYyilIMGY2gsPLveveT2EGVl6RHrg2gMwFJm3uUp748Q2lL8f8D+PuZz4g
c5dD83352AtnWPoKjBFMPLsziaWvwFPh9yQjV5ZujAtrkwrnrmDpxrgZbXJ9
8ziWboI8/9UjfL/9R+kmuJoQMNHkDlluJTrnlDV7HWDpK5E9ZSNnlzdLX4UL
9t/zOWtY+irM1JxQqjuJpa/GvNcp7nadjZS+Gm9VhvbnVpHlTJE8+3ZnZhZL
N0XKmZlz5b1Y+hr0cRyprLmKpa+B8JBJlutElr4W0/eajXXteE3pa3HjUsAJ
g1yynBmkZybYpVqxdDNsGmB9JmIwS1+Ho3MXLVl5/RWlr8OIjxcDvnqR5f7B
iOidZ6+os/R/MON6H5+RD19S+nrMrwyfMzuUzF0Phwcx332msfQN4L9funpg
fQOlb0D99qDrmolkOXMMds3Y7buMDHN4fA/3afv6gj5vjre+qkv8j5HLzJFt
YchV3E6W24g+a9efeTWUjI24YyPY0FD+nPJvxO275wbc2k8u24jQJesWe8wh
y22C2cHOY8O+1lP+TUhYuWemWTGZuwlim7o1KuHksk1wkNfJ/2JGltuM0t+f
l6Sosfyboeymeb7pUx3l34xb49MOrS8nl21GTn8d+4npZLktaJhS7XSDQ8YW
vNqheL1lDcu/BRN1n29dpcPyb8HpiXnzRvZn+S1wUDdE2/jlM8pvgXllG+X2
nSNzLeD40LNiZhy5zAK8to0feTvJclvBWZTf7KvP8m/FrtzAUWsUWf6tsBHY
7LZ++pTyb8XXFbM1n+aS5Swx6OWIqiv7ybCEz3+P416uJXMtwXU7otYzluW3
hMv9mQqcd08ovxWMAuc1qZ8mwwoDXiuptfuSuVYo9xm6vcaIXGYFrVtXMpQH
sPzbsOzwgOzQ6lrKvw1Trg1akJ1K5m6D0HLwyvXbyWXbEHJopkqhDlnOGqp6
zdZ/Oh9Tfmuk9K0S/y4jc61x0MCibW0Sucwahvccyr5Zk+W2o+1gzXP9mSz/
dihnNHWMlWP5t6PAq6G4ufoR5d8O8Wjba6OyyHI2SKmaN6/BlQwbdIZwQhQM
yFwbTHg3SetMf5bfBhVO71OePHlI+XfAq3P8nZA8MnagOs7+rnA/mbsDLZfm
ftJaRS7bAbXwkJePRrP8tpjqalK/ur2G8ttCvjU7eWIlmWsL4SCXkYa55DJb
rMg3tZRGkeV2olDXcb6eE8u/E2tzfpW8XcHy7wTy6rz+m8jy78TOF8Nuq357
QPnt8EOl3/S/B8nqdpC/XPqkdSUZdggy3zHjb2v1/9nODl9M15QOTCRz7bC1
xORmuh45xw4fr44Oc6q/T+XZofOQmrxcNLnRDqceqd+crUuW24WE35VXdtbe
o/J34ZDunWeHwsnYhcQx67+PmU6224VLRl1JS+/epfJ3QcGefyXAkZyzC+dG
DLY833OHyt+F890NZrMSyY27kBvidcR8NFnOHqojYhbmHrxN5duj3sW9JkqX
DHvMiDdQnnilisq3h7X7C5NX68hce7xbeCzpYPMtKt8eTcsuKo1PIJfZ4+qN
OvN788iN9phi5XHN/XUlle+AcRXDf/xMJqs7QH34UBOOERkOePgk79LOrzep
fAccHXl27dVjZK4DbBxOdu6xJOc4YHX/GxPa5MllDvCIX7K8z/EKKt8BB1NP
dyWak+Uccb78TG58H7K6Iyb8MyFh46UbVL4jVOR3OAc7kO0c8ey104ErQ8lc
RwxovOX4oLycynfEkZaJB/eHkssc8Wrs7D0/F5MbHWEbU3ph5/frVL4TlM2t
bXrOkNWdZM//4eFr3chwwuum5VOdNcl2TmgfYGg6sq6MyndCVoRi1ekUco4T
1v99oVawhlzmhInhvK4rfciNTpiVvmdSZ8A1Kn83pi102Hv6y1Uqfzfu6eet
Gu9Kxm6EzDGTjH5dSuXvRsmrZ3kjbMjc3Yhd+vTkw9clVP5uOKwIK/3gQC7b
jRVlKiZKzVeo/N3w+a10/b0rWc4ZcWaKaas7L1P5zii5Ye99KJ4MZ1hr5gUl
a5PtnGF+JcFD4dq/VL4zDH0s7ZqsyTnOmLsm0SrvbzGV74wTzmW3VI6RG51h
fzz68yBzspwLZg/94bCt6xKV74IxWR/LrTLIcIGfaYjvwRVkOxe4jNy8yLm1
iMp3gcUh/p7tqeQcF6y8enDC86XkMhdUDW/skP98kcp3gYJtcfqZk2Q5VzzX
XTH9rjtZ3RXhqdFzD+uR4YpHClFKmZ0XqHxXFA20Xqdzjcx1xdhZR6Rfksk5
rjh1Z2N3hDW5zBV3t0QHT9YgN7rCym7kwuMt56l8NwzfdC+Ad5as7gazr6fv
GAaR4QYlnVNFhUZkOze8WGalvbgvmesGy2U5Tqk3z1H5brB1GhScFEEuc0M/
zahOK0NyoxvGfM2Ivd11lsrfg9HVC9dbXCSr74HD4dCzHv5k7EG0QmOSgRHZ
bg9Gmiyz8FUkc/cgz3Je5OFHhVT+HlwN2K215RC5bA/6e33RavQiN+6BucaE
9t7lZLm9yK2eM+r1CLL6XqyO+DtpzZ0zVP5eTBI2LFXyJdvtxXmDPrcvTSNz
9yIzK+fC0sbTVP5eWP1r9qVXSC7bixP3iiLSVpIb92JqdudtzrdTVL47LnjJ
e347QFZ3h/asufExZmS440Tmth7+7wIq3x1ZD7Q0dAvJXHcsa41zFluTc9zR
ZdJP6X3vSSrfHfGLrM2e55Ab3ZGotF7IW02W80D7o+m19p0nqHwPTEwuWl93
hAwPJPZ8nqRoRbbzgKrIWztVicz1wLGUZaGTTx2n8j0Q77S42cKKXOYB3fzj
LzOHkhs9cGSa9oLIu/lUvic+Tv5n+XA+Wd0TtnUhU0ZuI8MTj9KbR/pMJNt5
IuhZgMp/LceofE+cXv/sv6pr5BxPeH0/uk85m1zmiX6T933ihJAbPRHbX8v4
5XayHAfzunfZuywjK3Mw9dLXdbxxZHUO5irGF636mvd/1uPgr8dopbJqMjj4
Ou/hfZPTZHMOLh6xVXuaQrbjYEPoz5GTOWQOBzdnTq/pWEPmctBx4s3huslk
Pgf2I3dnSf4cpfpw8PpFhsmf1+RCDkwe9LOOuE4u46Cv0izDmUfJNbLy/37s
8kggN3JwI9/WdooHuYOD0Qr3bQPNyXJeuGI0aZidAVnZC9sWb+LGaZLVvfBi
ZTFnozJZzwsT7z4QmfzJpfp7oe+1wuQT78jmXpgzNbr/hSqynRfGXl90al0B
meOFX3FtxvsFZK4XXBcaF8cFkfleiB305d9JzuQc2fdf/Tvs8CZyoReeWKjy
joBc5gXbe2eND+uSa7ygq6Ip/3IUudELG5qazyT2I3d4YU31i2mfuo5Q/b3R
R8vn34h3ZGVv7FJ3u+teT1b3Rr6f+LpfDVnPG9Z9LfrE3STDGybbe0O3FJHN
vaFo62VckU+284b9Qp8pczPIHG9MtDHo7o0hc70xYWnmnOXuZL43Vgc8udx3
PTnHGw8GzlpQNItc6A29J9eCvwwjl3kj6/CFbdM7DlP9vaETqPxj/iNyoze2
xdc+8L5E7vDGiCUnteqPkOX2gbv197rdaWTlfTg67pbC0Xiy+j6IZwR3lISR
9fbhd01Deh9/MvZhtN+X59t8yOb7EBeibpjpSbbbB6Mdlos22JM5+2A9NDjD
w5zM3YeRoyqnBBuS+fvQI7dnmYUmOWcfan+tFOUOJBfug6DoZFfjt0NU/30w
Ph5Qt/8VuWYfSn9eOBV5m9y4D5l/r2hnniN37MOCD2snfBGT5Xwwpyuu689+
srIPdmjstj23hazug/TlCR6ZM8l6Pvg7kuPoqkSGD35MUrUqfZND9fdB/aG6
E3JXyHY+qG4rPhGZSub4wPrniv1Re8lcH2jymr5dNCXzfXB73YyTZpPJOT5Y
bmajVdOeTfX3QYltNudpBrnMB5nbm0UWpuQaHySNHq+97/tBqr8PKq67zerI
J3f4YGL5idBl9mQ5X3i4GtscUycr++J84KNP+1oOUP19sULfI8ThGlnPF54Z
Rks3Ssnwhf3z10dbXMnmvhhiNaIvDMh2vuh8eP3vwAFkji+KQhKK/ZuyqP6+
GGpfUvKuksz3xblPRaNTC8g5vtA5rZQ0O5Vc6IutVxZXfPInl/liZ9JSf317
co0vsr4kH2kzIzf6YoBaTXbeXHKHL56YP24fOZ4s54fv2zcPnjCQrOyHuLVZ
DWf7kdX98EcpOKpIkaznh5f3fz/f0ZcMWX6NJRur5MnmflhYFjJeX4Fs54fV
xtP6rmXpHD9I1MPyvnVlUv390Hu7OsW+mcz3w6z3kTZD6sk5fmg26Qw/XkMu
9MMr18OcAU/IZX44M/D1+6Ps8zV+uP5458xxteRGP0RJ5w9vu0nu8MPgi7Z3
/jlLltuPz92/JJszyMr7cb50q9eECLL6fvRzqQ4rciHr7ceyhqsLe9eQsR/u
/yxTSFIjm+9HxIBdn2reZVD99+OKgUJm3/Nkzn4ovn8SPSmGzN2P/Dan2FU7
yPz9uGX+ztt1ETlnPzJe9jotGUculH2/56Y1o/6kU/33Q/0l1E+8INfIvu8n
b3DJv+TG/cju/2bHsBxyx360hSzaG8Ajy/nj7MNXh5o9ycr+mPvywH82FmR1
f7z1tar5ZEjW88fCaMvUq9pk+GNdTVuJhjLZ3B+rFvrGW3VIqf7+GL2nr1HM
fTJHlv+Z4ovfx8lcf2yWrLkhjiXz/VHYWey5yJ2c4w+FF0kmxyzIhf4YOdrl
yz0Dcpk/QnfJC7RVyDX+iNSOme3Vmkb198f2Hc7tC8vIHf54MmHj3aMHyHIB
8Bh3dnZlNFk5AKuOf8tU3U9WD0BH7rUDq5zJegH4/Kd2z1YLMgJgf03jouFK
snkA8lcpb1RfQLYLwILFBkPydMmcAEx5URM5jpkbgJ5ZE6qXzCHzZZ9v/nip
dhE5JwCpPvWNu4zIhQFY/KhJU3sFuSwAUZZGXUfWkmtkv7d8itw79vsaA3Bd
xdv6qj2rfwBC9J+YRfqy+geipmf5mJnxrP6BSK6edE8zg9U/ENPPW0q/HmP1
D8TL44WDDxaz+gcipCzveMltVn9Z/kF/R9s9Z/UPRLHUoI/xR1b/QKzjiU/G
9mftHwiH3NGbz01i7R8IT7HA7CVr35xAZITY147axto/EPdc192TC2LtH4jA
U++n381i7R+IbuGXl08vkxsDYZK76aXkGbkjEKFGPzVm9JLlgrBQ+fatnGns
/A/C0oC93hJrdv4HYY/+/SMlcez8D4KZacukXdfY+R+EIsX9Zzq62fkfhGm/
pz9oncGu/yDoqJWZfrNl17/s+yqXdg4UsOs/CB43x9k/usau/yDUTjhV+b6F
Xf9B6Aw3n+o6jN3/ZOlzs4/JLWX3vyCc1lCe1ted3f+C4OU068nYTHb/C0L/
/p2iukp2/wtCa3RAR/V3dv8LxlDL2QftprL7fzCCl88309rK7v/B4LllWr+I
Y/f/YDQOnaLXdIvd/4Px2aZXV6s/e/4FoyqQt9JrKXv+BePyDrWbaoHs+ReM
qJXbMk9dIHODoanxMkjSSuYHY9yX22KbCfQ8zgnG3XLrgnvryYXBsHhwdXUZ
l1wWDJ9dovEzzpNrgjFWN2lcQhN7/gejZajggcEw6h90BGO2XGLTu0VkuRDI
x1+qjnEiK4fg5kpDF4tksnoImrmm2s8ukfVCUBG5SmD4jowQnKxyWnJgAOv/
hGB0oM38vpNY/ycEdb5D30fOZv2fELxbf2/3dWPW/wnB11iLMQ12rP8Tgh3R
nq/EXNb/CYHOv7sLKnPIhSE4a7iBd/86uSwEx+59HFPL+l81IdjeMmjO3b6s
/ycrf9aknn5TWf8vBJtsZ9qbm7L+Xyjk+x1cGubO+n+huNhc3FwuYf2/UCic
0eXMvcr6f6HIEBimHmxh/b9QjEzrztQczvq/odi2Q1teXp/1f0PRNsY0ethW
1v8NxfG2i+Nvsf4zNxSz80pddbNY/zcU7aHbpt2+wvq/oXgZFGn35Dnr/4bi
kFx5fV0vuSwU1vPOeOWOpfFATSgCb+xbtH0muTEUTY8lx6OXkTtCscAhP8Bj
Cxv/hGHflhFTrD3Y+CcMq91PP86JZ+OfMDjdc//0+RAb/4ThXoHj5uDzbPwT
hog+ez9qs/GQeRjqT1f6Gj5j458w/LrrIjBqYeOfMAyZuUg5/wcb/4Tho4n2
/dEKbPwXhj19aox1h7DxXxhOTVFwymLjucIw1NpsS/efxMZ/YeiTF1EsP5ON
/8KwSHfA2qbFbPwXhpm5u6XX1rDxXxhGtlYYrdhOluOiK97KYLw7WYmLG9c2
ZCZyycpcrD2i0JOSTlbl4odN6Yyoi2R1Lh5ITByNnpF1uFjzReu5ai9ZjwuX
t926iho0fjbgoiww/s2rNWRw0feydulcN7IpFyk2i18URZLNuThZ/aTq5QGy
FRcfp0f8PniVbMfFzhUXN2/6j+zCRa7esqFFf8kcLto4F4K11Wh+wZ8Lt4ZJ
U4IWsvkHLiZktBsrryfzuLA38NM/acvmI7jgb5M36LOHLOVihaf3+qfe5Bwu
RmXxP6zwI+dzsfX0Jyk/gFzIRb/3E9p3RpCLubi+/NPJUD65jIv0+IYh63LI
VVw85F9cM+QsuYaLSVdmVWyuJNdxMXxysXrOG3IjF/Xrjk0RDqT5mhYuqpxd
HD8bkju44CW2HBvoSe7mQn5QkS4vn83/hGPdhWnz6t6TlcLx37ltCcHaNN+k
HA4bB7daT1eyajjODW4Y9+4sm68Kx5/bWUtX9ZJ1wtGa2Lf0qxHNd+mF417a
nnRRBNkgHIZDpPZvb5ERDqSft72gSPNppuHo4zxw90RTsnk4Ljqq9T+bQrYK
x6YD//XjPmPzceH4WLPmz6ZJNJ/nEg47s6pTXA8yJxw8293HHSvI/uFoLjZY
FDiOzR+Go3aUhcNCDpkXjsIf1kfOlpD54Viu5X7lM5t/lIZDo3nNxAgjmp/M
CUd9luu85DByfjg2m1QOHXKFXBiOwdu1d/ftIReHw+BM5/xIYzY/Go70EZoz
skTkqnCU/vmvYBibT60Jxy+1xs5kXZpvrZMd//Nao1cGkBvDYX9zWPaaSnJL
OMrm7vXHYJrP7QjHYcnJarPF5O5wKD+tvHqNw+Z/I6BxQrxRroCsFIGEjB6T
W61k5QhU57ko2k2l+WbVCCzzlBc/s2fz1RGQ17igcTCbrBOBM63bzd6+IOtF
ILNr+dOaUTT/bRCB5Y567r/WkBGBBx2uBfEBZNMItHuoJP48QTaPQNtC+5cP
n5OtItC9NVtzgiKbj49AgF6ImuFcsksEdnT9PLZ0B5kTgQ39xl8wjyH7R8Cg
OHrZo1Ns/j4CqQbnhcJaMi8CXw1M9Pm/yfwI3HGYwLXWpvUDaQTWPd5nXLqe
rTfIfq+3/OlPQeT8CAyavuXw42Pkwgicvalh86qGXBwB1Yb9O0//ZOsTEega
l7fp7zRa76iKQP3Hof/t3k6uicD5lX33bYwj18k+3zmg+ncRW0+Rpfeve/34
PbklAsnmzUMTxtP6S0cEfjUo93ZZkrsjsPXBjRLHNLJcJPY1/VNs/pisFIl7
SSUeBkq03qMcic92aT3qC8iqkThw10VV346tF0XiyCYnuVUxZJ1IDJ65MF7h
BFkvEifvt23Tekg2iER49qprx3rY+lIkomaN/V2sRutRppF4mvnFZMkysnkk
FhwqzX1hT7aKxPEv+r+GJZPtInHM6GiHWQnZJRLBBydFiz+SOZHIf/jwq0Sb
1sf8I+Hfbl9b5sbWz2Tf/3JT08SLZF4k7JJef0z9TeZHoumfx1+Hrab1N2kk
Gqt4VdUCco6svhkr1Dqfk/Nl9ZNmmzyeTOt7hbLfwx21fZEHuTgSzuKu74fL
yGWRuCof8s/70bReWCXL764z2mA/uSYSdctV7gbVk+si4bO6oGawPq0/NkaC
13aXvzmO3BIJ1dWrhh+vJ3dEYtMH89qSKbSe2R2Jc4du1fp5keWiMGvRtOEq
18hKUTAMtBkyVZHWR5WjsEBDpcdoNVk1ChPT/+wdziOrR2HxvG0RCY/JOlHo
dJq1+tpwWm/Vi0Io72tThQHZIAruu+6Mnb+TjChgaa28XDTZNApzRW/6HD5B
No9C4KH2s2bVZKso/PtdqrzqC9kuCgPCg1Q7h9P6sEsUJEe5SevnkDlRULg2
ouPyBrJ/FHwH5yTVe5K5Ubi1YeGgrWIyLwrSMt2ox1fJ/CjkNjyzmPCBLI2C
XXJ3/CBVtt4dhTcvc9pijcj5Ueg5Ge/vvpNcGIWRC2a/t2Tr4cVRMPOPt/M+
xNbHoxC9yiLhfiW5Snb8O57+TfhAronCjH+yTEuVab29Lgq95/pddjAgN0bB
pX29/7+25JYo8Ncddo4JJndEIWVMx8URInJ3FJIqh3jW5pPlojGj35l5QcVk
pWgMTrkl97uCrByNnnk+SZMfkVWjIX2y/UX9K7J6NOQnLLm8voOsEw0ctLcy
H0rxBHrR+HL2iHejPtkgGpNmvZh5ZhsZ0eD+l3utJIxsGo188xTx36Nk82gM
fXBziHwV2UpWnsFkYW0r2S4aVe53XXoGULyDSzRER/peNdIlc6Jlx7vqsh2L
j/CPhmCXbQHiWfxENMxVhk/JvEbmReN8crm2Fou34EejfsDX4FlTKB5DGg1r
zeNtllbknGg8iF4e1jeGnB+NwoLvA6oKyYXROFi85uCCOnJxNPo8NPbb+Jdc
Fo0jztMOv9eh+JCqaPQ+Kxq1ZQO5Jhqq/dP1bH3IddF4fWfB6HlZLJ4kGmqD
L47+WElukR3/2XsbU76TO6Ix7x+8c9aieJXuaFzus0PRl8WvyMUgv6l3aIw3
WSkG3QlrDTuEZOUY8LznieJPkVVj0KxZMC6hgqweg9AT/b7efEHWiYG8ra2G
7neyXgx0I2eduaBC8TQGMbgVY74zYRaLr4nBbpN1MyabkE1jcOVHTsn3bWTz
GHwtVZ973JNsFYOqzPLjsbFkuxhYr/i5KeYI2UX2e2sVv2+sJHNisKmOE9T+
hewfg4Mfxbf3TKT4H24MRnx5PPTjajIvBo84yufzvMj8GASv/vVX4xBZGoNr
lny18GfknBjkHTl5aNUQij/Kj8FP+W9WVivIhbLfz+lT0OVHLo6BRDyr+eJx
clkMFNeW+EiayFUxuOSQGqyiSfFONTFQMF19f9Qucl0M3j6e3Lcig9wYgxsF
NmdXVpNbYsB9VfLsqzzFV3XE4PGxuKg9i8ndsvob/TK29mPxV7E43TQrcOq/
ZKVY3P3KGd2oQPFcyrFQsfCavcCKrBqLUTuKC4UXyOqxGMA3zggaTvFiOrF4
0ZasO8CDrBeLQWax88MfkA1iMT77myRbjcWrxeJpyUqlAxZk01hwTXdoxyeT
zWNx9ev0u30qyFaxqLayMDDuJtvF4sYa30XX51I8nUssTj7QVyjmkDmx8Fkc
ZCk9SfaPRdvKt4ct3rH4vFgMOdw0oVON4vt4sdBdtqHcbgOZHwuXf6qDOsPJ
0ljw4x0Kki+Tc2LR9PrW88rv5PxYHLr3REm6gOIPC2MRrXCnujSQXBwLzrdI
3cxSFs8Yi8RQteeeveSqWMy2fRj1fT7FR9bEorZiy4njbuS6WCjceOsYlUNu
jEWV3tnWaU/JLbEI8U/WVWDxmR2xaA4b7rN6Cbk7FgXSvm2eXix+k4fprkLn
s3lkJR547leV9evIyjwsOefXX6kfxY+q8hCXNuHF1VlkdR7M8/o+eL2ZrMPD
P8Nm24h9yHo8tHQdtWoUkg14cI60F/meZfGqPHw/+uLAuPtkUx5OmzvtK2gh
m/NwKV7bsKUvxcNa8TBxbb/nk8aS7XionPFZKWs62YWHN/N7lBwNyRwe5OXO
1b9bQ/bnYW/5+dWvtrL4Wh7Kexr6r3Qg83io/mgymMMh83nIClTus5VLlvIw
fv7+v/58cg4PQr1ybn4OOV/2+akH/zaz+N9CHsaNeTyQc4dczEOTVmL9nGYW
D8zD4Y1fzunIUzxxFQ/6rpnltWPJNTxYj8Dw5rnkOh7OHFZ/dnMduZGHWX4r
e5tdyS2y4zvxUYcOj9wh+/zCQ3NH5JK7efiz6/XoK1dY/HIcmkQKeQqPyUpx
mPRQ27i3nawcB/0L3hcb+lF8tWocNs5+I16pSVaPQ8NTkzeXjMk6cRj/vHKB
8U6yXhxG1287mOtHNojDzvorfKdEFq8dh5f8hFbfXLJpHA4GWaRNKCWbx6Gn
Wzqwp5ZsFYfd7ZdjT7aS7eJw88SQHvwmu8Rhr4/+Extlii/nxMFl64qmZE2y
fxycbvFGnDRk8elx6Pt1jGLZNjIvDpVbzrsvDSXz43DmxMSX74+RpXHQWXom
79Mjck4cOmJOtFX9IufHIXb0cYdYDYqHL4yDxpFxJQdXk4vjsPCgd+QYNxZP
Hwdvj7bVjvHkqjiIVg3nmeWTa+Kw3W2tU1UluS4Om7cHHnNqJjfGQWnfBdHV
vhS/3xKHovHn1MSTyB1xGFEev2wDyN1xMH1YMKJmF4v/j4fBmIhl+yLISvG4
e//ZK9vDZOV4vF5ZMJ5/k6waj0FnZ4RlfySrx0Nu/RRfLRXab6ATj/gfb3Mc
FpL14jF119aZq7aTDeJRxHm9cU4kGfEY0HppxPxCsmk8lmoesop4STaPR2h5
T3SpIu1/sIrHjnX8+VazyHbx+Jo3puCyOdlF9v2F3+MdvcmceFisEVWlSMj+
8chYNvXSgWtsP0U8jlav2PbxI5kXj3817caUjqP9Gfx4KA13nnp9BVkaD4X0
6rF8N3JOPBL23egIFpLz45E/O9vHtpRcGA/RK5fjcu/IxfH4+L56wRcF2j9S
Fo9RhTFzPowmV8XDcsgFrmQquSYeXYkJMxQNyHXx6BarDtuwhtwYjzP5j9Y8
sya3xKPPIxPjfHdyRzzGXJjZ1BZB7o7Hg6xxq1elsf0rCRh05ffLA/lkpQSM
combda+YrJwA4+UeN8+y/TKqCYha9Hv0wudk9QSEXPB2mtdO1kmQ9a9Xmnb9
JusloOxjZd4LZdqPY5AARQ2fTW1aZCTAcrrbRAUDsmkCLpTXh08yJZsn4HCr
3A9tK7JVgux80PJVdyXbJSCw5Gq8RjDZJQHlqTWCiBQyJwFpi9NMXh8m+yfg
0fiTnzddYfuFErD48ZXZb56ReQmYKT49uoLtR+InoHb15kLrobRfSSr7/WWa
03Onk3MScCNu40IbU3J+Agpev/0zZTe5MAGDuzJN9kWTixOwvdQn/scRclkC
PldlWRpcI1fJjt8P3lb3OnJNAvReLxp4v4Ncl4DWMteUNrZfq1HWfhZC7/ea
5JYEXF7F+T7fiNyRgMiRLgcOWJO7EzBA++nS7d5s/1ciNs0N/+0aS1ZKxDSX
zQGjDpCVEzGKn/x9yTmyaiKWNufefX+LrJ4oG69t1S9qIOvI3PfOSp8Osl4i
1tttdLbqR/vdDBJx9Lj3LD7b/4ZE5P1u+lmrQzZNxJund/LzDcjmiThrf835
ninZKhHa+aIVfa3IdoloGfk4+5cT2SURkyct9JF6kTmJaNjpr3kkiOyfiFaL
phH/xJC5idhp2j7eVUDmJcKueuH8n2z/Hz8R1k3npNOPkKWJ+FwvN6PuBDkn
ESunJ83YdJacn4ggvR+81IvkwkToH4k7//ASuTgRt2eXeGhfJpclItd65hxv
th+xKhHL98027HudXJOIu5wBT39WkOsSIYdl06NukRsToRcWdvJOFbklEZ4K
kQlOt8kdiUjeNmYkn32+OxHDk+THmdxk+w+T4Jv2Z+upG2SlJKxxfm8gz8pT
TsKAf68pGLHPqyah+OSDTw/Z59WTcCN1ySUJ+706SdBZ5nJwIbNeEtRiT11Z
wb7PIAmH3zaYdd5l7Z+EnH4zJ2k8Ye2fhLBk354TL1n7J2H8Mb0J1m9Z+yfB
qVU9+ed71v5JaPDjDm17x9o/CdsfnE1YyD7PScLDAzciRE2s/ZMw+PIM5cY3
rP2TYOTenf+efZ6XBEHWNc7lFtb+SVg1M2HWoQ+s/ZNgHOPQJ+oza/8kjFnt
+W/6N9b+STijfsW86ztr/yREjsqr5faw9k9Ct9KlKX9/sfZPgl336o74P6z9
k8Ab3rVwoxztb61JQus/ilbX2H7XuiQo/Gqc8I25UdYeUw3nq7PPtyRBZYiy
eUYva/8kXM89rXfzB2v/JLj8Kmqy+f/9ssm4VX5OZXAba/9kvPkl8jn3mrV/
MgI0rXbfe8TaPxmuHxSmFVey9k/GksKxz0qusPZPRv74Uxk9haz9k2Hgc0eF
k8faPxmtg47p/clk7Z+MEs1Vnnbs+jNNxu/ZWnfeR7H2T8a3nva1S/az9k/G
uInZ7bddWfsnw3JY76CN21n7J6Nujs6RODPW/slQXqShkbiItX8yPF/13fVU
m7V/MoadePBf2yjW/snot+lz/fX+rP2TsTnhVMQ/P+h+JpXV//fTT2dbyDnJ
mJN03jaX3f/yk2HnsGDOwEfkwmQMXLCs61sluTgZGX8UDI2vkMuScVS/sly+
kFyVDC83tyXPcsk1yVgh6ha0SMl1suM5/ePNW4ns/p+MUdtyx+eHs/t/Mmb/
6J0p8GP3/2Qotb4chr3s/p+Mn5Mtqrf9//7gFJjuX/nD2pLd/1OwTGjhU72O
3f9TIE1K/zqV7R9WTYHNk81jxi1i9/8URAxSGDV1Nrv/p0DSeLk9jz2P9FIw
NyuIozSGbJCCYJ59Q8wgMlKwS6f3wQE5smkKRs5VcRB20fPOPAVvfh/PeddK
tkrBidNnl6W/JNvJfl/ygD6Kj8guKVDMTNZ9covMScHk2ceWOFwl+6dA8MlI
c2sR24+cAttz/wS7nSbzUuCrlOhwOI/MT8F0nVihaTZ7/qfg3aBHr53S2fM/
BcOfHZi+SsSe/ymIPzvt87tk9vxPQZ/Okx/D4tjzPwXyRfNiPnLZ819WH46p
10J/9vxPwbdTZ6cIvdnzPwULPRtXLnNnz/8UHKkbPkbPmdyYgoK0NU1mu8gt
KZCLFl/eZk3uSMHUhGFn35mTu1PQI/Y7aLGK7b/mQ9VANUtoSFbgY84q85c3
55CV+NDadGg1ppIH83Fv+oOBFePJynyYHtfQejeSrMLHywXNGQGDyKp8PBN5
Lz4gR1bjo9/i5vIF36l/pc6HXG+JSkQbWYuPs5IT4pIXZB0+tK8ZmtRUkXX5
aJt20GHBBbIeH68zDxTK55D1+ejzYNiS4ATW3+RD/sH92Av+5CV85N6efEvg
wvqffGy/pa2az/qXJnw8uuwFRbaf3JQPlYCuy1GLyOv4WFTelqM3jfVP+bBe
sczfQZW8hY/Tf02TI/uz/iofIWemrbj3lfrDNnxgWOKWGw1kOz7+5hgvNLpB
duTjS9CewqI8sgsfH8dqxVknkPfyMSjspneFN5nDR/a7G57DtpN9+NiWe3db
kjHZn4/OFz93F+iSg/noGjn5nL8K28/Ox/okQ9drXTQ+ieIjMNnY81A5mcdH
9Lc5x6ySyIl81JdU94/cwsZHfLhc/BbzWJUs4mNzc+78Fy9oPCXl48OyeIun
2eQsPowU9IQXnck5fOzjXgqLYuO5XD4mvnb5e/0Tjf/y+VB3NZS7eYpcwMcR
d4uo2x7kQj4uth97f24G+QIf7rv/OXD3DY1Pi/nov2XuhyMiconseEyZHNt3
BbmMj5Hmnd65n2g8XcHHbRW38c6ZbDzOB2+Jzd8GY/I9Pop2trmEvqfxfg0f
PTEPJO9jyLV8RN4o3np9CrmOj52Tr2RvKqf5iQY+jsvnve1rS27kw9x9j9Pp
nzTf8paPrb0SjmcWm8+RXV95/rd8V5DbZe1bnuX2u43mjzpk9fu2oTlVQO7k
w+KV8ekH88jdfPyQD41584Tm03r5iC+Ii/cJYPvHBRAG9FsfOpGsIIDJydKF
vTfYfKAAb4SjTIa4kgcLsFzHy0g6hM0PCqB/YW1PzTmaf1QRwFK+OWuaJVlV
gFU8nSZdNr+pJkBR+8/hW46Q1QXwjW8/XrGOrCVAf4c5Jsd+03yqjgBbB5Rx
P14k6wrQ6rNwT50nWU+AZZ6fNw+bQdYXYMuYkSlWLTS/ayDAXrmcVvlj5CUC
/LNA3XeVPduvLYDVc6MfdhPIJgI0q0wpev2CzUcLoOzusf1AGnmdAJ+F+WWf
NrD5aQGcDjcYlCiRtwjQT/uVn0c8zXdbCWAucuyoUiTbCDB+oLLj6Fi2n1qA
3MKO0ryhZEcBCjgnO/scpvl4FwES8w6dOGRA3iuAXuBz6c+HNN/PEcD/vuef
BB+yj6z9NCyPZIwl+wvgsN2wduRVWl8IlrWH1ZH8Pmy/NFeAzNyDeumDyVEC
bKq8Omr1JbYeIsDt1JlbHuwmJwqw6I/ZH3VVtj4iwMIb8blHrtH6ikiAbzuX
7ebuIksFOBNr0zy9DzlLgMKNn16H59P6UI4A1UVhPpMsybkCBNocnblFkZwv
wIfcWJv2y7SeVSBrj43JB7d5kgtl5a1daeiuSb4gQMco8bkr9Wy9TYAfUqc1
cnxyiQA/O1GyxJitvwnw9dDluFnfab2vQoCVHfqSG2fIVQJUFt30vbOXfE+A
sWVhrf6a5BpZ+8+f5vXqKa1H1gowJWeQ1vNEcp0AAXIdvrVG5AZZ/c+59Fdn
66WNAvilPLfuPUx+K8CajeklVtvZeq7sfF3V9eTgaHK7ABUzszy2PqT14Q4B
tpsm3ziUQO4UYHLxgbN7TcjdArQJTN0m/aX1614B6g7cn7j0Ctt/nYqnUaM8
FfzICqkoLls26ORMslIqZrqHJSc20nr74FTYTtsS+EpMVk7F9hMx19rWk1VS
EbXv8oJVimTVVHTEj0x7EU7xAWqp2NdpeetoN9tvnYptfi+LC/eQtVLx/uiP
z7tqKX5BJxUh9T0VvxeQdVOh52b82FNC8RB6qXip36Oh8ZniKfRTESl07++7
nGwgq0+o+gRLFq+xJBU/awouXmul+A7I0q2nTvu9hmySCt/XpeUXClk8Sioy
AveortIgr0vF25uGRdMOUPyKeSrqzaLedmqRt6Si+bgo0esSxdNYpcKj2Xr9
3w1km1TcW5I9yvwTxevYpWJU+62wJWKyYyqyl/V2bTEmu6Ri62IoprP9z3tT
8dvp6a+p+WROKl4dPFEotSf7pMKq62GkDtvv7C/7/ZvdBxj9R/FMwak41bho
5PscFv+Uisk11Y1mduSoVDQ8K7+cpcnioVIxY/+v2O2fKf4qMRVhP/68Xn+V
zE/FrdkTF2zkkUWpmDAsTD3lH7I0FZsmRNlNHk3OSkXb8Dg/y/8oPiwnFX8i
vSa9OUbOTUXB38+Kj93I+akwPi1R0NMjF6Ri4My2ouIfFJ9WKDtenZLyilLy
hVQYhaqdnRNFLk7F8Rv6vZz15JJUyK9s331sItsfnQov1+lxze8pfq4iFc6P
32ZmpJKrUnFX95epxlLyvVQk8vpsW9PC4vNSsdTfbXwJn1ybimEK85O+zyfX
pWJi1mvnmpcU/9eQiqkqLUfeJpIbU6E4Q3/jqVXkt7Lj2TRDsLUfuSUVpROO
+z26QvGH7bJ0t8Lp3s7kDpm710/pO4TcmYonnSOTO89RvGN3KnJaztyMsSD3
ys4/J+3Xq75R/KScEFEnVzk+4pMVhDhyxP5W1HSykhAeXdWztK9TvOZgIUrW
uowabktWFiI3SSU+R5GsIsR0DbHNu0ssXlSIbQZz4bSXrCbE7NWPZwXosPhR
IYr+a5gg+ULxp1pCuN8RjPl2nawjxK/gtccThGRdWf4Ti9J7vch6QnQ/tB2e
sousL8RmdWPO9R1kAyGy7uttUnEkLxHijcGcoZs9yBAiMrxr1kdfsokQGnK+
rX7BZFMhApzmPRCGktcJ0bn4xbeRQWRzIXyOqV00YelbhOBE/uvkzSdbCXF0
0+3Z1/LINkLk6WBmdiHZTojyZjUvvX/JjrL6LW8JMr9DdhGiPduiTv4Fea8Q
fbouj9L4QOYIsWLmRNPnv8k+svyKlSsejqTj6y9Ez0Tn3SOmk4OFSG34ur4S
ZK4Qmi+Lwo7ZkqOEmKlxq3RKKJknxOVFH3bdyCEnCjG5YPbO25VkvhDvu0WD
jvxHFglh1ZuWWNVJlgphKCh2Su9P50eWEFp1I+pcxrH98kJUnlxdrj2fnCuE
/N9bls+2kPNl54Pf24NWAeQCIWpiNDwUD5ELhah4PffAkyryBSEmDTVovPqV
XCyE/t/KF5fU6XwuEeL6oYmfH28gl8mO56yMvy7h5AohZIPtnpGXyVVC+Pk4
Vqz8Sb4nxJaP4V1PltD1VCNEU+6FW0OCybVC3O953rj6MrlO9vvj85QndZMb
hOian/fzpT5dr41CvPtz8r+l7uS3QpgUpjcEZZNbhHAze3z+8kN2/QuxaWQ1
v5HdHzqEeHX0k0DHkNwphFnKWDtnDrlbdr6qhQrz88m9QlhojEmQsvuRnAhL
yk3e/x5C9ysFEdYdH/i+ZjVZSQSLxNrPixLIg0WQDPgwZ34NWVmEXwZ1xWsn
0P1RRYQSFV3lxz5kVRFmOrntOs7ik9VEMPv3/srwgex9EyLkqdxrvatP1hIh
+5Dbwfd2ZB0RBtRKbz1MIOuKIEpOOaBSRNYTYUOH3iflJrK+CFkff1YbKdPz
wkAEv0GC+1ID8hIR9nllPnPcxd6vIULlO2fLy8lkExFmt6zKRynZVISYuFp/
j8/kdSKcCFwxKkaTxSeLUDFa+ZOCFXmLCOd/8YNUhSxeWYR7t90NR9STbUQQ
ppm+amXPVzsRxhrxyoLdyI6y+myYn95dyOKZRbgds1RvXSd5rwjRaq4pD+ew
578It5LW8SI57Pkvwg3D5oFXC9nzX4STJsM+DWL9h2ARPky8ueOGIfUvuCJM
mf5ibWYEOUqEx9+fXDWqIPNEeL9VqShEgfoviSJ0/Tk03o6934Uvwp/0vtIT
HLJIBOMZRjeaj5GlIlzJu6NzqImcJcKT428TCidTfylHBMVDRufUd5FzRQgx
PPt5Vi45X4TWWwUn61rIBSKcOaB2TlWH+mOFIiyc1NeP60C+IMKDZWsPHM8m
F4uQ5iofePQ5uUR2fEdUBHmOpP5emQidFjHdR1n/r0KEt+6w1QwjV4lguKHy
e00p+Z4Id49dq/BQpP5kjQgXR5S/SdtErhVBO1sxKOQAuU52/Ifka3xvJzeI
EPpN8tXbiL0PSIS+7dfsxieR34pQPcYz8PsDcosIfVL8fQwUqb/bLoLmpOif
7xeRO0QYlPFq4ykXcqcILgYTT/4VkLtFCNqmbKt1idwrwqlDxUXTG8lyYqwo
cbBZMJj61wpi1BkEO46dQ1YSw6ryQtgRS/JgMQwWrhQpcsnKYpgYfhJdyiOr
iHG5of3rtbtkVTFcp2puFnWS1cTYOd1u/CBt1v8Xw2zqx9F9rVj/X4yrA62T
tyaQdcTQ1wrbUF5O1hWjdRy3YWgXWU+M459FK6bOoPGFvhjO3E8aPXvJBmLA
7l8Xq5PkJWKU5rinxb4jQ4xR/Ki6lmE0XjERI+ds4o+fM1k8shgLFzmNyDUj
rxPjp9TspIYri08W43z3Oru3MeQtYvwSLi/Zc4TFK4sh2aOQcbGcbCOG1sSr
1/XesfhlMQyjeLuK+tB4y1GMmDVR52dOYPHMYiSWKnGHLyDvFaPC2Lhh2HoW
3yzG/Nnnlcz3kH3EGDu+Pn5YHIt3FqPfWTWvP0fJwWIo91d0S77F4p9l5TtL
NPZ8IkeJ0XTj+9StY2n8yBMj6uygbHU2nkyUpQtevZ/oRuaLsfVAzi6FRLJI
DO1zbwxeFpClYvS5f31a8R1ylhi9xhphZ9+y+Gkx/v10abvBH3KuGOPKVYa9
ZuPdfDF6Dn6ImjqPXCCGd1rSvbkW5EIx9tr3YJQf+YIYoddnX9okIRfLzucp
JYtNWXxziRgqrzNr7jwll4nx8NCfDTc7yRViGLXM+jRvDI3Xq8QY+iH2iMcS
8j0xbjs/UhU4kGvEeKO8edJUNt6vFePrl6Hh+8+z8b8Yz21yfsyvY+N/MQbs
GX2n8g97H5sYcfd9VzdOo/mEt2KY3lO9xrEgt8jO99tW45dyye1irP3++mh3
PrlDjMmvWo4r3iV3irFaf+T1he3kbjH4R+Ujbwyl+Y5eMXzSDvKi57L3z0mw
pGmO/RwWz6wgwcIJ3m9ehJCVJNDpyjT6fZg8WIK//QaKV98gK0ugV5ifHfeG
rCJBhJx/1re+NB+jKsHOyJJTk9n8jJoEsfN2mZ1bRlaX4NjPuKYzlmQtCeZd
ntO/kc3v6Mi+f3qpypsQsq4ETpNutpSGkvUkWHtm7ryGYLK+BI9mlQlGRpAN
JJA/8iKjLom8RIL0bQpb12aSIavfm+fC+nyyiUTWHpv+Cz5PNpVAzqJ5gl0J
eZ0EV/84VG24QTaXoOvxdYUJ1eQtEuTMva/R8opsJcHJVP8Jb7rINhLcDbbf
OWkwe5+g7Hh9veZbOJ7sKMH7Q20LVHTJLhKsqPg0br4hea8E1QNq/MSryRwJ
Lu6rLf/J4rl9JCh6c+9NiBnZXwLxl+VzG1l6sAT8WxE6/7J0rgR/nlz/6mRC
jpIg84dbpckyMk+C/lmpmnsWkxMl2LfhityVhWS+7PhOwoDSeWSRBGq7I7Z+
1iZLJfC/3X9ZxRBylgThe67K+31m70uUQFo7NiKqipwrgcfsY7FT0sn5svOR
s9izwY3N/0lwdITHv6KlbP5PAqPIpgVnhrH5P1m653BtI/Z+xWIJlv6NDu05
x+b/JLiknvh5JnvfYpkEtwcf7ePjSa6QwHf4zvRpluQqCbrdDmROZfOF9yRY
b8a9dJJdPzWy+oU1z5zD9gfUSnB8td7ep2PIdRLs8PzQEDeI3CBB2b4p3zLl
yY0SOF/Lk9f8wa5/Ca7MGPt8fCu7/iUwiJ+iFvyUXf8SJIU+/9xUzq5/CVoT
D19aUsiufwnyPX9En89m178E3n+qC1ekknslOB3xtsk2liyXhsAoo7aSQLJC
GkYs/9q4fw9ZKQ1x+/dscdhFHpyGjDnG5bb2ZOU0fHjxZOsgN7JKGpYpBNkX
7SOrpmGlX5Xz/QiyWhrCtJ25hmlk9TS4Oh2K8ioga6XhGX/SpQvXyTppyMy9
NDWhnqybBr9nrjWnu8h6acgLGzlrrAodT/00eMQ9v3BqJtkgDZ9NRgVxl5OX
pOHd9W/5Iex+hzTkRH0flupBNknDFNGf9jFBZFOZW54N9Igir5PV1zi0uU8K
2TwNBgZbPRakkbfIfj8Uxvtlkq3SMODfs3cuHyXbpGHX254qFJHt0nCGEyKx
rCA7psF7X5XH/odklzQoatoUu7P76940XKwvmvbPNzInDaOOfXnRJU/nv08a
tGa/zZk9guyfBvsn3BWO7P4bnIavjw+IrBeQuWkomdPn5/w15Kg08Ba/3vx7
G5mXhp0He+98diUnpkHz+/cOS3a/5afBpbclXjmFLErD1gWCW/ePkaVpEM8x
G+V0m5yVhkOr9ZeM+cSu/zQEh+pajlZl8/9p+HX3wve57P6Wn4bVkfl/s/3J
BWl4q5bCj2frB4VpOLu+KyTiCflCGgb5/hwd/5dcnIb6zvf13VNp/aFE1l7u
+g9PbCKXydp/pf+fhkhyhez4Wj2RRlwiV6WhIfl+fXEr+V4ajDcYeoPtH6lJ
g6XyFCuLreTaNHxU4heNTiXXpSEiZv3lIY/IDWn4FuR2R3kErbc0pmGv16Dz
CevJb9MQcvWulQmP3JKGBc61D+6XkdvTYN5W0TynH63vdKRBOHRFg/dGcmca
5NxiBhtmkbvTkMzhPDBoIfem4UtMY9/ri9j+DymKWx8PLUgmK0gxIf/zp7I3
bD+IFFZlV2qHLaL1qcFS/Hc04q8pe/+vshQNB7b4j/iPrCLFOuWhNcGLaL1L
VYrhZzivT6aQ1aRY2pSa5NLM3jcsRfufr4rrJtP6mZYUtt/dtpitJ+tIMVL1
dXmiP1lXip6cqrj/2PuQ9aTImFA598Njsr4U2vHi4xZ92PqfFDENN8wNZ7L1
P6msv6i/fe8mtv4nRXVFrPUR9r5mEykGxEcvjz1ANpXi3GG13X1vkNdJMcnL
5ZhPG9lcCrPfDw9/Vqb1xy1SxE63uTGTvT/aSgqu2tL8/bvINlJ8Vm27rxJL
tpMi/Xzsm1PHyY5SZG16pS+9T3aRYv3trVE7vpL3SvHwvW3kpnG0XsqRwtH9
DS9oFdlHCh3D5GhFH7K/FD/Ls/PDD5KDpbg9KWbsi0r2fmwpfu+59vPGZ3KU
FEa5RinVo2n9lier36+skcuXkBOlkBs8Nc1/F5kva9+KlQ03Y8kiKfJHflcp
Pk2Wyurz+vT52GfkLCnCBh9Vvy1H68c5UvxoNghR1SbnStH6drypvik5X3b8
LSdNcthNLpDC7b/P4/W45EIpjhvVmgnSyBekSH2Tomp7nFwsO9+E87zqi8gl
UlyP+a7wtoK9z1yKMeVLT2Q/IldIcb/+jV3WS3KVFKMsrZ4lNZPvSRG5Y+QV
Xge5Roord5bXWHWTa6WYd/Pw+o+/yHVS6J7sP2Anc4MUUWJlR/8ecqPs+Fbr
Odiw/G+lONnT70d0F7lFiviUbKfJX8jtUlyafvDR909sf48UX0/YHO/P3CnF
guAB5sqf2X4fKfIMP3ICv5J7pbA+NaFsOvs9cunIGfS6Tz8Ftv6fDtcvKQ/f
DyErpSPx4AXLlHHkwekQffVf8nIKWTkd5VhXUjCHrJKOnfMni6YvZfuF0qF8
zss6eCVZLR0z++8r2vwP2z+Ujt5+imGmVmStdBzXObJ5w262nygdFcdxR3kf
WTcddxv1ht8JYvuL0uHtYZX7NYysn47Vbgcaf3PZfqN0WFYXDPUOJy9Jx2l3
nW2zItj+o3QMmJrxszKabJIOoVN244l4th8pHfevfG9/yyevS0fRxeuq1hK2
Pykd8nEGq4ZnkrekI6NSLeLbQbJVOh4rOY/od4Rsk449rScaDPLIdrLjd2zT
EM0TZMd0bOT31fI5R3ZJh5/ww+PUUvLedCw/lBh6vpLMSUfbxdA1i+6SfdLR
f+3avzsekf3T0d7+QXVdPTlYVt+MTLWOBvb3AdIR3jvetaSRHJWOSZY5SWbv
ybx0WGX3i637TE5Mxzt+z+1df8j8dDicK1WbOJDiTUTpGLH2wtKO4Wy/VDo6
n/TfGzeBnJUO+8cLBs+YxfZPpSP63ErFsOXk3HSM+WjRELqZ7adKx5vpp+6t
cyIXpGPoxGbrUF+2vyod+9+EbzUJJV9Ih/6BhAiDKLbfKh0uZlM0FyeRS9Jx
L+GtTbmE7b+SnQ9xlwPXsf1bFemoGxZZP7iAXJUORT1tbm8R+V46qhwaoFJC
rklHwoaU0uoycm065KLm+vCqyHXpiAtQ//b6AbkhHRJuV5HdE3Kj7Hr4M0W9
5hn5bToah3Y6L60nt6TjA+/yY/cX5HZZftXREXrMHengOHWHjWaf70zHrx4F
+YDnLP5Hdv7VNH3PaCT3pqPVn5t1u539/YkMbJdLkUvqIStkwOyjsUBDge0H
y0DfHxzhImXy4Azoj5no1jae7Q/LwNpX1gU3p5NVMjBO8+N39WVk1Qxstqyc
mmNOVstArwovyNKRrC77vq3mPXXBZK0MDGzM0JzHJ+tk4OiQMU4TJGTdDDjw
x9YWpZH1MtBvfrKiAvt7HvoZeH9rek2ZlGyQgUP6f571Mi/JwMidlqOlLD8y
kOn9aoCJmGySAdsHrdWlIrJpBqzG6JieTCWvy8Cb7Z9j9RLI5hlw8tLsMyWS
vCUDGr/dvPcGkK0yoKCudszWg2yTgdFWg/Lmsv16dhkon9r2y92F7JiBz8Pe
evRh6S4ZyDYeNn6IG3lvBrbJrxgbzdI5GRif+WOiJ0v3kX3fQqOMLvb3TPwz
oHv57dCNgeRgWfnhaznR0ezvm2TgXuI3wUEhOSoD+4QeFeLDZF4GHh56vo5T
SE6Utccvz5sBZWR+BpzvHTjlwPYPijLwbWHwn+BWsjQDD5J2/U9P9x5WQ/f+
DzxJcizkEKGncgrpoU9O0duZJJ0UQiGEcqicS6F6kqJIsmf2HJSKQhKikCRF
FJIkJCQJlSKifvO9rnt+f76uXXtm3bPuNWvNrPvaidaqtN+NVeDqeKM18f3J
ggJjVMw6jTElxymwtOexKQtsyIkKXNS+p9GwiZysgBOXG6keQU5RYFJLYRl/
iZymQL5LtOuWEnK6Ai+37p+K3+RMBd4lLZ+ZKO/Py1IgM6jn5TcO5BwFhMK7
T3wOkPMU0Aj3LXh8kVygQEIH91slZfL+Pyn+L92ehP+V9/8pkP7vbPeng+R6
PQXiZxsNKrQglysQcH9dvJGrXL8n5cc0sVx3L/m9AuGuS1WrFeRqBRb8/KDe
N5Ncq0BcwLqiOxXkOgXOqgeavlCj/YyNCtwNfPlRf6hc76fA64sbbqpPI/9R
4JeZa/UXR7n+j4Gm84EHr9eT1RjkRnZTC9op1wMy6FNpPilJrg/syqBWt8xj
5kG5PpABt3jSlP7hZG0GwbkjfrQdk+sFGXivGzDnokjWZXC1+POQLhfl+kEG
/zo/mLo2i2zIYGdRGKY/JA9n8P6dc9veUvIoBocaHUrPvyWbMHiUr5k0+iPZ
lIGNRXxdcA15AoPPDXlrLOR6RXMGeZsTMmLq5d87YvBgtmAb85M8k8FLx4/3
glXkekQG67/1NcvsTLZicHSZ9/YJcr2jDYMnA2+/661PdmBwokqn6+Ox5MUM
tsVF3gmzIC9jkJ19cmiGJdmVQS+fbW9GOZDdGHxI+qTT7Ep2ZzDHaCOTsIPs
8X/ts86fcZy8hcGYQ1GhTWlkHwZ/V5n31XlG3skgiM8ZaN9M9mVwe96/5hW6
cv0jA3WHqDFHppADGWhYObokOcn1kAymBa/qGuRJDmPwcD5/v2A/OYJBj2Up
A/dHkaOk8+v4q/RirLz/l4F4aGKfzVfl/b8M/rtvobArlPf/Mlg6U9XIp0re
/8sg6fzLE+v/khOl+AoXU7J60/7iZAbhQ5Ji542R6yul819ptrZwHjmNwcTv
HdotdZPrLRnU2/7uVeZLzmTQ3XThvRNR5CypffYq12vOkHMYqO7eLvy4Qs5j
YKw/M7blDrlA6j89O/c1KCUXSddTr4cdX08uZnDEpSH1Uge5XpNBzbm4/rd6
kMsZ7BvpEeok/35YBYMb5jMTZw0nv2fQbNxqq2oi13MyqGLdXjeYkWulfNv3
8MJac7m+k8GbL/dn5ViQGxl4dnTvUAu53pNB69AnmphF/sOAme+xcba1XP/J
4rimxmMHJ7Iai8jW/V6XXeR6UBabi2LXaq0nd2Vxxadd1npvuT6UxfYin3U/
9pK1Wfjmpv7KDZXrRVl8WhLu7yzXm+qyyLn1s++POLl+lEXljc2zPqWSDVnY
dDI5cyxbridl0T9pR+i0p+RRLEYmui8d9U6uL5XO3+pyRK28v96UhcblWcF7
Osj7/1n88lvoZTlA3v/P4six1Zjzr7z/n4VDSNWi6bPl/f/S8Y2tPhc6y/v/
WZiVXYr285b3/0vtFXub3Tgs7/9nEee4fG3bOXn/P4t6E+1nux7K+/9ZvNm0
h6v8TF7GglmTmj6/k1y/wiK448guMwzJbqyUz4kZUyzkehbp/CqPD9ZYTvZg
sfzD89bRfnJ9C4sgDe6ffXJ9ig+L7kGdX9jflutdWHiPm6IZ8obsyyL2pNv3
O3/l+hcWG0tbDu8eRPU3gSw2FNzZkQ1yCIsnjgdPLFlNDpOu59wd6iNCyBFS
PL8Zv448T46S4n96b81Duf4phkXZpaK87s1kVopf/yaPAXpy/RyL+xU92Idz
yHEsFm4PXLh3s1xPx+JmYcCelhPkZBaa9nx9q1wvmcLCf/ueKa1vyWksksYa
Rk7sSPVw6SyEQ6ohxqPJmSxua5eqvbMlZ0nfF/Tc5cw2cg6L6M0Tr+koyHks
BhoOcrx9g1wg9bf/+uwofi3X50n9M31WefRfcjGLjJEdLC4OqKL8Z9EyyHha
u0nkchbl18+MfreYXMFi3+1PAZE7yO9ZZB58eHjkMXI1i849BursPEeuZdHL
4tLQqXnkOhb6a2Fg+J7cyMLd6siDeaofKf9ZHHv62ipbn/yHRb/PDWbRs8gq
SsRYB+uFryerKXE1TNWwKYysoUTnv6PefrlA7qqEt04t9+9TspYSrx6PMzzz
g6ytRFhpWOAvnWrKfyUO+a2IHTaZrKvE8GsOqtsWk/WUmOE44d4nb7KhEpHB
u4N2RpCHK+GatnLXj2TyKCXMPZ/l9rtHNlFiyAjLiUMryKbS514dVH1+kSco
of187R/Xnp8o/5XYOz0rhjEiQwn/Nb47N0wjz1TCy7SfYr4Tea4Sqwxr9Vdv
JFspsbXNPTvRj2yjRM7FPrZMJNlBibiBxzWnJJAXK/HYOC4i+wZ5mRIDPpbH
xxSTXZWY+KjVf2oN2U2J44MGW21oJbsr8XXyPKOMHjWU/1L7vP8+n2JI3qKE
SqRuw5r/kX2k8+3k6PdyFnmnFM/DTRO2LiL7KpHRbcPbOWvIAUqs17yU/Hc7
OVCKl6tTyIqD5BAl7u15FLaSIYcpofX0m+3IZHKEEtlvx64uvE6OUkLTr4dp
9T1yjBJRbMi7iGIyK51vDvoaV5AFJcyu3nyi9pkcp0RCRpJTYhM5UYkRVQwX
ovKZ8l+K38pFKhldySlKWMzJPGuhQ06T+sPYKX/Vh5DTlShx/HxazYScqUTv
mINf7kwkZ0ntq/x2s8N0co4S05zrjz2dS85T4t2tGIe1C8kFSjAHZtfkLSIX
KbGwrlf/b87kYiUuxGp1bl1JLlXC53pA5YJ15HIlDAZ3PjzKk1yhxIftZUmV
XuT3Sti/mhS/ZCe5WonnZ90su+0l1yrhfHqzb+MBcp0S+Vt3PfQIJTcq0VL4
6Oj7SHKzlH8ZQ77dUpD/KPFozE1TrziyCoe0acnH/M+T1TjYzvZbFHmNrMHh
Wr53t/S75K4cHDtHbb3xmKzFISN1oc6AV2RtDgGH+wSuqib347Da5EQvtUay
LofBw/xHjm4j63H4e2pWw5DOtZT/HPyLvS7F9yYP53Cs2tBP/R/yKOn42sat
L0eSTThEuji6OJuRTTmUVRZ43gZ5AodhI/ddTplPNucQ1TrN5pUjGRzsfnn4
Na0kz5S+r5tG+AFP8lwOz508XPfuIltxqEsZn5YYRLbhUPj7zK/sSLIDhym6
QsA1lryYg+bVITNb4snLOHQr672sKoXsyuFXies4k+tkNw4VBxMMBt8hu3N4
VhWkHPSA7MEhzPTWoxtPyFs4JAy4XWj5kuzDoXlVtxbH9+SdHG6rOnXyrSX7
Ssdjza6UfScHcPDcO3qaVgs5UIpf3tMrQ1S/UP5zuPRzW4ttJ3IYB+vXqTHN
WuQIDs79Jyua+5GjOMQptLum65FjONzxy804NZzMcrBxGXCcNyELHOztXzzw
HU+Ok/xLJ8F5CjmRw4K4CwsqppOTOexP1Qi9OYecwkn3K/Z9dytymuTed4zy
bMjpHDrpXIxRcSRncuj9q1eqoTM5i8MamI/tt5Kcw+F3ovW0c+vIedz//V5T
5gtPcgGHgyUd+kz2JhdxWFK5bkjVDnIxB4Nhe/d92EMulfrrqaJjFv7kcg4q
eqfOzNhPruDgeiVgwsZA8nsOI628nU2CydUcpu522TMshFwrtSdy6snpoeQ6
Dq2Dux6KDCM3clDfHDQ96Qi5Wcqv/fPuJRwj/+HgEvvmzdsTZBUeiy+Z1UWz
ZDUe127uP1MjkjV4vN4aVjohgdyVx27bfz78m0zW4rHI+2N8XgpZm0f/Nte+
tpfJ/XjczJq6OOMaWZdH3cSNXqk3yHo84oTE0f63yYY8oiefSre+Sx7Ow31Z
Qsm8fPIoHp/H3qoIeEg24TH6fL1FxWOyKY+TYwyjRpSQJ/Donn/s35oXZHMe
/O99tvavyODx5JzTM/UK8kweVxPreue/Jc+V4jGgzyXNd2QrHlfiNO03yrbh
ETzwjYeObAceI621zI5WkhfzmDgIKyvk71smxWegl5aabFcephZ6a5a8Ibvx
OOK/Pe9VOdmdR8WF3tEjysgePMwSL/9c8Jy8hYdlfKPmxGKyDw+LeVFud4rI
O3ns65/18XwB2ZfH351ebQPzyAE8PuZ/bBl5hxzIo5tGZ81x8vUJ4RGxtyTc
4Yqc/zzu7Z6TVHtezn8eS8Mruffxcv7zSMuYkezJyfkv9a+J+7slHJfzn8ew
1jaDcLm/CjxmedlfaJTzIU46v8TDy0/tlPOfh5C/70SFnH/JPGYee5Y6ZbWc
/zwmvZ0zKGKxnP88/ui+2ly7QM5/6fo39bNMmyHnPw9uVtZq00ly/vOwqnr5
Ytu/cv7zMNc4kV4nj1d5UjwMrcv2yuNZAY/jY9svWCGPd0VSf7vQ86WxPB4W
89hS+/N5Q0c5/3ksuaOTeb+NxtdyHjYROkH/+0mukK6XSk/27lfyex4//Tae
96oiV/Pwdn03sPgVuVbqLzlWYuQzch2PA0rVCoOH5EYeHxriO37NITfzODp9
8IbuN8l/eDTlRKV+v0JWEeC4LWO2/QWyqgDLP1b8wkSymoB7HzscfXKKrC5A
z6Oq7q2SrCGg/J9rPXJPkDsLeFvW9ZmZfD/sKuCrtdWbp6Hk7gLmRoZb6ASS
tQS0X2RhvN+X3FOAVsTkymofsrYAM91J42/L9+M+AkpePWlnu47cTzpeJ/s7
Na7k/gK2H5gW7byErCtA7XignrsteZCAyf+URGyeR9YT8CSUifOcRtYX4HGX
SXKbKM9HBNzPLfwTPJY8VICq04yIvFHy/ET63EnTrHYo2UiAy5f9Gsb68nxF
gP+YhNTqQWRjAateCO/PDZDnLwK8vjqcOd2PPFbAmMQfY9T7yPMZAUHjpza6
9yKbScdPOF79V0ue3wj45rU3bER38iQBP3sZlI+X51PmAlZ8GeL/pwN5qoDl
pzaNaW0nz38EbArvsh2tNB+bLrneyV2nhTxTgGCjq2nWTJ4tIKlfnK5/E3mu
gO6RbUF1DWRLAQP2ffS88Y1sJcDZK1NlZS3ZWkDqngUpTp/INgI0dx/y31RF
thPwofuo3QfekR2k+L593Onta7KjAKf0gBUzSsmLpe8/uuu/TvJ8dKmAkJo4
gx/55GUCZjoqrDZlk1cIiB96wWjXdbKrgD+1vweWpZJXCXjqk1FxN4nsJsBn
/uql4+T58loBV//TWvGcIbsLiJnxpp1lFHmDlA9e3yenhJM9BLxs96V4YAh5
k4DRaW9S0+X5+xYBtQkTjjj6k70EPP74LDdvF9lHwBT9ckNDb/J2ATP01Ny6
yOuHnQI2GNwYOVZeX+wWcLdro/VlV7KvAPsxUd+fLiHvFcDwHr8K7cgBAuz+
qt66a0XeL0DlyxKNC7PIgQIK2uudPWZODpauv4tWgd84cogA15ddygKNyKEC
iuZvfVD0DzlMQNzUOe0L5fXZYQEtvx/lLexJjhDQdmNhanZn8lEBQ98WO/RX
I0dJ7Rk2sdGildaD0QKOpo8Jyv0pry8lny9tvF9PVgjQKa1esbRWXm8KOKLv
YLDxI5kTcCrE9e6Td/L6U4pH57KmHHk9ekrAnk3jxFWv5PWo1P70p83tX5Dj
pfEpeoHzD3k9myjFN+vIYqcn5LOSixrMcx+RkwV8uZu80f0++byADtNKVLvk
klMENJmHDXt7i5wq5eeruj2f08lpAgxDg8PrU8lXBIRb+tg5nyOnCxioPPn1
awL5utR//Ddd7h1LzhSQfTQrzZon35TGW0/dNfXyej5LwEH9mn7aMeRsARcr
DtX9OEbOEbClp9vg2iPkXAG77Aa9mhZKzpOun/llzXP7yfcFvDu/can6HnKB
gG5fOpy7701+JCB49Q31LR7kIilfu6W03XMjPxFwXafPi9/LycUCAnwX7hnj
RC6R4qvuHnvQhlwq/b9qdZHzPHKZdL3H659xAblcirfn1G+1ZuTXAsafLX99
fxS5QsDGkifPbPXJldL9ZnJqp7a+5PfS+Nyl5e+YbuQqASZf6px/tSNXS+PD
juLxo3/S85oaaXzZ9vwq/4VcK2BdecJhmw/krwJ0cSii4jW5TkDn2l6PNpaR
G6T7a/IH/dMl5EZp/K47v+3aY/IPAb62uknnH5CbBXQpvWp0OJf8W0D0zeA4
49vkPwISNbJ/fLtObhUw2OjHCIM0soqIIeiRcTSZrCoiptDe41kcWU2E6cqz
j/oqyerS5x0b+NNRZA0ROW88t64KJXcW0UN165Iyf3JXEZmx4wsjfMjdRcz1
YfdtdCdriXBbo0yxW07uKeLx2Pdbt9uTtUU4Xrp6rosluY8I/826mm3y87p+
IiKqPPcUm5P7S+7PD1SbSNYVsdTe46idKXmQiMSIk/sHjyHriWDY+h5lI8j6
IrbN383/NSAbihgU1Ofx9IHkoSKeXjpzWNGHPFzEbaetb+b1IBuJWDv6sl9L
F/Ioqb2DvPTaa5CNRaTVL/S5qE42EbE14mPOqQ7ksSIad5m6z1Ajm4rQ7n7C
3UWVbCbCc7lLnEOb/HxTis+M7btutpAnibjxaRR35CfZXETWqBM5Zd/JU0Us
v+b++UMdGSJOGmzRCKslTxcRb7s3o7SKPFNE23DPFaqV5Nki2vkbexi9Js8V
EZ6dr3hURrYUMXrUuFiPErKVdH0r/2ecXUi2FlESujqjl/z81kZqf5mVxdRM
sp2I302HTry8QHaQ+kPLP4v8Y8mO0vm1n1teFk1eLKJjQJt94UHyUhH99n2c
neRHXiYirmK+SXcv8goRryIao3euJbuK+E9dp+zkEvIqEZERea1z5pPdpPPV
gHWz/Px6rYg9bwZ0HDqS7C7iTJKHi5r8vHuDiGXPloXPUyd7SPlyp+C55Xd6
Pr5JxJ1F5aUmb8hbREy0W88MLiB7Sf3pV9w09Qyyjwj9P/0+LD9D3i7C9tLl
36knyDtFpE+/8W5GMHm3CDtL/br228i+IswNc8oM1pD3ihheXODf5EgOEHEC
Ha7EWpL3i/j0WVv99lRyoIi7C+K7jB9LDpby4byJ1Q0DcogU/55xawp7kUNF
+Oj2NDuuRg6T4lG/qH58M72fOCxiY/7tu61fyREiSt+P/v6winxURL5dyIqa
1+QoEckv/Q4ll5CjRSiu1OvUPyTHSP13tdZ0o1yyQoTukvWrOmWRWREP6gIM
Hl8jc1J+P1s/o+ASWRAx4pOdSup58ikRO/V6WY5NIseJaBiWb6RMJMeLaNZ+
N/T5aXKiiK81D13ZWPJZEb7XTLaVnSIni9j1K8Rxovz5eRH8ssjW/+8UEe55
ZScXyU4VsVj/bm83+f/TRHi4DR5qpiRfEdFh4/4l0dHkdBG5R7UWh8vvi66L
OBu468emSHKmiMsB3guqjpBvSuPL7VDHexHkLBG9YvUqVst/ny3l7754VUPZ
OSLC9ln9PCD/fa4Ip3OlBsMOk/Ok40Uv5tVDyfel/Ns1xFstkFwgxe9+l4x1
vuRHIhJODlG7t41cJI2nrnMrb24mPxGRp+l70G4DuVhEylPdV+xacokIl2+P
IyNXye/XRKw5wJsOXE4uE7G6X+RTIyf5fZsIv8Hv1s+2I78WMbg2drxgLb9/
k+5/DUOrGuaRK6X+7PS9KXGm/D5ORO/8gKP3p5KrRHR59SIVZvL7ORGn6+Zb
zR5JrpHOp/l7mJee/L5OGj/3OI+w7kv+KsL+S62Teg/5/Z2Izo3Df03SJDdI
+banKa1JdqN0/BxPw6Du5B8i+nM7vm3WIDdLfnV/wrg2ev/4W7reh+JMljWR
/0j3v6HNljNryK0ieuYvj2XKySqnMHp41aSEgg8W/w8ki79R
        "]]}}, {
      {RGBColor[0.363898, 0.618501, 0.782349], PointSize[
       0.002777777777777778], AbsoluteThickness[1.6], LineBox[CompressedData["

1:eJw82HlcTd/3P/AQiqgImTN+kqgUQvRCyFwUoWiehObSeJtv8+3e250URSii
EIUQQiFSaDBlrkSZp/C7j+9v7bd/3o/ne5/dOuusu/be54xz3LXOpaeC/J+y
gsL//ff//nWZfptu1OJ6ucOU/geCOiu5R64yK8HVvPHR4OvMaph6u0S38waz
BtaN/bip301mTbS9nXmr7TbzKLS0h6ok1DJrYW2Jlcmd+8zjcSO2RCG9iXki
qrYkDpn0jHkyll1C3a9XzNrI/qv49mU7sw4iGmOyDn5k1kVdL/VZJj+Zp8Pr
3d+hmj3ek/XhXnz169R+zAbYPVejc6MG8wzsU3f0jBjDbIgjL7/n22szG2G2
gmOgugHzTLxILd7iacw8Cy2Deg/3NmWejZjpn6QFS5mNUbSvNMlpDfMc9OVa
no7awDwXVX+qxzZuZZ6HzyHztmS4Mpugn6Yub9QO5vmICA6+a+bHvABf2kSh
m3Yzm0LdwqDPyQhm4NDg6FyrGDIHsI+PFjxNYOMLcSOjRDc7mY0vRKHObKlO
OhtfBGHHw4M6Aja+CFdubFbtFrHxxciMPX/VVcbGF+NxeY2JbzYbN8Peqx5z
p+ewcTMMub+y5879bHwJSgTegaF5bHwJ4q/0cFh7iI0vRdT+sIPdh9n4Upxt
mW14v4CNL8PLsElLXx9l48tw+uCxquXH2bg5ej5R92opZuPm2DB11M5fJ9n4
ctwcsO9hdwkbX45FTUG/m8+w8RW46nxx3u4yNr4CW29M0ht7jo2vhPT+CY+t
59n4SgxOKHZbXc7GV0Ez7u3NCRfY+Co0bvvqP/wiG18NT50lNmnMnNVoG35b
Cf+Nr0HC8OeTZ/83vgZfBhxck/Df+FoYmdgO5v43vhaLStf9/s7iKVjAaBrH
24UZFrDUccotYffHscDdfsP7erD7r7BA0hn/SW/OsvmWsNy4a14Qyx+W2HRn
p00Lez4cS7ydF+Wic5rNt8TNWpnpgVNs/jpc+XZUW3CCzV+HETZD500oYvPX
wS2mJ9etkM1fhyMLbr8K/a++6zGo55riQaz+WI+D25a4F/33e1mPd+uPzVnI
fk8V66G8R1T1ZB+bb4UZ/1yHns5i861wVy9XEi1h863gkJPVPU/I5lshqCXO
vi+PzbdG1YbOtZmsP2CNKeNn5Nmz/uFYY0yLasAB1l8V1hiW+FToy2HzN+BC
5ssB6eFs/gaE6Ca3HQ5h8zcgz2qy0fUgNn8DXONSav75s/kbMaxm1bi9vmz+
RhxLe+Wa7s3mb0RLnsH5M2x9qNgIvf3uqi6ebL4N1uXWn6hzY/NtkF7RuGUm
W184Njj/rvTYb2c23wbWjzguLU5s/iYc77AeuZYZm7Bsg/KZv45s/ibsqd0b
vJS5YhMsP2Trmziw+ZsR+nRppaE9m78ZNxQCB2/cxuZvhknHiUl32PpXsRk9
4jXO9mfjClug/u2M7gpmbMG01o2L69j1nC3YZnhY7bUdm78FY0aG+A9mVrDF
xpqt55ts2Xy5/a72UmPjHFuonPq8xPW/+bYo1Ty647+/p2CHgu8X5vj8F98O
NTt7n7zJ8uPYYW3OiHk6/z0/O4RPas9989/6vRXBqu2z5rB6YCvaL7159pzV
i7MVndtPpA/zYfO3oiK0YOjc/9b3bbjR59SxxAA2fxu4h81OVQSz+duwXev8
lTVhbP42OAbkjnwTyebb40Ww6OgE9vvUsseJPr37xsWzv2eP+hcP8vsnke3t
USk70kshlf19ezTzBrqNY/2QY48Gjw+ThvzXL/YwVzv45w3rpxZ7rOph4dyy
l8V3QFDaRJUW1q9aDnizsDfnM+tvOGB8yKzMJLZe2ztgYN3iaEW2fnAcEGdg
5tLN1pscB4SWNoWmsPW3wgH2TQee/bfetTgge36v3z8rWHxHjLP2O+5UyeI7
4n/TjDwfVrH4jthzJztGsYbFd8T27Uv2VNxl8R3B72E1+uY9Ft8RO0oHH+PW
s/iOqLqnZy24z+I7Yhn/9Zq1D1h8Jzw7NP54FLOWE9wu5f6+y66HE/5efTZh
H/t79k54LJvSqlHH4jvh0KkFIz7UsvhOmJr12m8Xc4UT1FqNJwQxtzihKy3e
ToXdr4IzOsNVuqXMWs6weHZm/T9mOEPVsp+nJ4tn7wzffj/qFv8X3xl2GdGd
sf/l74xYF4/sxP/iO+Pnybqhwex5tTiD0+tHP907LL4LJmut9xffZvFdEHWm
oGTeLRbfBT8NDjdvuMniuwAHlmVFV7P4Lriu9fP7SVavHBeU8nu9EN1g8V1w
eYPd/qZrLL4LDC8N1Vh3lcV3hc6klD2dl1h8V7ROSh5oyfY/uKK6Rr3rCNvf
7F0RvItvvo7tZxxXmPG0yv6w/SvHFfWaRSdXs99rhSuGqvX0PH+ExXfF6seK
Cf+dVxTcYPzcfOm2gyy+Gy50zU2xZfsV3NDhUJNkzPYrezesTbOaosz2K44b
EvXe+7xm/ZXjhulbJvfXZ+evCjfoc9o+FLLzWYsbzkfU1J74b/9yR6S2bVUW
62ctdwg/tYdns36HOxpebd92kO1n9u4oSXG7XhbL4rtj6r+75c+jWHx35B2d
U1HIzpcV7hgY/nTvoFAW3x23low5lsv2MwUP6Pp9WHqSrWdaHtj9+dOoiztZ
fA+c9ja02urB4ntg/qbNC0Rsv+F4oHH0Ro+vbD3O8UBzjixGbROL74GqX7Hq
y61YfA/M2ab15Nd/521PVK/tda/nchbfE621Rx2eLWTxPfGm4dbwwjksvidW
7p8i7WDnfY4nbGrf+Ah1WHxPzN8w9b3DBBbfE3O+9dM8PIrF98SsS23RC4ey
+Nux/OfYd/5qLP52rNpnEvKOvY9gO6qMlH61K7L427Fi6FuTkL/0PsPZjhP2
E6bWfyfnbAcUN5s97SJXbMfe2OKMb23klu141BEUEv2SvQ95wWCvjdfcp2Qt
L7g8aQzpx96/4AXXMJnhvzqyvRf8p+XopNaw+F6I0n6680sVi++F8MFFP/dX
svheEPrvvORaweJ7IUT6eM/z8yz+Dkw6905p3RkWfwdM8tz0yotY/B0YEp61
r3cBi78D3wp+LG7fz+LvQMKlByOnZbP4O8DN7Lt8q5jF34F3d5a8v5nB4u/A
iHm7JjiksPg7sXfXpGmFcSz+TmQt6h/7PZzF34n4S4kis0AWfycO+5ksMNjF
4u/E75rYNYoeLP5OLBWcW5vnxOLvxLTV7arirSz+TvBx3sHVhsXfhcvDxy+e
a8ni74LT+MnLJyxn8eWe/mVSO1j8XTArnaJWbMzi78LKzpcbFumz+LsgHhC1
NVCbxd8Fh2fPnBUnsPi70FpYJtwxlsX3RuiGp1YnRpLVvHF6ue3WwZrsfrzx
+V2u0WUNsr43fG5sTAsYxO7PG9ZJg2Y9VyVbeGN8lsPRhSrsfr2hdma7qZ4y
2dsb4RtKF/Tsy+7fGx/HJwye3ZvM84ZgY73B954sH28cmjVD5qFALvaGroGW
zsI/7yg/bxwvXXun9Ae51hu7mgL0530mt3jjkua99+nvyV3e2HNjzWxZK1nB
B7M8p53994qs5oPDCfFQeUHW8sHnZYc9Ljwl6/vALUGos62ZDB/UnZxw2ech
2cIH8R1fFmjVk+19IHyd6NB6h+ztA1OXbKeVN8kcHxj5HXr0pJLM80H64CWm
Cy6Sc3zQaSn7YlNGLvaB1rzVX+6eYvn7IET9KN+liOXvg0mH+664d4Tl74Nk
o7yEikMsfx/srHp09MkBlr8vUvp2zVXOZfn7YkLV4JT+e1n+vpgS3WPBcxnL
3xdWRvzGs2KWvy8Mc30X5gpZ/r7ozlFJDMlg+ftiw7kCddd0lr8vlAevyE9I
Y/n7Iqp9W7MNM88X5YMGhj1KZfn74kjsp3rNFJa/L/SPDxdLEln+8vmbWg8W
xLP8fbGs4cC9shiWvy8WTta5MjOK5e+L+SHdPysiWP5+mL116rTGUJa/H/ad
lw4ZEszy94OPfdmpif4sfz+sabNdFeHN8vfDqpXvNSZ5sfz9EOxyO/uGG8vf
D68y7DNuObH8/RBXrGI2dxvL3w/jqpU4kzez/P1g0Nb/grc1y98P7vuXVPW1
ZPn7YecuqdWvlSx/efxLqkl/lrL8/eDAfeA9fBHL3w8KD+eeLZnH8vfDqbTy
t1WGLH9/BHntMtg4leXvjxufevNHTWD5++N3k+6ospEsf38Y7Jwle6HB8veH
4oWB7++qsvz94WQkyknsz/L3x/fE4LZBfVn+/ohaqZMb1ovl7w/h9dgZjf/a
KX9/7NfR+qzXTc7xh6HbCsVLP8jF/si2iF9u95Vc4Y9TyzSs/T6Ra/1RYza/
4OkHcos/Rqe2QOsducsfZTc7Zvx5S1YIwLgen9e/eElWC0CDneGhV0/IWgH4
+73qmGIDWT8Abo+mH1pZS0YA7PkePU9Uky0CkF68wH7iVbJ9AFytXffbXCB7
B0A8xvDrtDIyJwDXrqwLmXOS5R+A4b1OjxhwlOUfgIVDl653y2P5B6DfyLh3
0/ex/AOwfMH6Xv57WP4BGPw6oX8vKcs/ALw5N7e6iFn+Adh++p9hQybLPxAb
QtQyivgs/0DUGEyc2Sed5R+Ilza1dS+TWf6B4G8+MrCQy/IPxAuFA5MXxLP8
A6E4IqZnZQzLPxBL08oG9Ixk+Qfi99i9Z54Es/wDkbIq1+ijL8s/EKrNX/iH
d7D8A7GtrvXkfHeWfyDCr73wfO/I8g/EquL+piZ2LP9AcKqnJlhuYPkHYtzk
82WTLVj+gfC5c1xx+wqWfxBa1CY43V3M8g9Cr9h6t57zWf5BSBk2z/zqTJZ/
EJa+i2r7pMvyD4Ipp76yZTzLPwhRbtziuuEs/yD4rxFK89RZ/kFo7H3Mw0OJ
5R+Eay+1nJL+tFH+QTh2WmA26SM5JwjvI51uZb0mFwfhwdCkvB2PyBVBWDj/
SIpXHbk2CKnXdo8R3SK3BOGFzl3FldfJXUEYbL1v5qIrZIVgXGs+UbjwElkt
GDsNWvY8KidrBePJ1v8dOXKOrB+Mly+HbY0tIyMYV3l7GkPPkC2C8eDX4IMv
T5Htg9Fj3FCP68Vk72Bs79q75EshmRMMJZWAa96HWf7BmHCt9GBSLss/GHmf
h3meyGL5B+PSsEvVJhKWfzDeHF94bLmA5R8MczeF6/ppLP9gXByRsHZsIstf
Hl/tk3dkLMt/N8ZaT+7nGsXy343cyYu8ZkWw/HdDqhpr6b6b5b8b60Q968v9
WP67cbQ2+PDrHSz/3ejtsTd9uzvLfzc2hz/xGOjI8t+NugNGt45uYvnvxoow
13KVtSz/3bixyaVXbzOW/25YfglakTeH5b8bNRpXRp2dxvLfjV7mWZH7tFj+
uzH+62s7H3WW/24sHrasJOpfK+Uvz+9w7yeZHWSFEBQKpy4yaCKrhSDh85ms
35VkrRA809H8tKWIrB+C9A7vr+YSMkKw4MfaYMtIskUIRiVHVAx3IduHINGv
x7atK8jeIbhU4pok1iNzQvBln9rkeA0yLwR/e85z/fDjLeUfgsEa3bVdT8jF
Ibj3eGSvD5fJFSFw7L8kb+QBcm0IvK3bbwVGk1tCMNfuTz+xPbkrBFZTa4Py
FpAVQtFqE/H83iiyWihcDP3EF3++ofxDYfXh+eHX98n6oRCeMMz+e4yMUHxs
d9joHk+2CIWJmb/lGnuyfSieJP/vyXwTsnco1kycfK1oBJkTioavb8pv/npN
+YfiBsd69IxH5JxQ5IxfEqBaTi4ORWDHr5ZNe8gVoRid5ztrdAi5NhS3r/DM
MjaRW0JR9NBhiMyY3BWKuqorzVFDyQphGP9n95OJH19R/nI/Pc0vqyFrhcFQ
a86ZgiKyfhg+3OxtO4ZPRhg+9bqU2uBPtgjDuLgB/f03ke3DMH+95LDCfLJ3
GK5Er95VOYbMCcMsi9W6EgUyLwxa5SnrZC0vKf8wtF/5XM+/SC4OQ5zGvdF7
9pArwjBphcK68iBybRj6Kt8YftOK3BKGb590HObMIHeFQflPn3crVMkK4Vh1
xM3rWccLyj8cT7qVJzbdJGuFY13N8k3xBWR9udvLVt+LJyMcvzIi0lY7ki3C
8eqmyYTIOWT7cByvH2Sir0r2Dsd+ydZ1a988p/zDoRC1PmvHeTIvHBm3Mw+d
4JFzwvHP9JfyHDdycTiMn86YzV1ArgjHtVKlCdc0yLXhMNryIedeewvlH47B
vzSWTr9C7grHmoAnPeplZIUIGL4x9tLwJatFYFb70SNty8haEcjUrOprMI6s
H4ElVatnBP99RvlHIHfkw41LK8gW8vnehZmOUWT7CLS0R3w/t4DsHQFJlc4s
y99PKf8IHGkuVj58isyLQGPcon4ujuScCExf65FRrkIujsCh6ysvd5Y9ofwj
8DK0MXaBG7k2As7uic8ShpBbItBvH8fy8NXHlL983Kkr8aoPWSESuuZrc45O
IKtFwuBqZ/bb5keUfyQeb9ZeZSki60eicHmSyMWajEgkuR1rW6BJtojE95rm
4yNbmin/SDwNGb/zyxGydyRGrPcaFhFI5kRCqeGkXX9TMi8SzfpTuoL7knMi
oXLzg6LoQRPlH4nfZVKOwmFyRSSUT/R2rQki10bC8+IupQ+LyC2RCGi0OFvf
n9wVCcWIIWY2DY2UPwdey169UDtAVuJg1y0F6y2+ZDUO7tVsru6xjKzJQVSJ
mb9sLFmLA2lhapN3d8P/tzYHMesmtRxoJutzkN/bOaSxhGzMwd2lsx7MTCOD
gw8HM0vXe5DNOTj0TaIXvIRswcEaFZ3fxePINhyM0HPInvr3IT1fDgoV5sxR
ekx252D51+rTNmVkbw5KrRXP2meSgzkYa+9zMXE3mcPBnmu6p2ucyFwOHHuv
UV66nszjwHlpdsIgc7KEg3em839sNiHnyJ+Phu2KydPJ+Rwkeityzo8hF3Mw
3ki/5utAchkH9fP79Ir6+4Dqx0GvW+s1Fr8jV3Ewyuhso1MduZaDquzSS0Xn
yI0c5GTvmq10lNzCAV6drt6SRW7lwP6vZmF+PLmLA62d9ev6e5F/cLC6puTu
hDVkhSgc0ffmt+uRlaJQH6ehwh1MVouCbeexb1t/3Kf6RyHYZ4hD1VOyVhQq
P/69kHudrB2F+Bb98GXHyfpR6PN8zKaNGWTjKBR0eag1+ZMRhVkDXbxitpDN
oyD2m3bxxxKyRRR8DXd5meuTbaLw51O1+M4wsn0UFFYFmF5XILtH4f5Z1Qdp
H+qp/lHYoT6HO6KFHBwFpa7XSVUPyJwoFP1tHCRj5kahX/ebKWeekHlRiH4j
M3NpJ0uiMOVRrb3SJ3JOFIRDM0ufM+dHYcsGy5l6X8nFUTjhKbL1+UEui4KT
wxaO3i9yRRS+jd6YpPiXXBWFumGjjcf3oXxqo/BvgIJLjiq5MQp+Vz+ldrL8
W6JQ1aWqtngsuTUKIt3ONtMp5C55PsM2P2qYSf4RhYAp2tMEZmSFaKR8ctix
cx1ZKRoaprYrfG3JatEwsJuY8tmZ1T8aEy/+i9DaweofDfNEh1CDIFb/aPQP
qBzRN4bVPxohxWuSP6ew+kdjat/i4jYRq380Dh+zVsjMY/WPRusY8/W2J1n9
ozGpYvXu5+Ws/tG4ljJk1L8qVv9opB8d0UNwn9U/GtqD1reUPCZ7R+P4291e
W9+Qg6NRMCPBxKWLzIlGh9XofAX2++ZG46Si3p9Ff8m8aLj/vn01tyf1gyQa
ebv8VI/1JufI77e7fmhtf3J+NGK6Ok3VNMnF0cifU3b+wRRyWTTGj6rjJJiw
/o9G4+oZBT9Xsv6PxvaTNoXjbFj/R6NO1WeAuyPr/2j0LWqIGred9X80Nlls
vhWxk/W/fPzU0v+5e7P+j4YsXOF6nT/r/2gcMurw8glg/R8DzY/C56OZlWLw
avrl0KchrP9jEDntOgwSyJoxaC+/1ENZStaKwXqRYvPwQrJ2DDbwHZZWXyDr
x+DsOf8eolqycQzycrPV/7wgIwbTRjfbGX0jm8fg1EvL5lwVWi8tYjB74JU9
UyeSbWJwzfrSEyW2/trH4MIn/pJoG7b+x+Dfn/4nDwex9T8G7zf0Xefw3/ov
v97+1O3U02z9j4HPZr2TMQ/Z+h+DKSdXppd/Zut/DH7ZTZdeH0j7jyQGreK5
j0dOIefIn9/n1kKbxeT8GKwZqP2t1I5cLH9ey46bdweSy2JQbbTQXjuDXBED
1ymlWXFF5KoYKCZ9GbvrHrk2BoNMOq6M+U5ujEGLY9JUm1G0/7bEwOzQPYfL
puTWGLz91C+9hxO5KwZRowaohyWQf8RA46njOpdjbP+PxbAtM5K5tWz/j8XI
a77lYV1s/4+FxZ4Cr8QBdH7QjMUQTp3lV22yViyab1xqPrCErB2Ly+M+HTri
TNaPRbRC2Cn3SLJxLL4M0li8VkxGLLxONStblpDNY/FywQb1nuy8YxELh0cC
t3nfyDax6GdRmSHQZOerWBiabS+3mUd2j0XoslFK2lvYeSsWN3MCRC+CyMGx
6NWy/laakJ2/YlHa+aA0+AyZGwuO+c2h8U3sPBaLAecSbmz4S5bEgs9bVjlU
m857ObHo3KF9p2stOV+e3xU1gwHB5OJYXPzfsQ6nHHJZLIbfuHqwVyW5IhY+
3ypOiV6Qq2JR4HH2juEfcm0sooLennk8jM6njbH4MENcOmsmuSUWVcMlR5st
yK2xkJa6Ltvlxc67sdA99T9pTgr5RyxmDPn96uIxdv6Nw2VouDTeJSvFgVOt
uV7nKzsPx0HEjZozdzSdpzXjYOWp29Z/KVkrDkkDS15/9CJrx0HxtK/+PD5Z
Pw5fIswEwlNk4zgsmlHe37eOjDiE69/v97qLbB4Hh4s54Rf60XnfQj7eeOGW
0niyTRxuHipqOD+HbB+H5jTe+m/ryO5xGKp1kDPdi+wdh8iO3zPLo8jBcTjj
NGivlpi9f8Th7LHm3o7HyNw4NFnVcTMq2ftIHLa+mzt0ZxNZEgeZn1X6xDb2
fhKHt9u72nd9IefHYYW2sZrwJ3tficOVFYkpN9n7TlkcBLGHBmv/IVfEoXf7
1ZJWdn1VHG6MrLbv00mujYNWruZAuyfkxjiMz9breltNbolDy+McnxMl5NY4
BMja9u3fQ+6KwzvZrB7xLP8fcVjyRWZ23ZWsEI9PX0JyR6wiK8WjI9zi20g9
slo87gdrG0iVyJrxqJ28/sjKR6z+8UgdOXr420JW/3j0rzOsQDirfzwytdfu
9l3F6h8P3o7RFsvZ+xnisV13duP7+/R7M4/HOtN7x5zY79UiHh+/fri7az7Z
Jh4Dm3rpvmil/rCPh6dB35B9fLJ7PKT9My+9NSF7x+NWUcO89res/+OR888s
t0zA+j8evQP+5Zqw9y9uPLwWlXaWv6f1hie/n3itz6VZZEk8jn37ExZmTs6J
h8pfxVD1Tlov8+PRVHN9mTmfXByPEQVtr5/PJJfFY6TRqx+F7P2oIh5lHhff
KUSz9V8eP/nKgoqpbP2Px94lbuu9H9B+1BiPF9NnqHZFklvikeYQFjllKrk1
HvPmDpi44B7b/+NhxG0RqQey/T8eavP/brYcxfb/BKjN+/rL+go7/yWga5e3
4R52vlNLwOHZqbrNY9j5LwE2K98oiurpvKqVALtAjZD0JLJ2Ak7ui4i0A1k/
AWe0tq0J/FZH9U+A75J/fcNPkJGAqbMXvHLxJ5snYP+vOuWdpmSLBMwtyPX5
oEK2SUDYcn3TUY33qP4J4FqYBfY+SHZPwHpbTtueALJ3At48nNXwbAk5OAEL
VkpX/xpM5iSgIXdFRHlLLdU/ATO/vQ39nE/mJWCRjB801ZMsSYC2SvX8SB1y
TgJS5p/dEffkLtU/Aav3xD185UUuTkDCiOE/j/UklyWgrcDR+IrsDtU/Afp3
nplenk6uSoB54OjC11drqP4J+Jx6uWX6JnJjAn6LIs+c7rhN9U/AwmjL1CEx
5NYEvNuf2L15JLkrAR80Hs04U3aL6i+/n8Jtc/bakxW46Nnd+u+hClmJi/vf
JmzMPXuT6s9FUtG72bnbyZpcDB628N3ssWQtLiq8+9SG11dT/bk4GPje/zaX
rM+FRXPG9WpTsjEXZ9aWep/7U0X156K8a5jtkQqyORf+Xc2D9LlkCy7OFlWE
61mQbbhw+/nkSYAG2Z6L89EbXp+vv0H15+Lm9PdFiwVkby7MMKHBbAM5mAv7
U8vHLxhB5nBhNePhKsUX16n+XKRdWVky6DiZx8W8jRcva4aTJVxc3thg1bGC
nMNFurTJ5osmOZ+LiOi3NQ7t16j+XCjuqFA6fZFcxsWeSQ4BSZnkCi4KX3ws
X7adXMWFzgaFyQ4LyLVcmBu0rPymTm6U36/hjFvClkqqPxeaJ87uVD1EbuVi
o4nburM7yF1cXLuq/tHGhPyDi33iddcxkKyQiGHmu/WCnl6l+idCcWPa/ClH
yWqJ8Lo1Z1RBEFkzEVMX6nlErCBrJUK40sZyzWSydiImLKjyGdabrJ8It7Lj
ym9eXqH6J2K2uemAL1fJSMSsplMDMvLI5om4//hlUWI02SIR/f4WxFvZkW0S
4Zjbeel/s8n2iZjmr9lbQ43snohfu7pU099cpvon4knaYFvbMnJwIoxvC7+Z
cMmcREhdZ04w2ULmJqLAyKKmUp/MS0SHecuZVX3JkkR0nnZ/P/hRBdU/Ebmz
gqULj5DzE2E5qKz0RhC5OBFLDe9NfLqIXJaIOVtLFqsokSsS8dpE+3it6BLV
PxFB7V9rTMeQaxNx/f22abqHLlL9E7Es4qh9DwNySyL+/rhasPj8Bap/IpRk
KfXWS8hdiRgn89M6WF9O9U9EyZ1FhX/cyApJGN/Qqc1VJislYfSrkpJ5Z89T
/ZOwpsxhlJ4PWTMJZdO25ghmkLWSUKO+s6nq0zmqfxKWGRwsvnaKrJ+Ex+sn
iYLCycZJsD6Zm93HgowkvD4ccsZnMtk8CaPy7u8P/nOW6p+EgEfnLBwayDZJ
WH/l+CST42T7JDSuPPvHLYbsngTVGIOvpzaTvZOweEPEzobZ5OAkuLdNbpg+
hMyRx69L2fLzexnVPwkK3f2G7H1L5iXBadPbhVkPyZIk3C9dpby9nJyThFv2
I16aiMn58vme+a86vcjFSejqEznccRG5LAmJCYfGrB1OrkjCFL0N/KLOUqq/
/P5+RT+4cplcm4RfjwodpQJyYxJeBRpELnIltyThw4slgsuzya1JeJZ+qyZ4
ALkrCcNSRolM35+h+ifBQOeCol4jWSEZpz+nBORUk5WSUbh8xNYhF8hqyUhz
NO+15hRZMxl1amWB0w6StZKRYjJeZ00mWTsZnw2fv0uOJ+snY7pnuZlrANk4
GadmvTv7yp0M+fWbhq9/7UQ2T4ZhZeuETnuyRTJML085+9yGbJOM3U8/dpis
JdsnY37iVmurZWT3ZJiNfDnbYB7ZOxk53MVS3lRycDLGm3PvLxlG5iSjhw2/
4t+v01T/ZDgmzgt6/5DMS0bkqeuyXsfIkmRcGLrZqCuGnJMMcVOV7iw7cn4y
Pim1T4uZTS5OxoDxl6f9G0wuS4bG3II3r7tKqP7JsLvQUGN6m1yVDNekrOxL
h8i18ucnPj/bOpbcmAzdFZojDjuRW5JhM+bjJduF5NZkOF9+t4w/mtyVDIe/
1wZ/6z5F9U9Gxe9gm+YXZIUUHGz/7XOoiqyUgi3lS562HiGrpWD+86OOUYlk
zRQY7Jh8/IkzWSsFFa3dafcXkLVToLi599+rw8n6Kfh28EiP6z9OUv1TsLdI
c8adR2SkIMVtc/zmC2TzFFwfqrx/8X6yRQp+2Dldck8n26Rgpb1n95RQsn0K
7ttVm0ncye4pUA+7+eqFDdk7BTt/Nlf1XE4OTsEYHdtN7jPJnBSUjd+61nAk
mZsC99tcWXtPMi8FeWWnzjp2nqD6p+BJX6uWEc/IOSn48ve0+p06cn4KWkr4
uUpV5OIUfLz9vXNcObksBX+uzb5nUkSuSIHkbYDPzRxyVQp0uq7bBfDJtSlQ
8kiv64onN6ZgY9CuZYHh5JYU7NJRUqz3IbemYPbdDQPWOJG75PV90Da/0Yr8
IwWiX5L6piVkhVSsmjSrsdOArJSKmudtCT1HkNVSYTpk4Z6KHmTNVFRwRz41
bium+qdC+Z0g5vAdsnYqTuoFPht+mqyfCreXNbO37iMbp6L9SGX5rBQyUmFb
WLtHFkY2T4WrYJXXel+yRSqawzcpH/Yk26RiR9nCMwedyPapUDnc7+w6O7J7
KsYE3Luxitk7FdY54kn2DuTgVARfcU9Y5ELmpGIcj7f6gAeZm4oN19VNFLaT
ealYmvT8Q7E3WSK/X2uDwcvZ/eakYm3N1/t948n58vvZkrXeiuVXnIqV3h6F
jzPIZangXBcFL5CQK1LRwNvx4H0OuSoVtw+ffVJbSK5NRZft1M68c+TGVAzT
e6xyt5rckooD775+PPiE3JoKwawd91p/krtSkdOsmbFvCKt/Kmp9TSZv0mH1
T8Odzz36/5zL6p+GJPdzYVtWsPqnYajXtgOXbFn905BvIL52ZSdZKw27yiMn
lgWTtdOw7Hjf3vVRZP00RE8SREwQkI3T8NF49Ys/+8lIQ49KXsenQrJ5GoJ8
zx/vWUq2SENY6uYXcyvINmlYFLF8s/lNsn0a+i0ZUb/6Ptk9DXVL/kTsayZ7
p0H3T87iac/JwWn4vEbFKeg1mZMGiWdm//tvyNw0ZCgW3SxsJ/PScLF+6qbJ
H1n/p+HKg5VKzb9Z/6dBXFt29GF/Wi/y03Bjcoyu0XBycRp419+O4Uwgl8nz
+dVzlfEMckUa2myPRGsvJlelYe2hx9bq1uTaNJi6rU8940lulOfX70iVRyy5
JQ2H2ua9dt5Hbk3DuPCDPaeUk7vSUHi+U6fnU/KPNJS9fmpk/IeskI7gIfe4
GsPY+p+OTt/nD37qsfU/HRXF375UmbH1Px2T8+3u6m9m6386Hu7+VcjxY+t/
Or5lCdXGJ7H1Px0n5j68bSgjG6djUkvfCM0CMtLhEr25rG8Z2Twd+Vr3ilKu
kC3ScfvUJJX6W2SbdJy3TZoztp5snw7f+cZG2U1k93Q0+A813vOM7J2O41cM
E5e9JgenY2Hfuc8udpE56Qjv8aHwwT8yNx2cw/+b3qpG+ydPfr+Ddz2ePIks
SYfg11F1lTnknHR86Buv8nsVOT8d+hsORt12IBenY9rGKUuO+ZPL0vG7OcXK
l+3nFek40jvJdi6f7f/y65P+Ct/tZft/OoYc1SzgH2f7fzqyfe7d6qhg+386
6i53/lF9wPb/dOy0HxlX957t/+loSoiPvNOLzh8/0qF2o6NFRYOswEO9d3dU
3USyIg+zlguaI2aSlXiIMOxW8TYjq/Cgqd5qcHsdWY2Hdo39lyqcyBo85Nzo
zvOIIGvy8Lxp/4TFWeRRPHR8vm4ff4asxYNop6/x5XvkiTx87eSVTv9E1uYh
KEhlRYAmndd0eehsH3u0eiE7X/Lw6U+NdcIOshEPlg2+Ghv3sPMmDzODZoW+
vEQ24WHiA4VGzWfs/MnD//TqQ5X70nnZjAf1rghR0TSyOQ/SQMmJsA3kVfL7
nymM/B5LtuDhWJnC8ZCjZCseLq5VD3C5Tbbhobhynp9HF9mWh4ftX7nxo+j8
b8+DlpZ6VMJqsjMPb/snuM0OJrvz4Dh/7IzNWWQvHjZ8HC3bdZnszUNGqFm8
WQfZn4fVOX7ZOWPY+w4PLp/PNM20IIfxsHc5gsZFsfcfHqLDqlaKismxPGy6
deVT5xMyl4fICftbp6nS+1mK/Hkf/Xk9YyGZJ3coDDYFkIU8pIwbsrj6EFnC
Q5Rqo+e+B+QsHkJVUrvGKdH7Yw4P/WOaOD9NyHk88Dc5BR7dSc7nwbdOOuRr
NrmQh7nDgjoP3iIXy+MHPFzr9I1cwkOLevGdjjH0PlvGg1nOw6TRy8nlPDxR
vida60eu4OHfqEuXbWTkSh4+GCs6L7hCruJBu/7QjeZ28m0e1sdPbTIeSO/X
tTycu9469pM2+T4PN25uMxYakxt54Jbti+q9mPyYh347rXtbryK38JCrGKLv
bk1+xUPIxuXPpm1j7/M8TKlMzzRzJXfw0GgR0kfgzN7veXBubRymsJn8hYdr
b3YkT7Ek/+BBX0v/gq4ZuZuHMf3rPeYYkBUysHlFZH+MJitm4OQjuxg9ZbJS
BibdP6c/6B/lr5KBX5k/C770onG1DLRr3q23ZNdrZKDl6Ysbi9nz0cwA92B9
7yWDyaPkbljzqmw4WSsD6zdvy186hTwxA19WO9htnkPWzkBX20nLN2vIuhl4
ee6+eZUHWT8D316Mvn0mgWyUAbM7OueuHCUbZ6By5ryPt2+RTTKguH56qfpL
MuTjyf+brvCebJaBxD//u7DwE9k8A8cyR0ze95O8KgM6wlM9R34jW2Rgccfv
oV87yFYZCKu+/SL/NdkmAyUPtRM/PCPbZiB3OX/uskayfQYWnTq5aXUN2TkD
u2+laYy5TnbPQMyH5znFlWSvDMSr5xWNZuPeGfCSDW6MZPn5ZyAlTTZkdh05
OANZy60eF7F4YfJ8l1dzs1vInAz0/lfkPPUFOTYDpjXdHmPfkLkZmLP+sMT7
MzklA5Hb9oVm96bvT7wMHLnSv36uKlmYgV77U9YO6keWZODCvETjlb3IWRl4
Yfveefw/+ns5GSjOuK655C85LwP24yNehCvQ9fkZ+Dgr/UHWbxovlP8ecset
2t9OLs6AnZ5+07F6ckkGsrdM7dFwgVyWgUH9rgTtOUYuz8C17mG3u4Tkigwo
2fxo8vcnV2bg+KZJD+zXkqsyoP74hHLIOPLtDAj/Hhmo/IP6oTYDSffK3sQ1
ke9nwHjD+pBH58mN8ucbfDbu+D7y4wycVSjveyeW3JKBzvrqYg1P8qsMJOxc
cnzUBnJrBqo+2Fl+WkTuyMDz0l/z8/TJXRkY+E71dfc48pcM/F6Wo1I0lH3v
y4ClyubfokHk7gzUFEb7b1Rj3//4uL25RjWoH1lR7qqwYSO6aT1V4uPp6iN/
5reRVfiYkFZg/q6BfR/ko4+X97mBlWQNPkzH1cSUnGDfC/kwPouxwlzyKD52
1h00fstn3w/5cF7qqLqKQ57Ix0APt+YOF7I2H41bFm/KX0nW5ePVvuHVlgZk
fT4erXhQNHEo2YiP/+k0/rD7yb438vHwjaH53yayCR+CwIdTK0vZ90c+JtrG
+mWJyGZ8RLu9MXsUwr5H8hGonj3hogt5FR/7wrPiVdn3Sws+1D1WaofPIlvx
8TIltcFvBNlG/jxL2x7+7yPtp7by6+dN+JFwgX2/5KPuydlJJklkZz4OWgzj
3rNh3zP5yJzycUIe28+9+PD/2vlozGO2//MxM19/pvUetv/zUVkoHFTjTA6W
P9+kiIVfDMlhfBTOPSC50pPM4eMqX00y7iGdT2L5SCrps2RIMZnLh3SJ2up3
PHIKH8PTtEvXBZF5fGypLqqeb08Wyudrb85avows4WPMjpavHlPJWXx82eTv
Wd2PnMOHYcH77LdtdB7L4yP/TNoh3bvkfD5OXn83bVIFuZCPybs2dy0vJRfz
EaUMk9WHyCV8pB77M72BTy7jQ/WWIE4vgVwufx5fr/6ShZMr+Figp7Svwodc
Kc9n1u4Wjiu5io8Dons/qjaSb/Nx42HlJZUl5Fr58zOIqx4yk3yfjwuSSWrb
p5Ab5c/vxfVI6SjyY/nv0X7s2ARVcgsfFm/utK3uQX7FR9zhh5c/t9L5t5WP
F8sqm/xqyR18bNKrXPP6LLlL/vyc224c2E/+wsdNXYfjWensvM/Hkpf7Q06F
k7v5iA28ZuPgx87/Aox4mv/qijc7/wsASc/uXzvZ+V+Ax6tHNmzZxc7/AgzZ
2IDGHez8L8DAickXKtn1GgLou78dr+DDzv8C+H8zG5rkws7/AkRWacQrWrDz
vwA84dJ3CXPZ+V+AJIe0t6v/x87/AgxQOXC6WpOsK0Dd66WmRSpkfQG27f08
eZoC2Uj+94teDgv/Qu8/xgI861boqH1FNhFA+7TSyQm1ZAig0DfyncoFspkA
mRezqgceIZsLYK539ZFETF4lwNmeDZsXxJMtBLDxH1mU6Uu2EmBzsnBjtj3Z
RgCHScIzz9eTbQVom34yvWgl2V6Ag7xW73GLyc4CrOO+fl7G3i/dBeB/trLa
qUv2EuD36kTTQUPJ3gK8yPpXZvGH3l/9BRi2cWio/0v2vitAadPaZ5sryWEC
GJWZF3Jy2fuvAP8+NpZcCCfHCmDcN188zpa9DwtQMvNP3Q1jcooAi3/uvhum
TuYJMO2v+6febfQ9QShAVI1rXX0FWSKAsLnN1VFKzhIg7crwr4ZB5BwB9FY0
/p27hZwnr//2tEMHF7HvKQIUb2zNy5xOLhRglp/D6AAt9n1FgMOD/6mPGEIu
EeCz2bL2ViX2vUWej3OcXhv7XlMuwKLKOcZL2PfcCvnzK761u4V9z60UIKDu
dJjTDfY9Vl5PkWfPv4fJtwUYlBpU2JnCvs/K890ZeuaRP/m+AB5Xvs932cC+
1wow9bJatPps8mMBrnvk6yiPYd9vBRj6NvyqqzL5lQAnnUa/uvuJfc8T4Eye
Cie/kdwhgMaikD1Ty9n3PQEuPSmwadtD/iJAdrBW/sMg8g95P5pE/SuyJHfL
r9c7KXmoQ1YQ4smcCIWNvciKQnj7GcTsO1lE/S+EberqskJHsooQu2f1/h0+
iqwmROC3GctyHx6n/heiwHmvrlRG1hTi16DvX1NdyKOEeH4wXmGHPllLCM2T
/n+2/DtG/S9EZ0bnrQe3ydpCtKbzHyZKyLpCvD3kbnrQmawvRIubweOsGWQj
IU5HqsfKFMnG8nwmKe7Y2VBI/S9EeJ5hmv4RMoRQCbCM/rubbCa/PvmPjs9C
srkQDteMOzIVyauE6DtVa1t6zVHqfyFE91xP2GWRrYQoX3ffhLedbCPETuml
8ednkG2FuHU02zXowxHqf/m4zLtv7DGysxBGOWecf/uQ3YWw+DRE/Ggm2UsI
c9eybepfC6j/heB8Wbzkz0myvxBWFVsOHPElBwshaRenKhiTw4S45vru2sc+
ZI4Qh7qffRnwNJ/6X4jrf3urdpeRuUI8VkxqFUnIKUJMmv/r6cUoMk+IXZaN
4kFeZKEQq9c7p1xbS5YIcTSVo3xMl5wlxLuM55Xz+pBzhNCqfDlT2nKY+l+I
+hAN6Jwn5wvx6KxRR5mQXCjEq8Rts6/6kYuFmKphU7l1C7lEHr9IWL99JblM
Xm/fv5N3mJLL5b9f04v3LuqRK4RoK/Q0+TCCXCnEgyH/FC0UyFXy5/1Bub71
+SHqfyFyxZ0D5lWSa4U47Df157IC8n0hrp77Gf0xg9wohN1eI9/9IeTHQoyr
r6+btZXcIoRaj/IFExaSXwkxMyOgqocOuVX++1eqzXIcSu4QwrV0+2fl3uQu
IRT5Rf+sfhyk/hci/knBvYNd5B9CNPnye07tJHcLUbOnb//z78kKmbg0+01O
/huyYiaWWQ/sbfiMrJSJn85HdN43klUycaT/w14NDWS1TPz7UsP/zK7XyMTg
0dPSbFrJmpn4PHDBh1h2P6MyUWDR9UjQTdbKRMnnP74P+1A+EzORar1qq+0A
snYm7Ptlj9IbRNbNRJeqheoPZv1M1A6YdiJOjWyUiRG1QweI1cnGmbh/f+od
Q/b8TDIxQMdCeo0ZmTg6OuD6G1WyWSa4k2bcUulFNs9EPzuPs+pf6H5XZaLj
RHrHMZafRSb+ZlWnhb0iW2UirTS0Wok9T5tM7Bi1bMl0dr1tJsa2+hUFMdtn
YppNy7ahL8jOmfB+8WHdnCayeyaK60zzux6QvTLhGGa2dTqrh3cmNN6f1Wx4
RPbPxMj8U1ccnpCDM3Fv8Hw9PXZ/YfL6vZ2W5PSJzMmE2eTVh+f3pHxjM3FL
YU7bGfb8uJkYWKvjNWckOSUTa9r2/nQfRuZlgmOSevGkIlmYiXNd4wua2O9L
konlx4weJzwmZ2XiebW+g+ENck4m1t83az9wnJwnfx5HVk6bKCLnZ2LIoM4I
aSC5MBMCl2/zuizIxZkYlKY8SHUSuSQTWy7dbfT4lEf9nwlPta0qUaXkcvn1
hvftDvmTKzKRs221z9Mp5MpM9Iefe2rzAer/TEzHIC1LHvl2JnSujkyLWEmu
zYQb36nHiz7k+5nIel/5btPV/dT/8t9Djx8nrkeSH2ciapSHJXc+uSUTuRa3
loz5lUv9L38epi4XW0rIrZlQHm94LdyX3JGJhSqP+JyZ5C55f9mrJLZ051D/
Z+KE+fTlsgryD/n9WNy7qxxH7s6Eb/7dO2tWkRVE0Fl0tePJELKiCL3vxSmv
q9xH/S8C//LLyHuuZBURBh07kxg6kKwmwj29p72WntpL/S/CmJzFL+ZtJWuK
cCY6NLh8IHmUCHYrdlbrX8ym/hfhwLk5ic1+5IkiWG+atyZ1JllbhJ0qjTqH
fmRR/4swZL77doOzZH0RRp6d5/EzgmwkgvG3F1Uhq8nGIvSbaX2ufTTZRASr
yt+zmtv3UP+L8OaxwXPBGbKZCI0GK38viyebixB1d65FqSV5lQiqjd/cE0eS
LUTIvnm96EG7jPpfhMXHGn8OKSbbiGBgHJl9yJVsK8J9r9F2NwaS7UW4zXmX
33xSSv0v//ulIoywJ7uLoPHG7OrJQWQvERKd3jkuvy2h/hdhg+0175FJZH8R
LoVPTfNbQg4WYfin+YXjfoup/0X4NfbOZPWTZI4IB5eXz3b0JseKMHaOypLJ
RmSuCGnuZavFPcgpIiyxGOpX1ySi/hchZpdQ79lpslCEkxYLK8p4ZIkI80sP
LVZ0I2fJ6+sxfgTXhJwjQv67bPN1GuQ8ESY8k4ry3mdS/4sw8X3k3+Yb5EIR
Sn1kT6XZ5GIR9pg4rhcFk0tE2D7u1PKUzeQyESI/XlhcMpdcLsI0rslzTCBX
iFBpXX5mzjBypQgLZX8GPVcjV4nQZBbn7TmAfFuE6POZVS7K5Fp5fn336Sn2
Id8XIX3jK9fpiuRGERasO31P3Jf8WJ5v729LN6iTW0SoPilYN06T/EqE3W//
/lvF3CrCpnX9llkNJnfIn8eIc9eNB5K7RDgb4/KKz/7eFxF+OnAN+rD5P0TI
VZlZoD6W3C2/v+dfrPZMJyuIMbZsw+xuU7KiGB2eop53V5GVxEgI+mA9056s
Isbpyz5TCnaT1cTQGuU8wk5I1hCjp0rx5c5TZE0x/M7qhcxrIo8So/Hkhf8Z
/iZriWGTqzk5W43qP1GMOu9Ki/ixZG0xduTynm6fTtYVw16qcC/GlKwvRn+7
jk1TrchGYszvnO0wwpNsLIZj+pCLJWFkEzH4Jye6uqWTIUbfBdfvaB0mm4mx
VFr4ur6CbC7GuPHi3SfryKvEuHNFZLrtMdlCDMv2ZJ+PL8lWYvR58nWUfivZ
Rgzz9Xo7xr0j24rxb82BtsVfyfZiFE/vWDpcifrLWYzcYYKABePI7mLMnNKj
iruQ7CXG1DUW0foOZG8x2lqsJk2NIPuL4fNeJfSSlBwsRtBcI8txZ1j/i+G0
JXbpmAbW/2IMvlv/aShbH2LFEAUfn3xjHK0fXDHWDDukMG4FOUUMM7e/dz/5
kHliDPH8dXqfgCyU3+/0h++aTpElYrh4f8/+/YicJYbpzpGDE5RpPcsRY+Cz
vgNgTM4Tw2jt97paD3K+GB+qesw7KiUXilE4z0drSwW5WAxV5dKfam/IJWIY
94/PPzSI1tcyMdbO6prwez65XP57cLR8scaZXCFG6LQA8d0ocqUYEw76LZ4j
I1eJwb0X1P/6OfJtMQTnsh6+e0SuFePJsoxfJ36Q74vhad+I+iG0PzSK8W7O
wZkdRuTHYvy0j/ntvZncIkb28lmTy7jkV2Ic/fpqt0kZuVWMVU13uHEfyB1i
bBuT2f50Cu1nXfLfU7XVlhYH8hcxFGq+BryTkH+I8bRZOfRSFblbfn/dx01K
3pMVJBDpzQyx6E/7raIE2wv9p9nokpUk6MuRlWzdQFaRjxssm9yym6wmwd/O
o0Ot0skaEgg/2Fwxk5I1JTgyqKZw3l7yKAngG7Cbe5Dt/xI8fr3hcO0Rtv9L
oPItNCSwgO3/Elx5PXWe2gGyrgT5q0X12/eQ9SWwq16+8EkK2UgCHY3VcW/D
ycYSaDU8t80OIptI4KT8xNsshAwJpFpn1V/Ek80k+LHjQVgwu19zCR5m+SxP
vkReJcEb69kBPk/JFhIMv3K/z6xfZCv58/zfuj46GnTesZFgaPf/1M21ybYS
DBGNFsfMIttLEBI5tteRBWRnCY4FbvX4upLsLsFq3b2vDziQvSQYb/O9x/QA
srcEbj2WZ/SJI/vLn6/yn8w1UnKwBBrmCv0OlpHDJBjRvVty6QWZI8GzkVdn
2qrQeS5Wghm+RywmzSBzJVBqDJ0htianSBB14/sVsxAyTwKLJN/lnINkoQQL
Hp6fX1hLlkjw/c3ZqsHfyVkSKB772FGtROfNHAmmt70cW61KzpMgyXNv/e6h
5HwJStPCVr8cQy6UYOKcf6YJ48nFEqyJr163WYtcIoFh6lbDi2PJZRL8/C1N
HcSuL5dgQ1RCJX8yuUKCfzfr9/pPJ1fKn0/5jYqUeeQqCXwH9E3jrCHflmCq
78KNT93JtfLn8Sb8yI148n0J1s33S3HOJTdK0GOwtabyRfJjeXzP+e2DnpBb
JLidvPrPh1/kV/LnuWb/ad0x7PwvwdnJTWEDwM7/8uu3NaQ7bGHnfwlMrC7t
qw0kf5EgZ9mKVxkZ5B8S3P3iePTVMXK3BK6eN7e11JAVpAjQSt6o8J6sKEW1
95lzl/vQ+4mSFAumbBq/fzRZRYqei7519J9BVpPC7FXIrLpFZA0phjldCTXa
QNaUomh0VPZIL/IoKVqWP3T8yCFrSbE61G5kPyF5ohSxYwaMDztM1pbioN93
k+TzZF0pqrKFYxfcJOtLcaC053DuQ7KRFCvHdynZPCMbS/Fu1yqDYmYTKerX
Pt/T3ESGFDWFn8f1uUM2k0IYG1RdWkk2l+LuOZVxKy6SV0mRcr9Pe1AJ2UIK
1wvDj7jnk62kiEtdUxsqI9tIkVn77MD2JLKtFNN48BHtJttLcW1ecYrjdrKz
FIV7Dh6s20p2l2LTgyW6g9aTvaQYsbIj68wysrcURp36RY4LyP5SKL0+HqFr
TA6W4rBpd3WMITlMCvU3vE8uumSOFLVWBgu/TybHSrGzl/Ghu9pkrhRRCS/z
zumTU6QYeeDrNjP2/sqT4seq+lkb2f0I5ff/vTTSyJwskSJc/XLRPJCz5Nf3
4hUsMiDnSPF0pGqwkhY5TwrT0eEL96mS86V4Gzb21PVu+n0WSjF/qN/5Lx3k
Yik6vXWNG56TS6SYNLL/QesGcpkUjiMf681iv/dyKU7qBakaVZErpMh98CTP
5xq5UooHxr9C1CrIVVI4LTuTtPIc+bYU5vf+XcBpcq0U1w8v/bjqJPm+FHvu
Dbnyr4jcKEWdRvs24QnyYylGN3IvF7H3+xZ5//Ra+rOC+ZUUedyJ/SNPsf6X
Ij4sQPUq+/sdUpwp3WJ8nrlLXo+q8QW32f18kUJ377wN5RdY/0shmjbj7pHr
rP+lOPfPpe3rDdb/Mtxd9qrtWCXrfxny4gZUNjMryRB+9puT1mWyigzj93u+
1Cgjq8kwf92DpBHHyRoyqETzLtrmkTVlWJiUvTR2D3mUDFd1G7/25JG1ZLit
O72fUhR5ogwz+yV2aQWQtWWI2Fn7dakHWVcGjnjGXbWtZH35398wwNPOhmwk
v9+t3ap+VmRjGQo87s5YsZ5sIkN2iPX428yQQfh3ePBwZjMZcjh9FV5Yks1l
cFv+qV8j8yoZXP/0L1/B/r6FDCkT1v56weJbyTDVctDearY+28jgtdrcerMt
2VaGANka/kB7sr0MG+41T/R0IjvLkFhRIfR3ILvLcL45/siTbWQvGQxOPL8/
hOXvLb/e9uH/LrL4/jKI0gu8R7J8gmX4o7FxaecacpgMIZxAjb8ryRwZ9t2b
qnyLOVaG6+nClPbVZK4MNx6oZw5iTpEh2ivM0XcFmSeDxwiDOjtzslCGY9sN
RTZLyBIZuofv7++1kJwlQ9PspwMdTcg5Mhy/5rCnYA45T/78zN5bnjUm58tQ
d+RZ1UxD1v/y8S8Ne3WmsP6XYW/W43lxbL8skWGI7piFBSNZ/8vgrF8TrD+B
9b8Mzy4fe7RDh/W/DDLZKPUx+qz/ZVBdufmdDYtXJUPwpoYTH2ex/pfBPWX3
qw9sP66V57PLclHAKtb/sv/X053H1bD+cQC35EpFFyHJHrqUQugmfCSkbF1R
lhKS7CF7FEUhhaI0e0JSFKkkCiFFkiTJni1FlkiK3/zxfX5/vl9Oc87MPN85
48zzfL4wsj/52Iadj9JobFq5deqDBaz+ozEh+0DL+pWs/qOh4aoZ5LeN1X80
Dp5+uD52D6v/aJQkSY2mEaz+1fHD350yIZrVfzT+8Ed/nYph9R+NSB0upeYU
q/9oONuf7v30/9//6ngq14+yTWL1z+F9xs5Ef3a90eAQ2mLLgwfseqLJ4Uls
u0Z/Vu86HIyGF55QLrD651A7NVI8msrqX3194YpDhuz99Dl8th8R31Jm9c+h
2KU6v0s4q38OseN3B3cLZPXPIcHqfHEs+73TmIP+++HVChvvJhwcuKvjmk9g
9a9ub09jg5Mpq38Ow+1cdfb9zeqfg8d5o1bSV7q/suZQEj5+hfdDMjissNDf
PCGDbMthQVPTZ3oC2Y7D4ezlNUV+5Ekcun8q8b7sQZ7GIfHHddPPDmQnDv+c
Werx0ZLswiHAM2xHMbu/nKu+vtFizt/9ye4cWmdPjvrG7kc91M8r6o6JY/bi
cPr5id//GJOXq/u3dtFlkf29N4eliduT48zIPhwiTuaN9GTvv5HD6GE6Ornj
yL4cCuoNuu1xJPtzaHp11NvezuRADm3m3HZLmUMO5rB+336jSra/Ierf26B0
80ryfg4tN9pvMltPjuCQYRLhvZ4drygO8yc2y00NI/Pq9lbOfBJ/lN3/c0ge
jt7ZZ9n9v3q8xi48NpD9fh3H4cgjq9ftCtn9P4cZ4Y8Wlr9i9/8c2pbkLljb
yO7/OWQfWXMg24DVPwfPoXt+ebDfyzM5fA8bMHATu55nc7Dx56UV7P45h8OZ
hBf3J7Lvq1z17ydPCT3CxvdtDl1qVlX+zmP1zyHEcJex9hNW/xxmrnnXLbmG
1b+6/73bGJxowX7/56Abbd1TR5/9/s8hWudTWk4/cgWHV8GTWuSbkd9xaNSV
zrVjruJw5dtsDW9Tcg2HwdVufPJA8jcON/KWLvvN7vfqOOSsOsAHsPu1Bg6W
tvaZjfbkJjx2Xe8QN8GFrMHjydKUUfsXsft/HkbXv7y5uIHd//N4ceRrqkY4
u//nYavXqd2gc+z+n4eFdOJbPrsf1+dRVajl3tjI7v95mAY4pnbsTs9LevCY
8tb3qOUIshGP5oVhPZvOJRvzWHliW0rnALIJj4M/jq4qjCeb88j+1HKHVSHZ
goeP16yA3g1kSx5tVi5J3GVGz3eseTw3Lmz1ej4ZPOa6BIx/zZNteawxWpe3
4hXZjodLTLLTg4Hs+Z+6/87TAq5uY8//eBxeajCmsog9/+Px8MegPQf+oedh
Ljzs8mqO9Asgz+UROPKqVdZLsjsPrZAOo0PH0vNmDx4lqyvH18lkLx7fPx6/
u6uRvJzHHouz/22YRc/PvXn4JvSOaJdC9uExuf3w8dd02fN/HvOrg19prWbP
/3l49O4+3vMJe/7PIypupOvsaTS/IJCH1dzO9+9dJwfzaPW10jVxDM1fCOEx
8LxRkm8GeT8Pw8eN7vHmND8igoefZ0H6rhPkKB6hg94uu6xH8zF4Hm4z+BFN
t5BldXzEhXkNfkyO5TGv2bOJey1ofkicerxOTTZ2DiUnqOOrybWI/CpyEo/G
lPOrdSfTfJQUHv5/Re+Zc5KczkM4OXxyZVOa35LJ4970JteDTNn6Ox5Km+x8
yxnkHB6r5s8rN2HzZ3J5fM1MePyYrd+7zcPs5KpNW+LZ+jweK84PSLqbTS7m
0WsZEuqK2Ho9HsbX8TbvFblcPV87Xmc/r2Pr93i8bfd5mxlbn1fBIzlFcHQc
xtZz8pj1I3DrVBdyFY8Yx8wmr7aw9Z08sjIX5kaw9XTfeKyuONg+jK0/rVPP
f6smz859JDfwKH1v9aKtHlv/JWBQm/thj0aSNQSYmm/wnbOCrCkgL8WtvztH
1hEw7scDE+db5L8FZJh1udj6J1lPwMGsXXmf+7D1YgIcKoeGJTqSDQVsKdh1
rtlOtn5MQHjrwZvvXiIbCRgf4jan4RdbTyageu7mNe4jab6biYBvlg/rx2wn
mwuoChowKTmfbCHgnuefnp5daD6gpQDhd4ihow/ZWoD11pWh4Wx9NwR8/lDV
Kt2a5l/aCvh13ePN+ZNsPbqAkw8fLY4zYOt/BEwNa7Gx5y62/kfAvJzj75Kr
2PofAe0KzHt4TKf5tS4C2ree7dfqInmugK2GBydWsfm87gImO+x2GurP5v8K
+GfY80Nn3rD5vwIaXWdsPe1I84mXC2h141r43Ayyt4A5WZ9Ovu5O8599BHRf
X/zEPpi8UUBWSUnGgBqyrwCdoF1lYdNpvre/gCG+l7TCk8mBAsw/mafd1Wbz
/wXUnNbSm7+Mzf8X8D5mX6XrPfJ+AUcGRGaYD2fz/wXYtDDSvRPJ5v8L6KyT
/vLgDzb/X8DXO59C1rpQvoUsYFVay9QuF8ixAkoqzo+935rlaQj4ruS91xhN
ThBQX31w61Fvlq8hYFboh+q9CjlFPR92B64m32V5G+p4fu1U0rUJ5XdkquPL
V9O0G8v3yFaPR32D1cB55Bx1/+ZYThoWSs4V4Dp161vdi+TbAoy+xnsoLF+k
UMAVtcTe61L+SLGAo9NNvSOGkkvV4zfeU6fVDHK5gLXuL//pt5b8XICW8aC0
MwfIFQJ6H3WqXnGa/E6tnyj7E5X55Cp1PAUW+i1+T64RUJCVZPCH5a18E9B3
VPji1O7kOgEdzQdMO2NNbhDQtlmm5mFXchMRYrcjOgn+ZA0RG+4fcw86zvJg
RFx5vO7hottkHRF2l7Rzd3xh+TAiundcdjW+K+XJ6Il41atf/fdpZH0ReXMu
BvjsJBuKWDND/pWSSe4h4s+m09uC68lGIubU9X1lP5ryboxF/HteRzMokGwi
YuDdCDPtW2RzEfuehHw6p0f5OxYicsbaJD9cRLYUobiVDXycQrYWofGvEvao
GeX/QMSDNhbSc5YPZCvirPbtA3fPkO1EJC932z5Ci/KGJonY8kXP1daD5ROJ
sLmftqrvRbKTiJE20y9761LekYuIsJrqb5Pmkueq/35Ba/GmeLK7iLddC31r
m1GekoeI8wbcXTNXspeIuGEpnx6mk5eL0EP5q18dKa/JW4RskLDHfT3ZR8Tw
4pIBXYrIG0WsnL5uZ+IAyoPyFdFm6oMvTkFkfxHuL+3X3XpLDlT371eNuNKe
8qaCRWjfO5bzTyI5RMQL/RYBBR0pr2q/iKBmPcrX7CJHqMdzwb30yHpylAiz
F8dbPmF5WLyIAy0GdGrO8rJkEVWOZ6LWGVOeVqwIvnj1tHse5DgRumN2+NnG
kBNEtCg70/ZmGTlJRG3Pr3p5upTnlaKe/3hhwbix5HQREz/XRrdgeWCZItYq
kc5P4sjZIir8l38d+IycI2LQvt3fp7SjvLFcEVkOtxqWjSHfFrGKP6ibsJZc
KCLlncXfvY6Ti0UYWzze3rqEXCrCNC+jmW4LykMrF9Hqklld+WDycxGfF1eu
L3IjV6jn822Dv2cQ+Z36+e4k6tidJleJMMm85JZcQq4RYaQRqXnlF/mbiE25
fWKXdGV5vyLW5a/pHGdDbhDhYLGhrfZilv8roVukyUXj3WQNCZVagRV5p1ge
nITD53yje94n60hI7nutrdCU5cNKyB299JjOELKepB6PsO+bPVlerIQr27YO
iRTJhhIme5WsqCtm+bESwgJdZ79qRfl1RhLKJ9bU9htHNpbQ+OXIqv7bySYS
Zo/Rlqsvks0luPT7UFtSS7aQ0Hr2tjfDzFneuIQfJx5z+1aRrSWsC3/RpDGB
5Y9LqG06NaZvBdlWQv7iUxN/dqW8PjsJ28wHjbGYR54kIXXN5H6L4sjTJBw6
97X3zO9kJwlGv/qdjRjL8kol6G/sfe9sKHmuhPRGv2HhpWR3CWLTrjsvdKf8
QQ8JcX3NYx7PZ3mmEsr837+fF0NeLqn3czXjLrF8eW8JLd/EHnTqQXmHPhIy
AjRiW3iQN0oY6mNUaHuC7CuhT63B1VyWn+gv4eaSr9qvjClfMVCCUlgU4O9F
DpZwLeyOY99YcoiEae2zMro/Ju+XYD1yY3Dq35TnGCGh2aX6+Y625CgJDtUT
Su+sI/Pq5/XesrX+KFmWsKPD9Kzd98ix6vud/Nk8oBnL05Qw4Ebtt53DyAkS
sgNPmxcsY/maEqa8PJWyVyanqOe7OvpG7wcsb1NC/YHVqc00qf9ApoS+0zbe
uzqMnC3hT83IdJP55BwJjonWVu7B5FwJ8c+9o0oSyLclfG3VwbPdbXKhhIEh
If0HVZKLJXTJmne4tgX1SyiV4OqX2za6E7lcwoJc3eGjTFh/BglWTkcjIm3I
Fer4cdvrdNSZ/E7CnLJ9nrOWkqskdPf6r+zuZtbPQcKBDI+TAbvJ3ySEz55e
f+UwuU7CrrgoI5uj5Ab1+Pfp8MzwDOv/IGNna1uH3AxyMxkuFcMmX7hB1pCR
MCiATy0k/yWjvdfCJ8JDsqYMU423YxLKyVoywgu+LXn0lKwjQ1N3x8gxT8ht
ZCw/U7lAesT6Tajb03z4yu4BuZ2Mc8WGVxzukfVkOGlt2Klzh9xRRl5u8wz7
m2R9GWbJTz9MzCYbyEhPDHLqw/bHUMazhcZRcSnkbjLmBzRJ59j+95Dhr9Gp
uCCe3EtGP7un1edjyUYytObt7ZwqkvvK6PDCzfBTJNlY3Z6FUWhDKLm/+voj
x+peB5JNZAR+eKEbvJE8UEayb2f9Ei/WT0NG9UDHDl3Y+R4sI79CK0dzHNlC
xpG/v28rGkIeJmOdXafRXA+ypYzEAQ8tu2uTrWT89oocXF5N49Faxs03RjWu
t8ijZFwy/fje7Rjr3yHDZGXoeb8Aso2MEwdLO5z0JNvKWL1kUWXeFPJ4dX/k
2/efWZLt1OPX/7OrRz+yvYzn3AzMNCBPkrE9dWyU3JY8RcaylMyZo9uwfiEy
dCufOaXrkP+T0TrYPGoBq1cnGUHH2l1xYHm5M2Xw0aW1476zPGAZKebPphjU
kWfLWFmx5atrPXmuDP1OC4a+ZXZTx49xryQf9np3Gf/2f9bOr4a8QEa7/SvT
mleQPWS8T/04qdtDsqeMsDEjne8VsLxhGc6TzthIueSlMpq4hfoczCYvl1HU
Ykda//PklTLsTlv9mXiC5RPLeHqje1NrgbxGxvVrzok/o8g+6nhIjbn8gHm9
jLaj7wwdxPJ9N6rbP7i5IDeGvFmGZbD9hQPJZF8Ztb5T/juVRd4mIzTtwwLx
Jss/ltG9Q+GwSfnkHTI67SoyK2cOVK8PjhoD0vLIu9T99zdbG872N1h9/9Sr
rt9ZXvIetf5iDZ52uUEOkfHQz/nWNba9UBk7uu7to1HI8pVltJghrC1n1+uD
MsxN87LGPSVHqPWyW3dfActbPixj3ja31K21LI9ZxtA5jb27NqXxEi3D1sv2
eF82vngZrvUtdz/rQhZlLFzs9WdCX7Ks1vPQQzdvmZBjZMxyk37NYeM7Vj3/
aXWeR9n4P66ejz+vt/He5Dj1fJ74y8HsEDlerbcNQdcHpZETZHTZ4hnZUEo+
rR7v5ktHz/hBTlKPb+Le+SmtqH7Pygj+dNL7L/Z9kaJeH8zS654akVNlfF+U
VPtuMDldxvklURtejSRnyLi40lS7/URypoycyUvq77Dry2UZn3sFtFnlSc6W
0ff6cwenteSrMhy0nV1S/Mg5Mgw/c/o5+8g31HqcEfXbl10Pc9XPN7zSplkS
OU/dv1X81T9XyLdleCS9WP/qPrlAxqHLm2INXpMLZZTzU7Zb/yAXqfV8aeSR
PK0X9H2qXg/y/o3b15VcIiNjd8vle83IpTLKIqq1IseQy9TzcS8rZKkTuVzG
hSUPNxux/klPZfx4uCU/y5f8XMYaYfCMJYfJL9XzMeyc87QkcoUMxwWX8ipy
yW9k/NRufLn7GfmdjOLXMx3f1ZIrZVxrvD/cujX1e6qSMaLj/k/XjcgfZfzq
EKo5cSS5Rlb/PxAyK9qZ/EXGaPNwl6I15G/q9+lT56RloeTv6vtd6OdRFk+u
U+tp42vdRzfJ9TIu938f4fiS3KBu/3nH4cd/kn/L6PNn5uTwNqz/lYKBaY03
dHuTmylIHtHr0w9LsoaC4k/ON5tMJf+lYPb+tWfkRWRNBTMqekZf2krWUrCw
frapeyRZR4GRV9Qbh2RyGwVvira4P8kj/63g1DTf6dvekNspGHf/XVRIc+oH
pqfg7LCek4f0JHdU4BOZmVY6iqyvbq/j49+PZpMNFGzYM31JxQayoQKX9CsL
Zx8id1Pwc+nIp6eSWH8zBUp8bv7TPHIvBd9/al349w3ZSEFu/TO74KbUL62v
ggfb1q/41YVsrOBGhU2ZLeuv1l9ByOFEw8EzyCYK1sY/Ca5fRR6o4Eeksf+6
ILK5+vnK9NdOEMiDFYQd17fSTSFbKAjo1N//RT55mILBg0ILu70mWyr4qnu9
YE8T6idnpX6+Fz8y+xuSrRVsCQydM3Q4eZQCx/Ht9Wc6sf51Cja/rrljtoZs
o0Bz51XTPmFkW/X83fR+OzeePF7Bhc+L3H5eI9spmDI502TRU7K9grGZIbM2
sP55kxRcalXb5lQH6q83RR0/09z1Ng0hT1MwatTs0qmO5P8UeM3RzJ3rTXZS
cO229QnDA+SZCjpfKrMISia7KLgStbe+ppA8W8F/Hdy+nP1Enqvg+dQVH9Na
U39BN/V4rI1d2MGE9SdUkN3QysZqEnmB+vrPySc6rCB7qPVxeFCQxj6yp7p/
rx590E8keynYGhBQtqiAvFTBb/l8ZYeP5OVqfWyoWqirTf0YVyrw61O3N7sP
6wepwH7MlNfrRpHXKMgMveVQ7UT2UfAyZpRz4VLyegUx9vc+1rN+lRsVxC1I
KuJYP8zNCr45jZf0WX9NXwV2tmtuGrB+ntsU5NR9SNzD+oP6K+g3f/+LBtZP
dIeCy6NKO0+pJgeq50t7yOwpTahf6S4FPY9XNszXIwcraO6SE9DDmLxHfb9T
wf0trckhCqLcro9cxPqvhqrjqWJvZvJC1u9Vre/jTa7OWE8+qGDAGp+JU1l/
2QgFn34aFvuyfraHFTRtNv9YOOuPG6Ue70/RZRpZ5GgFZyas8e9XROYV7H3r
0sq3giwqON/X2GbKd9ZfVq3PtobJXVl/4hgF07+9u3+sEzlWQZMzwYOaGpOP
KzCb13+dsSU5TsGytPQFk+zI8Qr4/CXbx7mQExRUh1r1O+5FPq1gauZ0b3fW
XzpJPf5+G1LHBpHPKijIf+sffYicouCLUcAJB9avO1XBpBlv3X+yft/p6vjx
7Hjt4kVyhoIRenaWM26SMxU8OjvBcVoR+bI6XnasvhNTzvpHK4i3ub7uyRvy
VXV/84OrbtaQcxQ4jE93C60n31Cw8ddir/ka1I89V8E9r4WBV9qQ8xRcX3/m
9X8G5Nvq+B07Gp59yAXq94t74dpqM3KhgiJtK5vSf8lFCrTGzXtQbEMuVq+H
7d+URDuQSxT0jh867l8ncqmCI9djfXu7kssU3E07NXaDJ7lcQblf1zOG3uSn
CnZdajnnwUbycwW/dndzW+BPfqlA53CfvmVB5AoF9y/UaiwNI79RcOefgRp/
HSa/U69/E9vmZ3PkSgUH9w1qv08hVylI27O3o8cJ8kcFu7sKq28nkGsUVMb4
jtFPJn9Rx1dOlkNcCvmbggo/zZEX08jfFdSNOMJ5ZZDrFNQMMf51OpNcr+DA
VZ/ixkvkBgUa8U8Mzl8m/1a/P0Ki29czN4lBx57j+yVlVY3+H7NOq/k=
        "]]}}, {
      {RGBColor[1, 0.75, 0], PointSize[0.002777777777777778], 
       AbsoluteThickness[1.6], LineBox[CompressedData["
1:eJw83XlcTN//B/AQsoeQPSRJCCH7C2lBpEKIVlqkfV+nfdqn2WcU2YsQQhJC
EkISohBCEaKQhN88ft/3+fjn83h+zpw59z3ve5Z7Z+5pnIOnxfauSop/vZSU
/v+///+vZUlJpP+seoOmJfQ/ED6va63BEmYVgPfvROYKZlXUPmy/uHM1sxr2
DVHKGLmeWR3NzSZbtm5jHoW9L86slrowa2Ca7PhQEz/m8VCD5uFbHGZNnBkR
yOmSxqyFKXm2Sit2M2ujIiL62KXDzDoY0u1LSUU+sy529Yyt+3CReRo4Ce1P
b9xk1oNZY2L0ggfMM1C66YlQ5RnzTFybmvGwz1vmWdh17a5ZQwuzPv48/Wi2
vJN5NvamPxmo0+MDeQ52lzztEjuAeS5seoVHLBjObABJr2lz9o9nngf3qbkz
3XSZ5+NBzPK6yXOYF+Bhpt+0T2BeiOKsuOozq5kXwc//8WQ1a+bFkBeP0Bnm
xLwET90WmWV6MgN5Ax16nwshcwD9ZaPaHsaz8qWIts4fnsVn5Uux8uEIZ/89
rHwZpqzMudf7KCtfhpPjVy2LK2DlyzF7z6Jety+x8uVwC3K//+cGKzeEkbuL
0dO7rNwQWSoRPyY+YuUrILQdNO1FLStfAe+jSZO6vGblRjgbubWu7D0rN4Ke
/toLzz6xcmPEPHUwP93Kyo0x3Kg9yqydlZtg8a/bB778ZuUmEA0wPGGr9JHK
TeHV6r7buDuZY4qOzQOez+jFylfi4O6rvdv6sPKVGFT6qntcP1a+CvUHh3w0
6c/KV0H78fF9NcxKq2GpF7u49L/y1dAKFeeq/1duhi95g04ZsvfjmGHJvmGC
U31Z+RpMsLRtvMvMWYP35z9WWvxXvha1NS8Xhf1XvhYxvxxOff6v3BzDfi83
/c8wh+Ol9zei/mvPHJda5fHP2PGUmOOJUnlc1UBWfx0mnmqvVRnG6q9Dz86k
4qjRrP46jA9yX1qjyeqvg3hZ5sQxU1l9Cxz9vG3W+tmsvgVWlyG29yJW3wKZ
8o+Xs5ez+hZ4GGv+IMKU1bfEuF+8eZPMWX1L7Ph4wy3ImtW3hMDxgbuPPatv
iYDC5O+dLqy+FebYn7ng5snqW6H3hOUvlwWw+laQHJo3elg4q2+Fbb4189qi
Wf31eGLTr0orkdVfjwCdbMtXaaz+enz74Lt3gYDVXw/DLt++/pSw+huQ59lp
MzOL1d+AR+dFP1X2s/obYL2ssFZ6mNXfgPdlveIzjrL6GzGz6ree5nFWfyNc
J6p2WXyS1d8I4eWp7qdOsfobIYreebKsgNW3hn7NzCKlQlbfGt1rXBddLmL1
rfE449UU32JW3xp/7AUzR1xi9Tdhq46hjR8zNmGmUVXfKvZ6zib0f5dxy/Ai
q78JH7/YdD94gdXfDAv+mTqH86z+ZsSafxrCZcfH2YzSXXPHSP47/s2Y/PTx
na4sPqUtWPNI633DMVZ/C/LdW/0G5bD6W/C580bf6QdZ/S3oZtozznofq28D
YY+/J7X2svo2yFWaN+FAJqtvgx5WPlM6Zay+DVS67TEZ/F/+tsJVTatqk5DV
34rBSb8Wvsxg9bfCs2p/70XsfCjZCr5wzZZx7HxR2oauLmNmS2JY/W1w/Xdp
d2MYq78NW7yndDj6s/rb0CWsS26LB6tvi5ubX+4f7srq26KmRn1jOTvfObYw
+75kzcxNrL4tpiv7JOuvY/Xt8KD3bIcpq8gadihfe/zJ8RXs/ezQpU6YfxVk
OzvM2V4wUfu//mmHsebdapfMJ2fbIe5CZ8ruuaw9O5zdcuQB9Mn1dug8Pbzo
lx5r3x5e8XvuK01j7dvj1Emnfy06rH176NwdNOLFJNa+4vW6N07Gs/GEY4+v
LkWHjo9j7dtjaUTXt2ZjWfv2WPlj0dQ/I1n79ji5fexNNzZeKTmgNn12VuYg
1r4DSnp1dN0xgLXvAI1199Ij2Phn5wCb3Hjzmf+N1w74ObvdcwNztgOMZ5/g
GbL6JQ6Yq54dIFBl7Ttg1/f1yyP+Gz8d8XZ0U987zBqO0GzxtNrPDEesbMjZ
14/ZzhEW1bv6itj7cxxx9e+OJD02Xmc74nz1HO5gNp6XOML2adj5WjY/1Tsi
Vy+sYcN/478TAnI1g96y+hpO8PyT9Lrsv/idEJSWmlXKjt/OCaP6WrQcZ+Y4
QbWsgBfOnO2Eax9Pd+9gLnGCwa6OW3ns8613gnV0lmeVGmt/O8zNOD8bhrL2
t0Oze2fnEXXW/nasVAv7VDqCtb8d7pYrNiT/N79sx5bQaNNclu/s7chQnmZT
+l/+t2M+T/RaaQxrfzva9ht6F7DzQWkHDK2je95i7WnsgOe2ZdZ1Q1j7O2C9
arybIzteux3Idr0W+YTFw9mB9pG/De78F/8OpK94X6X7X/53oNvhh8al7POu
V7x/r7MLp6iw9p1h011/rWZX1r4zeJ9On3/L1iNwBhpK77t9J9s5w9xxVWjD
Z7ZecUbUe8c7lWz9k+2MZP5i2xEvySXOaOk5MeETW0/VO2Ncx88bo9h6S8kF
3U/de/rsOlnDBbGj258YXmTtuyD/e6Dmz9OsfRfs7lcRueQYa98FA5IeXFh9
kLXvgg1v9DGRrQ9LXCAqnxXvJ2Ptu8BZ3u1lnZC17wqn00tS7/NY+66ozIgc
+TKVte+Ktxpv5pomsfZd0dSst86PrU85rsi73egYFs3ad8WrF57a9aGsfVcY
bWi5oOXL2ndFnP+aOA031r4bMkMmrDS0Y+274eLdnRrVVqx9NxwITe7oupK1
74YG6wFKX9n6m+OGKaGaZ37PZe27ofX6jNLr01j7bjB8MDjtgSZr3w2fFjn6
bftv/b8Tq3cY1Ob2Ye3vxKmPcTLP33Q9gZ3YabTku2kT2W4n2iQvPe8+JnN2
IlRjXfTCUnL2Tijr77jsd4pcshMdwjf1sXvJ9TuxtDW/q2Equ15xxz3Oq7xV
oWQNdxjuGny+xI21744CrTT1nC2sfXdUfA3Nm7CGte+O0ZcGpg1dxtp3x61j
mvX8Oax9d8h7TBw0aApr3x3JKud/2Giw9ndh5qVvXW4PYe3vwvaG1rDQ3qz9
XWide0p8+V8jtb8LmQ7D0t+1kTm7sPG5UiynkZy9C5Wxh+9eriWX7MIQztyk
sffJ9btQsN0q1u4qWckDk8o3hJudIWt4YMyBPhY+h8jwwOD24FMLJax9D7w+
M8kymsva98COtTun7wxi7Xtg6WLZ8u/bWfse6FJ07WmsBWvfA/OXBLnbLmHt
e2L32zOqrrqsfU9wtVTL4oaz9hXl982tXvdg7Xsi1rjRYErbe2rfE6aCaXv6
Pydne0IQ0ao94Cq5xBObXlW6fjlIrveE7qMpv6SJZCUvaGRbd9zzIKt6IX+m
9+Kk9WQNL2RFOBvPW0jW88J+V933t8eT4QVOSpDdhD5kcy9sW7+hduOPd3S8
XhhxbejmDa/JXl4Y5J81Z9ldMscLwudvzbafJ/O8cLV6ac7qbHK2ov72xljd
JHK+Fw5yVdP8/MklXihLEva8Zkuu9IJ65qDDSivJ9V54bfPMWqpPbvHCjaP3
L08dQ1byhrbqoG86Pcmq3tgYoJvv1vKW4vfG5xMNVxtqyHrecC4/HdLzKhne
uPrw0/0eOWRzb9zZqP/0ayrZzhs9Nt3vO96f7OWNuU+PPHm7lczxRkZQ3cpP
pmSeN55FP3PSMSBne2NBVcbp0drkfEX9YeUpLcPJJd6o8/xSv7cvudIbxgGS
rkP/NlD83rgyeqde+idyi+J4d5ZlcV6QlXxwfkpQ9bwHZFUfKN0xL2u6Stbw
wUItm9TPJ8l6Pvh2bmgfSRYZPrg/5ObJ98lkcx8MaK7t1A0h2/ng+bfH2o7O
ZC8fjHcLKo22InN80NEenuRuSOb5wDJwx+fIueRsHwQtHfvbYgo53wdp4scl
N0aTS3xw9CYMDfuRK31wQOngWN3fbyh+H5Sf9pz++D25xQfFg98a6laRlXyx
vObeBs5FsqovDK02qU05SNbwRe0ik1DTJLKeL7qJLCteeJDhiy9NYa1X15PN
fdEiuKHesYRs54uG3iv+auiQvXwR/lFp+uahZI4v/p7ew7/fnczzxaqFW9M8
v7+m+H2xT+2NMOINOd8Xj8xeR0VUkkt8sbvnqYFjS8iVvljzlffC5jS53hdC
Udy844fILb64FxmtXC8hK/khZPb2Hu8SyKp+0P1sM21PEFnDDwsyfgyY70bW
84Pv7WlR8zeT4YeilIuPC1aSzf3w6daHVdaLyXZ+0ObenTFiDtnLD6fKPluP
0SNz/HD3Tlaw42Qyzw+9TZ39Ysax+P0gONcUJRzO4veDwaCBp++psvj9sE13
VdbsXix+PxRrqM981IPF74ff3X7tclNh8fuhaVKWXVofFr8/gnoP6ZrWl8Xv
D6NLw6x29Gbx+0MlrkEtlr1ezx++Q/f4v+jP4vdHhfqwpy8Gsfj9EbGmIaxo
GIvfH0/bSp5YseP38ge/aX6ZIyvn+ONv+MWQe0NY/P4I/ftx7pGhLH5/JBd9
6NjDXp+vOL5DV76bsfISf/Sy+RwrYe1X+mPdw+1upez46v3ROdVDZMiOv8Uf
Fz8fFG3oyeIPAO/O+9vtXVj8AZinPFzj+u9XFH8AOlYt/c5rJesFwNV1c1Zd
ExkBOOrZo/eN12TzAHT5+PPImudkuwBY3Y+//vcx2SsA/rvyp3etJHMCsC+v
rfTjTTIvAM/sf3hvu0rODsAZjo626yVyfgBOC2PPRxSRSwLgPmm73d7z5MoA
bNf+HPHxDLk+AIYFmRtOnyC3BCBA666n7WGyUiACXNUrC7LIqoGYduJboFjI
4g/EOa1ioXISiz8QejsnFR6PYPEHwkrnYL6LH4s/EC6JA8bYeLD4AxGeONUz
25XFH4gek6/t2u7I4g/E1mOykb7WLP5AxB+PMIw2YfEHoiys/kbPOSz+QFgM
uZ+mMY7FH4jInsZW7n1Z/IGYt6B1/6T2eoo/EFcaNy8Z/IrcEoj8k9cGB9wk
KwXB135AY/xJsmoQunWL6xi/m6wRBDuNkKLyRLJeEO4dWuebFEZGEF5+vPjC
zZdsHgT5rOMWKbvIdkGYdEEpttaV7KWoL743dbIzmROE+VNuWng7kXlBiE1Q
TT9kR84OQr7f5QX9bMj5Qcisr1J120AuCUK/uWcCzpmTK4OghUen965h8QfB
ZnJTx/y1LP4gPPe08jpuxuIPRtDA2rGPTVn8wRiklFO41IjFH4ztaaffT13O
4g/G+WFro76DxR+MW1oD5movYfEHo8P4cMr2hSx+Rf1P1jGzDVj8wdgX1rl3
/EwWfzDOTBsZxZ/M4g/GHdvNemPHsfiDIegQdldSZ/EHYw7Xr9C4P4s/GEI3
7djo7iz+YOy1T7zj0f6S4g/Ggz/pjwa+JbcEY0BB1uGPD8lKIRiQW5+35wZZ
NQRj3TKW5p4ja4TAenZVadBBsl4I+lwffXxNChkhcOMOs93oSTYPgflK8e8R
G8h2IZg0qUKvaTHZKwSpKbnDxo0nc0IQ2bBhvlc3Mi8EsZ1bo1a9fUHxh+CO
+OuoS2Xk/BAMltcvvn6IXKKoX7107rUocmUIIjp8jPvYkOtDcOxqzo3wmeSW
EJg6mH1Gd7JSKKbkDHolffKc4g9FfkfleLNjZI1QOC+bOP8gh6wXqnj/mX0u
bSAjFA+S41bPmkU2D0VC99+Lug4m24Ui3uedr+23Ooo/FMIrFRWCKjInFNDT
fK93hswLVaxvP3j1EZOzQ/FTZ2P+uVByfihac4bce+xELgnFnn69pVusyJWh
6FQZsG2BCbk+FPLG73nHF5JbQmEat+tT7FSyUhiCM96vkaiTVcNgmGbrevtf
LcUfBn6FaRH3BVkvDPZ2Rq5PzpIRBoeDuze3pZLNwzA4dcgy6U6yXRiUFn3e
ZbKa7BWGVHwKuaFD5oQhYMO7SV+7k3lh2CGy6r775TOKPwwLLI8P7TxPzg9D
aePWrRvTyCVhOG4fVptpT65UxLPp6JfG6eT6MJzovLjtePtTij8MrZU7jgde
JiuF407S7WHbE8mq4Xj45O7stzZkjXDUWD6LjptJ1gvHzq7zHGJVyAhHvXFH
7ZXXNRR/OD6qj2gKLyHbhSPnSopp9V6yVzim9Z3SdCOazAnH2cKJN4SuZF44
khatnKdsSc4Ox0jL4RKbpeT8cIRyIwzK9ckl4bjlvWtUrSa5Mhy7jdefX9WP
XB8OgcD23aFvTyh+RXsrfn948IysFIHkcRWRWeVk1QjsFvd44X2erBGBaa37
lbcfIOtFYPr+1sslKWREINF+V+OSILJ5BGpmV2gcdyXbRQBH3t333Ur2ikCv
uZ9Utq4lcyIgs1pZUbWEzIvAqcEZF85PJWdHwGiZcKhsFDk/As1qiQONVMkl
Edg+a+edrC7kygh88x3thS+PKf4ILFvgnjniKbklAjv8Br80LyUrRULj3/nq
H4Vk1Uio1nKSrp4ka0Siyn76Yp8DZL1INNbffvZDSEYk/hZ6rOsfTTaPxEPB
3XWZrmS7SNw/sUZntQXZKxKSnMAxX5aQOYrysVVTnaeTeZH43TS4+2RNcrbi
ePijrceMJudHYpnlAY1PquSSSDh9L1tmoESujMTVDo9TUz4/ovgjcXnr2Bfn
6sgtkZjlduPsgwqyEgfHYizj3UvIKhxkanDVis6SVTlISOkaOi+HrM7ByDtN
ohm7yRocTNw/iueURtbmwHrEz+RLkWQ9DrSfZ/c+6EU24MBMqW/iVHsyOLh9
bNvKzyvJJhy0aQR++z6NbM7BzBy3GReHkK0V5XOn3ZvRlWzHwewhwfMGf67+
n104CNE+1H9kDdmLA6vwn8teXyUHcTDEVmmjUy6Zw4FM+YIsOJXM5WDAAGmo
wIPM46DYafUSp3VkKQdb3kXYmxqQsznoVRpd3jCBnMNB7kOPDUI1cj4H3vtS
Lu/oRi7kwOb2sIwJjQ8pfxx0mhqO2VlGLueAf8Vg/Koj5EoOXJs3nOMnk2s4
iNxwp5+bF7meg0Eds/1t15MbOagLMXqdM4fcwoHRWJXOhsHkdg7kVQ9Tb7VU
Uf6j4PIovtr3AVklChej5v3mnCGrRkH9dl/nAglZPQpv9pxw+htO1oiCcLRF
np0TWTsKcx482D15LVkvCn6bbZvC55MNFOXHRs7V1iQjCrUzC1f/6UM2iYL9
D4vCNd8eUP6jMC7CY6jeE7K14nitO92nXCTbRUE02bivw36ySxRGtl7uZppO
9opC8u5k5z8R5KAo1A2PLjX1InOi0P3+sSUtdmRuFA46Dnr7bCWZF4VWLf+/
6XpkaRSGa9R891QnZyvquzbvnq1EzonCwgcnJKffVVL+o+CwufrlyrvkwiiM
2pWxVe0MuSQKKw9rrh8jJ5crjpd37E0gh1wZhR1Td0/Ya0euiYJ8mcXisSDX
R0EjuKWr3wRyYxTixzdu1ehJbokCd/uajHu19yn/UbhuufSbVh5ZKRp5okSH
/DiySjRudF9cfciDrBqNaTUJuZftyOrRuDuKL/1rRdaIxu3YbjYCI7J2NKQx
ZgfnzybrRSPq3+FGVw2yQTTe2K0KC+xDRjRuGU+fVfrpHuU/Gm3ppvzMm2Tz
aFTbJw/ROUi2VryfeYHx6ziyXTQ8Fu2cs9WF7BINGf9l6V8jslc0Ds+KNAnQ
JgdFI+LmU4uC3mRONBw3Bw3r23SX8h+NBS8ff31ym8yLRvaGQ//08sjSaLxL
XFCWGkvOjsav0OJ7OZbknGhIloyv0dIk50djTei3fhc6Kyj/0bC8tSsj7wm5
JBqz55/oVXWaXB6Ni13y5vrwyJXRiJthbjvLi1wTjb13B2wpMifXR8MgJd9i
1nxyYzT6x/EmrZ9CbomGhqT14eOx5PZodF/oaCMdQlaKQa/7yTU5qmSVGIxb
VxSSyMpVY5B5QvDmyDCyegzK/n0dWjSArBEDb8GV4IldydoKW/4d8rX1DuU/
BhLBwhMGb8gGMUjupzvc+CEZMdjzL3eOyi2ySQxGL7RrfFtGNo/BkFel9Z3X
ydYx+HL2SlRAMdkuBiY6qpWal8guMfins3qV3k2yVwwsc4uLzB6Tg2JwZs+R
dZuayJwYPIs6XnzwL5kbg/U/H+p4jKR4eDHQ9fu47NQSsjQG/VZN8I50JGfH
4K35o/F/4sg5MZB36B2emEvOj4GoqsvHsxUs/zHwb5reGPqe5T8G90o+hl/4
zfIfA/uWL6Gqg+n8qYxB1KPnX07rkGsU8Y9eeHTxCnJ9DFIMbg/s60pujMH9
01G+WWnklhhYmT9uvJRPbo/Bkpodj3WekJVi0WmuN2mGMvUHlVioqO//GDSd
rBqLcuHHU3XWZPVYbLBJitvNIWvEwrNlkpPGEbJ2LEKNby1ruk/WiwVPe9f1
7R1kg1gkvjL7uGki6/+xGHoxuXjjSrJJLNSHFv6460A2j8WlotcZx33I1rHw
2OK9aFgM2S4WZn0s7+4Ukl1i8dS098AFuWSvWHQ1GV2/4Do5KBZboqYdS28i
c2KxvqHGMrgvjZfcWAxWu98iYeMpLxaZA7nLPBeSpbHY9MDI4vJGcnYsqpd8
mpTmR86JxQG91ropAjb+x2JiL71f9/PZ+B+LBUu3RyTeZuN/LKZfL/g8h80X
5bFIb9+ul6dM80llLD6GlUnUxpJrFMeXo3XoyVxyfSxim9S+aVqQG2Nx68OR
D85u5JZYBOUGGI2MJLfHotj9pa1QQFaKw0RVwxC7Y2SVOEwrcVe1LyWrxqGm
8PbD18/J6nHYafamrOAHWSMOjt9mPO/N5m/tOLidWa6XPYrN/3FIUhpruUmH
zf9xKOtT3+ikz+b/OPT5qKHVBjb/x6F2WfmTs5Zk8zicHjp2FM+VbB2HHkvO
mbWGke3i8DbP7540jewSh5na0//c20P2ioN73+O/bh4lB8Xh+0RL3hi2vuHE
IV4nIXvOOTI3DnN/VwQvYubFYVOl+c4nBWRpHJ4nNz3ofpycHYelb8uW3dpH
zolDwZcYt35Scn4cpmonn9yTTi6MQ6ej+bMELrkkDnPSoXwkllweh/e8i33D
4siVcdA7edgoN5VcEwdJVn74hkxyfRyuVm99asGOpzEOrg8FTleKyS1x2JHG
Uxt2m9wehzOeSzX8H7H1XzzOr8rdVPaCrf/iEWW9tFD1PVv/xcMnb9Lvqo9s
/RcPv7HJZ8d8Yeu/eFT/SB1e38ryH4/2fkoNzj9Y/uPRrVn78fbvLP/x6Lf1
WuTANpb/eDTu9HM4wOqbxGOWh5BfwGwej3famRc3tLP8x+OB+tP7v/6x/Mcj
pGij7jUVWt+6xMNIJ+mjuxrZKx62Wnf4JePIQfHwrhwTJJtK5sTDQ/vwyBv6
ZG48BvW/5HbegMyLx947CSP3zyNL4xGnbPGjZAE5Ox5/f0w5tXgpOScemj1V
V980IefHY0Sg9sREc3JhPEo3xUy8a8XW//G4MSDF98UGtv6PR+umd8famCsV
r48ZetV7E1v/x8M+fuxn9c1s/R+PrkPdQjZuZOv/eNw7f2ZYNXv/lnjM2O5l
ErOOrf/jkf6XO2YPK1dKQA7PZ12MDVklAeN+Ldq9yZGsmoDWCm3D4p1k9QRo
GccY3fUjaySgeoiF6HswWTsBBx748K6EkvUSkLDqpN/pCLJBAuZ8PGu7KoaM
BEiUp27+FEU2SUA/9UctI4LI5gn4+uSTxoRdZOsEnDlV+v2NC9kuAfeyBjdZ
OLP8J6BLXWKcKrNXAlIq34ascWX5T8C+kZd68N1Z/hMQJ3Ta2unN8p+AaWnF
6xDC8p+A7tFTJcrseKUJOCuq+hWWyPKfgI1yD+1eaSz/Cdj2vtkxO53lPwHe
Hr1uhzMXJuDQr+juphks/wnwfLsr+r6Y5T8BHnvT5u+Ws/wnoNe7Dy3ZEpb/
BMxOSvH6KWD5V+Sr983s3+z9GhMw5LRWc0wKy38CIrh//hmy429PQGH/oWu6
BrD8czF6r/IkXSeWfy4Kl7VuclrL8s/FO3OrYvlcln8uvI4VRzWy/qTBRUJu
Vuwh1t+0uVh6KH5z734s/1y07L2qeqYPyz8XZmv277jdl+WfC8vX1vELmU24
cDacUF/HXm/ORe+wAWr72ftZczFbLzXg5ECWfy5qemVL1w1j+efieZeOO1PU
Wf4V7aVIN7wfwvLPRebhc+0hrJzDReisVz9WjWT556Kbj8crvxEs/1yovc0T
9mDvL+WC+8e97iK7ns5W+Eptr+/seHO4GLrXSlLdheWfi+yf64t3/mHjPxdT
3eLeiJlLuKjyWb4JzOVc3L0f+V2nk43/XFj3nhgj6WDjPxcxGmrxd36y8Z+L
wTFn5n79xsZ/Ljo8dU6DjdctXESYPii49YaN/1xM+eLMn/Ccjf+JELuLfAof
s/E/EScPzDGdWMXG/0T83iEL+FbBxv9EeF53Xx1Uxsb/RDy2OdtSfpGN/4nI
HzZ4US6bb/USoXPk+VdlMRv/E9Gi6tJ1YAQb/xNh8DA+x4jdPzBJxInpG9u/
mLDxPxF/6r5P0NZj438i8oZwC6xGsPE/EWZZ6ltndGXzfyLig79yee/Y9X8i
uJPf/e4oZ9f/iZhR/Gvn2KPs+j8Rf9ee9OElsuv/RITd85r33Zld/yfCe7zk
3gQjdv2fiLOzDq6pG8+u/xPxPnH0vDH/Xf8n4p1H7IuVL9n6LxHO2V5Oyy+y
9V8itt7JURnP1oclifBv1V/12YWt/xJRkrWgLmERu/5PRPrBa8usBrHr/0R8
D9d4KbpH69f6RKRG7LLLjyY3KuKbXCQ/q09uScSYbUOmcZ7S+rs9EZb6r/s4
hZOVkjDtzv4forFs/Z+EA6sPd068QdcHqknoJR/mPMCTrJ4E6zv73XxGkTWS
MKtsyO9Wdn2jnQTVBUZPTkeT9ZKgIb73891CskESQprjLhe2s+u/JCztd0mL
U8iu/5IwWfOzSBjGrv+ScOHUAM5wE3b9lwT9qF5hxaPY9V8S5HYRIbo/b1P+
k5A4a1CPfxVkrySMnj7bfZaMHJSET3umt61wJHOSoLuLy5VMIXMV7/8kv2Zs
8y3KfxKOebyZP+AwWZqE9ctX3ix2JGcn4cqntfYDNck5SUjmq938/Kqc8p+E
Da/Oxz3cRy5MwrxvGxq6OpBLkvBM2/bJ5zHk8iQ4/Klv1n18k/KfBN5E08u5
seSaJJydvd9w4GxyfRKsiuYUd/lYRvlPgr+SJDomm9yShPquuN5kQW5PwsAg
zd6e/25Q/pMxJrYt9VEuWSUZEe+TUl9ZklWTMXmUw1NjJbJ6Mo4M76accKyU
8p+MH8prUvZtIGsn4+qbZzlnlMl6yeg6K0rj47nrlP9kDNKUm6d4kJEMjQV3
7ZfqkE2ScaLg6C9J0zXKfzLOhBoFnjlOtk5GJf/2z32BZLtkaL3yMnE2Irsk
QzLBLrLPMLJXMobs7Zl/+/1Vyn8y9tVGHvY/T+Yk4/ZYidrNWDI3Gf+2WvS/
b07mJWOzU8Gg4tFkaTJqXrRk4ksJ5T8ZBgLTFd8uk3OSEfzdaVZDCjk/GZpz
YuN72pILkxGYOyNt9AxySTKq+rYlvvt7hfKfjATdqpOLJOTKZESJb7TE6pFr
kpHm97xBeOcy5T8ZvS3nemm7kBuTcXfo+0kD+pFbknFL++488dlLlP9k6MbN
sC3YSFZKQZTmnovD2oop/ynoEhK5lJtBVk3By+YPRc/1yeopiB+y6AK/7iLl
PwUna4JnpcaTtVPw4Fz5uG96ZL0UJN2Sea2tK6L8p2A+BhlGR5ORgmcXErOd
NckmKUj8E2n5694Fyn8KIh6aC3ViydaK92tefPTcUrJdCu7s31vQrEx2ScHi
Dlft8eWFlP8UOE+t1/PjkYNSsOqVIGywDZmTgi1nLh7fo0XmpmCe8SyTse3n
Kf8pODLZqAzVZKnieIP28UafI2enQMs1WBgiIuek4E8698wAL3J+CvpkNX8b
uJpcmIJRh/xEk6aRS1LQtXpx08EB5PIUJHStrvzVfI7yn4LVtRvy8+6Qa1Iw
4sjHEIOT5PoUDNINMeHzyY0pGGMdccLOk9ySghUXjX0M15LbU9Ds32FyfC5Z
KRVdJ/6UX9Mkq6RiuuR63PehZNVUNG7X/mTZg6yeCrfU3b2Cv5yl/Kei40nC
/Qn3yNqp6OJ74EfkAbKewo+e9HwbSjZIhbg8PnmwNRmpUL4x9Ub0XLJJKh78
0O7dPIpsnopQB/2xXt3I1qkY/PJ2yNVXBZT/VOR3/Tbz/EWySyoy3JtvvheT
vVLR/9ni9aq+5KBUXGu3Hxu5lsxJhf7g4ouZumRuKp6Xq0hte5B5qdj5ev7j
mU/PUP5TYSZ7sGjdUXJ2KtyXntNcHE7OSUWrxjfNFAtyfioW/L78+YwuuTAV
5/6mtFb2IJekoulmgU1S7WnKfyocUnPmBJ0iVyo+r30qxnZcck0qznpPNtyx
jVyfiuwy2+v7DciNqfiZl3VkqTq5JRXPdicc3f77FOU/FU6cgpyAOrJSGjY3
ZH/XKSKrpKHHqWd6d7LIqmnQXiTctzCerJ6GqsS5Oz7vImukYcGWyqZnFmTt
NPA7psnrZpD10tBvkNvvTb3JBmmI04zcO+dVPuU/DVN9PM8JLpJN0qD82ufa
JgnZPA12Tiva/XzJ1mlY8fy1ze01ZLs0vAtftLj3FLJLGs78ztro2JvslYYm
tTxDy8cnKf9pCPdcdm+KmMxJg9/ap7kqG8ncNHS2f7W1GkLmpcHRcfC6yooT
lP80FJ8OcdiQQM5Ow1/jJS/mmZBz0uAzdbpnRx9yfhquXPz6dHbVccp/GuoG
bdn9T0YuScPtEpXMXFtyeRqWPmlf/HQquTIN7gjZsrwPuSYNIz/1Nnf5nkf5
T8MTafCGzHfkxjQslpzPHPOU3JKGVUsOqGfcIrenYcTNZzY6J8hK6Xium7Le
NJWsko4xXyq1D3uRVdNxZt43N6N1ZPV0LOzsYdAyg6yRjpqrrftT1cna6WhZ
Iegyr/MY5T8dS8Y9ubruGdkgHb1Tbf60FZORjoFrP6txj5BN0tHL45HWrzSy
eTrWjd2c2dObbJ2O7OEjpiasJtulY2dsxugiLbJLOnJaOruH9yR7pSN4TcqK
1g9HKf/pCDn19PLxO2ROOnY0Hhnd8zCZq4ivqjN3fSiZl45n1T5x+9aQpemI
eRvUWTCJnJ2OypVHxrurkHPSYVmlN+zox1zKfzqq+53s5neXXJiOvE+qL3fn
k0vSYb3sbfE/OblccbxpqdtiueTKdOyzyVlyyZtckw7DxMuzn2wk16dj0u+i
AVELyI3p+DO90yVgNLklHSvij79f9C+H8p+OE+9OHh3xgqzEw3P/2SvuXiAr
89ArXtatTUxW4WGC/qnDKuHkvjx0nO+ltsyZrMrD4dv78htXkdV4KD1lczde
l6yuqN908vqvPuRRPEw7++msy9cjdP7wILRZM1hcR9bkoaT9U7p9GVmbh35f
739+cYysy8NA64tHVXlkPR7S17h/euVP1udB2ad36ur1ZAMeRsmmFw6eQV7I
Q2O3cfKdfcngwbjd17How+H/2ZCHp1/vT9paSTbhQZY5y3NLIXk1D1a77M89
3Es2V7Q/aN8VGw7ZShHPxRkudXZkax4W8f+tOrWcbMPDZ4/I0WUaZDseXLK+
BqR0HPqfnXiIjjyS9ece2YUHj2vf3AR7ye48dFMVctM8yF489LG/+jN+PtmP
B8mOjcWGvclBPCyPsh8U9ubg/xzGQ/64jVomJWQOD98Oqyh57SfH8hDa2/dI
bDKZy8OPI6pJ3CByCg83Z114E+RI5vGw8XyV9gNTspCHeedurRkxnSzlYYWm
75/qweRMHnY+KHKw/naA+g8P7+dOazh8l3yQh+mdCz68PkHOUcTX7dSOEB45
j4fTRQOTTP3J+Txs3ZziGm9HLuBh2ybPzC1ryYU8PBwWeebvfHIxD562wwoc
xpFLePD9sDw0uRe5lIffY/kTdrXup/7Iw+CfHtu7PSNX8NDwKWVHSjG5kgc/
/2Tbqdnkah4s94neJMSTa3j43tzPZJkHuU6Rv6sHVo9aT67noSVNbVrnPHID
D5m+R7ZeHENu5MG5/7WBXZTJzYp8DBQsPNu8j/o3D/cdGnVKa8htPDS7H733
8Qa5nYcBu3kjR5wndyrOb2//WcY5ZKUMZHGWVdbyyMoZyNezjzQOIqtkwPf9
kIVVDuS+GdCSDD7QYw1ZNQMptq5lX+aR1TIwcO8YXtsksnoGhiBqb/cR5FEZ
iHz1N+hBH7JGBhZsvHpz369s6v8ZEH2/siKjgaydgYhJo5YaV5N1M9Ck+bxf
9S2yXga+TpswNLuUrJ8BtwfPCi5eIxsoXv/zwh1T5oWK1/u/s7l4lYwMxXyQ
dESP2TADyy1OhhldJ5tkoPzQgBfGN8irM5D66OaaY2Vk8ww86O81I6KcbJUB
xyX5B49VkK0zcHbMm0/ZlWSbDPDPvE8SVpHtFJ/XhLHDXzwhOyler/zFgvuG
7JKBWbxFFY9ayO4ZWLX37zOz32SvDHyf2XNSgDJ9nn4ZCLiy5Oq2geSgDJwe
39Oi92hyWAaW5hmYmWmROYp8OHTXL51Bjs2A5QXjIZsWkLkZmDn+5a3WJeQU
Rb4eGyT7gMzLwLeJ87arGJKFGbB9OeDbM3Z+SBX576qj1biVnJmBX7Iv4/M8
ydkZ8Fd55x0STz6YgXjDboeSssk5ivcv/jar5jI5LwOjGzqrR74m52fgslGQ
g5kK9Y+CDHj9KS+7qkcuzEB4neuLWZvIxYrz9XPShrZockkGooe9uDv/OLlU
cX4/eZX4vJr1/wz4PLer+6NE40NFBsYuG/X+tT65UnF+fdkzJtyFXJ0B3sw5
gRt2k2sysL5a1NTvPrkuAwcmPUpq6U7jYX0Gct9OD89eSG7IQEUf3YWFnuTG
DFglD1E+cJDcnIG7ryf3zqkltyjOz3f1f2/2o/G+LQMn59hOUjEgt2fAQ1/8
74otuTMD3scjd85NJivxMfDvxLd3r5CV+ShIWhEzlM1HKnxo6yZeXKNP81Vf
Pub+zu32wo+syseB4nkzz5aQ1fi4qxu5fL8qza/qfBhqLDvKtSOP4uPw/vRs
jXNs/udjz8YtZyP60fpAk4+Rd8+m/nEia/PRdckD0bVSsi4f3+3UPjwfT+sb
PT4Ovh30Q82PrM+H5OHRtW8ukQ34mD7T06KpB63PFvKRED97d+paMvgIE2jM
PSEjG/Kxsp0/adUnsgkfuZsnDAlk683VfJQcahnLzWfrUz6Kg2/17DmE1r9W
fBSNLn8XE0i25mNf3YB9vmw9bsPHnNmpwalzaT1vx0fc4jLTJAHZiQ+3fq3O
s3+QXfiQx8nKmu3pesJdkY/zpxfL75G9+PD+K1HtMoeuV/z46BsSpvpzL7ve
4UMjdth6i150PRTGx6JP9fsLlpI5fNybaTE4wJ8cy0cXHe74NzlkLh/mziO7
DmfXayl8jCt/96lqDF3P8fhQ/dRpkmdDFio+r8Se/lpyspSPlhxXF5Vn5Ew+
JuwQav1m16fZfDQFGqwauYV8kI/VmlGP046Qc/iY3X/rkdif5Dw+0s03mBqb
setrPuZ97hR9zyUX8BEx/YV+Zi+6fi/ko573ltffk1zMxzCdk4MbHpJL+FBq
K5mwZg7dXyjlYyunor+DjFyuON6x+4V9/5Ar+OCvPqdu6Mjuz/BRNXHQBAG7
P1PNR1KPjnnXDeh+To3i81o+65joJLmOj/1bbjZpaNP9pno+Ln9sqf23j9zA
x5aFttf2jqX7WY18pK5Rr7aSkZv5mPHs/odLqnS/rIWPU/u/2kxKIrfxsUl9
RY/q7nT/rZ2P/GcN0z2iyJ18rLtm1NGmRPfzlASIfDE0Wp9LVhagYOudD9MG
0v1BFQFc65tCmmXkvgIo2VbdD51I9xdVBTA7PunMhJNkNQEsQysiC6fT/Up1
AdZyzhU55JBHCdDrz9minX3p/qeGAON3xiYtWkbWFEBicyB/XjBZW4A+ry52
bDtF1hVgYpcpk+59IOspjtcmvyhiIt2f1RfgwZwP3WbbkQ0E2KjkWPkqi7xQ
gNZoYcfQF2QIkKT34vqEsXS/2FCAe1PG24nsySYC+PRdsCriIHm1AEHzQ9LX
vWP3pwXoXqkVqKZJ96+tBLi1I6R1vh3ZWoAxnwfbDJKTbQTomtohuVxJthPg
527Z1Q/d6H65kwD934infNUnuyg+r2OfF93aQXYXYIKZXxZPTPYSoJFjpG9c
SvYT4KrY/HLuV3KQALan32dO1qD792ECGD65rm1kTuYIMDpA6iyPI8cK4DLi
75eaK2Su4v3GjGmTd5JTBHBy480av4S+T+AJsG7PTa9xaWShALOG32xtbyJL
Bfig//b2dFP6viJTgIDo0VHHjpCzBXg6ZklrRE/6/uOgAFMGth1IcSPnCBDe
OUd15D1yngDCghflenPp+5Z8AcZxt+8ozyEXCDDpyxCXexr0fU6hANkhrkf0
9pGLBUg5ei2qYAx9f1QiwPuyLWnpGeRSASrdZPrTldnv8RTn14CZ2q4R5AoB
clzx1r4L+32eIp49Ru0F8eRqARzvb1Pb35O+T6sRYJrKD3XlWHKdADP2Pa+f
3Y19fyfAtpJPWywTyQ0CtJ8wN3/Nfr/bKMCdCzmiF4bkZgFeb7zyY0Yo+32v
It5ryp59TpLbBIjPbf3s+5bcLsCCz33n3R1H3092CvAwW8cpbRv7/ZcQhp1K
7x1kZGUhnBaID3WtYr8HE0JjoEnFgF70/WpfIRq0i8Kql7Dvh4XIupFyutOb
rCZE1Fcz3S172ffFQlhvORA7vZw8Sog7u9d9RDP7/liIfTFz08Ts+39NIcJU
9LIkOuz3BEKM/p4QIDUl6yrqd9ZqitjvOfSEuLtg5RAj9vt4fSFcTkVXLzrO
fm8gxMqc4iazCvJCIa7PnvQy7iP7/YEQXU5HPyjtTb/PNxTiLG9R/RldsokQ
KeMXWc9YS14thHKCx/oV7PkAcyGKlp98vDiFbCWEd/an/C7s+QJrIVJ5Q5a3
3CTbCLHudbeC0e/IdkLYxJct4XSh5xmchFhu9Pd67XCyixB7D+47MJ89D+Eu
RPPErSPOGZK9hAiduXdCpi3ZT4jnO/nXvoWQg4TQQoLQV0oOE+LmwhdX/IvI
HCHaEz4eMa0nxwqhctY6+H13ep6EK0TjIhenv9rkFEW+p+74fmYVe15FiNXD
EibqepCFQox41duOwyNLhfjZs8F1z2lypuJ8OrX18emH7PkWRb5lf851tpEP
Kl6/zXAuZyg9z5Oj+HxTlEu1ZpPzhBha6i+RWrLngYRY5HdCVdmfXCCER+bd
/Xck5EIhOEWH9cZdJBcLYTxljfmHWvb8kBCbbs14nvyLXCrE34mvvzgMpeen
yoXoY5PnFq5HrhDC6+LwvTlG7HkrIQSjjp6etJVcLcSH34HjO33JNUK0XD3l
+TKNXCfEPB5MpWfY81mK+IXBm9SfkhuEmHSpYVTCb3Kjor0pCf+CRtHzZs1C
BCYUOEYuYM+zCbGg6fvQVex5tTbF+Wyt6+4RTW4XYmTfk+M25ZE7hXix181z
cw17/k2E8S3jfoxSoefllEV46BnIWbaQrCLC9s0uq929yH1FuON4/IvTPrKq
COrjpj1+9ICsJkJBxAfTJCV6nk9dhJ9bVPy2TyGPEqFo5fq7l9az5wtFGPxR
6U3PKLKmCGnVDdntR8naItQH59ye+4SsK8LRd7NGpKvQ84p6IliEtMbsnE/W
F4H/wujTQheygQipqvka9ux5yoUiHJyqH361jAzF+zcnOYz5RTYUoSRj7pq4
yfT8pokIwo3PGjasJ68WYef0Yf3eRbHnPUU4/vyjod9pspUI0Xu/rih6RbYW
YesbTMvuQ8+b2ohwyLKbXdJcsp0Iy4fKb/lsJzuJcMyq8vd1KdlFhCWl9TeH
PiK7K3xv0t2eQ9nztCKkXFY732cj2U+EFcpJy8rE5CARbPNvPPStJoeJoOMd
dSpQhT1/LMKFo7nmCez541gRZCU+3ePZ89FcEf55JsWY+pFTRIhyarYayp4P
5ynqDyjkFl0hC0UYID6wO+EdWSrC84354v4D6fn0TBGUtb9v3LeQPd+uiHfz
mr4HXcgHRYjtP7+5N3v+PkeEzP31L19fIeeJ0Paw0zL3M3seXoTg9dy8olG0
f0GBCGZqIaPvmJALFfmf6H73vB+5WARnp3GFxdls/wQRehWO0ra/Ry4VYUSt
81LHP+RyEaaO4P0STKH9OSpE+GEsNKraSK4Uod+sQ6G9YsjVIgz/t17zUh65
RoQk+xHLiqvJdSJ0MZ3VXtvJ9icRoUJ3uM5eLdq/pEGEs1NCLy1fR24U4Zry
jeKSYHKzor/5GBjvymb7uYjwNrObya8ycpsID45N/r34I7ldhL/3saOiH+0P
06mI72Xvkn56ZCUxjs0T3Z5oQVYWY2PJxOXFfmQVMV7pZdzjS8h9xTitPmzf
oSKyqhgxMwPyXteS1cSwtjFdfO4XWV2Mee1jHzcPpv11RomRoZ5j8WMKWUOM
SWPbgl4sJ2uKIfz6wdR/C1lbjN+27/U9vcm6Yhw2Dri0OJasp3j9l0fnwoVk
fTF0ztU+7DxANhDD4Yh91+enyQvFiNJ8c/tbCRlijJf8XDbuHtlQjLfDhj77
95RsIkbqBcdGnzfk1Yr4izfmGnwkm4sx7q7z3p/fyFZi2EbeXTf1N9laDM2A
ya8MlGl/JBsxgouNo8T9yXZijMmcyokfQXYSo0ijXcbXIruI0V2956ZxM8nu
Yrw3i/oasojsJUZlzHy77sZkPzE+Ce/dqTYjB4lx92L4huHryGFiBE3ukN9n
5ohhfHFV3WNLcqwY0hNvpw/ZROaKwana8+WKLTlFjEGHjLoc30HmiXHWf2fi
PLZ/lFCMLa9297rmT5aKYbTqSmpFODlTcTx/u++Jjmf7VYnRkph7Pj6dfFCM
PgmDirKk5BwxvHV/WunuJ+cp8he2uf3RcXK+4nxz+Bp1oohcIIZ5xds1zjfJ
hWLwkzOP6D4mFyvaE1vuNWhk+2OJUXjycLn2b3KpGEpxS2o396f9tsrFWLQg
bv+8CeQKMc5P+LJAax65Uoz6ARYfxpuRq8UQ+Wq63NlKrhGj+oTP4Fp3cp0Y
FtFXHlqHsf3AFPmuCzQbl0JuEGP+xIcqsXJyoxg7TfJ2j80hN4tx/dQjpf3n
yC1i/IyxtpleRm4TY1Pot1kbq8ntYmjkjl9TVE/uFKN1ZWTH/ma2/5gEb1T6
xef+JCtLIOq6deSErrT/mooEU8vGHa3qS+4rgVHb8HFXh5FVJbjyQ55WM56s
JoHysPvdH00lq0twON6o+edc8igJlqYXbX+7lO33JsHVRquZxavImhL8lRhr
nWb7h2tLoNknc4ol2z9cV4KooiTVy05kPQl0Bgm3Ku0k6yuOd+9Qp3IvsoEE
Nn2uN7zyJy+UoNvip/UrQ9j+chI0XS+YZB1ONpRAK9QrtjiSbCKBc4NrvnsU
ebUEA8uerDzBbC5Bck6U2lf2eisJUk29Jy2LIFtLcN1g4M8U9v42EqyrCWvr
CGP76UlwXNA8UM7sJMGYDtNLE9jrXRSfx8M5alrM7hJ8b67Z2sj26/OS4NFT
9TGfg8l+EjhqDK2xDCIHSfCiPP2hZSA5TIJQ7omwj+zz4EgQs/+QRT3bfz1W
glzhn5zXPmSuor27A25bs88zRQIr7q+5XzzIPAmOLZjr0I9ZqMhX8IeSQpYP
qQRr74zkvnQmZ0qwf4D1hccsf9kSnNN/8lDFgXxQgi3P1hYfYfnOkcD00Jj2
SWz/wTxFvE4bxk3aSM6XoHt0nCjfglwggcX15NzLZuRCCTKNu3N8TcnFElwr
0Dw3n+1fXyJBYsAVw1qQSyV4sqT935755HIJyhYNDO4yk1whgcuoCf0fTiZX
SuD/oO+JpHHkagm8A5xz7dXJNRK8PP/l2Jr+5DoJdl446rFeme2HKIGw5oVb
1m/W/yVI8YmT32xl/V8Cv3GvbJ9+ZP1fgt0n1I16NLD+L8Gc2tW5vZ6z/i/B
rn23n5U/Zv1f0f6I+T7vK1n/l6DllfTH7dus/0sxdMLXp67XWf+XYs/fuvuB
RWQVKQ5PWFAqzif3lUK536HmCUfIqlJMP//FJn4vWU2K7MMyp1QpWV2KLzeG
C9dmkEdJ8UffOP5EEtvvUIo5AvXkS7FkTSk+bE7OPBNB1pYia+nCLhPZ/oq6
Uqzrp1iPepP1pGjXCXi105WsL0XQVI5LoR3ZQIrIS8/fv9pIXiiFs8HDC6Vs
vIbi/YM5H/sbkg2lsEk87tg+n2wiRXDXtN7t08mrpVgSkGM5UpNsLgV3tFOt
nO3XaCVFSKa5fbgq2VqKpG1a6k9VyDZS+Nc41t3syvZzVLz/ZqPoz3/Z/C/F
vN/bK651svlfitfhl2oGdbD5X4qquR6qu36y+V+KmQc+fA7+weZ/Rfx5VzSi
WHmQFLn38sYYsvphUlgvetTylbXHUXyeylen3utGxxMrhcj0ueUZtt8kVwr5
2gujrvQip0jR68XORcEDyDwpWu2ST/8bQhZKcdT/pN28UWSpFC9lew8/G0fO
lOLd1fmpbyay/TKl+K0r+eauQz4oxZOgi9tDZpBzpJDsG78+lM23eQof/jRG
m+2fmS/Fo73/2gcvJxdIcWaA2POMEblQiinxqp1HTcjFUoS1drf+sZLtz6k4
/39/0VjDzodSKY4HZC8eu4bN/1Lcfp59+zMrr5Bi5dnzr9+uZvO/FF+/no6y
/2/+l8KqyCy1xZzN/4r2k7eWzt3A5n8pzkFj5S0bNv9LUR6pJxzuyPq/4nxY
P9n/pjPr/1KoXc9JVGLrh2Ypxgd+2n2Snf8tinzbaqutZf2jTYqrWultG1j/
aZcisZd6pEYM6/9SBC641TE4nvV/Gfxra9dcSGT9X4aCxwZHJqSz/i9D5L8p
U0IErP/LsBSpSmIx6/8yZO1INBHJWP+XoW3xiBXGu1n/l6FxZKC8nXmUDGWL
M4Y+zWL9X4YBfsNG5WWz/i/Do3Wmuv/2s/4vw5U5Xc98Psj6vwxjfqY2Oh5m
/V+GsNKj2+zZ+khfBod/OldlR1n/l2HLj4dD1h9n/V+GOZ5H9r5k4xlkCNAo
nPC9gPV/GSZOCHWewMY/Exm4DUs/NFxh/V/x/h5WnEk3WP+XoSj6SoXmLdb/
ZZgc/mjh8wrW/2Xoc03kGcrGXxvF5/EjXncJW5/ZyTBvqfUGu2dkJxlifvMd
41+TXRTu4RzU2kR2lyFtz/Gzi76SvWRY9chT0PiL7CfDy4qqjZ5s/RYkwx2N
B+5z2H66YTJ0e3qh/vJANv/LINFcy/nB1nOxMtgfnVZ1YDSb/xXx/AuJnDWB
zf8y7DGQ50i12fwvg/qeeZuGT2fzvyI/D2aZ3pjN5n8ZzLaFtMxcyOZ/GWbz
pDP6LmfzvwyWXRtaB65k878MI8INs8zZfJ4jw3xT/faw/+Z/GfDoVoQxWz/k
y5D0QZLp4s7mfxnmZvWdGs3WN4UyCPfpvxrA/p5MsSLfdwOHRiax+V8Gv+1j
jz3ks/lfBtVIUcguGZv/ZTgdtsbGeh+b/2W4/MDSrS2Xzf8y5Oe/ar7O9luu
lsF2wtGBey+w+V+Gk8eGd/O7yuZ/GXoujJ3xvJzN/zKEnBr3fkcluUGGwJXN
3lVPyI0yLNobYta3ntwsw/4VUxxi2X7QLTI4Gviu+t5KbpPhZ/hG/8d/ye0y
bF+4ZsIqFdpfulOGHydaVMf99/do5Oh5KuSJtxpZWY5bXWuN8tn+1CpyBGQ5
PQ0eS+4rR1buuKM/2X7WqnJssDT4m6JDVpPjWPGqLvZ6ZHU5VGvf9TkwizxK
jkgrc23j2Wy/azlSPlfJX7H9szXl0BE/TNVeQNaWY6Dpj7aZS8i6cliWv/wR
vJysJ8fB5qlvHxuR9eX4XLKv/ALbr9tADrtxf19brCEvlGNoh1R+05zt7y2H
p8Gb2/csyYZynHX8u9eM/f0cEzlSvUQHLbaRV8txpLHp3xT293TM5djd94HZ
CFeylRzTE8ecP7qLbC1XzLepDUIfso0cjtbq4vQgtp+4HIlTNnY155Cd5Dh0
rvnz3ESyixwhWX/aP7O/v+Mux5JBqz00M8lecmxcMMB+Ptt/3U+O0zXXPpfn
kYPkWOCxrbOQ/T2eMDlsep3gVxWz/cvlcG4qWDKJ/T2eWDkyNnPDe7H94bly
jB5dGChi+8enyFHjeq7H8Odknhy/tvIqLrO/xyOUo3iz9e16th+9VHG+GHO0
xrK/x5Mpx6proq+e39h+6XJcinna/v0H+aAclz36f5ndQc5R5HtEwq3BbD/8
PEX50/Ddc1h5vhy3D79uusf+nk+BHNE6q4IL2X75hXKMyx0eM5G1V6w4X/rP
tKhhx1OiOL5Un/OHGsmlcrxNi7d4+YZcLsdzn09dQth++hVyHH89715bHblS
8fm+7dnjJXO1ov1/IecmvyDXyKElXDWsop5cJ0f+z5fv9N+y/eDlGDy6++gr
H8gNcpTN79a7oIXcKEePWasrnrJ4mhWf/6Y6n50s/hY5vkd4zX7wj9wmh6i+
5f96OvO4HtYvjqdFoatUCClSKWtCIvSxlC0phSRukj2E/EhJukmSJHHT7K4l
iZKy3VQIIRQhJKmkCEkqWe5v/pjjz/dr5jszz/Oczzln5jnf1/G6Sf2KWuX5
inj00Yv6P/xIQkerzJqe1K9AhcF362klL6i/gTqDN1amYduo34IWg8dZU51P
9VFYm8G+ofMc6swV1mWg2neQebaVwgbycdMN/hL19zFkwI3XaNaxUdiIgc4x
tVfDbKnfAYPjjit6Vo1W2IxBoUp0fBD1F7FkkFn4JOwi9R8ZxGC4w6sPL6kf
kLX8+1VPv62bovAIBsXH4wYWTlfYjoGv6kqrEzMVHsug1HBpD4Pf/YIYjHN7
ec98tsKTGTRPMhz12V3hqQzuRx2tr5ujsDODRU7nRpnPU9iVwcHGxdf8iD0Y
nCqeOecS9R/yZFA09fj+wAUKezPIXhe8JGAR9ZOQn8fh6E43H4X9GKx9MPzq
TerfsoKB/5beLnW+CvvLz5uwyX73EoUDGDwLThhh6adwIIMg/WdjOOItDM5Y
jJ99f6nCIQxa9XoYf19O/SsYjL08auOZVQpHMDgwdb1arr/CUQzmWhydGbhG
4RgGD+eOu5VEHMegJK5ldRfiBAZapfbxUfT7RAYTdn41v0zMMghwO3Hbl1hk
UH5uYLebdP+j8vNqrdRQo342yQy6xs7R2k39mlIZXH53fVMQcToD401pPccQ
ZzJ4v/9IaiaN7yKD0YEfjpkSZzOoy3c4sYbOz2Ngqx3Xx4WeJ59BhWPVilMB
Chcw8vvADDaX+u8UMvBeb7j7SLDCRQx+3uy+ld2hcAmDlhzMHh6lcKlsz23H
/8raq3AZA425Qb0946kfCAPPtfmqS6ifUDWDwWHRrf7UD6pWHn87Vddr1L+o
nkF8j4ml/tTvqIGB24Upc/5JV7hJHp/Z1hsF1D+plUFk87tXDdTf6QeDw44F
mSm/+zex+PLti+bnq6R/FjplZhrTbpD+WXiM+NIt6Rbpn0XDyudBD2+T/lk8
faazP6eQ9M+i9xL70sUPSP8sTl09OV6nmPTPYsjeqMI9xH1YxP0aucWK2IxF
a6/ptuuKSP8sQo2dHnnR9Qax8NbIHe17n/TPIrNzYdH8e6R/Ft+OaeT2puex
Y7Hq5w7Xq3dI/yxWHl0b+72A9M+i096Tz7Nukv5ZHH20ab9uPumfxePqd756
ND/OLF7p5YazNH+uLEzKN5laUD8rDxajq1OaPp0j/cvzVf5ijcsZ0j+LwqdR
CKf+VD4sBq3I/U/jH9I/C9/guCKW1n8Fi+MfTk1Tp/5T/iyuHjusl3GQ9M9i
3uZQhyyyp0AW/6XPP+AbR/pnsfNDs04y9Z8KYWF3QAwIjSH9s/BcViHNiCb9
sxhhonXzr12kf3m8Kudtyqg/VQyL22ru4flhpH8WFztnwzCU9M9C7+oQ27uk
j0QWHT9bbUzcSvpnYfxx1tu1QaR/Fn2xLfrHZtI/i7VVF+c8pf5rybI9LK6J
ekH6S2Wx5m7orenE6SyyDned4hNI+mdhUONpbbSR9M8idsaFj9EbSP8sYhan
xcYT58n2n+Zvr0/n57M4b1ySoEbXK2BhNqn38AbiQhaVxoNPFNLzFbGwTynb
/pnGU8JCM9Pk9HHq31XKIprzaVi5nfTP4oj6lsMt1D+uQrbvjX8vvEjzXc1C
u+edsFG0XrUsFh4vq/Kg9a5nUfYtrDKA+pM1sBia912vH9lPE4tjz1rvnj1J
+mdhm9H/bj/yDz9YjKl1M9DNIv1ziP16PrUj2a86BxUnD7sf1L9Ni0Nyhc8R
No/0z8G6/0L9j9dJ/xzyt0/TtCb/YMCBf5toHkl6M+RwOFbN2oT0bMQh8dWe
cZeekv7l46sFtVmvSP8cAhvH5jTXkP45bNtv2Jj4kfTPYX6TZ8L7r6R/Dr0a
8kbv+k7659Bt+vtzd/4j/XN4cny3pbZ6vaJ/Dl6ujeML2isMDsEf1e5Xaio8
mcNbv63uOh0Unsrhxbv/XPZ0VNiZQ0nUIaf8Tgq7cqi48M2kWFthDw6fnPdc
Yzor7Mmhuz6j6a6rsDeHCzErF93qorAPB5tYk7RGPYX9OGzeMNj0lr7CKziY
mnioduiqsD8H8xxz1SvdFA7g4LLlkVelocKBHLq2HdlS3VPhLRzMkkNCJhkp
HCKvX4lfVDJxGIerJ22rtIkjOAi89Q2HXgpHcdi/c6HxOrpeDIdx9WHLveh+
cRx2O7z3TzBQOIGD2lX7bbk03kQOq3T/dbH7Q2GWg1ZAVEwoza8oj29yt9j3
Ggof5aDd9397TVUVTuYwoW9y6PZfpH8O/VW3fq9rI/1zqA3VOWjZSvrncFtr
gMGcFtI/hyjnLNsI4mwOxx/PWq/+jfQvP59vXWV3sp98DmlfO5ZzP0j/HPZ9
CRm8jO5fyKGq8xLXzyrK8xVxOJvC3khXU7iEQ92Q+I27yL5KOdzV76apReMt
4xBktM/ImuynQp6v2bO5cWQv1RxSeh563JvsoZZDSPeW0E203vUcRktedTyt
RwMHt4v+djrGCjfJ89vUpDWzr8KtHCKuaP+lbqbwDw5LLXfbhFsorMLD3Sa8
T76lwuo85oZ1eTF0gMJaPMIfZrXcJdbmkXlQZ9s1Yl0eB9LWdQsiNuDhU53w
8rCVwoY8huzSSX7dX2EjHm9LDkbamSvch8ep/JA3fU0VNuNxYtKFvvUmClvy
aMl/+8qdxjeIR8j9DWolZJ/WPJZ+sd5tTvY4gkcfE7urEaQfOx4jXvZvMyX7
G8uDX1iS2IvsDTwSNl7WSaP1nsxDZe3/zD98ofjP4+zdCTPGvaP4L//ecXvv
AvJXrjxyc3enVJRQ/OexeXTxhB3k/zx5fFx12NKK8gdvHt925J5zpXzMh0dx
0SW3AvLPfjzm8QZpL6m/5woex2aeGpdD/T/9eZR9+PZPf8oHA3hAvdbNmPqF
BsrPW7HOx5T6W27hoTklPa9CpPgvz++HvtEziMN4XDtUVdZG/S8jeLiW3np6
nY5HyfM/P6VyAV0/hsc0bs2iDIo3cTxcurX0s6fnSeBhvS3S+g1xIo/2ER3v
S/T8LA9LT35tDOU/Io+1gRa319N4j8r293mcTRT1M03moWUalv+W5ieVh8Vu
dx9Lym/T5es/HTnhBvUPzeRx6+9ec8qpf+lFHpd/dAoLpHiWzePznOX2qb/7
mfJoPrepNZf6k+bziDbUN3On3xfI9v2R2bGH4mMhj0ej+fUlxEW8/H48d8oi
Or9EXq9kq2on4lIe3nuSPmjR+WU87B89dHh7nuI/jwkWYxy303iqeajd2BHy
gsZby2OQ94OzGyjfr+fR6c7G999ofht46AVPLenCU/znMf384L5V9D7RymNX
44wZOdR/9gcPx4qh8f0pP1QRMHfO9n+LKR9UF5BiMSC5hPqTagnIiztt5Ev5
ibaA9tU3bE7upPgvYJihn/r3CIr/AnxaPk05S8cNBWhq2+pcj6T4L6Bfy4KH
u+l6fQR0Cy58U0lsJuBVr/pXc+j+lgLiRxmU6tLzDRJQnHfg1fl9FP8FnIvW
WbuOxjdCgEPUOqjR+O0EPKuJ7GjJKDxWgJ1WSNv73/1eBSStjx5qfYz0L6Am
w2nANMqfpgqQJhnpLqD5dxbQ8mD4gfGppH8Bq84ve7iE7NVDgG90ZyGZ+tN6
Crjn4p7wgvrXegsY0d9DWEzvBz4CnL8EjnCn9fcTYNwtun4v5WcrBLysHvvo
H7JvfwFPQvfu2En2FCDg5FjdT85kb4ECPg1bWV5Jx7cIyDaOODuS/E2IvB7d
cp9o/+6vKyDc7q/BN+j9JEJAz5Oq/3qQHqMEHOnwrcfCE6R/ARVPR7ePpPmK
k+d74sytb8gfJAjomj9unglxoiDbp0nbZmJWwIQhsYdSyX5FAQOfVZZUkn84
KmB8dqNdd7p/soCHeuaP0mh+UwVE5/FjN9N8pgsQdN7cm0fzlSkg880d1Xa/
9S8g6LrOxYJc0r+Awfcyj6yi99s8+fkbPAcPvEv6F+C2/b8U54ekfwETe/eb
Pv856V+A6RPT156VpH8B+jMbnzN1pH8Bj+0Wa1R/Iv0LuPpnn7hFzaR/AUP/
zf3rwU/Sv4CzJxo7zqN4VC2g+SkczCifrBXw+Winrz0ontULKJoibhjYg+K/
gIOLg+/foPytSUBrgY1jMcXPVgGuHR5MTO5H8V9AcpvvtA4U71VEfLY5tnfT
IIVVRWyZqaa+chjlAyLS2uJqH9oq3F7EqXD/5lh7yg9ELI4uXXrcQeGOIhJK
/XesmUj5ggiHzQNebJ6scGcRrPT3an9Hyh9EXC/649toYj0RA2Z97dvVifIJ
ETeyWXOBuJsIna+neusRG4roOvLwmKn0+54isOZ1zTa6n5EIrSCvZodJChuL
mHJQwz1gAuUfIjY1xdx6N15hUxH2UqlX57GUj4ho0w5Nyh+tsIWI/1mYFkyx
o/xEhMWvhpLkUQoPEGHdeMHhD5qvQSJeX9/sHz1c4SEimuNOmDjS/FqLcDnk
MHPeUIVtRIQn7O/TbzDlMyKcFvVZu5nyK1sRqVUbIjbR+tnJ6zPki/VByq/G
iMj6opl+knisiDK3ORFVxONF/G2aesCWGCJ2vtR4rEL54EQRnS39tQdSvjhZ
Xu/7hrfEPgo7iVgaEGy6jextqoi1D+NWryF7nC5ia/8Pz7d2p/clEX861S0q
pvcXFxHiM36vEdmzq7z+RpevmusoPFuE95oHfztRfuwhr9esDTMa6f1sroi+
M+uuPKX3OU8Rb/1fivvbKewloqaw+W4w6ctbRPummTsr6P1gkYg+lzac6N1E
/lfEFechc9uRXn1FPPD7+Pgk5Xt+IqqkkSGdahVeJsLsT4vei9+SfxbxhnV4
+pp4lQiDpCXjJ9H5/vL1Dphq+tLxtSKevd145Gw1+W8REbPcWx5XKLxBxO7A
J0leZeTPRajsiXdpoPfl/4l4df/PHh6PyL/L6xVXO6UzfQ/bKtvLytf7ven7
XIiIoDIExZG/CxVhMv3LIjXKR8NEHOgavmIg5UPhsv43sq+/UbyJkMdTfOXO
YYoXkfJ4+r2xvUD+N0qEquPXt+kU76JF9E9w67Ka/HWMbJ+1vzqdpnwvVsSY
kYxOJ8on40RYZaqE7UtSOF7Eft2WS50onieImD7sgZMefZ86JKLnoOdX8+h7
SqKIVXl1nabT95gkEbqf/jkZ/Pt7swh+cZdpm+h7Oi+iqO+tJMu5FH9ETPrY
ye8a7RccEWGYYfFxqAPFIxHaTUsGew5X+LgIDeZ73W0Lik+yPztzY28q9Y9O
ERE890cXj44Ur0Rs1B5ee5b2r87I/sQ18PzL97R/Ja/HSoc3WrR/lCHb9zlm
5/u7tJ8l4mgPjX99qB/zeRETEpcPM6X+yxdFDOX1nc0YhS+LkE5v/HppD+13
yevjYbmua4jCOSJi/45c0ORP+1+yf753LrOc9jevyf5o2eT4a7NoP0z2vyMs
57nQ/utNEdcOv3n9azDtj4no8CW6ZGRvhe+I4Bydbp79g/bLRLz33prZ+FPZ
j74v++cxIybe+kD757J+utrrXy5X+KEI34Ynxn0e0H66iMxB2b7lOQo/ERHW
alUTlEb76yK8Ksp1v1J/4+cibk44zMfE0X67CJs7DcZGtP9fLuJig2a7seto
/13EgiHzzDR9FK4UccjnSlU7N9qPFzHtuvrqMupvXCNi0K6vu+ypnrVWREZk
8Opm6m/8TtaLe9aKaVQPWC+vt/2yxINUD/hRxPC9j/d30aX9exHrl3tGqmkp
3Cii49LiR6dUaD9fxDfdn7mT2pT6jmYRFUN3/lH1lep7ZHvcN+nLXaoHaRPR
40zE5ZoPVO8j4mfJ9zdhVD/4S44vbln7taieREXC7cf6Q9reKKwqIfSR7881
VVQPJME2z/hJ0WuF20uoSnK2KSDWkjAk3cUikrijBAsb3+I2qjfWlhBS3rTh
FB3vLOHDQSa1K7GuBN9eKjvbyhXWk9Auq3H+DapnNJCwMHJ6wBw63k2Cd8XV
[truncated: 1,084,283 more chars]
